# Supplementary material for: Coupling of Cellular Processes and Their Coordinated Oscillations under Continuous Light in Cyanothece sp. ATCC 51142, a Diazotrophic Unicellular Cyanobacterium
Source: PLoS One. 2015 May 14;10(5):e0125148. doi: 10.1371/journal.pone.0125148 (PMC4431719; doi:10.1371/journal.pone.0125148)
Supplement: S1 Table — Average for the raw intensity values across nine samples was calculated for the present studyunder continuous light (LL). Sorting of the average raw intensity values was performed at higher order to list the highly expressed ORFs associated to various cellular functions. (XLS) [file pone.0125148.s003.xls]

## Sheet: Sheet1
Average Raw Intensity	Locus	Gene	Function	Time (h)
				117.125	120.54	121.915	123.83	127.125	130.96	132.415	134.08	137.75
272872	cce_0168	-	hypothetical protein	419653	256464	240837	238390	285703	340724	186614	241821	245641
242490	cce_3627	-	hypothetical protein	343366	279033	142889	151810	285259	383412	139512	191422	265711
238918	cce_3336	-	RNA-binding protein	282801	296174	237593	165769	187546	394893	205451	192629	187407
237203	cce_1678	-	hypothetical protein	336581	361376	181900	100812	217757	458245	162923	128901	186331
220076	cce_0262	-	hypothetical protein	278019	243985	207752	202288	217322	260711	170260	204930	195413
204337	cce_0559	nifH	nitrogenase iron protein	46199	394840	284437	80083	72300.8	538574	225163	168524	28913.4
204238	cce_0571	-	2Fe-2S ferredoxin	38475.4	413029	262860	68161.8	73001.9	547209	224135	173566	37708
199929	cce_4009	-	hypothetical protein	224012	307190	222472	147073	163729	269053	176182	148330	141316
198725	cce_3394	psbI	photosystem II reaction center I protein I	241983	201490	217666	210458	193441	183296	164161	212536	163495
193018	cce_2652	cpcA	phycocyanin alpha subunit	167577	195867	230472	258512	159271	168693	163789	248871	144107
173205	cce_2651	cpcB	phycocyanin beta subunit	154922	168007	210072	223782	139051	146934	161561	226442	128072
169908	cce_3126	-	peroxiredoxin	16756.1	370702	292198	55494.3	29754.1	404594	236062	110722	12887.6
167875	cce_0629	-	putative CP12	205777	168541	165624	175434	189842	155678	132118	158963	158898
166677	cce_0736	psbX	photosystem II protein X	190990	140799	168540	221390	179055	126795	119077	198809	154635
165108	cce_3742	-	hypothetical protein	364382	180685	80279.8	58542.7	222118	244201	78840.2	58936.6	197991
161056	cce_3950	-	hypothetical protein	125274	158097	206668	189735	155015	208444	160320	158997	86955
160209	cce_2400	-	hypothetical protein	144407	223485	192865	111711	127888	223852	183977	101851	131845
153464	cce_4444	-	hypothetical protein	96903.2	257474	191273	111298	98531.1	278922	167058	110273	69446.3
146196	cce_0579	fdxB	4Fe-4S ferredoxin	12018	349823	205095	47413.1	37814.9	384155	163902	95773.4	19772.5
144457	cce_3344	-	putative CAB/ELIP/HLIP family protein	33656.8	262466	179639	34203.4	78379.4	400111	169710	69918.5	72032
142356	cce_2911	apcC	phycobilisome LC linker polypeptide	143642	125614	153916	161762	138655	126952	124940	179133	126594
140603	cce_0860	psbH	photosystem II reaction center protein H	162278	122738	132497	165215	161891	105485	104548	164570	146209
136341	cce_1572	-	hypothetical protein	183866	188798	127873	110273	127848	168358	127402	91035.4	101616
135878	cce_3265	petG	cytochrome b6-f complex subunit PetG	188035	120025	126200	156240	166060	101523	96711.1	132767	135336
128857	cce_0290	rpsU	30S ribosomal protein S21	130392	156528	135739	130684	129365	140931	112558	115672	107842
128834	cce_1747	psaC	photosystem I subunit VII	191513	92303.9	102349	141804	158057	83647.5	83851.7	155778	150203
128755	cce_4325	psaE	photosystem I reaction center subunit IV	187518	91923.8	103373	138867	172509	98714	80683.6	134221	150982
128466	cce_4697	hspA1	heat shock protein Hsp20	142173	118397	157202	140664	133800	163102	136065	86215	78574.4
127843	cce_1045	-	hypothetical protein	123578	133229	123999	108070	117867	207264	132720	106355	97502.4
120144	cce_4273	psaM	photosystem I reaction center subunit XII	136065	104322	98605.8	159825	144275	92665.7	67127.7	148469	129943
118648	cce_1046	-	hypothetical protein	123587	112783	119700	98125.4	108241	181207	129119	104453	90613.4
115242	cce_1303	psbJ	photosystem II reaction center protein J	102836	114239	140646	148297	101876	95674.5	103128	144136	86343.5
114863	cce_3256	rpmF	50S ribosomal protein L32	129416	175659	147947	70926	83271.3	158865	123846	79865.8	63972.5
112876	cce_1526	psbY	photosystem II protein Y	127130	87044.9	123967	137866	117761	69833.1	101519	142441	108321
112696	cce_1384	petD	cytochrome b6-f complex subunit IV	124680	144408	91958.7	101932	126254	144922	69691.9	99921.1	110497
111682	cce_5270			40302.4	94761.2	192206	148026	106586	144519	148759	109197	20783.7
110824	cce_1606	petF4	2Fe-2S ferredoxin	120179	91032.2	124136	87798.5	133032	82088.1	128802	105241	125108
109228	cce_4484	atpH	F0F1 ATP synthase subunit C	97257.2	111407	135006	135426	97606.4	81013	109694	132497	83142.1
109182	cce_2496	smtA	metallothionein	133825	165463	109283	48942.1	91606	176938	110065	72878.9	73637.4
108544	cce_0479	-	nutrient-stress induced DNA binding protein	57986.9	177172	140632	94803.3	78091.7	131506	110389	115570	70740.9
107496	cce_2909	apcB	allophycocyanin subunit beta	98426.9	86242.7	145427	132548	86920.1	71453.2	118405	147059	80981.1
104026	cce_4762	petL	cytochrome b6-f complex subunit PetL	98204.4	125215	128400	110373	91281.4	101096	95583.1	112036	74049
103040	cce_0453	-	putative transcriptional regulator AbrB	63270.8	123581	173101	94123.9	72801.6	102828	145415	93005.3	59233.7
101671	cce_2212	-	hypothetical protein	98367.1	66598	138981	69725	101843	110216	146748	108279	74280.3
101048	cce_0223	rplL	50S ribosomal protein L7/L12	101653	147332	139796	64244.1	69460.2	132985	122615	74676.6	56665.4
99141.5	cce_7004			119171	118654	115558	57490.7	85076.8	141928	102202	66566.1	85627.2
97898.9	cce_0590	petE	plastocyanin	95544.4	128153	122978	90652.1	80743.9	96506.2	101515	92023.4	72974.4
96463.1	cce_0560	nifD	nitrogenase molybdenum-iron protein subunit alpha	16757	236969	139263	18578.3	20501.8	265716	115858	45841.6	8682.54
94389.2	cce_0267	psbA3	photosystem II D1 protein	120504	101845	97416.9	106520	100939	78984.4	61846.5	97387.8	84059.1
93777.3	cce_0155	lrtA	light repressed protein	132856	94311.5	72896.8	67871.9	112954	100396	86038.8	84924.2	91746.9
92583.7	cce_3164	rbcS	ribulose bisphosphate carboxylase small subunit	87625	83371.9	123994	88024.3	70796.1	72565.7	115228	117259	74390.1
91795.5	cce_2908	apcA	allophycocyanin subunit alpha	77192.8	71147	122012	128960	73866.4	57271	90535.8	135304	69870.4
89858.2	cce_2588	-	hypothetical protein	166120	82849.7	65105.8	67543.8	127059	86397.5	47636.2	53240.8	112772
89559.2	cce_1017	-	NifU-like protein	122955	111450	83413.4	54854	106708	109314	73027.6	59209.3	85102.2
87628.3	cce_3962	psaI	photosystem I reaction center subunit VIII	87040.3	61195.7	86049.8	117326	105281	50114.7	64134.1	117586	99927.3
86378.3	cce_1532	-	hypothetical protein	39844.9	150217	126784	59181.2	41152.8	122747	110680	85370.5	41426.6
85807.3	cce_1573	-	hypothetical protein	115085	151743	58112.9	78204.7	86945	114870	53424.7	46139.4	67740.9
84397.3	cce_0565	nifX	nitrogen fixation protein	22968.1	206683	89465.9	27085.2	25211.5	218691	87663.3	68127.8	13679.7
83990.7	cce_1304	psbL	photosystem II reaction center L	71862.4	78521.9	108918	111174	79260.5	56369.6	77701.3	102855	69254
83930.9	cce_0432	-	hypothetical protein	174068	99248.5	49441.6	33495.5	105457	116271	50303.3	36946.2	90147.3
83322.6	cce_3242	-	hypothetical protein	82831.2	82757.5	109000	60241.4	74609.2	87983.8	108939	74856.5	68684.9
82888.4	cce_4445	-	hypothetical protein	111111	75427.2	83922.9	88637.8	94002.7	65232.2	63975.2	82191.3	81494.9
81295.1	cce_3490	rpsT	30S ribosomal protein S20	90342.7	106383	88519.6	57842.5	71542.6	97070.9	85362.1	67072.3	67520.7
80211.1	cce_3595	-	hypothetical protein	63066.4	66799.4	100302	95039.8	96552.9	85314.5	74955.9	80821.1	59047.9
79833.3	cce_0003	-	hypothetical protein	102242	67848.9	71172	76855	111845	90683.7	52477.1	68251.9	77123.5
78346.8	cce_0989	psaA	photosystem I P700 chlorophyll a apoprotein A1	111037	51427.9	54866.2	94284.2	100096	45773.1	40903.3	91279.7	115454
77585.2	cce_1290	psaF	photosystem I reaction center subunit III	72731.9	57876.4	77617.5	110897	80959.9	49206.6	58604.7	109902	80470.2
76568.8	cce_4518	psbK	photosystem II reaction center protein K	70756.1	71842.6	89929.7	97021.2	66903.5	59456.1	71218.1	102217	59775.3
76394	cce_0990	psaB	photosystem I P700 chlorophyll a apoprotein A2	115813	53706.9	58473.8	84929.8	94820.5	49619.8	43606.5	82361.9	104214
75057.6	cce_3150	rplT	50S ribosomal protein L20	71976.1	108745	94944.5	73120.4	63281.4	79440.1	73746.6	55014.1	55250
74760.6	cce_0136	rpmB	50S ribosomal protein L28	80934.7	90979.3	72803.9	62170.7	80974.7	69005.2	61741.4	71415.5	82820.3
74119.5	cce_3571	apcD	allophycocyanin-B	81806.4	65931.4	80203.3	80917.7	78099.9	58090	67767.4	85766.4	68493.3
73503.1	cce_4248	-	hypothetical protein	76342.8	64308.6	93544.2	56532.5	65648.5	80804.6	92829.3	75550.8	55966.7
73332	cce_0636	psbA5	photosystem II D1 protein	114993	105499	83941.5	57809.5	62539.7	69668.1	54350.5	49132.1	62053.9
73011.5	cce_4535	-	hypothetical protein	66663.5	102214	110595	44336.1	55909.3	98226.7	83089.9	56146.8	39921.9
72414.7	cce_0400	psaK1	photosystem I reaction center subunit X	93654.7	38757.9	51813.2	98481.3	104684	34781.4	38035.3	89798.7	101726
72307.5	cce_1383	petB	cytochrome b6	102048	63403.6	61891.9	76735.6	95667.9	50490.1	45803.9	70108.3	84617.7
72105.8	cce_1357	-	fructose-1,6-bisphosphate aldolase	61447.3	49058	84891	92353.5	73732.1	47029	67712.2	101906	70822.8
71663	cce_4446	petN	cytochrome b6-f complex subunit PetN	85575.6	63656.1	66206.2	80770.3	84572.8	55641.4	52174.5	80081.4	76288.6
71576.7	cce_1620	sodB	superoxide dismutase	36838.6	94815.8	94646.7	77861.1	48813.3	80517.3	79321	85371.5	46005.5
71262.4	cce_0035	-	hypothetical protein	55651.5	110701	71623.1	67966.7	53626.2	102586	73190.5	61785.8	44231.2
70767.7	cce_3208	cpcG	phycobilisome rod-core linker polypeptide	64327.2	59519.9	90436	89944.1	60005.8	46450.7	73177.6	97796.7	55251.7
70491.6	cce_2214	-	putative CAB/ELIP/HLIP family protein	22976.4	108259	128085	39926.3	38376.7	182765	60606.7	33906.5	19523.2
70461	cce_1392	rpmA	50S ribosomal protein L27	92040	74123.4	63626.1	54729.8	88559.9	68768.2	53969.3	59502.8	78829.4
69826.2	cce_0652	-	hypothetical protein	24488.4	68209.6	120640	76262.2	56916.8	100298	102945	64931.2	13745.3
69768.4	cce_2791	petM	putative cytochrome b6-f complex subunit	79519.7	78556.3	95266.1	63393.2	62418.1	61796.2	73472.3	64926.9	48566.9
68855.2	cce_2741	-	hypothetical protein	67778.7	66840.2	69138.2	77767	83566.1	55232	54684.1	79111.4	65578.9
68614.3	cce_1655	-	hypothetical protein	108177	77741.5	74786.7	52111.4	54268	72510.5	64715.5	56986.3	56231.9
68453	cce_1649	-	hypothetical protein	85941.6	61163.5	82987.4	61616.6	61286.7	46795.5	74289.9	81483.3	60512.4
67623.1	cce_4680	psbZ	photosystem II reaction center protein Z	63479.9	48380.4	65820	94642.1	73436.4	40121.9	49238.9	103001	70487.1
67522.3	cce_1607	petF3	2Fe-2S ferredoxin	64420.9	51574.6	74041.3	55837.4	84248.9	43867.6	78542.9	69442.5	85724.6
67178.1	cce_3226	-	hypothetical protein	84311.1	67130.9	62417.8	53426.4	87988.1	62356	49798.9	60307.7	76865.9
67117.4	cce_1305	psbF	cytochrome b559 subunit beta	61200.1	59115.3	87738.3	87392.1	58792.4	43235.9	67478.3	87465.3	51639
65626.9	cce_3988	trxA2	thioredoxin	58829.5	79334.6	71704.2	66304.2	61748	66163	60569.3	69944.9	56044.3
63776.9	cce_4128	-	hypothetical protein	48956.4	114922	67997.1	52928.6	28201.1	60845.5	77400.9	81278.7	41462.3
63735.6	cce_3963	psaL2	photosystem I reaction center protein subunit XI	67773	38763.6	65860.3	79477.9	71588.1	35143.8	57867.7	86793.9	70351.8
63436.3	cce_1341	psaD	photosystem I reaction center subunit II	90526.6	35192.1	55883.1	68628.2	82270.9	32302.1	46174.8	76922.5	83026.2
63430.8	cce_4669	hspA2	heat shock protein Hsp20	17037	49936.7	115210	105755	59035	71663.6	88907.7	53818.1	9514.24
63128.3	cce_0536	-	hypothetical protein	55502	85912.9	82462.8	61683.6	44205.5	68508.2	75186	63018.6	31675.3
62734.2	cce_0392	psbT	photosystem II reaction center protein T	59451.3	62312.2	59451.2	76520.8	81495.9	51393.4	40943.6	65322.6	67716.8
61762.8	cce_3269	-	hypothetical protein	167716	53884.5	27571.7	21228.2	99076.4	64720.2	27839.5	19191.4	74638
61294.9	cce_0090	-	rfrA pentapeptide repeat-containing protein	51737.9	61002.5	82183.8	47961.9	62654.4	78485.5	68602.8	54766	44259.1
61127.7	cce_3165	rbcX	chaperonin-like protein RbcX	59000.6	55817	78277.8	59443	51535.2	44573.7	68297.9	76804.7	56399.2
61021.9	cce_3724	-	putative FKBP-type peptidyl-prolyl cis-trans isomerase	98116	54891.1	43807.3	46116.5	92797.2	52818.4	42285.6	43453.5	74911.4
60989.2	cce_4243	-	hypothetical protein	86689.3	63218.7	73426	34312.8	58814.4	68739	71730.3	45993.6	45978.4
60352	cce_1465	-	hypothetical protein	69469.8	50271.4	61379.9	59648.1	64739.5	49068.4	62703.2	76182.9	49704.4
60200.7	cce_3383	-	hypothetical protein	123498	45372.6	35679.1	38964.5	94525.9	56680.9	33281.1	39817.1	73987.5
59728.1	cce_0556	-	4Fe-4S ferredoxin	27701.4	144619	68451.6	13038.8	18705.9	153078	62464.5	39902.3	9592.1
59029.9	cce_2060	-	hypothetical protein	73277.3	64219.3	67146	39143.7	62160.3	64280.3	62302.4	48892.9	49847.1
59020	cce_4412	-	magnesium-protoporphyrin IX monomethyl ester cyclase	50225.4	72603.9	71369.1	55754.3	43786	54563.3	68669.4	79814.3	34393.9
58741.4	cce_1289	psaJ	photosystem I reaction center subunit IX	54525.2	47768.6	62767.5	76064.6	58588.1	37675.9	51322.1	82003.5	57957.1
58051.7	cce_1908	-	hypothetical protein	83464.6	69290.9	61191	37376.9	43511.8	78691.5	62124.6	47391.1	39422.6
57588.2	cce_1464	-	hypothetical protein	98770.5	18157.3	16524.4	70133.4	129128	23602.6	14164.2	36391.2	111423
57324.8	cce_0992	-	hypothetical protein	120572	38590.8	41604.4	53368.1	89045.8	25066.3	29815.2	44984.1	72876.6
57257.8	cce_0844	mop	molybdenum-pterin-binding protein	38104.9	97685.7	78094.6	32610.1	35030.6	82095.9	74380.5	45801.6	31516
56965.1	cce_2754	-	hypothetical protein	81352.8	27185.2	33865.5	74644.5	91239	27423.3	35893.3	60484.4	80597.6
56552.3	cce_2729	-	hypothetical protein	57706.1	77528.8	45462.6	47745.1	58413.8	69245.2	35217	45909.3	71742.3
54516.7	cce_2485	psbD2	photosystem II D2 protein	63446	52285.8	51939.3	63009.7	68969.3	43217	36528.6	51689.7	59564.4
54198.6	cce_1034	-	hypothetical protein	102725	64092.2	41592.7	20854.3	66234.9	69121.7	44548.2	21822.8	56795.1
53572.1	cce_3151	rpmI	50S ribosomal protein L35	50593.1	82410.5	67643.4	51392.1	42025.9	51544.9	55611	40755.1	40173.1
52847.6	cce_0547	-	nifT/fixU	6942.95	127699	69439.5	9347.97	10244	153534	64440.9	29254.9	4725.09
52576.6	cce_0433	-	hypothetical protein	58091.6	43449.4	60396.6	61896.1	44924	28343.9	46284.2	72938.8	56865.2
52012.8	cce_5164			72444.3	30879.3	26629.5	67485.3	78681	30852.5	25831.6	50344.9	84966.4
50819.2	cce_5309			39606	66400.5	71561.9	41725.3	40753.6	68579.2	53011.3	44787.5	30947.7
50413.2	cce_3188	-	hypothetical protein	90089.7	63430.7	52069.6	27631.1	38324.8	54611.9	51778.2	36888.2	38894.6
49704.7	cce_3225	-	hypothetical protein	38456.7	56218	51816.1	43075.8	43291.4	55382.3	61697.7	52047.2	45356.8
49626	cce_2725	rpsF	30S ribosomal protein S6	39377.1	78738.3	74450	32403.6	29490.6	67766.3	69077.8	34386	20943.9
49499.1	cce_4367	-	hypothetical protein	49406.7	43963.3	66325.7	58055	43064.6	39461	51243.9	60530.4	33441.2
49114.3	cce_1307	psbE	cytochrome b559 subunit alpha	37372.4	39619.7	56449	72702	49858.4	29226.4	44036.4	67574	45190.7
47078.2	cce_1656	-	hypothetical protein	49980	60917.9	57884	34130.8	29871.7	46158.6	62978.2	48764.2	33018
46903.5	cce_3328	-	hypothetical protein	23480.5	72826.1	48150.4	47489.8	30765.9	76766.3	50687.7	44728	27236.5
46684	cce_4180	-	hypothetical protein	40952.8	71988.7	59211.5	30394.8	35465.8	65800.7	51310.9	35470.9	29560.1
45478.3	cce_2655	cpcD	phycocyanin associated linker protein	38664.8	35862.1	54705.9	65911.4	41988.4	26258.3	39574.2	65669.5	40670.3
45289.3	cce_0911	-	hypothetical protein	45229.6	56152.5	51820.9	34382.9	46031	48575.4	44563.4	40101.5	40746.5
45188.8	cce_3358	-	putative bacterioferritin comigratory protein	40014.1	51866	57791.6	41864.9	38231.5	42979.3	52215	48773.3	32963.9
44945.3	cce_0561	nifK	nitrogenase molybdenum-iron protein subunit beta	7142.75	129533	59560.3	9082.49	9572.82	120739	43129.4	21570.6	4177.71
44497.5	cce_2625	psbU	photosystem II 12 kD extrinsic protein	43495.9	38695.9	60417.6	52347.2	45235.9	26216.8	41848.9	54267.8	37951.3
44477.5	cce_0821	-	hypothetical protein	59909.8	68014.2	47447.6	28019.1	35356.9	53053.6	44587.4	28365.8	35543.1
44099.8	cce_4355	-	hypothetical protein	46256.6	51266	54911.6	38026.8	30909.8	46242	58597.8	41614.3	29073.2
43695.9	cce_1482	-	hypothetical protein	89753	35907.2	23669.6	22888.7	69731.2	46468.1	24070	20054.3	60721.2
43579	cce_2324	ho2	heme oxygenase	12750	84546.6	77762.1	23023.9	11205.9	62838.8	72753.3	37608.7	9721.33
43212.1	cce_0643	-	hypothetical protein	94449	31493.1	23821.5	23910.3	71078.2	41726.5	25698.2	22875.9	53856.3
42305.1	cce_2653	cpcC2	phycocyanin associated linker protein	40760.9	29044.9	58844.6	54616.8	35310.1	22213.6	45998.8	59856.2	34099.6
42291.6	cce_4129	-	S-layer protein	84237.5	11890.5	13834.9	42586.8	83956.9	13494.5	13159.1	34920.2	82544.1
42232.6	cce_1837	psbB	photosystem II CP47 protein, 47 kD chlorophyll-binding protein	52936.4	25291.6	38374.7	43708	49927.3	25245.1	31973.2	53254.1	59383.2
42131.5	cce_0893	psbM	photosystem II reaction center protein M	19842.7	35864.1	57579.7	68315.1	30768.3	20272.9	39869.3	75845.4	30825.8
41639.8	cce_3734	-	hypothetical protein	43873.9	37398.7	52771.6	40437.3	41109.9	29836.5	47342.7	46138.1	35850.1
40642.4	cce_1838	-	hypothetical protein	42339.9	40004.2	52521.8	39373.3	31601.6	32658.8	52858.5	43677	30746.5
40303.7	cce_3299	-	hypothetical protein	45214.3	54215.9	49274.5	30961.9	35582.1	43110.7	41957.9	31810.3	30605.5
40164.9	cce_0225	rplA	50S ribosomal protein L1	37828.6	49861.5	62564.2	32961.3	29372.7	34648.9	53058.6	34081.3	27107.3
40046.9	cce_4513	-	hypothetical protein	31547.2	28655.7	62439.3	38028.4	39264.1	31402.9	58600.8	41320.7	29163.3
39903.3	cce_3166	rbcL	ribulose bisophosphate carboxylase	28229.8	34752.7	50592.5	50891.2	27048.9	27192.8	42144.1	61073.6	37203.9
39775.5	cce_0555	-	hypothetical protein	16159.9	103273	45004.8	9039.03	13493.4	104916	34026.3	25947.5	6119.4
39611.9	cce_0554	nifB	nitrogenase cofactor biosynthesis protein	20359.8	105549	50065.5	7190.98	13761	97270.6	37233.3	18670.1	6407.03
39433.6	cce_1844	-	hypothetical protein	62076.2	59692.4	21793.4	11277	50935.2	72676.9	20731.4	14989.2	40730.8
39340.2	cce_0586	-	hypothetical protein	110071	38944.1	13955.5	9235.21	59601.3	45267.2	15686.9	9957.41	51343.2
39337	cce_0021	-	hypothetical protein	59506.4	36913.6	31404.4	32279.3	50645.9	36960	27363	33451.8	45508.3
39127.5	cce_3222	-	hypothetical protein	13901.7	92365.5	58036.4	12804.4	13464.7	66236.7	59825.1	24234.4	11278.3
38923.5	cce_0649	-	hypothetical protein	66355.7	21028.1	19213.8	39559.4	62997.7	20255.4	15243.7	33088.8	72569
38795.7	cce_0659	psbC	photosystem II CP43 protein, chlorophyll-binding protein CP43	39180.4	24570.9	33925.6	49872.4	47236.2	19548.6	25609.5	53142.5	56075.3
38730.7	cce_3669	-	hypothetical protein	95583	16461.9	19561.3	29580.9	73384.5	15393.4	14053.1	21731.5	62826.6
38679.3	cce_1576	-	hypothetical protein	43308.8	62104.4	30911.6	40709.8	52024.1	43626.4	18689	19015.8	37723.7
38612.1	cce_0044	-	putative GDP-L-fucose synthase	30327.1	11233.8	12525.6	71916.9	57551.1	12636.3	16550.3	62658.2	72109.7
38310.5	cce_1231	-	hypothetical protein	41269.2	30695.9	46433.9	48044	36188.4	27077.7	43643.1	43486.4	27956.1
37861.1	cce_0135	-	putative rehydrin	27495.7	48105.9	57162.9	26212.9	24177.1	45610.3	60592.7	31549	19843.1
37773.7	cce_0995	prk	phosphoribulokinase	25045.6	27796	46933.4	54871	31508.7	21996.1	39098.8	59617.9	33095.7
37463.2	cce_2644	-	hypothetical protein	61487.8	41910.9	36238.3	16181.2	47531.8	59063.6	31005.4	15745.6	28004.1
36912.5	cce_0019	-	hypothetical protein	35338.1	29625.3	38608.7	40987.8	45197.8	26985.1	32347.6	40859.9	42262.4
36747.4	cce_4139	-	hypothetical protein	52468	15458.5	24545	43986.3	76944.1	16912.3	20414.1	37506.1	42492.7
36624.5	cce_1128	-	hypothetical protein	72450.8	18928.1	19887.2	25959.1	72836.4	16542	14515.6	21995.4	66505.8
36466.2	cce_4483	atpI	F0F1 ATP synthase subunit A	32696	29873.6	48718.6	48888.4	26884.9	21891.2	41106.1	53265.5	24871.5
36056.8	cce_0589	-	cytochrome c family protein	29669.6	29463.2	32417.5	40538.3	41176.2	40598.3	32615.5	43969.3	34063.3
35838.4	cce_0034	-	hypothetical protein	31707.4	42304.8	53862.7	20400.1	31034.5	59779.1	43409.7	22895.4	17151.5
35681.4	cce_3965	-	hypothetical protein	65843.2	33015.2	23343.3	26466.5	50296.9	29993	20708.4	21354.7	50111.7
35659	cce_2573	ho1	heme oxygenase (decyclizing)	28946.6	20310.3	48777.5	51781.4	27939.2	17332	41958.7	57907.2	25978.2
35405.1	cce_4389	-	hypothetical protein	33241.1	37271.8	43237.2	27507.1	33589.4	39449.9	43993.1	32789.3	27567.4
35279.2	cce_0607	-	putative ribonuclease H	59371.2	28701.2	27973	31752.6	56569.9	22862.5	19242.2	25543	45497
34685.1	cce_0119	-	hypothetical protein	77461.8	27338.4	11953.2	9405.42	62209.2	44666.6	14800.7	11815.1	52515.3
34569.1	cce_2654	cpcC1	phycocyanin associated linker protein	31196.8	25583.8	45576.5	48559.5	25294.9	19962.4	35291.8	53502.7	26153.5
34468.1	cce_0437	-	hypothetical protein	41230.3	29552.6	26542.2	45330.4	47419.6	27945.7	22154.1	35977.7	34060.5
34423.3	cce_1013	-	RNA-binding protein	51844.5	20948.3	27549.2	35148	49784.3	18086.2	24489.9	32487.2	49471.9
34409.8	cce_2942	-	hypothetical protein	53306.7	25972.5	24282.7	32372.1	53008.6	27293.5	20076.1	29636.5	43739.3
34104.3	cce_2398	-	hypothetical protein	37346.6	30563.7	21755.4	38930.1	45111.6	24677.2	28606	25591.9	54356.4
33996	cce_1344	groEL	chaperonin GroEL	17839.5	45884.4	66048.8	26646.5	12303.9	40472.7	59251.3	31640.5	5876.9
33827.8	cce_3463	-	hypothetical protein	9212.38	68487.7	43321.2	21027.3	11288.9	52527.1	49937.7	37412.4	11235.2
33307.9	cce_0765	-	hypothetical protein	13499.9	57040.2	50580.1	25173.6	14801	40201	49225.4	35140	14109.7
32895.3	cce_0776	psbQ	photosystem II protein Q	25923.7	36722.2	52587.6	37614.3	23498.1	21061.5	38536	39862.2	20252.5
32556.1	cce_1033	-	hypothetical protein	46382.2	31828.2	38344.7	12468.6	37414.9	48040.8	32439.5	20923.2	25163.1
32210.8	cce_0081	rpsN	30S ribosomal protein S14	34661.3	42096.1	34365.9	23054.2	29428.8	35342.9	34318.4	27877.8	28751.7
31651.3	cce_2959	petA	apocytochrome f	35090.7	27344.3	36949.2	38554.5	30645.2	20642.5	26715.8	39590.4	29328.8
31609.9	cce_0072	-	UPF YGGT-containing protein	38413.8	27229.1	34315.1	29474.9	37155.1	25495.2	29448.3	28718.6	34238.8
31555.6	cce_0494	-	hypothetical protein	38493	32591.6	33773.9	28369.5	35293.5	24504.9	28498.1	29933.6	32542.5
31541.9	cce_0537	-	hypothetical protein	16066.7	25356.8	49516.8	53466.7	18548.9	23283.8	40146.6	42157.8	15332.7
31346.2	cce_4313	-	hypothetical protein	33836.1	19170.3	27996.5	31131.6	47579.1	20546.4	24373.4	39956.3	37525.7
31339	cce_3992	xthA	exodeoxyribonuclease III	23426.2	32264.7	19270.8	41625.3	29837.4	45708.6	20601.8	37575	31741.5
31292.3	cce_0854	-	hypothetical protein	33784.7	45094.6	35799.2	18030.5	27295.9	42935.4	31149.7	20071.1	27469.8
31002.1	cce_4482	atp1	ATP synthase subunit 1	26561.2	26339	42716	44686.1	22988.5	18485.4	33600.9	43071.8	20569.9
30939.3	cce_0255	-	hypothetical protein	37738.1	41604.8	25703.8	18918.1	32121	39271.4	26208.9	24044.7	32843.1
30873.2	cce_1933	-	hypothetical protein	46463.5	27006	26667.9	19470.6	42399.2	29344.4	26538.3	22826.5	37142.7
30534.5	cce_2696	fabZ	(3R)-hydroxymyristoyl-ACP dehydratase	31268.7	26972.8	36509.4	32473.3	37473.4	30731.1	28142.9	26363	24875.8
30384.7	cce_1855	-	hypothetical protein	56017.2	50738.1	16463.4	8749.93	34411.2	49293.7	15805.2	11797.1	30186.7
30143.2	cce_1856	-	hypothetical protein	65260.7	44413.1	17561.9	6922.44	29340.6	48346.1	22087.5	11521.3	25834.7
29845.4	cce_3936	-	hypothetical protein	24438.5	44989.9	32407.3	22990.9	27078.8	41244.6	25844.4	21143.6	28470.8
29837.5	cce_4432	glnA	glutamine synthetase	53477.1	32277	28455.2	19684.4	33332.6	28842.5	23431.2	20255.2	28782.3
29699.2	cce_4036	rpl36	50S ribosomal protein L36	29444.8	33285.5	33835.2	24322.4	25908.6	34825	33895	27589.8	24186.9
29594.9	cce_2884	gloA	glyoxalase I	38205.8	27784.1	27797	29528.5	32953.5	25091.5	21709.4	30394.4	32889.8
29571.3	cce_1745	-	DNA binding protein HU	39086.2	27577.2	21769.5	26722.2	40634.8	28607.3	17763.2	26935.1	37046.4
29155	cce_1574	-	hypothetical protein	35545.1	46026.3	18160.4	29230.3	27980.6	37753.7	19762.8	19988.1	27947.3
29071.1	cce_1238	-	hypothetical protein	20474.4	38985.5	47310.4	22214.5	18974.1	28161.8	41501.1	27219.1	16798.7
28610.2	cce_0217	rpsD	30S ribosomal protein S4	31387.3	32973.8	32449.1	23557.4	27341.3	25802	30439.9	24981.8	28559
28193.8	cce_2955	psbV	cytochrome c-550	20683.2	31605.6	32018.2	37364.9	18753.4	17806.9	30215	39275.9	26021.4
28189.8	cce_3007	-	hypothetical protein	42907	21477.4	20324	29251.4	40483.2	18859.9	17662	24788.8	37954.6
28015.9	cce_1343	groES	co-chaperonin GroES	10498.1	39627	55980.4	27831.8	11389.7	30673.1	44443.9	27616.7	4082.1
27981.6	cce_3268	-	hypothetical protein	56573	21171.4	18552.6	18339.4	41582.3	22657.1	17545.9	17014.7	38397.5
27773.1	cce_0043	gmhA	phosphoheptose isomerase	40222.8	8782.14	9508.32	34907.7	55009.7	8622.17	10077.2	27901.2	54926.3
27447.5	cce_3746	gnd	6-phosphogluconate dehydrogenase	52995.6	39632.7	18063.4	7651.05	30096.7	45574	18281.9	9034.93	25696.9
27119.5	cce_0224	rplJ	50S ribosomal protein L10	19865.1	48091.1	45378.4	14985.1	13227.7	36134.7	37678.9	17928.7	10786
26765.5	cce_3704	-	hypothetical protein	32108.3	24401.3	18833.9	27418.2	35985.4	26088	16168.3	25567.9	34318.2
26389.8	cce_1753	-	hypothetical protein	28349.3	33153.6	28450.1	26361.6	22054.3	22954.1	27078.5	23989.6	25116.6
26314.5	cce_3939	-	hypothetical protein	38914.6	20049.4	15918.9	22775.4	45606.7	20520.7	13894.4	21552.5	37597.5
26160.6	cce_3234	-	undecaprenyl-phosphate galactosephosphotransferase	41352.2	8551.2	8392.09	29764.8	53377.4	10197.7	8204.05	23970.6	51635.5
25752.6	cce_1243	-	hypothetical protein	27844.9	24267.6	33598.1	18841.8	23200.8	26606.5	35051.3	22510.6	19851.3
25705.6	cce_3670	-	hypothetical protein	24132.8	13924	19410	35600.2	36309	12713.7	18777.8	35154.8	35328.5
25574.1	cce_2138	-	hypothetical protein	16271.7	34957	37866.8	14720.1	20347.3	45009.7	30115.7	17906.8	12971.8
25444.8	cce_2199	-	hypothetical protein	36025.4	22700.5	26027.3	18052.4	32209.7	18868.5	26004.5	19803.6	29311.5
25118	cce_4439	clpP2	ATP-dependent Clp protease proteolytic subunit	24000.2	28509	24966.3	22637.4	24540.3	26370	23486.6	26401.8	25150.3
25044.1	cce_7006			21354.2	20550.2	30211.4	30247.1	24733.8	14797.5	23905.5	35424.9	24172.4
25014.2	cce_0660	psbD1	photosystem II D2 protein	28606.8	13193.3	30892.7	25520.8	25611.3	11412.1	29238.9	31729.5	28922.5
24643.6	cce_0227	nusG	transcription antitermination protein NusG	30127.3	24388.2	29685.7	21224.8	24584.1	20093.1	26708.5	21903.3	23077.1
24630.4	cce_4630	-	hypothetical protein	27397.9	16759.7	26905.5	24337.5	32358.5	19310	21808.7	27398	25398.3
24562	cce_2081	-	hypothetical protein	20256.5	35894.4	28100.6	18348.5	17703.9	26486.2	28453.5	27542.6	18272
24520.1	cce_2288	-	hypothetical protein	19131.2	34579.6	23627.5	26415.2	16287.8	25830.6	25009.1	25902.9	23896.5
24461.5	cce_0069	-	hypothetical protein	17674.8	28258.1	25131.3	19132.5	23010.8	36989.7	27575.9	21516.6	20863.6
24236.4	cce_0644	sigB	RNA polymerase sigma factor	17778.1	16298.7	26427.1	30337	26763	18482.4	22699.3	31838.1	27503.6
24180.1	cce_0552	-	hypothetical protein	16686.4	56466.2	22773.1	4740.79	15502.4	55950.4	21109	10653.5	13739.4
24115.2	cce_3227	-	hypothetical protein	27041.5	23961.7	24779.1	20302.6	22618.8	25928.1	25245.6	20577.8	26581.9
24061.8	cce_1810	-	glutaredoxin-like protein	40198.3	28125.7	17443.6	14028	28784.4	28098.9	17253	16636.8	25987.7
23995.8	cce_4255	-	protease	26319.9	26249.3	17326.9	23150.2	28631.6	26977.8	18008.2	18390.5	30908.1
23970.8	cce_4153	-	hypothetical protein	55125.5	24601.3	13596.6	7186.71	29017.7	29576.7	13472.4	9554.6	33605.7
23892.5	cce_0548	nifZ	iron-sulfur cofactor synthesis protein	4702.59	55306.4	29745.2	4783.65	4831.67	65297.5	32895	14481.7	2989.09
23794.8	cce_4247	clpC1	ATP-dependent Clp protease regulatory subunit	33270.6	17352.2	21569.2	20347.1	26932	20914.5	21252.7	25344	27171.2
23764.1	cce_4674	rbfA	ribosome-binding factor A	31235.4	16629.5	19793.5	26268.6	31023	16421	19734.9	25835.9	26934.7
23653.6	cce_5302			24445.8	19103.6	15356.2	36931.8	22954	9968.75	17960.1	28576.2	37585.7
23645.7	cce_1629	glgP1	glycogen phosphorylase	32853.3	27388.7	23148.5	14481.3	23880.2	26073.6	22781.2	16267.5	25937.3
23322.3	cce_3579	ftsH2	cell division protein	27857.5	16611.3	23290.1	28999.4	29302.7	13640.4	17114.7	25141.3	27943.4
23227.8	cce_1372	-	carboxyl-terminal protease	24986.4	19568.2	20196.8	26804.7	24425.5	13312.8	19759	28452.4	31544.4
23026.2	cce_1811	-	putative BolA-like protein	22038.5	24099	27480.5	17985.5	19808.5	22486.7	29751.3	23769.3	19816
22669	cce_2337	-	group 2 sigma-70 RNA polymerase sigma factor	11487.9	38459.2	32702.9	14722.6	18956	42561.3	23622.3	11340.6	10168.1
22565.9	cce_0101	-	hypothetical protein	21169.8	31998.1	21264.5	18673.2	21304.1	27746	21260.4	18153.3	21523.5
22555.7	cce_1122	-	hypothetical protein	45748.5	22288	11902	8963.22	39814.7	23771.3	9262.49	8157.35	33093.3
22532.1	cce_5279			20046.2	22280.4	29047.7	28503	22997.8	15637.3	19791.1	24829.8	19655.9
22519.3	cce_4123	rpsO	30S ribosomal protein S15	24018.4	30651	30066.7	15424.6	19740.7	22705.7	27708.8	15568.5	16789.4
22479.9	cce_4044	rpl31	50S ribosomal protein L31	27037	24774.1	28680.5	15890.6	18926.3	23163.3	28253.2	19100.6	16493.4
22456.8	cce_3083	-	rfrA pentapeptide repeat-containing protein	13956	6756.15	11532.3	47056.7	27877.9	6852.37	12620.7	43064.6	32394
22369.7	cce_4043	rpsI	30S ribosomal protein S9	26942.6	24424.3	26055.7	17414.8	21245.2	19249.7	25060.4	20631.6	20303.5
22180.6	cce_0541	-	hypothetical protein	27288.1	31433	27189	11747.1	20563.9	32391.3	20192.8	12059.9	16760.4
22048.8	cce_3084	-	hypothetical protein	12659.7	7484.7	10509.2	46438.1	29633.9	7099.78	10883.7	39253.1	34476.8
21986.3	cce_2118	-	hypothetical protein	16599.5	26787.6	32787.9	20016.6	11237.9	25579.4	31298.9	23797.7	9771.58
21979.9	cce_0859	-	hypothetical protein	38466.9	10037.9	10030.8	27157.8	39444.4	8341.85	8548.5	17502.5	38288.2
21573.4	cce_3128	-	hypothetical protein	26930.8	18292	20395.2	11566	28734.3	22089	21827.2	18860.4	25465.8
21553.1	cce_4490	-	hypothetical protein	13152.2	15863.9	27162.8	35202.1	13500.7	12000.9	28312.5	34202.7	14580.3
21401.9	cce_4032	rplO	50S ribosomal protein L15	16562.1	35860.6	38106.6	9948.77	9949.01	31117.9	32313.9	12035.9	6722.44
21276.8	cce_1106	-	hypothetical protein	14088.9	31735.5	23973.2	15478.3	16758.8	33691.9	19984.4	19382	16398
20736.9	cce_0285	ycf3	photosystem I assembly protein Ycf3	20387.6	18657.8	20172	21217.1	23336.5	17203.1	19697.9	23035.1	22925.5
20619.7	cce_0228	secE	preprotein translocase subunit SecE	24521	19521	23840.4	17917.4	20076.2	16489.8	25159.3	19400.5	18651.9
20604.6	cce_2958	petC1	cytochrome b6-f complex iron-sulfur subunit	21826	18175.7	27159.1	22281.7	18069.6	14109	22463.3	24415.5	16941.5
20567.1	cce_4164	-	phosphoglycerate mutase	21446.6	18887	17330.8	24505	26505.7	17189.8	14650.3	22091.6	22496.9
20437.5	cce_0294	dapA	dihydrodipicolinate synthase	15115.3	30666.9	26157.6	14471.9	15168	27703.7	24859.3	15350.7	14444
20383.4	cce_0147	-	hypothetical protein	20302.6	24577	22625.3	15427.9	20433.3	20865.6	20182.3	19401.8	19634.5
20381.9	cce_0994	petH	ferredoxin-NADP oxidoreductase	31448.5	20987.1	17083	13150.5	23287.7	20342.3	15788.6	16323.5	25025.4
20347.3	cce_2638	-	hypothetical protein	7804.3	11790.5	25440.8	27532.5	12453	29618.3	37149.6	24237	7099.46
20316.4	cce_0568	nifW	nitrogenase stabilizing/protective protein	7273.96	45868.1	22541.2	5587.25	5564.16	49841.6	25823	17140.9	3207.86
20265.4	cce_0259	-	hypothetical protein	9481.78	16204.6	28348.4	38327.9	12830.2	12248.6	26001.1	26360.9	12584.9
20232.7	cce_4793			6721.24	33505.6	37244.1	12866.8	7221.25	36037.9	32237.5	11831.9	4428.44
20231.9	cce_0567	-	hypothetical protein	5773.35	51656.8	24157.6	5621.65	4727.98	46486.4	24705.8	16285.2	2672.51
20153.6	cce_1256	-	hypothetical protein	13983.2	18873.9	21432.4	28158.8	15301.9	14754.3	22949.1	28973.2	16955.4
20046.6	cce_4035	infA	translation initiation factor IF-1	18175.9	31300.7	25118.3	13660.5	13794	24301.5	22774.2	16273.2	15021.2
20045.2	cce_4369	-	hypothetical protein	21062.4	16031.6	16022.4	26617.5	23430	12558.7	16367.2	18230.5	30086.7
20018.3	cce_0778	-	hypothetical protein	27184.7	13466.6	17704.1	22682.4	26208.1	11036	15110.1	21632.9	25139.9
19959.9	cce_4501	-	hypothetical protein	17165.2	30055.3	20465.5	17732.2	14448.7	27818.6	21165.5	16457.2	14330.6
19862.6	cce_2925	htpG	heat shock protein 90	11885	17555.8	25369.4	21434.6	24667.4	18420.4	22316.6	24297.7	12816.6
19854.9	cce_2344	-	hypothetical protein	8998.83	42595.6	21348.1	7900.6	11324.5	41670.6	23446.3	10518.5	10891
19590.6	cce_0219	rps1-1	30S ribosomal protein S1	33031	16083.6	21846.5	13230.7	17848.8	17261.7	21546.5	17020.1	18446.3
19521.6	cce_4088	tufA	elongation factor Tu	23479.6	22545.8	25999.2	14552	16335.8	18994.8	21550	16874	15363.4
19489.8	cce_0574	-	HSR1-like GTP-binding protein	3549.56	56744.9	21758.4	2605.6	5581.28	57394.3	18048.9	6797.87	2927.69
19411.1	cce_0566	-	hypothetical protein	5725.13	49621.1	22125.7	5007.11	5058.87	47086.2	23209	13815.8	3050.63
19374.5	cce_3625	-	hypothetical protein	23368.5	18750.5	20973	13674	15910	14843.5	24250.8	23693.1	18907
19126	cce_1021	-	hypothetical protein	14346.1	26511.7	25368.6	12710.3	16236.3	26193.3	21906.9	15454.7	13406.2
19087	cce_2080	-	hypothetical protein	14209	26833.5	23584.8	14640.3	14538.5	19910.3	23988.9	19722.5	14355.1
18973.4	cce_1294	-	hypothetical protein	16990.7	14838.6	17646.3	24857.9	22245	12356.5	18584.5	23769.3	19472.1
18781.2	cce_2572	psbO	photosystem II manganese-stabilizing polypeptide, 33 kD extrinsic protein	22950.3	10199	21058.3	22310.3	19926.3	7984.19	17868.3	26765.8	19968
18780.3	cce_0430	-	hypothetical protein	26109.1	15851.8	18386.5	15452.1	21353.1	17281.1	18334.8	16735	19519.2
18765.8	cce_1575	-	hypothetical protein	23428.3	26164.7	14650.1	18631.4	24156.6	18796.3	11876	10647.3	20541.4
18733.3	cce_1272	-	rfrA pentapeptide repeat-containing protein	26342	15174	23423.7	17161.9	19341.6	13573.6	22714.8	17210.8	13657.3
18722.2	cce_3162	-	hypothetical protein	23566.5	22179.2	27589.5	10338	19347.1	28643.9	18214.7	10608.1	8013.07
18668.2	cce_2709	-	hypothetical protein	28513.2	16775.5	13817.7	12709.7	22409.3	13929.7	13170.3	16828.7	29859.5
18628.7	cce_2200	ycf41	putative YCF41	12965.6	21043.8	19464.9	21958.2	18461.4	20660	16808.5	19170	17126
18591.1	cce_2003	dnaK	molecular chaperone DnaK	19575.5	12878.6	24890.7	18131.4	20218.1	15568.4	24470.1	19857.8	11729.3
18507.2	cce_3362	-	hypothetical protein	12906.4	14906.4	26933.3	15080.9	22307.7	19732.5	24840.9	19442	10414.4
18488.4	cce_0628	ilvH	acetolactate synthase 3 regulatory subunit	31065.9	16616.4	15342.4	12263.1	23470.1	19974	16097	13292.3	18274.3
18441.3	cce_0903	-	hypothetical protein	39111.1	22460.6	12592	8802.5	20465.4	20265.5	14380.4	8065.28	19829.2
18394.3	cce_1918	-	hypothetical protein	32862.1	16413.9	15392.6	10262.6	24891.7	17017.3	14343.5	12831.3	21533.3
18263.9	cce_1053	-	hypothetical protein	25609.6	7379.89	8426.21	23563.6	30961.6	7364.14	8925	18724.5	33421
18139.3	cce_1060	-	hypothetical protein	23444.3	17837.3	13583.3	14842.1	25190.1	17780.1	11209.5	15136.1	24231.3
18040.4	cce_0308	-	hypothetical protein	21720.9	14482.4	18994.2	16038.3	22254.9	14518.6	17860.2	16832.8	19661.9
17953.4	cce_0205	-	hypothetical protein	19149.3	15439.2	20942.3	15163.2	22740.8	18958.1	16898.6	15570.7	16718.5
17920.3	cce_3612	gap	glyceraldehyde-3-phosphate dehydrogenase	42715.2	14986.5	7762.27	7450.16	29480.1	17369.3	8408.18	6974.53	26136.3
17867.1	cce_2967	-	magnesium-protoporphyrin IX monomethyl ester cyclase	12768	12101.2	19955.9	31288.4	17231.7	7741.62	15483.4	26718.6	17514.9
17811.8	cce_2996	-	hypothetical protein	17556.9	17542	21639	15492.5	19496.7	17394.7	16407.7	16971.9	17804.6
17708.4	cce_4142	sigG	RNA polymerase sigma factor RpoE	10641.2	8146.91	17137.3	30357.1	15365.7	8814.47	16322.7	33607.2	18983.4
17704.4	cce_3718	-	putative transposase	15943	17340.9	21892.3	17073.4	16043.6	17101.6	20305.5	18467.8	15171.8
17652.9	cce_0842	pntA-2	putative nicotinamide nucleotide transhydrogenase subunit alpha 2 (A2)	38531.5	24433	12362.9	7295.11	19099.8	23559.8	10473.1	6931.28	16189.5
17516.6	cce_3446	-	hypothetical protein	12442	26133.6	25423.2	9243.86	9359.71	26945.8	25711.4	13456.3	8933.54
17445.7	cce_3777	-	hypothetical protein	10804.4	29559.5	20369.6	15428.9	10202.6	21532.1	19238.8	17435.2	12440.7
17355.6	cce_0470	-	hypothetical protein	24411.4	9164.72	8835.32	15431.3	35866.1	10241.5	6575.12	12255.6	33419.6
17197.5	cce_3618	-	hypothetical protein	8852.47	13087.3	13032.9	32730.1	12832.9	13092.9	15606.9	30601.2	14940.6
17193.6	cce_4222	rpl25	50S ribosomal protein L25	13242.8	24733.5	27017	11862.8	9465.14	19541.6	26725	13865.5	8288.99
17176.9	cce_4370	argG	argininosuccinate synthase	31874	18075.7	11469.3	11800	22145.7	19977.3	9979.44	8783.66	20486.9
17160.4	cce_0843	pntA-1	putative nicotinamide nucleotide transhydrogenase subunit alpha 1 (A1)	37677.3	23495.7	11095	6496	19036.2	24096.8	10004.5	6563.39	15978.5
16913.4	cce_4503	-	hypothetical protein	21343.7	10940.2	11832.4	23713.4	27372	11068.5	9622.64	15557.8	20769.6
16900.1	cce_1975	coxC1	cytochrome c oxidase subunit III	42015.6	17326.9	7064.71	5320.34	28319	16550.8	5280.96	4635.82	25586.5
16796.2	cce_2699	-	hypothetical protein	8210.99	26476.4	21196.5	12803.9	6260.51	28199.5	24954.6	17832.4	5230.99
16730.5	cce_3653	-	hypothetical protein	17585.8	9284.42	10763.6	19788.2	30616.7	8803.91	8818.78	17443.3	27469.3
16579.5	cce_1944	apcF	phycobilisome core component	17376	13428	19878.5	17778.4	15826.5	10905.3	17477.7	22115.8	14429.4
16533.2	cce_1801	-	hypothetical protein	22960.4	13257.4	12218.1	16408.3	23695.9	12856.2	10431.6	13193.5	23777.3
16309.8	cce_1547	-	hypothetical protein	13321	8813.95	10816.9	21495.1	20179.1	5849.76	10394.7	25799.3	30118.7
16259.4	cce_4441	psbN	photosystem II protein	19770.3	12125.9	14665.9	18933	22978	9879.91	9220.56	17203.8	21557.1
16110.4	cce_3911	-	hypothetical protein	18134.5	20337	15083	11966.1	15824.3	17987.5	15331.7	13601.7	16727.9
16086.3	cce_2514	-	hypothetical protein	51772.1	12153	3874.53	2871.48	29879.5	16873.6	4565.05	1794.77	20992.6
16022.9	cce_1277	-	putative histone-like DNA-binding protein	13024	14045.8	20944.6	18153.1	13547.8	10374.9	18564.6	22131.5	13419.9
15945.9	cce_0319	-	S-layer protein	23685.3	9809.16	11242.3	17800.9	22047.4	10365.7	12248.6	16277	20037
15944.8	cce_0235	-	hypothetical protein	18193.6	14719.3	19547.8	16787	14297.8	9127.03	18027.8	19134.5	13668.5
15729.3	cce_5199			16150.6	10991.7	11184.1	14752.1	23214.8	13600.3	12672.6	17305	21692.9
15600.5	cce_4619	-	hypothetical protein	17972	14042	15980.5	13292.4	19395.5	15027.6	16349.7	13256.3	15088.4
15553	cce_4090	rps7	30S ribosomal protein S7	18380.2	16893.2	17740.4	12980.9	15679.9	14084.5	15794.5	13995.9	14427.2
15446.9	cce_4664	-	hypothetical protein	25301.5	21628.7	7892.06	5096.02	16745	29975.8	11128.9	7421.11	13833.3
15407	cce_2937	-	hypothetical protein	39214.1	1853.51	924.168	1946.74	38122.1	1805.71	877.293	2530.23	51389.6
15357.6	cce_0741	-	hypothetical protein	19223.1	15405.9	15545.4	11926.6	16797.9	13588.3	15462.3	13852.1	16416.6
15282.7	cce_3527	-	hypothetical protein	27948.8	12519.8	8273.01	7273.19	28191.4	11375	8117.42	9314.22	24531.8
15249.6	cce_0298	rpaA	two-component response regulator	32572	7776.23	9666.5	10072.7	26536.6	8208.4	7984.27	9979.24	24450.4
15235.2	cce_4665	-	ATP-dependent protease	8306.7	20313.8	23710.6	12353.4	10497.1	20274.5	19482	13757.5	8421.67
15206.7	cce_1123	-	hypothetical protein	28272.9	11768.3	7465.1	6792.22	25244	19254.4	8300.65	7547.78	22215.2
15120.5	cce_0901	-	hypothetical protein	24037	15501.6	11797.8	12629.5	23616.7	14098	7694.97	9478.47	17230.6
14840.4	cce_1942	-	RNA-binding protein	26537.5	9285.96	19621.7	8258.42	15190.6	8571.29	21914.1	10596.9	13587
14733.7	cce_2002	-	hypothetical protein	14518.7	5507.87	23414.2	5069.51	11116.8	12397	36854.3	17639.5	6085.55
14713.2	cce_2814	-	hypothetical protein	17944.5	20551.6	14430.9	10346.6	15902.8	15429	11732.1	9732	16349
14683.5	cce_4392	-	hypothetical protein	11010.2	11302.9	22010	18540.3	12054.5	11487	17305.6	17531.7	10909
14626.9	cce_1846	-	hypothetical protein	27866.7	15397.6	8551.62	6614.69	20164.7	17114.1	7997.91	6916.89	21018.1
14605.2	cce_3231	-	hypothetical protein	8498.54	15707.7	18424.1	14651.1	13306.3	16401.9	17209.1	16138.4	11109.6
14579.6	cce_0102	-	RNA-binding protein	15079.3	21199.5	16382.9	12203	11356.1	14461.8	16923.9	10766.9	12843.3
14512	cce_0431	-	hypothetical protein	15760.3	14572.6	13162.9	15145.4	17310.9	14685.4	10643.8	13488.4	15838.5
14467.4	cce_4547	-	hypothetical protein	25427.1	9572.8	8773.03	14353.9	19611.9	9056.4	9044.75	12318.8	22048.1
14441.1	cce_0482	-	putative heavy metal transport/detoxification protein	27279.4	14521.1	10761.5	7333.56	17984.2	16940.8	11800.9	8019.08	15329.8
14419.1	cce_4612	-	hypothetical protein	13740.3	16647.3	19124.2	9725.82	12113.9	16659.1	17113.9	14682.8	9964.34
14303.3	cce_2578	infC	translation initiation factor IF-3	17516.9	9478.93	13412.6	15099.9	13977.2	8094.4	16543.4	16471.9	18134.9
14298.7	cce_1634	-	hypothetical protein	13608.9	13849.9	16497.2	11781.1	17303.7	15948.5	14615.6	11939.5	13144.4
14250	cce_3272	-	rfrA pentapeptide repeat-containing protein	16545.3	8307.65	13151.5	15310.1	21963.6	7433.65	10109.3	15171.9	20257.1
14223	cce_4404	manA2	mannose-6-phosphate isomerase	18861.8	13025.8	13207.3	9813.43	21670.6	13706.8	9225.78	11904.1	16591.5
14208	cce_1912	-	hypothetical protein	10926.6	19932.1	16698.5	11475.4	10630.8	18983.1	16353.2	12399.5	10472.3
14205.6	cce_4014	-	hypothetical protein	11804.5	22786.4	16909.3	10317.9	9201.06	21169.6	15551.9	11049.9	9060.01
14194.7	cce_5153			10930.1	17312.4	19788.3	14371.9	9286.86	11732.9	18499.5	15190.9	10639.7
14173.8	cce_2614	-	hypothetical protein	4764.05	4112.38	5201.8	38732.2	11750.6	4358.65	7843.56	31946.7	18854.4
14162.1	cce_1977	coxB1	cytochrome c oxidase subunit II	31644.7	14310.8	6327.62	4325.51	21278.4	18858.3	5905.93	4300	20507.6
14151.4	cce_2444	-	sulfur carrier protein ThiS	15538.3	20154.6	10923.8	8529.96	15609.3	24495	9008.47	8181.03	14921.7
14117.8	cce_1805	-	hypothetical protein	11072.2	11174	19062.6	17644.2	12016	8095.41	16778.7	20603.3	10614.1
14079.5	cce_2094	-	hypothetical protein	7169.81	24519.4	20239.9	11076	6712.48	17256.8	18851.5	13103	7786.23
14069.1	cce_3654	-	putative ferredoxin-like protein	14127.4	11887.9	16657.8	13426	17307.4	11819.8	14463.4	12653.3	14278.8
14064.8	cce_1030	trxA3	thioredoxin	19088.9	11845.1	14724.2	12608	16354.9	10567.3	12696.9	14139.5	14558.4
14000	cce_0798	rpe	ribulose-phosphate 3-epimerase	11392.4	10700.8	15709.9	16017.7	13681.4	9353.51	14530.8	19864.2	14749.1
13941	cce_1313	isiB2	flavodoxin	17893	23121.7	14836.9	4848.46	11989.6	27053.9	12455.5	6146.06	7123.85
13933.3	cce_3584	-	hypothetical protein	12222	9836.94	17129.4	15073.4	16153.7	12730.1	15649.7	15250.6	11354
13925.7	cce_3141	-	hypothetical protein	37384.9	7083.81	4468.5	5666.98	27235.4	7972.97	3694.39	5517.24	26307.3
13900.6	cce_4155	-	hypothetical protein	17854	9833.37	12583.6	9029.3	18513.7	14382.1	9382	15587.3	17939.7
13817.8	cce_4485	atpG	F0F1 ATP synthase subunit B'	9411.17	11509.2	21734.3	18406.8	9091.08	8105.8	18655.4	19320	8126.23
13754.7	cce_1012	-	hypothetical protein	18218.8	12561.3	11027.4	9649.52	21246.9	12973.4	9405.73	11037.4	17671.6
13732.7	cce_4040	rplQ	50S ribosomal protein L17	15200.7	17893.4	18757	9306.2	10311.7	15013.5	16794.1	11085.9	9231.24
13723.9	cce_5203			20182.2	12497.8	19433.5	9686.36	19219.2	12876.8	13712.7	7609.86	8296.33
13688	cce_2292	-	hypothetical protein	16853.9	11867.7	14684	8637.95	9678.48	16495.4	20385.9	14001.3	10587.1
13670.8	cce_5233			8800.86	18799.2	19317.3	13599	8564.07	19351	17639	10172.4	6794.81
13646.9	cce_0920	apcE	phycobilisome core-membrane linker polypeptide	13100.3	9914.7	18474.6	17392.2	10527.2	6877.68	15387	19279	11868.9
13611.6	cce_3477	psbA4	photosystem II D1 protein	18510.5	11519.8	11353.9	10756.3	19475.4	18373.4	12158.7	9966.3	10389.9
13603.6	cce_0218	-	hypothetical protein	14004.4	16408.1	14873.1	11517.9	12219.8	13212.3	14336	12700.9	13159.7
13529.2	cce_3974	glpX	fructose 1,6-bisphosphatase II	9064.44	9806.98	19053.4	18119	8128.56	9263.5	15800.8	23510.5	9015.94
13528	cce_1790	secG	preprotein translocase subunit SecG	14080.9	11253.5	14935.1	14757.8	13602.8	9748.48	13473.7	16833	13066.6
13509.2	cce_2341	-	hypothetical protein	11717.4	14744.9	14794.9	11973.1	13788.6	15815.6	15018.6	12491.9	11238.1
13503.5	cce_1983	aphA	phytochrome A, two-component sensor protein	21136.5	8882.92	15097.1	7886.92	13773	11308.2	18870.1	11627.3	12949.4
13491.4	cce_4405	-	two-component hybrid sensor and regulator	22475.1	12961.9	16012.1	7572.79	15044.5	12320.5	12467.5	11105.3	11462.8
13404.8	cce_4078	-	hypothetical protein	19446.9	7653.82	10731.4	14227.4	22263.9	8214.06	9857.55	13164.3	15084.1
13379.3	cce_3662	-	FAD-dependent pyridine nucleotide-disulfide oxidoreductase	3028.93	27487.1	19611.8	1682.47	4027.55	46361.6	13745.4	2575.14	1893.55
13355.5	cce_1063	hupS	[NiFe] uptake hydrogenase small subunit	19629.9	28815.7	9109.7	2960.09	10469.3	29814.6	7288.12	3781.03	8331.02
13165.8	cce_4379	-	hypothetical protein	12743.8	10742.5	10339.6	16865	15685.8	7015.3	9931.43	15121.7	20047.2
13161.9	cce_0710	-	hypothetical protein	5981.83	13704.8	22216.5	19493	7123.35	8615.56	18804.5	15525.5	6992.37
13097.4	cce_2702	-	hypothetical protein	23904.9	10565.5	6459.18	5873.14	25725.7	9864.02	5383.63	6089.81	24010.9
13063.2	cce_4891			10441.6	18081.2	13857.6	7449.61	10127	19154.6	15593.4	12654	10209.8
13062.8	cce_2371	-	hypothetical protein	25504.3	12290.1	10822.2	6535.6	17494.4	12779.1	10711.8	7358.43	14069.4
13029.8	cce_0896	-	hypothetical protein	21301.7	9169.09	7762.16	10146.7	20496.2	8996.72	6540.8	12794.1	20060.8
13003.4	cce_3100	desC1	fatty acid desaturase	12823.6	15280.5	13597.9	17429.2	8698.12	8158.1	14410.2	13667.6	12965.2
12915.5	cce_4283	ccmK2	carbon dioxide concentrating mechanism protein	9278.6	10963.2	17421.6	12473.8	7964.32	10352	19126.9	18404.8	10254.4
12859.5	cce_1762	ndhJ	NADH dehydrogenase subunit J	22880.7	9705.86	9627.07	10552.8	17251.5	8531.42	8436.14	11599.1	17150.8
12820.6	cce_3377	-	hypothetical protein	25701.2	3612.75	4700.14	11295.5	25894.3	4409.05	4539.23	9444.48	25788.6
12819.5	cce_3052	-	hypothetical protein	10221.8	12224.3	7693.64	15079.3	11813.1	15082.9	9957.81	18801.4	14501.5
12802.1	cce_3104	-	elongation factor EF-G fragment	14595.2	8022.04	13989.8	13609.7	15053.7	7903.91	13987.6	17308.2	10748.5
12782.7	cce_0704	tsf	elongation factor TS	12001.1	13980.1	18811.8	11882.1	11499.6	9408.49	17234.4	11612.6	8614.38
12712.4	cce_1821	-	HAD-superfamily hydrolase	2691.63	2661.29	6318.09	31397.1	10502.1	3112.92	10856.5	32621.7	14249.9
12686.9	cce_4618	-	hypothetical protein	23090.6	12512.4	13242.7	8426.3	12189.9	9606.7	14347	9686.72	11079.3
12635.5	cce_3187	-	hypothetical protein	15826.6	17989.3	11596.9	13780.1	8917	11751.6	10828.2	11820.1	11209.3
12596	cce_0823	-	hypothetical protein	17105.1	9451.58	10408.7	10911.3	15825.1	8950.62	11542.9	13052.3	16116.3
12540.5	cce_1976	coxA1	cytochrome c oxidase subunit I	33472.6	11156.9	5570.36	3723.82	17750.7	13364.7	5111.9	4218.94	18494.9
12509.5	cce_2422	-	hypothetical protein	14304.3	9195.31	10174.9	8364.23	15315.2	13672.9	13038.7	11265.4	17254.5
12490.8	cce_2728	-	hypothetical protein	9357.95	16708.7	15046.1	8335.37	9554.98	19646.4	14608.7	10625.8	8533.53
12455.7	cce_4687	talA	transaldolase AB family	23744.9	15881.7	10217.8	3698.14	13936	18400.6	10610	4690.9	10921.2
12401.2	cce_4042	rpl13	50S ribosomal protein L13	13591.8	15866	16119.9	10486.2	9230.42	11899.9	13923.9	11770.9	8721.8
12372.4	cce_4691	-	hypothetical protein	5672.05	9310.66	17200.2	15343.4	13899.5	14383.7	16853.7	13730.3	4957.83
12363	cce_2397	-	hypothetical protein	11319.9	10149.7	8370.83	15894.9	16566.7	11686.6	7163.7	14049.1	16065.6
12357.7	cce_3366	ccmA	3-deoxy-7-phosphoheptulonate synthase	19525.2	12522	13976.9	6752.98	10427	13351.1	14130	10664	9870.07
12302.9	cce_5288			17156	10092.4	8327.02	9044.58	16955.4	10542.9	8456.76	11635.3	18515.4
12208.1	cce_0987	glgC	glucose-1-phosphate adenylyltransferase	6898.11	12383.8	20266.2	15435.9	6967.1	8365.75	17035.6	16181	6339.02
12163.8	cce_2813	atpB1	F0F1 ATP synthase subunit beta	8201.56	14325.8	18857.3	12087.8	6509.95	11197.5	17019.6	14378.8	6896.34
12113.6	cce_1212	-	hypothetical protein	4841.8	4338.26	19995.2	36612.1	6526.56	3880.75	11581.7	16674.7	4571.04
12113.4	cce_0795	-	hypothetical protein	14372.6	13464.4	11277.6	10185.9	9403.16	11226.4	13436.4	12555.4	13098.6
12061.2	cce_0570	hesB	Fe-S cluster biosynthesis nitrogen fixation-like protein	2169.93	34554.1	13270	2934.37	2687.38	31920.8	11215.6	8594.02	1204.54
12015.7	cce_3583	-	putative CAB/ELIP/HLIP family protein	7941.41	14105.2	11197.9	13424.3	11646.6	15529.7	8997.91	12751	12546.9
11987.5	cce_3927	-	hypothetical protein	16582	3779.92	6602.19	12325.4	21759.8	3728.97	5536.98	13203	24368.8
11934.4	cce_4018	rpsS	30S ribosomal protein S19	9181.61	21677.2	19971.4	6540.52	6091.62	15956.9	15990.8	7329.94	4669.94
11916.1	cce_3261	amt1	ammonium/methylammonium permease	23893.9	12462.6	7723.82	7062.93	16694.6	10986.4	5930.17	6854.81	15635.5
11911.6	cce_4013	rplC	50S ribosomal protein L3	9797.31	20321.8	15656.7	8437.82	6391.1	17180.7	14898	8409.73	6111.53
11862.9	cce_0246	-	DNA starvation/stationary phase protection protein Dps	8872.06	14313	14718.5	7978.27	8586.25	12858.8	15690.8	14638	9110.64
11817.8	cce_3330	groEL2	chaperonin 2	7431.42	19145.8	22925.7	5851.29	4456.24	14254.2	20038.7	9891.69	2365.4
11750.2	cce_1367	rpmH	50S ribosomal protein L34	11517.9	16083.4	14846	9903.24	9273.84	9636.55	14286.3	10710.2	9494.63
11736.9	cce_2388	-	hypothetical protein	23523.1	12795.9	13881.9	10599.9	12373.5	7360.95	9011.57	8239.75	7845.31
11735	cce_0173	-	putative methionine sulfoxide reductase B	12654.8	7609.82	6890.57	14965.6	16574.5	10049.8	6461.81	13868.8	16539.3
11730.7	cce_2639	-	hypothetical protein	6544.24	18170.5	17874.5	4124.35	7400.15	19219.1	19072.2	7113.83	6057.76
11724.9	cce_1543	-	putative CAB/ELIP/HLIP superfamily protein	9359.5	13166.4	13413	7597.28	14055.3	18050.1	11728.7	7465.06	10688.7
11716.1	cce_5198			7114.88	7535.94	7924.11	6284.16	15650.6	23441.7	14714.2	9120.62	13659
11716.1	cce_2850	-	hypothetical protein	10363.5	17125.8	11535.7	8646.01	12116.3	11138.5	11013.5	11872	11633.4
11711.2	cce_4489	atpC1	F0F1 ATP synthase subunit gamma	7870.93	10438	19518.6	13490.2	6159.68	7248.56	17526.2	16996.6	6151.74
11698.2	cce_1391	rplU	50S ribosomal protein L21	11272.2	15856.3	16158.3	9176.71	7902.81	13981	15210	8769.04	6957.2
11696.9	cce_2843	-	hypothetical protein	6837.6	18777.4	16665.4	5637.38	6393.02	20949.3	15684	8287.88	6040.19
11663.5	cce_4398	rplI	50S ribosomal protein L9	9813.9	17337.5	16992.9	8220.67	7857.63	12550.2	15081.7	9120.84	7996.3
11636	cce_3572	-	hypothetical protein	21308.6	9335.75	4954.32	4956.48	18827.1	18168.7	5704.37	4837.49	16631.2
11592	cce_4041	truA	tRNA pseudouridine synthase A	12656.2	14260.6	14812.9	9260.53	8639.55	11451.4	13840.8	10783.1	8623.08
11553.8	cce_4016	rplW	50S ribosomal protein L23	9541.12	20911.8	16485.6	7756.61	8466.36	16331.1	11131.9	6505.39	6854.24
11523	cce_0802	cobO	cob(I)alamin adenosyltransferase	9801.35	15216.5	15328.6	8223.56	8206.86	11956.2	14619.5	11548.8	8805.99
11396.3	cce_2390	trxM2	thioredoxin M	14740.5	12538.9	11415.2	8847.18	13474.2	11055.2	8896.77	9009.15	12589.7
11263.3	cce_3230	-	hypothetical protein	23231.1	10735.1	7897.08	6673.44	13449.7	10280	9391.71	5378.19	14333.7
11199.6	cce_2842	-	hypothetical protein	10559.1	11789.6	11820.3	9151.21	9554.95	11394.7	13251.4	12270	11005.4
11170.7	cce_1352	-	hypothetical protein	13535.9	6916.85	6598.36	13801.9	16142.3	6672.75	6932.92	11435.3	18500.2
11063.3	cce_4590	-	hypothetical protein	16911.4	10636.6	9295.53	7180.91	13680.6	11374.1	9406.37	8336.31	12748.1
11041.1	cce_0108	-	hypothetical protein	13484.3	8033.33	8981.52	12806.5	12847.3	8746.8	9149.82	12977.4	12343.3
11017.6	cce_3175	-	hypothetical protein	15738.7	7234.27	10495.5	10117	13286.4	8908	12505.3	9589.54	11283.9
10992.7	cce_2001	ssb	single-stranded DNA-binding protein	11058.3	10619.2	10273.9	10528.6	14230.8	9622.36	8802.7	10462.5	13335.7
10917	cce_2717	cofG	FO synthase subunit 1	2945.89	3544.91	8883.02	23213.6	8381.86	3750.19	11546.3	24607.5	11379.8
10905.3	cce_1707	-	hypothetical protein	22922.6	4969.93	6512.55	6882.4	19470.3	5665.46	6924.57	7016.33	17783.6
10830.8	cce_3481	-	hypothetical protein	6427.97	14279.3	12841.7	10632.4	6810.69	11556.4	13488.4	13753.6	7686.25
10815.5	cce_1644	-	hypothetical protein	12265.5	15214.3	11488.7	6325.94	7566.85	16332.4	12521.9	9296.94	6326.93
10769.1	cce_3271	-	hypothetical protein	27349.1	10590.2	4260.29	3235.5	15341.6	13984.8	5001.43	2831.24	14327.8
10756.1	cce_0342	-	ABC transporter ATP-binding protein	17195.2	8620.46	10097.4	8515.49	13774.3	10671.2	8661.06	8048.18	11221.1
10697.4	cce_0551	-	hypothetical protein	3108.12	29431.5	10337.7	2524.7	3819.3	31810.1	8600.26	4244.82	2399.91
10659.9	cce_3964	psaL1	photosystem I reaction centre subunit XI PsaL	10928.8	9110.83	14277.5	11913.1	8832.95	6736.77	12147.7	13230	8761.02
10643.8	cce_4534	chlN	light-independent protochlorophyllide reductase subunit N	13863.7	6267.15	9935.92	17082.5	9730.49	3152.72	8727.26	16033.9	11000.8
10625.2	cce_2571	-	hypothetical protein	8148.88	9878.88	8577.03	13742	11023	12165.9	8851.94	13988.8	9250.79
10593.3	cce_1948	-	hypothetical protein	21422.6	9125.23	5919.51	6595.1	12414.5	7907.32	6540.35	8089.59	17325.8
10549.5	cce_0975	-	hypothetical protein	11151.4	14287.7	11758.1	9249.51	9808.39	10221.8	9808.16	9671.38	8988.98
10549.4	cce_0684	-	hypothetical protein	8891.25	12218	18972.7	10151.2	4685.34	10107.1	13774.9	10955.2	5188.87
10494	cce_2857	-	hypothetical protein	11262.4	13496.5	12242.3	5604.9	9772.73	13282.6	11930.1	8269.01	8585.49
10479.5	cce_0841	pntB	pyridine nucleotide transhydrogenase subunit beta	23886.4	15721.1	7142.52	3146.97	11647.5	13747	5812.77	3483.23	9727.79
10468.1	cce_3025	thiC	thiamine biosynthesis protein ThiC	11997	9786.27	10044.7	10592.2	11368.6	9572.89	9596.76	10349.2	10905.5
10446.3	cce_1454	-	hypothetical protein	11403	7104	7483.73	12508.8	12365.1	8325.11	7736.62	12912.4	14178.1
10421.4	cce_0368	-	ABC transporter ATP-binding protein	6676.03	14485.6	13611.2	5555.06	7745.81	20740.1	12723.8	7417.08	4837.9
10352.9	cce_0840	-	hypothetical protein	7056.68	13327	11387.1	6695.51	8742.62	16858.7	9856.13	9837.35	9414.92
10347.9	cce_2938	-	hypothetical protein	23894.7	876.683	809.27	1111.37	28476.7	889.08	731.168	1118.63	35223.9
10341.6	cce_2856	-	hypothetical protein	12465.7	11477.1	12919.1	4693.5	8334.1	12769.5	14791.5	8286.87	7337.23
10334.1	cce_2667	moeB	hypothetical protein	12811.3	10581.2	10043	7090.67	9383.01	11838.6	10903	10187.5	10168.6
10319.6	cce_4688	-	hypothetical protein	15648.6	8440.41	7460.53	7703.9	14416.4	10468.9	8152.99	7833.51	12750.9
10295.1	cce_2306	-	hypothetical protein	7409.6	9520.38	12031.5	12363.7	8999.8	7522.59	12361.9	13175.8	9270.74
10268.3	cce_2536	zwf	glucose-6-phosphate 1-dehydrogenase	17715.1	11172.8	5758.73	6142.22	12479.2	14215.3	5241.41	6598.31	13092.1
10259.6	cce_1911	clpP	ATP-dependent Clp protease proteolytic subunit	15056.5	7330	10487	8306.58	13678.1	5812.45	9746.8	9907.99	12010.6
10256.2	cce_4532	chlL	protochlorophyllide reductase iron-sulfur ATP-binding protein	13363.1	5945.02	8581.77	16248.6	10009.1	2833.82	6630.19	15257.5	13436.7
10188.6	cce_0009	-	hypothetical protein	7438.27	19510.4	8220.73	2199.3	7078.14	28104.7	8877.33	4430.7	5838.27
10175.8	cce_1274	-	putative cytidine/deoxycytidylate deaminase	13214.6	9449.83	9375.98	9380.13	12922.8	9798.89	8499.75	7619.6	11320.9
10163.1	cce_0654	petF2	2Fe-2S ferredoxin	11456.7	9247.75	11611.5	9425.17	10874.4	7253.96	11815.5	10174.8	9608.12
10150	cce_0611	chlH2	magnesium chelatase subunit H	9236.76	11872.4	10147.1	10100	11851.9	14399.6	6930.85	9169.7	7642.03
10116.5	cce_4017	rplB	50S ribosomal protein L2	9109.8	14915.7	15950.1	5432.67	5294.7	14855.9	14368.3	6621.45	4500.1
10067.4	cce_0875	sigA	RNA polymerase sigma factor RpoD	15176.9	7870.76	5739.82	8400.85	15739.1	8987.05	6107.4	7546.61	15037.8
10060.6	cce_4663	-	reverse transcriptase	12502.8	13359.1	3983.57	9125.23	11623.4	8327.2	6157.65	8538.79	16927.4
10060.3	cce_2615	proC	pyrroline-5-carboxylate reductase	6058.69	9574.23	5631.09	17148	9305.77	12621.5	4820.94	14730.8	10651.7
10002.9	cce_0869	-	hypothetical protein	4669.54	21302.1	13086.1	3050.48	2960.98	15947.4	19197.9	6076.81	3734.92
9999.97	cce_0172	hemL	glutamate-1-semialdehyde aminotransferase	7420.69	11915	14975.2	7698.76	6802.01	11469.7	14285	9632.91	5800.48
9980.36	cce_1665	petF1	2Fe-2S ferredoxin	13127.1	8350.32	7738.64	9200.49	14028.2	7279.43	6956.8	8572.99	14569.2
9973.23	cce_1941	clpB1	ATP-dependent Clp protease ATP-binding subunit	3874.93	8484.88	15826.6	11672.1	9936.48	13568.1	14586.4	8817.14	2992.47
9972.47	cce_3951	glyA	serine hydroxymethyltransferase	17077.2	10822.6	8506.74	6553.39	10294.2	11246.4	8455.12	7370.63	9425.92
9933.1	cce_3633	psb27	photosystem II 11 kD protein	6724.49	7129.98	14365.8	15887.4	7995.44	3933.37	10562.5	14572.9	8226.14
9896.63	cce_1683	-	hypothetical protein	6421.88	9152.38	5741.06	12387.4	8491.78	12093	6777.94	16095.6	11908.7
9893.94	cce_0563	nifE	nitrogenase molybdenum-iron cofactor biosynthesis protein	3039.4	23428.5	10270.9	4796.62	3561.25	23877.7	10374.4	7549.57	2147.18
9856.68	cce_3548	-	hypothetical protein	9528.62	9908.85	10120.5	7249.57	9552.49	11291	10106.7	10120.7	10831.7
9822.69	cce_1951	fur2	ferric uptake regulator	3525.76	2886.26	5022.58	26155.9	9007.9	3813.18	6835.31	20414.3	10742.9
9787.06	cce_2880	-	hypothetical protein	3387.47	3014.68	6211.46	22019.6	8429.13	3578.7	7761.47	22794.8	10886.3
9698.91	cce_1463	-	hypothetical protein	21780	7659.55	4532.3	4336.66	17348.2	10034.4	4789.7	3706.28	13103.1
9678.24	cce_2689	-	hypothetical protein	4850.21	14213.7	17237.7	5000.43	5025.52	14853.2	14140.9	8605.27	3177.26
9646.62	cce_3357	-	hypothetical protein	10644.3	2855.13	3287.32	12899.6	19529	3163.29	3038.39	9941.1	21461.4
9622.2	cce_3747	-	hypothetical protein	9131.46	10328.4	17239.3	8602.16	6558.19	5936.55	12686.2	10422.1	5695.3
9617.65	cce_0999	psaK2	photosystem I reaction center subunit X	10775.6	6433.34	10222.2	13294.7	9403.05	4989.98	10118.8	12808.4	8512.96
9580.19	cce_0321	-	hypothetical protein	9484.93	12600.9	7566.76	6634.23	9318.18	13509.5	7774.67	8359.22	10973.3
9578.32	cce_2347	-	hypothetical protein	10649.6	9730.41	8467.57	8268.94	10444.5	10170.7	8480.34	9208.44	10784.4
9574.59	cce_4717	ndhH	NAD(P)H-quinone oxidoreductase subunit H	11445.2	9466.86	7478.87	10648.1	11232.7	11155.4	5708.89	8000.87	11034.4
9570.03	cce_3839	-	hypothetical protein	7825.68	14382.7	8855.94	6701.4	8479.98	12165.5	10051.5	8224.44	9443.23
9563.03	cce_1081	-	hypothetical protein	11528.6	4918.87	4593.77	15215.6	14232.3	4011.08	4482.9	10567.7	16516.4
9555.01	cce_4548	-	hypothetical protein	7765.58	10525.1	9661.83	8811.08	10490.6	10167.2	8629.99	10083.8	9859.82
9491.74	cce_1809	-	hypothetical protein	7584.11	10578.9	11108.7	11956.4	10441.5	9251.64	7366.01	8880.75	8257.7
9488.86	cce_3672	-	putative Tic22-like protein	6739.64	5684.43	5509.93	18128	9163.14	6909.93	5844.58	15403.5	12016.6
9466.93	cce_0743	-	serine/threonine protein kinase	3203.28	14234.1	19480.2	4245	2634.82	13269.6	17636.1	8152.76	2346.48
9430.6	cce_2424	sigH	RNA polymerase sigma factor	9137.94	7870.56	6564.45	8166.69	13574.4	8542.97	6911.82	7700.66	16405.9
9430.22	cce_3685	-	hypothetical protein	13421.8	12772.7	6388.66	5793.07	10063.2	11766	6930.58	5955.19	11780.8
9396.05	cce_1175	-	eicosanoid/glutathione metabolism family protein	13251.9	5881.46	7903.39	8960.52	12339	5457.65	7414.29	10357.8	12998.5
9354	cce_2319	hoxE	NADH dehydrogenase I subunit E	14634	8946.46	7468.65	4561.31	14163.6	11125.8	7647.18	5741.24	9897.76
9344.48	cce_4609	-	hypothetical protein	11774.4	10627.2	8699.76	7520.57	9324.92	7991.1	7958.1	10373.7	9830.61
9241.9	cce_2328	-	putative Fe-S metabolism associated SufE	15168.3	9536.75	9316.5	4283.18	10179.3	8732.11	10786.3	5722.68	9452.08
9230.7	cce_0945	-	hypothetical protein	15247.1	7641.18	9208.51	8706.72	10769.3	5920.98	8061.14	9640.29	7881.13
9228.95	cce_1947	-	hypothetical protein	17660.4	7187.26	4608.72	6754.52	12703.1	5839.47	4917.35	7210.52	16179.3
9226.03	cce_3348	rpmG	50S ribosomal protein L33	8582.63	11817.4	8769.07	10215.9	8583.72	7788.94	7231.7	8654.02	11390.8
9222.16	cce_3652	-	hypothetical protein	9778.16	6171.4	6427.69	10859.5	16856	4933.64	4910.82	8143.48	14918.8
9204.86	cce_4720	-	LuxR family transcriptional regulator	11341	11121.1	8822.74	5379.61	10740	9942.15	8451.81	6887.66	10157.7
9194.33	cce_3347	rpsR	30S ribosomal protein S18	8845.25	11300.4	8537.37	9559.24	8049.75	8725.58	7590.12	9179.76	10961.4
9190.53	cce_1077	-	hypothetical protein	13861.8	3516.94	4093.82	7844.05	20079.3	4556.78	3278.43	7158.09	18325.6
9157.06	cce_0668	-	hypothetical protein	12375.4	13936.2	8640.89	2373.2	8362.47	18119.1	7471.68	3752.13	7382.5
9129.86	cce_1009	-	hypothetical protein	10244	7502.01	6817.97	9381.51	12015.9	11659.4	5809.29	7793.31	10945.3
9126.5	cce_1637	-	hypothetical protein	8608.85	6200.69	7510.84	9413.72	12517.7	10064	6859.73	10275.3	10687.7
9024.84	cce_3700	-	ABC transporter ATP-binding protein	9451.21	5895.97	4752.52	12856.4	12428.1	6267.1	4281.72	11474.9	13815.6
9010.41	cce_5223			18669.8	3875.22	6902.29	7188.99	15866	3470.34	5640.69	7789.15	11691.2
8974.87	cce_1909	-	hypothetical protein	11084.5	12597.6	7890.56	7630.41	8388.52	10422.6	6725.59	8201.62	7832.51
8948.01	cce_3103	rpsU	30S ribosomal protein S21	8434.67	14090.1	8182.43	9634.79	4052.37	6940.68	10343.9	9742.02	9111.14
8947.86	cce_1330	-	hypothetical protein	13094.8	7979.14	7777.62	8082.1	11081.3	7149.72	5990.6	8638.74	10736.6
8926.81	cce_4330	ndhO	NADH dehydrogenase subunit O	11295.2	8319.63	7289.19	6828.71	11809.2	8810.7	6018.53	7235.84	12734.3
8924.15	cce_4435	-	hypothetical protein	24203.2	9232.65	4077.01	3942.14	10600.5	10580.4	5225.44	4114.02	8342.02
8895.66	cce_3930	-	hypothetical protein	7038.27	8767.46	11174.5	9775.46	8809.27	7480.6	10041.9	9382.11	7591.36
8892.59	cce_1775	glnB	nitrogen regulatory protein P-II	18755.5	6903.24	4394.53	4296.44	16173.3	8510.18	4503.21	3891.62	12605.2
8875.31	cce_0806	-	hypothetical protein	9313.18	6782.98	8725.92	9299.69	9991.6	6097.84	8805.12	10479.5	10382
8821.97	cce_3606	-	putative Band 7 protein	13929.9	5181.84	4730.92	7025.31	12286.5	5140.74	6161.93	8792.74	16147.8
8780.61	cce_3432	-	hypothetical protein	9163.06	7080.33	10494.7	7747.4	9242.83	8763.92	9168.08	9877.36	7487.83
8700.32	cce_2931	-	hypothetical protein	9815.2	9105.34	6592.43	7974.84	10330.9	9615.91	5263.03	8680.78	10924.4
8681.81	cce_2841	-	hypothetical protein	7927.55	9042.77	9867.81	7950.58	8677.27	8600.7	8377.85	8439.43	9252.35
8678.62	cce_0107	-	reverse transcriptase	9750.57	7401.94	6250.7	8669.34	11646.2	9515.5	5387.29	8499.84	10986.2
8678.47	cce_2249	-	hypothetical protein	8114.07	7363.74	6249.07	10608.5	9191.55	4818.59	6707.8	10552.2	14500.8
8640.9	cce_0233	-	hypothetical protein	12410.5	8617.15	6391.6	6755.78	10875.9	8105.16	7281.76	6586.51	10743.7
8625.44	cce_5216			6490.66	11876.3	7192.28	12532.4	8519.12	12150.1	6204.36	6739.06	5924.7
8604.93	cce_0435	kaiB3	circadian clock protein	11089.6	9242.5	5902.8	4901.89	9814.81	13417	9302.68	5049.08	8724.01
8547.41	cce_3270	-	hypothetical protein	4615.4	9478.59	9337.77	9168.68	8451.35	7242.27	8064.31	11171.6	9396.77
8419.97	cce_4375	-	hypothetical protein	11570.1	11016.3	5430.95	2825.27	11086.7	16264.7	4479.76	3158.03	9947.9
8410.48	cce_0564	nifN	nitrogenase molybdenum-cofactor biosynthesis protein NifN	2807.94	20016.4	9520.17	2800.67	2589.62	22201.5	8540.85	5769.23	1447.92
8410.32	cce_2939	sbtA	sodium dependent bicarbonate transporter	25012.5	388.192	326.423	333.017	17785.1	299.142	288.692	536.278	30723.5
8406.74	cce_3639	-	hypothetical protein	17832.5	3381.53	2882.35	4039.16	19914.4	3932.95	2966.63	3123.48	17587.6
8400.26	cce_4486	atpF	F0F1 ATP synthase subunit B	6353.93	6711.52	14450.9	9740.72	4797.19	4663.31	12202.2	11845.6	4837.07
8385.27	cce_4599	-	putative cytochrome oxidase assembly	21753.6	6581.91	3272.01	2281.64	13387.3	9369.39	3240.2	2367.61	13213.8
8339.87	cce_2139	malZ	alpha-glucosidase	5592.45	8058.41	5478.6	12082.4	6716.13	10886.2	5723.54	12926.2	7594.94
8333.76	cce_4487	atpD	F0F1 ATP synthase subunit delta	6680.8	6238.73	12295.3	10602.7	5060.39	4776.26	10792.4	13170.8	5386.37
8330.85	cce_0553	cysE2	serine O-acetyltransferase	1428.05	22868.6	10248.3	1084.43	1494.12	25083.5	9273.47	2850.04	647.125
8302.57	cce_3822	ppc	phosphoenolpyruvate carboxylase	12702.7	7025.14	4931.84	9465.91	10118.1	8282.5	4992.87	6668.66	10535.4
8294.08	cce_0801	rplS	50S ribosomal protein L19	8463.12	11453.1	7755.35	9073.59	5949.91	7157.36	8172.76	8092.78	8528.72
8289.83	cce_1800	-	putative ribonuclease III	11508.9	6066.97	6029.12	8429.35	11659.4	5681.43	5704.07	7193.05	12336.2
8286	cce_2228	-	hypothetical protein	6830.24	7761.43	7488.6	13649.6	7546.67	4072.51	10490.7	8959.87	7774.37
8274.71	cce_0428	-	hypothetical protein	4604.9	9861.56	11951.8	7217.84	5504.14	8738.16	11367	9844.72	5382.25
8237.07	cce_0835	ahcY	S-adenosyl-L-homocysteine hydrolase	10087.5	4434.5	8442.33	10225.2	8726.49	3153.16	7276.09	11262.4	10525.9
8227.75	cce_4122	chlG	bacteriochlorophyll/chlorophyll a synthase	6547.61	8082.48	8075.48	12903.4	7695.45	6539.71	5517.14	11656.4	7032.15
8214.98	cce_3626	-	ATPase	10905.6	6941.69	8210.74	5878.82	7197.23	6741.35	10331.3	9835.7	7892.41
8199.21	cce_2221	ndhE	NADH dehydrogenase subunit K	15326.2	7885.82	7658.27	6230.9	8915.29	6533.83	6400.87	6596.5	8245.25
8192.81	cce_2307	-	hypothetical protein	6301.32	7293.4	10013	9404.05	7150.96	5966.74	10302.8	10093.1	7210.01
8166.81	cce_1614	ilvE	branched-chain amino acid aminotransferase	6833.34	10958.9	10519.2	6998.48	5249.36	7681.88	9823.06	8760.92	6676.08
8160.92	cce_0557	nifS	nitrogenase cofactor synthesis protein	5437.81	19977.2	9985.04	1444.24	3003.41	19370	8012.92	4619.05	1598.58
8157.39	cce_4026	-	hypothetical protein	6785.58	15429.1	13337.5	4341.69	3999.25	11355.7	10106.4	5136.7	2924.68
8147.05	cce_2128	ndhL	NADH dehydrogenase subunit L	10799.3	6923.77	5127.78	6742.77	11806	6735.39	4516.4	7310.88	13361.2
8140.84	cce_1134	-	hypothetical protein	8421.45	5088.01	7599.28	12612.8	9442.61	2785.36	6421.23	10776.6	10120.1
8137.71	cce_2962	znuA	zinc ABC transporter ATP-binding protein	3118.89	11065.4	13790.9	5976.31	3687.52	12587.2	12633.4	7612.68	2766.99
8128.79	cce_0296	-	hypothetical protein	7702.99	8111.33	6859.31	9156.61	8948.08	7035.29	6069.22	8041.97	11234.3
8127.67	cce_4617	-	hypothetical protein	13109.5	8884.35	8534.72	6668.48	8266.32	7020.11	8128.22	5761.86	6775.48
8110.71	cce_2851	-	hypothetical protein	6941.92	12253.7	7616.8	5816.36	8852.69	8025	7383.85	7751.84	8354.27
8098.49	cce_0226	rplK	50S ribosomal protein L11	8297.74	10283.9	9936.97	6844.84	7327.93	7520.59	7999.13	7004.03	7671.25
8070.2	cce_0647	-	hypothetical protein	4238.62	10245.6	10102.5	8218.55	5604.61	11154.3	9260.01	8241.14	5566.36
8066.59	cce_4117	acp	acyl carrier protein	5970.52	8719.31	11408.3	8522.73	5889.72	5716.31	10294.5	10166.1	5911.89
8049.9	cce_0720	-	peptidoglycan-binding M23B family peptidase	4971.83	2479.45	7516.01	17455.8	7683.3	2393.69	6114.92	14481.9	9352.24
8024.87	cce_4543	-	two-component response regulator	11076	11724.9	7707.32	4803.43	7548.36	9603.51	6739.59	6353.19	6667.57
8014.78	cce_4022	rpl29	50S ribosomal protein L29	7653.3	12012.5	12701.7	3517.43	3551.17	11686.9	12258	5786.53	2965.49
8011.44	cce_1236	-	hypothetical protein	3444.24	10457.2	13260.8	6840.44	4797.96	12592.6	11853.1	5822.7	3033.93
8005.74	cce_0569	hesA	putative molybdenum cofactor biosynthesis/nitrogen fixation-like protein	2662.81	20285.6	9901.52	1726.33	1746.63	20306.5	9264.07	5099.41	1058.79
8001.85	cce_4533	-	hypothetical protein	9594.49	4822.95	9156.79	12697.2	6292.1	2277.51	7682.02	11932.5	7561.05
7999.21	cce_0923	-	MRP protein-like protein	5494.71	3325.99	4088.99	16491.6	9473.74	3662.12	4657.05	13927.3	10871.4
7995.78	cce_3961	hypC	putative hydrogenase expression/formation protein	10148.6	9351.03	6568.48	4425.35	9688.87	11035	7459.07	4786.95	8498.63
7947.35	cce_1902	moaA	molybdenum cofactor biosynthesis protein A	6752.65	9185.17	10170.5	7308.26	8144.27	10087	7332.26	6520.32	6025.77
7945.46	cce_1042	-	hypothetical protein	3365.08	8908.7	15145.2	7658.95	4547.1	8241.56	11259	8536.14	3847.3
7931.69	cce_0488	-	hypothetical protein	4693.15	9652.44	8029.62	9083.25	5422.35	9675.12	8843.2	9745.53	6240.5
7912.75	cce_3934	-	short chain dehydrogenase	6523.4	9108.4	11342.1	7744.26	4462.44	7273.77	11892.4	8310.21	4557.7
7910.39	cce_1031	-	putative PspA/IM30	8376.45	6526.74	8374.75	8051.71	8920.3	5845.38	7658.85	9232.9	8206.42
7910.05	cce_3146	chlP	geranylgeranyl hydrogenase	12418.8	3608.76	9121.82	7895.53	8150.6	3134.32	7874.84	10258.6	8727.16
7909.04	cce_2703	hypE	hydrogenase expression/formation protein	3122.8	2886.34	4416.67	16015.1	6165.84	3195.35	7051.03	18880.7	9447.47
7898.29	cce_2346	-	hypothetical protein	5817.79	7482.98	9392.47	9110.74	6342.54	8204.16	8856.94	9325.69	6551.27
7891.17	cce_3158	-	ferrochelatase-like protein	14703.2	6442.25	7401.76	4079.74	8476.11	7386.91	8397.08	5747.05	8386.45
7862	cce_2535	opcA	OxPPCycle protein	16223.3	9687.43	4534.1	3855.87	9320.69	11368	3682.49	3271.89	8814.25
7834.43	cce_1133	fadD	long-chain-fatty-acid CoA ligase	6705.41	6911.71	6413.86	9934.2	8543.22	5877.96	6236.32	9035.84	10851.4
7830.08	cce_3489	-	TatD-related deoxyribonuclease	9141.74	7822.12	8865.81	6065.43	8112.87	8018.56	7910.99	6743.36	7789.82
7822.22	cce_3688	-	hypothetical protein	6826.54	6388.63	5979.82	7117.33	10430	7495.28	5735	10125.1	10302.2
7809.78	cce_4671	-	hypothetical protein	12570.1	6138.32	6327.95	6314.7	8896.5	5918.93	7324.58	8494.42	8302.55
7806.96	cce_0192	-	hypothetical protein	8975.22	6473.55	7860.59	6501.38	10597.1	9454.78	7097.88	6455.74	6846.44
7780.98	cce_4436	deaD	ATP-dependent RNA helicase	7245.65	15367.9	8346.85	5004.98	4133.48	9392.91	8451.83	5414.27	6670.97
7778.21	cce_1462	-	hypothetical protein	18908.8	5983.85	3484.45	2924.82	13063.8	7432.93	4272.63	3242.06	10690.6
7767.92	cce_1843	-	putative terpenoid synthase	15747.9	3840.32	3130.24	7403.27	12855.6	4279.25	3248.59	6535.09	12870.9
7746.78	cce_0339	-	hypothetical protein	2254.66	2532.36	5243.25	17362.3	5886.86	2587.57	7959.92	18291.9	7602.28
7730.37	cce_0558	nifU	iron-sulfur cluster assembly protein	4622.27	17383.6	9606.15	1308.73	2701.39	19672.2	8940.25	4084.34	1254.44
7729.49	cce_3274	-	hypothetical protein	8205.92	5121.62	9678.94	7942.49	9207.15	3545.16	8911.47	8843.5	8109.13
7722.12	cce_4154	-	hypothetical protein	16483.7	7438.51	3995.48	2716.7	10159.7	8341.35	4261.69	3472.53	12629.4
7705.88	cce_7000			7962.79	6731.27	8488.46	8789.85	8002.78	5370.54	6644.82	8377.59	8984.84
7644.5	cce_3515	-	hypothetical protein	7176.51	5846.6	9708.88	7913.25	7845.22	5310.85	9157.56	8981.44	6860.23
7603.93	cce_4968			7457.01	5880.6	5170.17	8314.73	11068.3	9016.58	4612.52	7178.49	9736.92
7602.69	cce_1867	-	hypothetical protein	8099.74	5261.22	5447.94	9865.38	8271.17	5220.27	6347.57	8592.26	11318.7
7584.57	cce_3657	-	hypothetical protein	8172.07	5216.1	8166.3	7680.41	7783.55	5587.66	8990.08	8512.9	8152.07
7576.45	cce_4692	ppsA	phosphoenolpyruvate synthase	14291.2	4820.15	3904.73	3653.93	15039.2	5704.41	3680.74	5324.02	11769.7
7555.33	cce_5166			7197.81	6666.77	7616.12	13867.4	7105.94	3246.43	5892.14	8737.42	7667.87
7548.62	cce_1379	exsB	transcriptional regulator	5586.04	10723.8	10974.8	5507.19	5159.58	10126.2	9091.94	6295.26	4472.7
7485.53	cce_1748	-	transglycosylase-associated protein	13037.8	5651.33	4573.65	5019.7	10244.1	6768.19	5570.39	5780.81	10723.8
7454.78	cce_3699	-	hypothetical protein	9097.82	4909.61	4414.81	10245.7	11431	3784	4017.39	6732.68	12460
7435.87	cce_0508	-	phosphoenolpyruvate carboxykinase	7866.45	5969.36	10362.7	6172.33	9006.02	5892.52	10712.3	6421.98	4519.15
7427.66	cce_1114	-	hypothetical protein	15086.7	8589.33	5438.09	2627.61	7849.98	8570.03	6206.99	3942.49	8537.73
7415.64	cce_3568	-	putative twin-arginine translocation protein TatA/E	8793.13	5843.34	7411.45	6862.68	8546.36	6629.18	7788.1	7188.81	7677.7
7415.17	cce_1812	-	transcriptional regulator	6389.9	7834.74	4901.39	10673.6	7192.11	9569.76	3811.09	8396.24	7967.68
7388.8	cce_4437	-	hypothetical protein	7616.54	10284.3	7422.73	3790.35	5572.37	10992.9	8230.36	5343.67	7245.98
7361.13	cce_0257	-	two-component sensor histidine kinase	3459.09	7281.43	10605.4	5411.22	8697.41	8825.62	10494.2	8319.44	3156.43
7331.1	cce_4388	-	fatty acid desaturase	6459.94	8470.75	8120.63	7979.27	7075.47	7238.24	6480.72	6517.49	7637.41
7276.25	cce_2626	-	hypothetical protein	7215.23	6510.63	5421.49	8356.94	10898.9	5256.68	4401.93	6392.58	11031.8
7198.28	cce_0921	prsA	ribose-phosphate pyrophosphokinase	12010.1	6905.62	6816.52	4573.85	7175.41	7658.51	7509.37	5518.44	6616.71
7187.48	cce_0495	-	hypothetical protein	12262.7	2490.24	2395.71	5706.4	16455.7	3600.34	2398.13	4447.64	14930.4
7185.58	cce_3760	-	hypothetical protein	5879.05	7356.89	6561.92	9319.21	6402.62	4566.06	6775.22	8781.19	9028.05
7172.69	cce_4600	ctaB	protoheme IX farnesyltransferase	22405.7	4416.05	2370.35	2313.46	11313.1	5984.72	2170.04	2168.72	11412.1
7168.38	cce_0880	-	hypothetical protein	11792.6	4688.39	5800.12	5043.57	9379.53	4469.31	6677.28	6363.19	10301.5
7165.87	cce_0054	lgt	prolipoprotein diacylglyceryl transferase	7674.87	6720.7	8088.05	5780.31	7651.7	6929.31	7592.59	6729.79	7325.48
7143.34	cce_3811	-	hypothetical protein	9795.95	6062.24	7998.09	7415.14	7475.91	5180.05	7387.73	6532.3	6442.62
7135.42	cce_3621	lepB2	signal peptidase I	9431.02	4349.79	5218.27	7867.57	9528.5	3536.01	5212.2	8538.82	10536.6
7134.86	cce_0220	-	two-component sensor histidine kinase	8617.89	5291.98	5597.38	7676.81	8598.83	6300.26	5635.04	7434.35	9061.19
7109.86	cce_0873	-	hypothetical protein	2155	5723.15	11884.2	10812.1	2333.18	5534.09	12287.6	11121.3	2138.11
7100.38	cce_0709	-	hypothetical protein	3457.15	3264.82	14145.6	4385.5	1574.4	3098.61	21849.1	10360.7	1767.55
7076.99	cce_2800	-	group 1 glycosyl transferase	12335.6	8258.7	4433.64	8671.8	11981.5	5240.1	2087.15	2260.61	8423.8
7072.86	cce_3656	-	hypothetical protein	5854.7	6526.49	7307.82	7907.09	7134.8	6291.68	7353.05	7962.74	7317.41
7016.98	cce_2637	-	putative nitrogen fixation-like protein	13066.6	8115.09	5189.98	2779.14	9700.97	8397.06	5162.02	3314.81	7427.2
7014.42	cce_0409	-	hypothetical protein	9747.5	3879.93	5051.26	6364.77	9716.55	4849	6066.89	8093.36	9360.56
7010.82	cce_1736	-	hypothetical protein	6533.03	3171.51	7405.58	8340.6	8334.75	2643.02	6145.7	10801.5	9721.61
7004.66	cce_1849	ndhM	NADH dehydrogenase subunit M	10043.7	4981.44	4857.88	5887.29	10330	5389.21	4663.33	6976.45	9912.69
6999.3	cce_1953	ftsH4	cell division protein	7608.75	6882.83	8255.42	6304.61	9085.7	6145.94	5636.16	6614.68	6459.62
6991.88	cce_4744	-	hypothetical protein	9369.1	5536.75	5972.44	7237.26	9218.39	3744.57	5677.09	6284.32	9887.01
6991.21	cce_2389	-	hypothetical protein	8600.58	7404.42	5977.82	6401.08	7247.51	7012.19	6648.37	6256.94	7371.96
6980.25	cce_4282	ccmK1	carbon dioxide concentrating mechanism protein	5356.87	6800.3	9643.97	6848.35	4362.32	4751.83	8846.52	10109.6	6102.47
6964.63	cce_3518	-	S-layer protein	6162.37	4402.03	2262.84	11844.8	9980.33	6651.1	1793.49	10443.4	9141.32
6945.87	cce_4220	-	hypothetical protein	10632.3	6307.28	7048.4	4490.05	8182.7	6693.24	7015.78	5972.08	6170.96
6911.86	cce_1419	-	hypothetical protein	10966.8	3669.7	2596.19	5702.26	10694.2	3681.18	2839.59	7380.56	14676.3
6907.33	cce_4488	atpA1	F0F1 ATP synthase subunit alpha	5807.44	5507.97	10209.7	8594.54	4562.05	3814.65	8744.4	10283.7	4641.48
6889.15	cce_4730	-	hypothetical protein	3998.28	8952.74	9702.32	9488.78	2255.16	3829.78	9632.6	10160.6	3982.13
6870.15	cce_0334	-	hypothetical protein	3752.9	4918.05	4724.1	11753	5967.53	5525.02	5828.47	12480	6882.26
6860.25	cce_1477	-	hypothetical protein	4498.61	7834.79	9293.73	7851.05	4911.2	5312.5	8515.23	9013.64	4511.47
6842.55	cce_2299	-	hypothetical protein	8036.99	6340.44	5839.32	8661.75	7528.1	5071.24	5297.36	7265.96	7541.81
6827.4	cce_1433	-	hypothetical protein	9154.67	4600.07	4884.21	7814.2	10169.8	4589.4	5029.32	6071.61	9133.25
6798.65	cce_4025	rplX	50S ribosomal protein L24	5516.46	13091.8	11583.3	3355.84	3398.59	9141.83	8664.17	3967.41	2468.42
6790.96	cce_1223	nirA	ferredoxin-nitrite reductase	11049.3	9697.43	5469.11	3824.43	7768.02	7939.5	3181.05	3437.35	8752.47
6764.62	cce_0116	-	hypothetical protein	2453.43	6917.46	11364.7	7409.98	3004.5	4877.62	10448.9	11707.8	2697.13
6754.46	cce_1590	-	hypothetical protein	9424.01	9796.06	4707.72	3247.69	8035.06	7201.92	5572.21	3522.93	9282.52
6733.93	cce_2528	-	hypothetical protein	5253.81	6977.26	7396.97	7836.96	7610.25	5225.92	5195.62	8223.68	6884.91
6725.72	cce_4141	-	hypothetical protein	3667.97	2598.09	6376.42	11931.3	5199.51	3141.32	6592.94	14253.4	6770.56
6720.33	cce_2098	-	hypothetical protein	5565.15	8542.82	8024.37	6901.26	5153.95	6584.43	7096.69	7223.05	5391.22
6684.18	cce_1366	rnpA	ribonuclease P	5892.36	9636.12	7745.25	6594.06	5572.85	6070.53	6859	6490.26	5297.2
6666.27	cce_1176	ndhB	NAD(P)H-quinone oxidoreductase subunit 2	11626.1	5649.07	4314.57	5430.57	9217.9	5406.78	3374.37	5390.11	9587
6630.38	cce_2466	murI	glutamate racemase	9897.09	2084.66	2568.59	9243.39	12772.1	2227.46	2648.16	6976.06	11255.9
6611.55	cce_0728	-	hypothetical protein	5488.08	5461.91	9379.98	7725.24	4860.19	4727.56	8550.07	8788.16	4522.77
6608.94	cce_4299	ndhD1	NAD(P)H-quinone oxidoreductase subunit 4	16332.1	4338.08	2448.97	3981.4	10939.1	4832.47	2030.38	3382.84	11195.1
6607.55	cce_4536	-	hypothetical protein	5055.06	7011.77	8923.36	6214.52	6253.07	8739.17	6318.7	6802.1	4150.21
6602.26	cce_0546	-	hypothetical protein	1577.26	14369.8	6648.42	2237.28	2112.28	17280.3	8779.21	4712.34	1703.44
6599.2	cce_0274	-	hypothetical protein	9148.16	2959.02	5410.44	7641.01	15009.7	3647.03	4526.89	4700.26	6350.37
6584.38	cce_2723	-	hypothetical protein	8416.83	5200.54	5925.44	5907.3	9200.3	4761.1	4883.69	6291.54	8672.64
6579.01	cce_0641	clpP1	ATP-dependent Clp protease proteolytic subunit	10240.8	4035.97	4852.87	5282.42	8929.23	4568.19	5279.98	6354.85	9666.74
6575.01	cce_4627	tktA	transketolase	4758.94	7638.71	10196.2	6458.14	3781.28	5879.33	8570.51	7931.3	3960.66
6572.35	cce_4002	rpaB	two-component response regulator	8407.57	7226.23	6150.8	4719.61	6403.09	7453.4	6980.43	5623.17	6186.88
6568.21	cce_3935	folE1	GTP cyclohydrolase I	5479.2	7692.16	8529.76	7433.41	4697.79	6237.12	7620.44	6322.69	5101.3
6567.44	cce_0750	-	hypothetical protein	11021.3	2336.95	3712.14	6808.89	10094.2	2578.48	3579.93	7077.35	11897.8
6561.29	cce_2181	-	hypothetical protein	7731.5	5597.56	8308.01	4179.9	5764.53	7983.02	8882.99	5767.9	4836.2
6525.42	cce_1950	-	transposase	9984.08	5189.37	3999.56	5648.49	10365.1	5795.79	3981.57	4293.4	9471.49
6505.99	cce_3392	rpsP	30S ribosomal protein S16	6582.23	7232.94	8222.29	4998.49	6221.04	5588.81	7570.95	5908.93	6228.23
6504.66	cce_4281	ccmL	carbon dioxide concentrating mechanism protein	4796.7	6674.08	8822.44	6804.19	4282.74	4882.07	7493.94	9085.13	5700.61
6456.46	cce_1197	-	hypothetical protein	6570.19	6657.88	8583.8	5569.43	7603.35	7222.79	6433.19	4403.94	5063.54
6450.74	cce_1271	-	hypothetical protein	4385.72	10536.7	5255.46	10117	5624.99	7733.94	3815.76	5334.2	5252.92
6450.52	cce_3273	-	hypothetical protein	7126.51	3902.17	5140.39	7553.69	10546.5	3077.35	3956.74	7253.07	9498.22
6408.53	cce_0093	-	hypothetical protein	6851.16	7185.49	6179.37	4169.04	8295.98	10105.4	6026.71	3568.07	5295.6
6406.86	cce_3113	-	hypothetical protein	8848.3	6366.13	5740.24	4212.62	7351.68	5852.47	5596.07	6332.89	7361.35
6399.81	cce_5163			7514.43	4027.25	3635.06	9361.11	8085.06	3307.03	4295.02	6172.85	11200.5
6394.44	cce_4758	-	fructose-1,6-bisphosphatase	12724.3	6479.29	3424.48	2714.57	9238.76	7492.11	3457.72	2871.11	9147.61
6390.74	cce_4340	-	hypothetical protein	7559.15	7158.5	6543.23	3663.19	7116.89	9822.2	6566.86	4048.82	5037.83
6381.56	cce_0705	rpsB	30S ribosomal protein S2	6771.71	7960.58	9921.96	4754.86	4330.71	6203.35	8630.84	5037.08	3822.95
6380.31	cce_3391	-	hypothetical protein	6646.14	7011.13	8002.05	5239.23	4697.8	5644.57	8660.85	6357.76	5163.23
6378.57	cce_4400	ilvD	dihydroxy-acid dehydratase	7473.39	7327.48	6547.82	6030.94	5750.85	6437.28	5448.54	6680.64	5710.18
6374.36	cce_2197	-	hypothetical protein	7733.26	3936.03	6172.31	6771.19	11620.9	5582.1	4707.92	4989.99	5855.52
6373.86	cce_3543	-	hypothetical protein	5997.91	2481.16	3081.13	9791.94	10880.4	2957.38	2979.05	9185.76	10010.1
6370.83	cce_2446	thrC	threonine synthase	7283.45	9710.52	6304.36	3798.79	6781.16	7936.11	5089.4	3801.43	6632.23
6353.58	cce_1563	-	hypothetical protein	3544.7	5958.05	7929.13	9771.39	4764.76	3425.49	4324.76	10713.8	6750.23
6352.02	cce_2223	ndhI	NADH dehydrogenase subunit I	11108.9	5301.88	5826.85	5646.94	9043.96	4513.86	4392.23	4471.43	6862.16
6344.73	cce_4450	-	hypothetical protein	17150.5	1437.28	1105.33	1914.49	16020.5	3046.61	1271.12	1004.62	14152.2
6341.96	cce_3616	-	hypothetical protein	8255.58	5544.48	4909.64	5391.41	8658.3	6214.44	4726.08	5069.25	8308.43
6289.78	cce_2518	-	putative Ferritin/ribonucleotide reductase-like protein	3382.35	7090.35	2659.66	9033.39	5844.59	9037.92	3043.94	9712.86	6802.93
6250.28	cce_0601	sigE	group 2 sigma-70 RNA polymerase sigma factor E	11797.3	3378.95	2952.72	3743.89	11326.7	3879.52	3616.85	3921.76	11634.8
6227.3	cce_2776	-	hypothetical protein	1218.42	7985.32	12541.5	4210.9	949.872	6113.48	12448.3	9662.14	915.76
6213.9	cce_3587	-	zinc-binding oxidoreductase	8275.76	3902.9	4864.23	6090.73	9700.32	4058.11	4375.52	5962.02	8695.46
6191.85	cce_0867	-	hypothetical protein	10584.1	3297.92	5435.64	6059.77	9435.2	3224.18	4485.49	5205.11	7999.2
6186.45	cce_1520	-	two-component response regulator	6075.48	5514.54	6885.35	5687.88	7291.4	5605.12	6676.6	5748	6193.7
6182.79	cce_2997	-	hypothetical protein	5948.01	6022.38	5545.82	7015.83	7137.87	4488.18	4816.12	6756.91	7913.98
6181.7	cce_4163	-	phosphoglycerate mutase	2944.8	11041	7719.81	6192.07	3238.33	7442.05	6648.27	6771.58	3637.47
6179.01	cce_3563	clpS2	putative ATP-dependent Clp protease adaptor protein	4225.26	6507.81	6130.85	6094.22	5626.8	7490.31	6141.18	7255.05	6139.65
6129.97	cce_2295	ndhF1	NAD(P)H-quinone oxidoreductase subunit F	13425.8	5101.39	3300.32	2971.01	9034.4	6290.91	2908.65	3182.63	8954.64
6072.4	cce_2423	-	hypothetical protein	6048.36	5056.28	3823.65	5297.71	8397.27	5042.03	4029.8	5011	11945.5
6066.71	cce_4610	-	hypothetical protein	10291.9	4871.23	2617.18	3910.91	11345.7	6259.27	2873.28	2237.64	10193.2
6059.64	cce_3241	-	hypothetical protein	3349.88	6953.63	6871.56	6322.88	6394.19	6317.31	6035.26	6343.07	5948.95
5991.07	cce_2034	-	hypothetical protein	4221.72	6756.29	6357.07	6969.2	4344.55	5730.41	6754.77	7647.01	5138.64
5981.52	cce_4011	-	processing protease	5248.15	8507.12	8276	4769.67	5020.9	6320.26	5827.38	5069.63	4794.57
5958.23	cce_4012	-	hypothetical protein	4846.27	8127.26	5845.15	5937.75	5555.45	6260.57	4965.38	5659.19	6427.04
5940.49	cce_1910	clpP4	ATP-dependent Clp protease-like protein	8167.53	3257.41	5414.94	5589.62	8671.64	2912.45	5211.24	6314.67	7924.95
5918.15	cce_1103	-	hypothetical protein	3956.68	6846.65	9067.99	5174.64	4370.36	5965.22	8358.99	5947.5	3575.34
5882.53	cce_1270	ftsH1	cell division protein	6932.59	3810.14	4449.91	7252.45	7131.47	3737.11	3757.07	7267.26	8604.8
5859.09	cce_4639	recA	recombinase A	8406.1	3730.13	3865.61	6142.3	7689.86	3050.48	3834.27	6798.79	9214.3
5853.57	cce_0282	hisF	imidazole glycerol phosphate synthase subunit HisF	7521.78	5975.69	6923.7	3562.64	5996.18	6654.33	6464.56	4312.62	5270.61
5852.96	cce_2433	ccmK4	carbon dioxide concentrating mechanism protein	5041.38	5552.95	7674.6	5384.59	3896.4	5084.27	8777.7	7224.57	4040.21
5851.23	cce_3640	-	hypothetical protein	4464.52	5000.55	7390.15	7765.15	4183.97	5407.27	7784.58	7824.69	2840.16
5803.95	cce_2073	-	hypothetical protein	7566.06	4380.76	4017.89	6161.69	7933.23	4276.49	5501.42	4747.29	7650.7
5753.98	cce_0550	-	hypothetical protein	1470.13	16011.3	6115.85	865.497	1573.95	18043.1	4983.65	1962.73	759.587
5750.2	cce_0250	-	hypothetical protein	6492.23	5536.4	6736.05	4478.17	6243.3	5148.79	6163.18	5691.2	5262.44
5748.95	cce_2382	-	hypothetical protein	9179.95	5165.95	3781.82	4007.88	8489.19	5156	3864.65	3781.61	8313.47
5745.93	cce_4144	-	hypothetical protein	5724.11	5085.4	5500.88	5586.78	6199.9	4259.98	5674.47	6690.37	6991.47
5743.61	cce_2812	atpC	F0F1 ATP synthase subunit epsilon	4114.72	5941.82	9837.63	5978.34	3684.77	4336.7	8341.87	6204.98	3251.69
5739.42	cce_0029	-	rfrA pentapeptide repeat-containing protein	2585.86	5390.72	7933.53	5354.51	2933.86	6428.89	8814.74	9400	2812.71
5725.03	cce_2160	-	hypothetical protein	2594.11	8731.31	10397.7	3894.91	2098.01	6917.41	10037.3	4940.27	1914.21
5697.21	cce_0269	-	hypothetical protein	7330.26	3674.14	3850.46	6286.57	8971.01	3527.95	3180.74	5460.41	8993.35
5694.86	cce_2168	-	hypothetical protein	2738.36	5648.94	1947.52	11503.4	5724.44	8915.04	1703.74	8048.51	5023.82
5693.8	cce_4058	-	hypothetical protein	5373.65	5634.69	7076.63	5390.48	6674.09	6186.78	5279.28	4922.41	4706.24
5690.95	cce_0981	-	hypothetical protein	5012.93	6811.18	8842.58	3288.01	3875.71	7183.43	8562.97	4623.48	3018.27
5686.94	cce_3913	-	hypothetical protein	6581.05	7099.46	5589.16	3312.76	6083.72	7767.99	5553.8	4149.38	5045.1
5671.45	cce_3182	-	hypothetical protein	5510.7	6866.48	6217.26	4792.52	4392.27	5262.97	6294.56	6302.69	5403.6
5666.87	cce_1361	-	hypothetical protein	7956.81	5523.3	5815.23	4081.35	6091.92	4159.84	5595.07	5304.23	6474.07
5650.68	cce_4384	-	hypothetical protein	5535.45	5949.24	6666.48	4543.56	5845.15	5832.96	6558.03	5011.16	4914.06
5636.05	cce_0496	-	hypothetical protein	6843.25	3125.51	2977.31	5398.35	11588.8	3983.05	3047.75	4549.99	9210.39
5601.58	cce_0598	-	hypothetical protein	7281.49	1861.27	2701.29	8652.59	7860.39	1969.48	3163.47	7614.36	9309.9
5600.4	cce_4402	-	putative TspO/MBR-like protein	5177.12	6743.46	6385.39	4475.27	5375.51	7020.62	5763.23	4937.99	4525
5596.58	cce_4635	-	hypothetical protein	6411.98	7047.86	5854.93	4144.79	5529.85	6336.65	5738.41	4008.24	5296.52
5594.74	cce_4735	ddl	D-alanyl-alanine synthetase A	3923.22	3772.49	4802.54	8901.69	5523.11	4023.22	5565.19	8684.64	5156.61
5592.43	cce_4087	rpsJ	30S ribosomal protein S10	4733.24	7431.04	9430.98	3273	3142.62	5552.93	9867.95	4177.86	2722.26
5587.75	cce_4037	rpsM	30S ribosomal protein S13	5630.5	6487.9	5216.17	5180.24	5956.69	5391.88	4255.39	5428.47	6742.52
5579.43	cce_0592	-	hypothetical protein	5995.06	4259.81	4790.46	6099.15	8776.02	4543.62	3794.29	5252.81	6703.63
5571.18	cce_0100	nblA2	phycobilisome degradation protein	6075.12	6943.88	2310.92	1749.52	9315.27	9327.69	2475.13	1811.55	10131.6
5567.01	cce_1744	cobD	L-threonine-O-3-phosphate decarboxylase	6524.21	4589.74	5696.48	4914.65	6882	4757.85	5168.98	5250.03	6319.19
5565.89	cce_0702	-	serine/threonine protein phosphatase	2097.19	2370.16	2491.78	4326.56	7195.37	10432.7	6278.74	6515.56	8384.99
5561.48	cce_3998	-	hypothetical protein	5750.18	5041.35	4421.27	6339.4	6380.69	3878.91	4268.32	6519.76	7453.47
5534.32	cce_1540	-	hypothetical protein	2774.19	2308.95	7002.78	11358.8	4222.24	1886.61	4482.57	10926.9	4845.79
5511.61	cce_4091	rpsL	30S ribosomal protein S12	6467.8	6323.81	5707.46	4951.8	4958.35	4743.73	5947.88	4999.2	5504.48
5497.8	cce_2120	ilvC	ketol-acid reductoisomerase	7583.65	6296.37	6659.14	3961.2	4404.35	5055.26	6104.91	4588.68	4826.63
5492.75	cce_3212	-	hypothetical protein	4652.53	7504.77	6778.51	4576.03	3892.24	5412.43	6655.32	5373.59	4589.28
5480.8	cce_4595	glgB2	1,4-alpha-glucan-branching protein	3791.96	6151.73	3953.79	7907.05	5270.89	7121.62	1995.57	7460.04	5674.59
5480.18	cce_0848	-	hypothetical protein	6418.1	5966.15	5329.75	4506.19	5998.4	7704.34	3853.63	3830.83	5714.24
5473.09	cce_1990	-	hypothetical protein	5991.47	5319.79	3510.7	8585.51	4645.76	2043.64	3472.09	6480.22	9208.65
5459.6	cce_4690	-	hypothetical protein	3674.42	7003.89	4470.31	7377.51	5886.09	7254.05	3082.7	4334.41	6053.06
5451.37	cce_0733	-	hypothetical protein	1645.8	2268.68	3459.05	13631	4339.03	2040.74	4294.83	12027.5	5355.68
5444.86	cce_1560	-	serine/threonine protein kinase	5759.99	5428.07	6412.77	4083.1	5446.48	6799.25	6215.75	4677.36	4180.99
5444.1	cce_0459	-	hypothetical protein	9454.3	4401.56	3896.39	2466.16	7378.95	6361.19	4888.13	3093.08	7057.19
5436.19	cce_3705	-	hypothetical protein	9076.97	3615.28	4642.44	3973.91	8106.82	3888.11	4837.86	4624.63	6159.69
5434.17	cce_0214	-	hypothetical protein	5890.58	5805.86	5712.79	4016.73	6338.89	6793.4	4717.66	4682.3	4949.31
5422.61	cce_2933	-	hypothetical protein	6620.86	7456.91	3996.39	3937.59	6731.27	6291.08	3105.17	4238.64	6425.61
5411.81	cce_0861	tatA	twin arginine translocase protein A	5941.8	4558.52	5698.06	5615.94	5689.63	3172.55	5630.57	6143.91	6255.31
5409.06	cce_2900	-	hypothetical protein	3175.03	8396.18	5953.49	4105.22	3962.73	6979.6	7076.7	5658.51	3374.05
5395.53	cce_3912	-	hypothetical protein	7370.48	5525.13	5552.66	2559.97	5037.34	6907.19	6889.35	4265.52	4452.15
5393.49	cce_2345	-	hypothetical protein	8074.79	4166.61	3860.21	4325.3	7753.39	4257.84	3677.71	5202.21	7223.36
5386.66	cce_4272	-	hypothetical protein	5463.5	3685.27	7109.52	5228.64	4732.14	3004.81	7144.69	7360.72	4750.69
5381.95	cce_2676	-	hypothetical protein	6006.98	4262.75	5386.59	5015.72	6072.65	4494.44	5181.3	6134.49	5882.61
5359.27	cce_4184	-	hypothetical protein	4848.09	5576.09	7096.94	2859.65	4984.65	6668.92	8107.76	4517.59	3573.72
5347.59	cce_1566	-	hypothetical protein	2545.78	4800.45	2866.31	8258.25	4810.92	7334.39	2146.49	7609.81	7755.89
5338.44	cce_3575	-	hypothetical protein	4024.76	5049.62	5965.62	7899.11	4026.29	3498.2	6166.41	6335.14	5080.8
5330.96	cce_1705	-	hypothetical protein	5656.6	6758.13	6357.02	3216.56	5365.58	5890.2	6125.92	4047.77	4560.88
5323.31	cce_0040	mtfB	mannosyl transferase B	3013.88	5960.47	3343.65	10032.5	5462.49	8355.73	2079.57	4079.48	5581.99
5312.72	cce_1049	cupS	NDH-1S subunit, CO2 uptake small protein	4516.8	5100.71	7168.9	5569.6	4219.22	3544.62	6529.31	6556.41	4608.9
5312.28	cce_1982	-	CheY-like two-component hybrid sensor and regulator	7304.16	5340.2	6289.6	3723.51	5279.9	5299.2	5175.73	4826.49	4571.67
5310.56	cce_3910	-	hypothetical protein	5259.94	6198.26	5528.87	3912.23	5740.21	6576.56	5472.95	4561.09	4544.99
5304.61	cce_4528	infC2	translation initiation factor IF-3	4701.55	5171.91	7830.48	4000.94	4388.32	4124.27	8172.44	5325.59	4025.95
5303.58	cce_0103	rpiA	ribose-5-phosphate isomerase A	4546.13	6965.4	7275.39	4241.9	3513.99	5050.28	7636.86	4851.76	3650.53
5295.95	cce_1233	-	ABC transporter ATP-binding protein	3728.97	4541.16	3852.62	7960.3	4716.1	5464.95	4428.39	6521.76	6449.34
5295.15	cce_1808	-	OmpR family two-component response regulator	6399.62	6962.6	4510.87	2729.7	6053	5992.51	4560.92	3873.45	6573.71
5263.74	cce_0562	-	hypothetical protein	1489.88	13812.9	7413.94	1280.84	1251.09	12288.1	6381.7	2914.2	541.005
5262.01	cce_3101	-	RNA-binding protein	4564.88	7363.9	3897.73	7418.72	3620.66	3823.37	4762.25	4956.06	6950.5
5249.27	cce_5240			7102.47	5835.17	6445.85	2878.25	4634.44	5692.98	7134.66	3704.49	3815.14
5244.7	cce_2029	-	hypothetical protein	4612	2832.12	2739.53	8771.81	7242.35	3570.27	2666.83	6934.1	7833.25
5235.03	cce_2731	-	cyclopropane-fatty-acyl-phospholipid synthase	4621.73	3445.36	4906.28	7577.12	5571.48	2922.37	4172.59	7543.02	6355.3
5199.8	cce_4020	rpsC	30S ribosomal protein S3	4253.14	9877.85	9127.23	2478.24	2185.5	6694.28	6763.27	3631.94	1786.73
5198.27	cce_4329	ppa	inorganic pyrophosphatase	4173.22	4224.16	6623.5	5723.38	4079.34	4168.86	7909.87	5828.81	4053.27
5196.7	cce_2860	-	putative PemK-like protein	3208.92	5250.09	2849.22	7606.05	5656.19	7812.26	2700.04	5900.93	5786.65
5192.57	cce_1960	-	hypothetical protein	6809.93	6319.93	4932.43	3431.66	5228.89	4551.56	5230.48	4407.52	5820.74
5180.77	cce_2643	gcvH	glycine cleavage system protein H	4648.32	4980.22	5403.89	4644.77	4304.81	4873.57	6624.14	6108.44	5038.75
5179.87	cce_1636	-	hypothetical protein	4110.75	4725.08	6698.01	6858.8	4164.23	2816.34	5540.38	6834.56	4870.68
5178.82	cce_3488	rpoB	DNA-directed RNA polymerase subunit beta	6371.56	5390.8	4479.37	4694.54	4965.91	4791.2	4146.08	5472.59	6297.38
5174.2	cce_4507	rsu1	pseudouridine synthase	5314.22	4712.15	5268.87	5290.28	5299.6	3474.07	6018.72	5525.31	5664.57
5155.71	cce_4021	rplP	50S ribosomal protein L16	4850.32	7422.42	9090.06	1840.47	1975.23	7704.31	8553.59	3477.39	1487.59
5153.49	cce_2915	-	hypothetical protein	5593.2	8415.69	4774.21	3331.45	4835.45	4813.31	4506.27	4378.51	5733.35
5128.04	cce_0886	pstS	phosphate ABC transporter substrate-binding protein	4213.95	1230.55	2356.19	3105.46	9308.02	3875.49	4121.84	6756.99	11183.8
5104.95	cce_4038	rps11	30S ribosomal protein S11	5869.68	5768.28	5397.21	4278.67	4707.19	4698.85	4605.79	5186.18	5432.72
5087.16	cce_4015	rplD	50S ribosomal protein L4	3901.73	9716.46	6928.81	3456.72	3365.87	7230.15	5120.51	2997.43	3066.77
5084.13	cce_2688	-	hypothetical protein	3093.02	6912.01	7584.97	3213.23	3594.3	6813.28	6745.78	5038.53	2762.03
5083.57	cce_0469	-	hypothetical protein	3568.77	6448.94	5391.33	5774.34	4165.32	5706.9	5798.48	4509.44	4388.58
5080.71	cce_3676	-	hypothetical protein	11310.9	5309.43	2695.11	2360.72	6776.13	4327.94	2668.44	2304.41	7973.25
5076.02	cce_2736	-	hypothetical protein	2745.62	8971.84	6648.64	3519.28	3995.08	8384.08	5053.5	3314.37	3051.77
5075.61	cce_3430	-	hypothetical protein	6033.09	3465.87	4427.62	4988.64	5940.67	3184.08	5197.84	5996.22	6446.47
5069.34	cce_3716	nadA	quinolinate synthetase	5186.11	4904.52	4072.33	4135.45	6686.75	4670.06	3933.68	4016.29	8018.85
5065.52	cce_2497	-	hypothetical protein	2299.59	7182.65	8127.47	3872.56	2242.1	5324.7	7634.12	6259.68	2646.83
5064.48	cce_1182	-	hypothetical protein	4041.4	5153.41	7141.79	5070.51	3590.99	3754.06	6643.6	6797.22	3387.34
5058.02	cce_3464	-	hypothetical protein	16598.4	3964.51	2007.35	2622.99	5819.11	3413.7	1545.88	1823.51	7726.7
5055.67	cce_0429	-	putative chromosome segregation and condensation protein ScpB	3217.55	4756.69	6284.94	5955.12	3978.34	5162.81	6022.02	6294.67	3828.86
5050.5	cce_2500	-	hypothetical protein	10241.2	1019.67	1147.57	3585.72	11627	1522.34	1073.82	3433.95	11803.3
5029.67	cce_4008	leuA	2-isopropylmalate synthase	5634.32	6099.62	4957.97	3554.12	5391.49	4960.9	4438.43	4980.81	5249.34
5015.9	cce_2952	-	hypothetical protein	3465.82	6913.43	5294.76	3179.07	3894.39	9156.22	5474.88	3882.43	3882.11
5007.06	cce_0545	-	putative nitrogenase-associated protein	830.71	12460.6	5184.78	968.597	1082.2	14717.8	5722.33	3480.78	615.755
4994.43	cce_0615	-	hypothetical protein	3011.95	6866.31	7401.01	3731.5	2495.78	5546.23	8321.76	5274.65	2300.66
4993.97	cce_3054	exbB2	putative biopolymer transport protein	2338.01	5753.63	2646.9	8742.13	4668	7802.12	2101.26	6396.58	4497.05
4977.67	cce_1062	-	putative YrdC-like RNA-binding protein	4602.91	6276.03	7812.42	2018.26	3042.06	7603.32	7981.42	3129.52	2333.1
4932.19	cce_2631	-	hypothetical protein	5137.04	4269.27	4604.18	5443.06	5685.52	3197.01	4385.35	5660.9	6007.4
4929.69	cce_4337	-	hypothetical protein	5582.21	4260.9	3879.1	4901.08	5944.09	4191.81	4391.34	4852.52	6364.2
4917.7	cce_3009	-	hypothetical protein	4691	5448.11	5698.89	3748.49	5379.15	5154.26	4807.56	4335.24	4996.63
4907.1	cce_5106			9655.5	3322.01	1727.59	2575.31	11438.5	3639.37	1526.53	2451.69	7827.41
4906.79	cce_3721	-	hypothetical protein	3219.15	5364.01	5540.01	5100.11	3703.38	5931.19	5868.49	5788.8	3645.99
4888.69	cce_2208	-	hypothetical protein	6183.2	4471.23	5961.44	4033.05	5898.1	4733.89	4281.67	4567.87	3867.76
4885.37	cce_3393	-	hypothetical protein	4573.47	3880.12	6148.3	5002.76	4517.6	3312.75	5687.74	6093.92	4751.64
4882.96	cce_2589	-	acriflavin resistance protein	9357.54	2906.45	2057.34	4819.71	7320.49	2883.11	2080.26	3977.86	8543.89
4874.98	cce_1854	-	hypothetical protein	8953.96	4090.23	2556.97	2222.95	7323.09	5760.41	3574.66	2378.95	7013.62
4871.11	cce_1059	-	putative Iojap-related protein	6437.15	2416.43	2898.19	4952.02	7978.18	2493.47	2992.91	5354.57	8317.05
4858.84	cce_2250	-	hypothetical protein	4509.17	4858.81	5243.98	5656.72	3764.82	2153.87	5714.81	6315.57	5511.81
4856.24	cce_2253	manC	mannose-1-phosphate guanylyltransferase	1758.28	2558.89	4056.31	10740.9	3977.84	2248.52	3875.81	9295.4	5194.24
4851.48	cce_2575	-	hypothetical protein	9986.82	2110.5	3617.42	3617.86	9307.03	2593.85	3930.47	3594.59	4904.75
4851.16	cce_4397	-	rfrA pentapeptide repeat-containing protein	3707.68	6222.31	6283.55	4036.35	3632.38	4592.34	5939.35	5598.52	3648.01
4841.38	cce_1321	pheT	phenylalanyl-tRNA synthetase subunit beta	5960.14	3537.11	4284.55	5451.58	7157.81	3348.72	3261.14	4075.48	6495.87
4828.45	cce_0099	nblA1	phycobilisome degradation protein	5772.66	5869.03	2040.88	1517.6	8023.05	8006.19	2092.86	1631.69	8502.05
4813.66	cce_2710	-	hypothetical protein	6738.94	3758.55	5507.07	3365.93	5006.23	3198.83	4622.44	5087.3	6037.69
4787.09	cce_3376	rimI	ribosomal-protein-alanine acetyltransferase	3113.86	4110.86	2576.3	7871.1	5567.67	5971.1	2286.51	5087.37	6499.01
4769.97	cce_0680	-	hypothetical protein	4752.22	4616.8	4187.71	4103.21	5391.5	5173.94	3394.46	5438.91	5870.98
4762.15	cce_0293	asd	aspartate-semialdehyde dehydrogenase	4480	4322.92	4559	5883.12	4780.01	3088.85	4509.35	5880.59	5355.48
4759	cce_0902	carA	carbamoyl phosphate synthase small subunit	11470.6	3786.61	2469.23	2340.11	7094.89	4567.44	2631.15	2208.95	6261.97
4753.76	cce_0011	xisH1	fdxN element excision controlling factor protein	4011.1	7622.04	5133.83	3119.81	4237.28	6638.84	4014.38	3958.39	4048.17
4746.14	cce_4867			5904.19	4237.92	4184.2	4476.72	5865.98	3983.58	4112.9	4553.98	5395.76
4745.27	cce_3576	argS	arginyl-tRNA synthetase	3742.33	5450.53	3332.78	5763	4744.78	5333.2	2542.85	5404.49	6393.51
4737.74	cce_4089	fus1	elongation factor G	5950.29	5362.88	6939.56	2799.84	3591.55	4534.86	7029.17	3437.75	2993.72
4709.9	cce_2574	-	hypothetical protein	5022.38	4455.07	2845.4	4485.31	5970.28	3731.26	4231.65	3443.89	8203.84
4689.92	cce_4027	rplE	50S ribosomal protein L5	3580.38	8668.01	7685.97	2141.38	1874.84	7229.54	6843.27	2655.84	1530.04
4681.6	cce_0951	hupE	hydrogenase accessory protein	4269.81	3773.34	6373.6	7449.9	3407.05	2232.34	5071.52	6107.59	3449.24
4680.59	cce_2414	xisH4	putative fdxN element excision controlling factor protein	3170.5	6316.15	7451.68	1777.38	2782.52	8855.7	7139.67	2745.7	1885.96
4664.62	cce_3102	-	rfrA pentapeptide repeat-containing protein	3816.41	6584.61	3700.01	6335.3	2508.86	2882.1	4528.73	5651.56	5973.97
4664.16	cce_3468	-	ArsR family transcriptional regulator	3588.93	5013.09	6403.23	3968.26	3835.2	5324.8	6278.38	4322.51	3243.06
4650.56	cce_2798	-	hypothetical protein	3148.72	5704.2	5055.91	2286.25	2428.38	5276.8	8721.97	6073.08	3159.68
4649.77	cce_3252	-	dihydroorotate dehydrogenase 2	8103.74	4255.69	3025.92	2831.54	6632.67	4772.72	3040.98	2835.03	6349.67
4648.02	cce_4361	-	hypothetical protein	3471.76	8490.02	4921.19	3262.47	2620.91	6304.93	4930.09	4714.1	3116.72
4643.98	cce_3941	-	alpha amylase	3693.25	6589.02	4306.51	5032.88	2522.05	6215.9	4566.39	6130.04	2739.81
4643.94	cce_1365	-	hypothetical protein	4465.77	4720.52	4954.42	6031.09	3860.91	2558.57	4443.94	5246.4	5513.86
4633.05	cce_2076	glmU	bifunctional N-acetylglucosamine-1-phosphate uridyltransferase/glucosamine-1-phosphate acetyltransferase	3274.13	5731.09	5874.67	4024.14	4105.43	6082.74	5119.4	4201.35	3284.48
4629.11	cce_3658	-	hypothetical protein	4655.49	4153.42	5013.16	5627.26	5333.92	3251.09	4367.09	4177.22	5083.32
4617.41	cce_0791	-	hypothetical protein	5513.62	5711.56	4187.85	3407.55	4730.37	6330.89	3996.2	4023.7	3654.93
4612.46	cce_3778	-	hypothetical protein	2551.99	8856.1	4564.16	4561.81	2849.01	5066.93	4640.91	4787.77	3633.44
4599.56	cce_3288	-	hypothetical protein	6231.52	2881.12	2778.64	5879.85	6208.34	3175.26	2912.95	4927.2	6401.18
4597.77	cce_4378	hemC	porphobilinogen deaminase	4981.24	3146.55	4364.91	5738.71	5398.57	2527.14	4475.25	5268.28	5479.23
4597.74	cce_0284	gatC	glutamyl-tRNA (Gln) amidotransferase subunit C	4802.07	4748.01	4186.1	4995.45	5109.5	3315.06	3519.55	5172.62	5531.31
4584.76	cce_3209	guaB	inosine 5-monophosphate dehydrogenase	5117.19	3365.43	4614.72	4512.73	5201.18	3380.69	3980.3	5573.98	5516.63
4583.26	cce_1677	-	hypothetical protein	4730.46	4294.65	4539.15	5703.5	4870.61	4088.51	3727.39	4733.22	4561.83
4569.94	cce_1339	-	hypothetical protein	3972.26	6300.71	4148.35	3066.64	4762.04	6926.12	3496.03	3681.68	4775.65
4568.86	cce_0539	-	hypothetical protein	7715.4	4422.02	3946.76	3372.86	4972.22	4250.2	3251.56	4289.65	4899.1
4566.41	cce_2391	-	glucosylglycerol-phosphate synthase	4771.33	3464.91	3848.08	5546.86	4767.01	2296.67	3687.05	5880.72	6835.08
4560.62	cce_0681	-	hypothetical protein	8498.53	4149.93	5242.35	2339.07	3788.22	3977.52	6051.54	3456.17	3542.26
4548.24	cce_2343	-	hypothetical protein	2287.98	7800.81	5533.44	3556.67	2051.44	6182.69	6675.03	4199.3	2646.79
4527.91	cce_3154	ftrV	ferredoxin thioredoxin reductase, variable chain	2780.79	4785.2	6458.11	5614.62	2178.55	2418.49	7028.14	6372.07	3115.2
4527.91	cce_3769	-	hypothetical protein	5543.59	3852.66	4131.24	3757.65	5306.03	3941.22	3943.2	4659.87	5615.69
4515.69	cce_0422	kaiC1	circadian clock protein KaiC	4528.24	4334.42	5857.03	3826.42	4261.43	3802.25	5507.75	4995.3	3528.39
4512.92	cce_3264	cytM	cytochrome cM	4277.02	5058.31	4705.35	4341.9	4646.81	5489.63	4678.94	3762.66	3655.69
4512.73	cce_4211	-	hypothetical protein	5320.12	4996.29	4430.2	2857.24	4276.41	6944.18	4809.73	3241.39	3739.03
4504.48	cce_1430	-	hypothetical protein	4543.51	4258.43	4973.07	5570.06	4002.14	2903.9	4731.29	5197.64	4360.29
4488.49	cce_0822	-	hypothetical protein	7184.75	3019.34	3080.67	3897.92	5868.62	3095.54	3749.12	4426.44	6073.98
4481.08	cce_3094	argD	acetylornithine aminotransferase	7696.03	3376.46	2332.56	3506.05	7305.68	3460.79	1941.28	3332.91	7377.99
4460.66	cce_2314	hisD	histidinol dehydrogenase	7093.57	3068.91	3959.32	2727.18	7022.52	3880.01	3268.14	4038.66	5087.61
4460.2	cce_1411	-	hypothetical protein	2254.03	5124.15	7721.9	2816.58	2324.89	5797.52	8564.46	3592.2	1946.11
4451.79	cce_1351	lysA	diaminopimelate decarboxylase	5812.39	5043.8	4304.57	3177.86	4693.6	5200.87	3840.02	3427.62	4565.42
4439.95	cce_2525	-	stress protein	5447.52	3431.52	3899	3501.41	5372.12	2756.41	4599.66	5562.65	5389.23
4420.98	cce_3294	-	hypothetical protein	3628.93	4894.96	4750.78	4862.54	3916.84	3485.44	4753.68	4949.78	4545.84
4416.15	cce_2236	cphB	cyanophycinase	7016.82	4812.81	3750.49	2936.3	5126.4	4674.22	3353.43	3221.72	4853.13
4405.01	cce_1577	-	hypothetical protein	4918.1	3329.13	4312.33	5713.38	6322.87	3877.22	3654.4	3428.26	4089.43
4403.78	cce_2169	-	hypothetical protein	8020.64	2874.16	2295.01	4211.9	6546.06	2311.73	1859.98	4222.97	7291.59
4398.01	cce_3397	-	hypothetical protein	3923.83	2824.61	2615.41	5879.43	5783.32	2678.02	2400.89	5469.88	8006.74
4391.17	cce_2222	ndhG	NADH dehydrogenase subunit J	7521.89	3813.13	3544.39	3650.76	5097.14	3066.84	3323.61	3932.16	5570.67
4390.68	cce_4024	rplN	50S ribosomal protein L14	4002.19	7354.15	7495.41	1980.04	1760.01	6098.76	6560.33	2814.11	1451.15
4374.89	cce_4031	rpsE	30S ribosomal protein S5	3958.05	7757.27	7101.78	1798.18	2122.64	6339.54	5872.16	2674.62	1749.79
4373.38	cce_0632	-	hypothetical protein	1790.51	6014.65	6845.28	2968.76	1740.91	4412.08	8438.28	5096.99	2053.01
4369.16	cce_1308	-	Ycf48-like protein	4330.95	2650.35	6029.38	4436.73	2855.52	2417.14	6393.55	6817.39	3391.43
4364.8	cce_3605	-	putative nodulation efficiency protein, NfeD	6267.71	2929.16	2524.81	3482.31	7055.06	3523.06	2810.19	3567.41	7123.47
4353.45	cce_1901	-	putative pathogenesis-like protein	6631.31	3653.87	3346.11	2355.5	5631.59	4341.65	4303.47	3046.64	5870.91
4349.67	cce_3178	desA	fatty acid desaturase	5102.54	3946.54	4927.84	6348.26	3641.56	2154.04	3985.43	4477.14	4563.7
4348.92	cce_3797	-	hypothetical protein	2223.16	3570.68	7318.64	6223.6	1793.59	2541.21	6591.99	7178.44	1698.97
4343.06	cce_2205	-	hypothetical protein	1859.9	2729.33	2670.45	8695.11	3299.93	3413.12	3396.99	8264.92	4757.81
4341.88	cce_1599	psb28	photosystem II reaction center protein Psb28	3396.58	4488.17	5707.43	4731.43	2775.07	2660.86	5755.07	5805.18	3757.17
4332.14	cce_0110	-	hypothetical protein	4124.15	6855.42	5606.18	1480.03	3420.25	7744.96	4520.65	3072.89	2164.75
4327.6	cce_3436	-	hypothetical protein	4045.39	1438.45	2647.65	8919.43	4627.43	1581.05	2943.53	7387.61	5357.83
4321.44	cce_3087	-	hypothetical protein	2371.34	1639.64	4790.65	13876.4	3619.92	1162.67	3164	5348.85	2919.5
4319.12	cce_4039	rpoA	DNA-directed RNA polymerase subunit alpha	5732.17	4198.36	5539.95	3153.61	2970.81	3921.45	6023.49	3948.74	3383.45
4318.73	cce_2742	-	hypothetical protein	5977.35	3163.05	3522.59	4873.51	6777.51	2919.8	2559.77	3256.05	5818.97
4308.52	cce_2568	hemH	ferrochelatase	3765.82	4831.86	5042.73	3212.01	3720.68	4836.13	5062.39	4326.68	3978.35
4304.64	cce_1461	-	hypothetical protein	10995.4	3664.97	2076.78	1517.99	7062.01	3939.11	2447.92	1550.16	5487.37
4279.18	cce_4571	sqdB	sulfolipid biosynthesis protein	3377.2	3881.55	5074.12	5737.98	2818.01	2660.21	5303.04	6233.41	3427.09
4278.2	cce_1702	-	hypothetical protein	3446.89	6270.75	6666.45	2193.38	2841.42	4944.58	5722.45	3771.41	2646.45
4272.65	cce_2858	-	hypothetical protein	3922.21	5757.61	5032.09	2320.57	3899.97	6019.9	4886.6	3562.39	3052.53
4270.77	cce_4028	rpsH	30S ribosomal protein S8	3784.81	7453.77	6959.51	2117.89	1861.32	6034.62	5920.25	2645.87	1658.92
4263.53	cce_1389	-	hypothetical protein	4126	3232.38	4439.32	5811.12	4699.74	2441.3	4037.32	4987.29	4597.26
4258.86	cce_0578	-	putative molybdate ABC transporter permease	1461.66	8934.99	4114.28	2628.3	1980.97	11081.9	3795.5	2667.66	1664.48
4249.09	cce_1794	-	ribonuclease BN	2037.59	4149.54	2069.05	8031.44	3946.78	7221.67	2019.27	4228.27	4538.17
4238.34	cce_3966	-	hypothetical protein	5158.5	3121.55	3514.45	4183.07	5926.51	2793.46	3613.04	3966.34	5868.11
4235.07	cce_4205	-	hypothetical protein	4079.67	4592.21	3758.36	3276.27	3478.23	6178.69	5457.9	3588.66	3705.69
4234.28	cce_0623	pnp	polynucleotide phosphorylase/polyadenylase	4580.9	3728.07	4569.94	4121.7	4091.61	3679.08	3751.1	4854.24	4731.9
4222.77	cce_4632	-	hypothetical protein	3819.83	4328.55	4786.01	4178.47	4159.62	3260.95	4595.87	4926.37	3949.28
4220.29	cce_0022	-	hypothetical protein	4454.89	3443.17	3929.73	3427.61	5962.96	4150.58	3509.62	3967.88	5136.18
4214.29	cce_4374	phoD	phosphodiesterase/alkaline phosphatase D	2254.43	5016.01	7183.14	3459.14	2495.44	5799.08	5694.81	3822.49	2204.1
4211.65	cce_0808	-	hypothetical protein	3112.86	4119.09	3074.96	5815.88	4120.03	6110.4	2430.64	4570.72	4550.31
4206.47	cce_2224	ndhA	NADH dehydrogenase subunit H	8648.49	3532.12	3573.21	2983.45	5022.93	3139.96	3059.33	3105.16	4793.59
4200.99	cce_1097	-	hypothetical protein	3280.9	3743.19	5216.97	4328.93	3532.04	3688.2	5096.07	5475.57	3447.07
4196.03	cce_2694	-	hypothetical protein	5310.06	3407.37	4698.42	3192.24	4468.29	3702.73	4568.96	4140.02	4276.14
4194.53	cce_5289			4845.6	4037.2	3209.05	3980.01	5526.37	4143.81	3039.77	3508.99	5459.94
4181.77	cce_3617	leuB	3-isopropylmalate dehydrogenase	2510.09	5666.48	5112.41	2970.9	2078.79	7158.42	6544.59	3574.7	2019.56
4179.62	cce_2693	aspC	aspartate aminotransferase	4392.64	3861.4	3880.27	3650.31	4484.09	3280.96	4402.8	4705.69	4958.38
4179.39	cce_2182	-	hypothetical protein	4420.34	4554.53	4771.48	3283.17	4695.21	4729.23	4107.78	3259.74	3793.06
4174.93	cce_4189	-	hypothetical protein	3119.72	5993.06	8109.51	1676.77	1373.69	5087.64	8013.02	3102.24	1098.67
4173.12	cce_0113	-	putative transport protein	2923.52	4293.7	3995.91	5379.61	3857.18	4970.32	3666.69	4331.88	4139.31
4171.17	cce_1315	-	hypothetical protein	3455.13	4493.9	6242.94	2193.13	3442.89	8380.3	4340.35	2468.11	2523.75
4168.38	cce_0456	-	thioredoxin-like protein	3755.22	3604.87	4474.28	4707.79	4031.61	3333.75	4795.53	4747.11	4065.21
4164.94	cce_0688	ndk	nucleoside diphosphate kinase	4127.66	3362.37	4657.72	4627.47	4411.23	2785.15	4458.17	4966.72	4088.01
4146.97	cce_2172	ycf4	photosystem I assembly protein Ycf4	4807.11	3621.16	5453.48	3905.98	3164.09	3517.45	5518.73	4542.75	2792.03
4144.93	cce_1758	gltX	glutamyl-tRNA synthetase	3705.39	4003.09	5166.27	3910.8	4626.76	3362.33	4768.68	3787.68	3973.34
4135.76	cce_0584	-	hypothetical protein	6219.01	5756.42	4210.65	1869.62	4087.07	5253.9	3627.99	2209.63	3987.53
4134.82	cce_2903	hypB	hydrogenase accessory protein	7890.54	3373.46	2503.1	3288.53	5720.9	2822.52	2287.41	2767.55	6559.35
4133.37	cce_1900	gltA	citrate synthase	3222.32	6214.77	5765.78	2039.53	2491.14	5299.24	6060.48	3426.65	2680.4
4126.55	cce_4438	clpX	ATP-dependent protease ATP-binding subunit ClpX	4824.77	4220.64	3258.81	3613.5	4654.75	3921.46	3058.81	4773.39	4812.81
4125.8	cce_1889	-	hypothetical protein	1220.57	5425.12	9272.47	1417.8	1499.3	3355.62	8695.74	5057.6	1187.94
4122.13	cce_0231	-	DNA-directed RNA polymerase subunit omega	4505.86	2850.48	2752.83	5138.96	4585.27	2070.53	2805.15	5370.38	7019.66
4115.65	cce_3504	leuC	isopropylmalate isomerase large subunit	5102.3	3577.32	3177.69	3695.67	4679.03	4244.93	2764.43	4497.98	5301.49
4113.62	cce_3455	-	putative CsbD-like protein	3754.96	5160.27	2867.32	6023.29	4045.26	4729.83	3004.83	4186.01	3250.88
4107	cce_2412	fabG	3-oxoacyl-ACP reductase	2632.75	5072.52	6350.26	3180.42	2430.24	4166.66	6309.31	4430.02	2390.78
4095.2	cce_1709	-	hypothetical protein	4084.54	4118.56	2574.31	5135.53	3901.65	2977.91	2827.84	4454.95	6781.54
4073.18	cce_4227	ilvB	acetolactate synthase	7748.65	3470.36	3157.55	2980.93	5258.61	3612.92	2868.33	3004.51	4556.73
4067.27	cce_1997	-	hypothetical protein	842.54	1083.05	2407.55	11133.4	3134.28	1520.19	3114.58	10161.6	3208.26
4058.25	cce_2005	-	hypothetical protein	4235.79	4098.59	5245.86	2895.3	4679.73	5347.92	4841.38	2470.61	2709.04
4052.65	cce_1595	putA	bifunctional proline dehydrogenase/delta-1-pyrroline-5-carboxylate dehydrogenase	2497.55	5339.43	6188.18	3543.55	2558.58	4135.34	5415.9	4453	2342.35
4042.52	cce_1920	-	putative glycosyl transferase	2613.5	4557.38	4920.09	4260.65	3173.99	4024.64	5120.19	4369.39	3342.83
4035.56	cce_0642	-	hypothetical protein	7323.71	3302.61	1913.15	3253.35	6945.4	3249.7	1623.07	2288.26	6420.81
4028.77	cce_4648	-	hypothetical protein	2736.47	3665.26	4772.85	3811.38	3456.86	6797.19	4432.64	3277.8	3308.49
4023.19	cce_2353	-	hypothetical protein	3891.89	3859.37	3913.1	4250.71	3712.45	2929.89	3590.67	5494.31	4566.31
4021.38	cce_1612	-	cyclic nucleotide-binding protein	3473.23	3693.86	3279.04	4259.06	3319.24	5943.67	3924.7	4691.99	3607.61
4001.99	cce_3210	-	hypothetical protein	4498.94	1319.71	1600.91	7983.36	4973.76	1124.23	1924.6	6549.92	6042.49
3998.28	cce_3506	-	hypothetical protein	4334.82	3228.2	3702.57	4255.57	4928.42	3303.32	3154.97	4592.14	4484.49
3992.31	cce_3737	-	hypothetical protein	4291.83	3131.74	4226.61	3651.06	5028.84	2667.19	3993.09	4134.94	4805.51
3986.49	cce_1660	-	oxidoreductase alpha (molybdopterin) subunit	3847.66	4304.66	2786.61	3725.88	4340.21	6291.2	3101.91	3906.29	3573.95
3981.41	cce_3619	-	hypothetical protein	2821.09	3843.26	2679.55	6042.62	3458.86	4529.51	3412.46	5725.56	3319.76
3981.29	cce_3944	-	hypothetical protein	6295.64	3735.51	4030.89	2355.69	4464.86	3691.46	4364.56	3137.11	3755.93
3980.11	cce_2855	-	hypothetical protein	1060.82	6526.99	6870.65	1398.29	1435.95	8392.19	5928.06	3222.37	985.655
3966.86	cce_0258	cysH	phosphoadenosine phosphosulfate reductase	4686.66	4872.77	3559.12	2184.18	4254.71	5475.22	3640.05	2925.76	4103.28
3958.53	cce_4166	-	hypothetical protein	3269.18	4469.34	5912.18	2760.11	3616.14	4173.97	4953.05	3870.83	2602.01
3933.8	cce_4702	feoA3	ferrous iron transport protein A	7463.48	3205.32	3425.76	2056.09	6191.7	3723.39	3261.89	1751.51	4325.02
3932.04	cce_0345	-	hypothetical protein	3427.31	4035.22	5574.64	2764.34	3107.18	4441.12	6773.97	2938.78	2325.82
3917.6	cce_2922	-	putative transposase	5438.61	3139.18	3760.86	3419.95	4750.69	2743.17	3929.23	3222.76	4853.94
3909.4	cce_3909	-	hypothetical protein	2451.44	8175.57	3730.58	1074.63	2637.24	9141.09	3861.12	1499.6	2613.34
3895.05	cce_2533	-	hypothetical protein	4382.08	5291.35	4993.94	2034.37	4930.82	5662.18	2836.91	1983.4	2940.35
3880.56	cce_3813	-	hypothetical protein	5234.21	2680.03	3198.2	4699.25	5719.71	2341.56	2634.83	3466.66	4950.59
3873.53	cce_3263	-	hypothetical protein	5521.32	4488.2	3183.72	2270.76	4613.73	4751.17	3331.15	2756.72	3945.01
3872.7	cce_0792	-	hypothetical protein	4331.79	2922.35	2821.66	4658.24	5160.48	2647.08	2346.59	3923.38	6042.72
3847.57	cce_0815	-	hypothetical protein	4694.98	3602.47	4117.99	3639.09	3470.88	3815.5	4276.57	3660.54	3350.13
3845.5	cce_4023	rpsQ	30S ribosomal protein S17	3416.05	6970.91	6102.73	1852.45	1741.91	5663.5	4926.43	2501.06	1434.44
3844.67	cce_0138	-	hypothetical protein	5508.57	2700.2	3309.95	3368.61	5684.9	2576.65	3198.86	3096.18	5158.07
3843.36	cce_4636	-	rfrA pentapeptide repeat-containing protein	2548.58	5317.2	4502.92	3244.23	3036.64	5431.6	4285.27	3635.58	2588.24
3842.86	cce_4067	-	hypothetical protein	3130.18	4926.58	3927.86	2863.62	3758.35	5011.39	3974.58	3677.57	3315.61
3842.41	cce_4689	-	hypothetical protein	6997.38	2639.59	3022.03	1774.74	4697.44	3482.65	4594.06	3068.64	4305.19
3839.22	cce_3956	-	hypothetical protein	6547.14	3274.61	2640.67	3294.4	5361.38	3348.95	2241.4	3113.85	4730.53
3825.38	cce_5172			2073.05	3199.15	4793.16	3951.93	2868.31	2793.93	4946.26	5887.14	3915.49
3824.3	cce_2449	-	hypothetical protein	1945.52	4896.07	6836.64	3027.51	1471	3742.83	6704.02	4423.28	1371.78
3823.54	cce_5173			1673.84	3603.01	3996.93	5214.01	3335.74	2585.48	3833.09	5382.35	4787.41
3823.14	cce_2913	tig	trigger factor	6456.47	3518.87	3496.24	2726.44	4299.36	3283.22	3580.37	2889.35	4157.98
3821.36	cce_1529	-	hypothetical protein	4648.89	3157.28	4266.57	2740.14	3762.61	3871.52	5149.7	3154.45	3641.05
3817.72	cce_0443	-	hypothetical protein	4909.48	3773.73	2168.57	3637.07	4240.62	3796.7	2490.44	2914.48	6428.36
3815.9	cce_4729	-	hypothetical protein	4399.16	3668.47	4210.96	3965.91	4393.83	2420.43	3287.89	3770.77	4225.72
3814.87	cce_4403	-	rfrA pentapeptide repeat-containing protein	6236.13	3781.89	4041.78	2048.14	5348.14	5347.2	3129.95	1657.18	2743.41
3807.31	cce_0014	-	putative site-specific DNA-methyltransferase	3181.26	3836.46	4135.5	4797.63	3310.85	3611.28	3644.11	4879.88	2868.8
3797.36	cce_1518	-	hypothetical protein	9069.06	4401	3456.95	3004.41	4208.05	2434.7	2308.38	2003.35	3290.32
3795.24	cce_4309	phrA2	DNA photolyase	3854.55	4316.61	4327.83	3425.14	3938.61	3844.6	3274.53	3431.98	3743.27
3793.74	cce_3897	-	hypothetical protein	3967.09	1497.21	1712.91	5824.85	6867.28	1406.49	1681.85	4459.42	6726.57
3784.99	cce_1190	-	glyoxalase II	4779.14	3380.32	3644.44	3192.53	4531.24	2938.79	3275.04	3647.41	4675.98
3783.81	cce_2096	-	glycosyl transferase family protein	4878.2	3825.49	4366.72	2862.16	3881.23	3788.31	4146.4	3004.16	3301.63
3777.03	cce_1724	-	hypothetical protein	2662.58	1853.76	2884.07	6700.54	3730.68	1561.5	3427.14	6385.49	4787.52
3774.39	cce_0621	-	hypothetical protein	3166.57	5664.55	3860.8	2832.8	3292.56	4755.81	3130.59	3210.03	4055.83
3773.95	cce_5075			2581.99	5809.16	5620.43	1548.99	2745.86	7081.26	4294.04	2256.11	2027.72
3766.94	cce_0148	-	cation-translocating ATPase	4704.06	3506.77	3415.78	3722.13	3660.36	3069	3712.74	3761.26	4350.39
3761.3	cce_2966	hemE	uroporphyrinogen decarboxylase	4764.56	3644.82	5445.51	3194.38	2874.06	2569.61	4900.31	3932.03	2526.44
3757.99	cce_3556	-	ArsR family transcriptional regulator	2481.31	3935.59	6159.28	2263.83	2077.39	5093.86	7044.84	3321.45	1444.37
3734.26	cce_2799	-	glycosyl transferase family protein	4907.44	5424.32	2522.41	3356.84	3348.3	3784.68	2301.89	3394.87	4567.56
3727.67	cce_0624	-	FAD-dependent pyridine nucleotide-disulfide oxidoreductase	4070.61	4403.6	3707.67	2581.14	3459.51	5187.81	3692.25	3174.26	3272.2
3724.64	cce_2051	fus2	elongation factor G	4456.26	3541.24	3768.61	3511.7	3981.29	3223.81	3052.84	3814.36	4171.62
3718.25	cce_2888	dgkA	diacylglycerol kinase	5816.41	2481.05	2361.47	3714.31	4837.59	2083.91	2432.67	3612.47	6124.37
3716.46	cce_3945	-	hypothetical protein	4049.2	3367.03	3857.99	3424.68	3439.89	2728.18	4880.26	3790.28	3910.6
3698.87	cce_2771	manA1	mannose-6-phosphate isomerase	5273.18	1548.38	2023.68	4026.7	5838.84	1133.27	1697.73	4192.05	7556.02
3681.93	cce_1783	-	hypothetical protein	1003.03	6479.95	5344.1	1612.61	1620.27	10001.3	4164.22	1848.85	1063.1
3680.42	cce_0872	-	hypothetical protein	6610.86	2879.6	2174.56	2910.77	4829.62	3635.98	2209.66	2604.7	5268
3678.85	cce_0580	vapB	putative virulence associated protein B	3741.8	4992.46	4006.57	1992.21	5103.28	5372.1	2422.68	2642.01	2836.56
3656.99	cce_3251	argF	ornithine carbamoyltransferase	8354.31	3092.99	1678.65	1518.7	5535.33	4138.14	1630.52	1814.86	5149.43
3655.6	cce_2377			2327.7	2431.34	5987.49	4372.35	2324.45	1691.62	5257.69	5970.36	2537.38
3649.6	cce_0505	-	peptidyl-prolyl cis-trans isomerase	2296.84	3937.91	4683.41	4647.02	2562.15	3051.67	3872.87	4901.22	2893.32
3643.94	cce_3047	-	putative MbtH-like protein	2511.27	4490.89	4842.34	2283.82	3354.72	5072.15	4620.9	2982.72	2636.61
3642.8	cce_3398	ftrC	ferredoxin thioredoxin reductase catalytic chain	4731.25	2029.48	2743.27	3592.99	4408.36	1561	3184.78	4439.94	6094.1
3638.87	cce_1186	-	two-component hybrid sensor and regulator	3058.07	2875.43	3661.05	3580.54	4023.82	2880.18	3768.61	4939.53	3962.57
3638.61	cce_4029	rplF	50S ribosomal protein L6	3114.59	6207.68	5883.05	1617.86	1354.61	5017.82	5682.77	2568.82	1300.26
3635.79	cce_3635	-	flavoprotein	3550.38	2850.78	3456.64	3750.85	4803.58	2338.53	2920.8	3912.07	5138.44
3634.64	cce_4624	-	NUDIX hydrolase	4899.28	3088.84	3508.62	2990.11	4373.94	3045.6	3434.74	3295.52	4075.11
3632.22	cce_0311	-	hypothetical protein	2983.56	3847.59	3189.93	4113.48	3244.35	4489.05	3350.73	4045.81	3425.5
3632.04	cce_0248	-	putative alpha-isopropylmalate/homocitrate synthase family transferase	5833.83	3565.34	2947.9	1854.3	3857.31	4828.1	3414.72	2743.5	3643.39
3623.24	cce_3326	-	putative GTP cyclohydrolase I	3962.25	3241.39	3670.84	3480.04	3496.3	2166.08	3753.55	3996.92	4841.79
3621.33	cce_4997			2259.97	3658.01	1442.12	6269.44	3203.16	4856.95	1724.14	5492.07	3686.05
3619.14	cce_2585	-	hypothetical protein	1900.62	3525.83	2258.99	6426.86	3742.11	6125.91	1285.03	3824.3	3482.64
3613.03	cce_2898	-	putative plasmid stabilization system protein	2509.51	5280.42	4933.93	3142.17	2655.82	3211.82	4018.43	3834.53	2930.64
3611.94	cce_1000	-	hypothetical protein	2573.41	4916.9	5430.55	3259.14	2759.09	3920.46	4446.53	3114.39	2087.03
3609.53	cce_1455	thrC1	threonine synthase	3869.41	3556.03	2561.76	3348.97	4419.44	5076.95	2177.9	3157.29	4318.02
3596.7	cce_1310	gldA	glycerol dehydrogenase	5504.79	2669.86	2694.06	2926	5131.06	2616.56	2483.2	3227.42	5117.34
3593.41	cce_1850	mdh	malate dehydrogenase	3176.87	3775.86	2435.16	4342.3	3592.69	3624.72	2545.41	4818.94	4028.72
3589.3	cce_4777			4066.61	3373.14	3823.07	2766.07	3014.11	3873.66	4425.3	3760.95	3200.84
3583.62	cce_0222	-	putative glucose 1-dehydrogenase	2917.36	3910.51	4718.38	2509.7	3894.61	5274.94	3711.24	2601.86	2713.95
3581.41	cce_2157	-	hypothetical protein	5779.49	4044.11	2840.58	2356.2	4246.92	4543.53	2736.3	2031.65	3653.9
3581.25	cce_3127	-	FUR family transcriptional regulator	1747.11	5209.19	6374.8	1542.82	2322.49	4909.66	5134.69	3086.85	1903.62
3576.37	cce_1958	-	hypothetical protein	3677.34	3527.41	3553.88	3688.64	3429.98	3776.3	3205.16	3955.6	3373.06
3575.12	cce_0010	xisI1	fdxN element excision controlling factor protein	3611.73	5185.02	3317.29	2440.22	3586.53	4749.65	2678.94	3196.61	3410.14
3566.19	cce_4030	rplR	50S ribosomal protein L18	3127.55	6053.31	5715.3	1545.81	1436.82	5144.78	5143.18	2495.58	1433.36
3559.87	cce_2246	cyaA	adenylate cyclase	2484.98	3388.14	2361.06	5035.61	3853.09	4516.97	1774.61	3891.74	4732.59
3556.95	cce_2472	-	hypothetical protein	5072.17	2098.83	3094.01	2105.59	6555.83	1759.81	2430.74	2296.9	6598.67
3545.98	cce_0315	chlM	Mg-protoporphyrin IX methyl transferase	2655.67	3836.03	4728.99	4339.09	2891.75	2659.42	3776.03	4210.62	2816.28
3519.11	cce_0853	-	hypothetical protein	4395.49	2661.45	2870.5	2460.28	4780.09	3443.16	3666.49	3602.2	3792.34
3517.96	cce_3213	-	hypothetical protein	3000	4751.61	4503.33	2911.89	2509.61	3331.76	4228.83	3440.95	2983.64
3511.33	cce_4185	-	putative adenosine/AMP deaminase	4037.36	1916.82	3616.25	3793.12	3066.84	2057.59	4730.53	5187.12	3196.39
3498.58	cce_1276	-	hypothetical protein	6142.68	2762.78	2043.62	3320.91	4383.98	2356.76	2262.84	2938.32	5275.36
3496.99	cce_4095	-	hypothetical protein	6884.65	1167.43	1052.4	3021.88	7600.36	1715.73	998.94	2189.75	6841.73
3492.05	cce_3189	-	hypothetical protein	2163.82	4114.19	2747.34	4275.24	2789.34	4433.97	3069.51	4212.27	3622.76
3485.58	cce_1513	-	hypothetical protein	7476.8	856.727	1118.43	2741.41	7250.6	1249.91	1186.32	2947.03	6542.98
3485.03	cce_1180	-	hypothetical protein	2706.76	3114.55	2250.19	4517.57	3489.42	3262.66	2176.84	5588.99	4258.3
3482.99	cce_1163	ptsS3	phosphate binding protein	148.69	114.08	226.375	534.712	3975.44	2664.7	4197.27	6990.63	12495
3480.3	cce_3949	-	hypothetical protein	3668.19	2388.39	2946.06	3592.36	5644.48	2262.68	2301.02	3075.48	5444.07
3479.11	cce_1414	-	hypothetical protein	2305.78	4066.22	5017.17	3878.62	2300.41	2709.05	4535.29	4077.96	2421.47
3478.12	cce_0718	-	putative glutamate--cysteine ligase	3256.59	4026.98	4703.33	2136.24	2524.8	4002.18	5126.75	3211.51	2314.71
3477.51	cce_3207	-	hypothetical protein	3754.87	2399.91	3052.34	4035.24	4273.32	2216.48	3166.99	4042.25	4356.2
3473.19	cce_2675	-	hypothetical protein	4703.06	2959.89	2500.09	2322.09	5653.32	3475.28	2339.8	2425.79	4879.41
3462.97	cce_2491	-	hypothetical protein	2910.4	4053.45	4001.51	3470.74	3322.24	3292.74	3640.96	3412.48	3062.23
3461.94	cce_3932	-	hypothetical protein	3413.92	3043.69	3678.24	3554.36	3527.76	2615.76	4327.48	3597.29	3398.99
3457.66	cce_4956			5578.44	2936.35	2618.51	2561.48	5062.98	3089.13	2456.68	2341.76	4473.62
3449.55	cce_3673	-	putative Tic22-like protein	4169.52	2241.34	3105.73	3722.97	3712.11	2591.72	3659.07	4007.77	3835.73
3449.49	cce_0387	-	putative cytidine/deoxycytidylate deaminase	3542.98	2634.83	2858.74	3567.16	4545.73	2032.34	3078.72	3799.82	4985.12
3446.88	cce_4050	-	hypothetical protein	3359.67	1954.43	3447.66	5245.15	4092.08	1320.62	2948.11	3962.84	4691.34
3445.26	cce_4719	-	hypothetical protein	3255.03	2084.19	3189.97	5046.75	4614.43	2456.93	3003.88	3569.28	3786.88
3444.48	cce_0576	feoA2	ferrous iron transport protein A	702.587	9196.79	4090.9	416.408	1206.88	11300.5	2685.41	839.418	561.475
3441.48	cce_2325	hemN	oxygen independent coprophorphyrinogen III oxidase 1	1033.7	5297.86	4938.56	1698.66	684.065	3676.88	9135.31	3746.72	761.545
3438.85	cce_2047	-	hypothetical protein	3659.81	2918.36	3171.54	2764.2	4685.67	2729	2825.51	3563.25	4632.28
3421.23	cce_3001	-	RNA methyltransferase	4634.78	2391.42	3389.26	3251.07	3999.53	3122.44	3202.1	3437.05	3363.47
3407.55	cce_2119	-	hypothetical protein	2411.18	4809.2	5644.42	2425.35	1247.24	4088.93	5933.48	3051.03	1057.08
3404.52	cce_4353	glsF	ferredoxin-dependent glutamate synthase	5313.75	2588.05	2483.37	2610.41	3815.84	3082.36	2976.54	3501.34	4269.01
3402.38	cce_3630	-	hypothetical protein	2051.41	4310.48	2190.85	5528.01	3795.35	6465.81	1224.62	2493.41	2561.51
3401.29	cce_0662	-	hypothetical protein	4966.72	2075.14	2771.79	4953.72	4955.85	1161.53	2142.17	3030.49	4554.23
3400.61	cce_0454	-	hypothetical protein	4457.75	2287.57	3698.86	3604.67	3517.33	2157.26	3602.78	4148.41	3130.85
3394.46	cce_0689	-	putative diguanylate cyclase	2213.79	4944.61	4369.75	2192.6	2405.89	5214.73	4162.53	2830.24	2216.02
3375.44	cce_2426	-	hypothetical protein	10217.4	5334.13	1239.74	344.495	3024.55	6462.9	1745.79	538.212	1471.77
3374.65	cce_3691	uvrA	excinuclease ABC subunit A	1805.64	3148.95	1974.27	4237.27	3697.08	5095.4	2269.85	3942.31	4201.14
3363.37	cce_1172	-	hypothetical protein	3157.61	3806.03	3097.08	1930.69	3912.18	3859.76	2741.52	3631.28	4134.2
3356.33	cce_3774	-	hypothetical protein	4197.51	2846.91	2776.03	3122.88	3771.01	3634.67	3265.12	2713.15	3879.73
3349.61	cce_0199	chlI	magnesium chelatase, ATPase subunit I	3699.72	2498.96	3533.32	3002.89	3307.99	2490.89	4089.97	3881.35	3641.43
3349.09	cce_0336	-	mannose-1-phosphate guanyltransferase	2042.04	3942.53	2649.42	4390.93	3046.74	4565.1	2210.69	3578.55	3715.78
3340.61	cce_0414	-	RND multidrug efflux transporter	1884.6	3157.51	1758.41	4339.05	2970.64	6801.7	2039.41	3807.72	3306.4
3339.44	cce_0295	-	hypothetical protein	3256.12	3478.95	3192.61	4186.12	2621.69	2326.17	3189.25	3911.57	3892.51
3331.78	cce_1497	-	hypothetical protein	2827.15	2657.53	4123.14	3354.68	4348.9	2730.78	3313.07	3143.27	3487.45
3328.19	cce_4420	folB	dihydroneopterin aldolase	2115.97	3707.43	3966.81	3537.87	2639.36	2912.07	3707.98	4232.88	3133.35
3318.42	cce_5132			2243.97	4839.73	4341.05	3003.73	2208.51	3608.08	3602.01	3293.86	2724.88
3316.96	cce_2427	-	hypothetical protein	4771.48	2182.36	2561.11	2723.45	4448.15	2256.89	2922.48	3970.96	4015.78
3316.71	cce_1972	-	disulfide bond formation protein	4267.7	2330.1	3027.76	3627.04	3957.41	2106.74	2759.76	3615.74	4158.1
3314.4	cce_3712	-	putative histone deacetylase superfamily protein	2376.42	3472.92	3226.15	4061.52	3002.07	3492.53	2974.34	3712.75	3510.88
3308.53	cce_2748	-	glucose/ribitol short chain dehydrogenase/reductase family protein	2304.72	4729.21	3733.24	2119.34	2313.23	6059.95	3703.99	2409.72	2403.41
3306.74	cce_0549	aksA	trans-homoaconitate synthase	1141.4	8735.77	3707.66	938.143	1105.08	8757.92	3182.55	1472.87	719.24
3294.02	cce_1239	-	hypothetical protein	2056.82	4535.3	4453.87	3233.72	2450.08	3037	3727.66	3786.27	2365.47
3289.88	cce_1363	-	hypothetical protein	3582.52	3797.15	3800.09	3133.5	3504.34	2742.28	3278.79	2548.39	3221.89
3289.36	cce_3205	-	D-tyrosyl-tRNA(Tyr) deacylase	1928.18	3952.26	2884.37	3939.29	2825.36	4132.39	2796.64	4147.72	2997.99
3282.6	cce_3990	glyQ	glycyl-tRNA synthetase subunit alpha	4469.82	2983.35	2664.09	2813.2	3786.85	2027.63	3109.8	2803.93	4884.71
3266.33	cce_4787			3847.14	4615.26	4056.97	1727.2	2893.78	3900.23	3323.68	2392.16	2640.56
3265.45	cce_5165			3713.72	2810.16	2713.16	3311.07	3685.95	2916.09	3043.28	3434.76	3760.89
3257.45	cce_4391	-	guanosine-3',5'-bis(diphosphate) 3'-diphosphatase	3831.38	3419.57	2773.27	2020.51	3785.47	5074.23	2800.16	2309.72	3302.78
3255.48	cce_0447	-	hypothetical protein	3137.03	4253.88	4425.27	1311.68	1901.99	3134.35	5681.79	3533.65	1919.69
3254.79	cce_3615	-	hypothetical protein	3462.17	3413.62	4481.37	2556.2	2350.18	3250.87	4088.4	3676.82	2013.52
3252.8	cce_3698	-	hypothetical protein	2892.75	3601.8	4276.07	3033.7	2739.63	2903.2	4083.95	3302.43	2441.68
3245.09	cce_5212			5126.17	2866.55	1231.16	2415.72	4817.51	2629.61	1263.88	1818.16	7037.07
3242.88	cce_2151	-	hypothetical protein	1711.54	3489.71	1113.59	5216.39	2806.26	4116.12	1453.39	5694.53	3584.35
3240.85	cce_3545	-	hypothetical protein	3013.58	1446.11	1128.02	5572.19	3764.81	1261.4	1315.8	4505.1	7160.61
3238.5	cce_5110			3241.98	3532.33	5935.38	1820.86	2610.45	4083.09	4483.77	1928.55	1510.09
3237.99	cce_0655	-	hypothetical protein	734.145	789.95	2161.57	8700.25	2922.89	1114.28	2734.23	7250.83	2733.77
3236.68	cce_2581	-	putative HicA protein	2788.14	3951.12	4619.24	2441.58	2317.33	3442.24	4636	2731.44	2203.01
3236.05	cce_1337	pmgA	photomixotrophic growth-like protein	4195.06	2762.53	3738.47	2291.35	3047.99	1770.68	4098.82	4025.86	3193.73
3233.56	cce_0128	-	hypothetical protein	3095.44	3454.04	3818.93	2737.57	2890.06	2641.84	3583.51	3590.35	3290.27
3229.66	cce_1407	-	hypothetical protein	2435.66	3783.79	4497.95	2473.08	2520.28	3800.82	3895.25	2969.5	2690.59
3226.42	cce_0270	-	hypothetical protein	4463.94	2079.55	1767.45	3168.51	4501.17	2499.22	1619.09	3481.39	5457.48
3225.02	cce_2886	-	hypothetical protein	2437.35	2360.64	1796.54	3529.97	3400.49	3221.75	2263.2	4950.27	5064.95
3221.87	cce_2085	-	hypothetical protein	3813.93	3056.26	3350.22	3354.45	3436.56	2420.95	2818.68	3184.21	3561.53
3215.01	cce_0826	-	hypothetical protein	3037.27	2569.43	1833.85	5499.99	2873.43	1536.66	2220.44	4088.8	5275.22
3213.26	cce_4442	-	DNA repair helicase	2814.24	2866.2	3945.06	2764.61	3694.19	5614.84	3657.71	1593.23	1969.24
3211.43	cce_1382	-	shikimate kinase	4339.88	3971.89	3770.75	1630.01	3660.52	3930.11	3242.97	1685.94	2670.78
3206.51	cce_1142	-	hypothetical protein	4262.13	2746.41	2066.07	1802.89	4764.11	3083.35	2256.43	2429.18	5448.02
3205.95	cce_1880	-	hypothetical protein	3696.06	4142.45	2939.45	1712.61	3627.72	4781.99	2777.91	2081.87	3093.51
3201.2	cce_5197			2238.91	1951.13	2360.16	2410.32	3315.19	5083.61	4960.9	3148.21	3342.37
3198.7	cce_0289	-	two-component response regulator	3260.49	3606	4125.6	2641.79	2720.37	3153.16	3882.53	2772.6	2625.74
3197.79	cce_1377	dcoH1	putative pterin-4-alpha-carbinolamine dehydratase	4946.1	2482.71	3809.09	2425.26	4020.01	2063.91	3248.41	2295.05	3489.54
3196	cce_3898	-	hypothetical protein	3660.36	1524.91	1958.43	4058.81	4476.81	1723.03	2291.46	4479.82	4590.37
3195.93	cce_2604	-	hypothetical protein	1286.46	4412.3	5736.9	2965.27	1242.71	3369.74	4532.24	4083.41	1134.33
3195.18	cce_1932	-	hypothetical protein	3032.16	2676.7	4051.45	3210.04	3567.26	3810.34	3651.64	2332.32	2424.7
3192	cce_1957	-	hypothetical protein	3879.27	3245.43	3571.91	2509.74	3956.45	2839.12	2690.74	2615.73	3419.64
3186.11	cce_0956	-	putative DNA-methyltransferase	6708.28	4221.4	2037.5	685.982	3136.54	5018.18	2559.19	1169.54	3138.37
3185.1	cce_4331	-	hypothetical protein	2757.28	3195.95	2742.17	3097.2	2923.89	2804.57	3281.51	4100.06	3763.25
3169.73	cce_2904	-	M16B family peptidase	3903.42	3221.67	3114.18	2958.76	3246.82	3002.41	3410.68	2978.98	2690.62
3168.78	cce_0968	-	hypothetical protein	2060.68	5179.4	3149.45	606.403	1746.29	8446.61	4596.95	1362.47	1370.74
3168.25	cce_3682	grxC2	glutaredoxin	2676.85	3310.81	3228.24	3415.2	3840.28	3065.2	2578.5	2889.62	3509.55
3157.94	cce_3741	-	hypothetical protein	2761.05	4351.89	2969.72	2072.93	2417.71	3709.26	3909.03	3022.83	3207.03
3152.09	cce_4502	-	hypothetical protein	3548.22	2793.68	2197.58	4874.72	3278.54	1600.76	2231.41	3196.46	4647.42
3142.94	cce_3689	-	hypothetical protein	3049.47	2496.32	2954.76	3435.12	3947.72	3131.19	2867.4	3069.89	3334.6
3142.89	cce_0658	-	hypothetical protein	3508.3	2272.28	2485.49	3311.77	4401.11	2370.61	2505	3407.11	4024.36
3135.51	cce_3838	rpoC1	DNA-directed RNA polymerase subunit gamma	3392.23	2788.98	2821.57	3252.53	3529.86	2751.56	2490.35	3229.94	3962.55
3131.25	cce_4616	map2	methionine aminopeptidase	3272.54	2766.57	2059.47	3410.8	3040.74	3602.14	2137.07	4308.7	3583.24
3129.64	cce_1764	ndhC	NADH dehydrogenase subunit A	5222.84	2446.18	2370.55	2775.96	4300.04	2221	2030.79	2693.34	4106.11
3127.53	cce_0366	-	hypothetical protein	2595.22	4070.76	3519.11	4005.78	2375.27	2118.92	3426.47	3150.68	2885.53
3127.47	cce_0572	-	hypothetical protein	603.847	7866.98	3270.8	813.592	642.082	7426.64	4089.63	3065.42	368.228
3124.8	cce_3143	lipA2	lipoyl synthase	2287.86	3185.72	2382.71	3465.01	2791.3	3713.85	2863.93	3823.67	3609.14
3121.65	cce_3697	-	hypothetical protein	3923.21	2094.56	2895.97	3382.32	3597.79	1934.82	3195.97	3531.11	3539.08
3119.29	cce_1917	-	cation-transporting ATPase	5712.29	2105.3	1259.31	1972.45	5717.13	2887.66	1146.82	2013.54	5259.11
3117.78	cce_5078			3153.71	3102.26	2680.17	2328.34	2959.73	3067.26	3292.8	3472.55	4003.19
3115.05	cce_4395	-	putative Rieske 2Fe-2S family protein	2026.51	1534.11	2147.13	4884.41	3764.01	1737.66	1981.51	5502.5	4457.59
3113.72	cce_3108	-	hypothetical protein	5034.18	2857.03	2498.51	2637.04	3686.3	2206.91	2402.55	2563.07	4137.88
3112.09	cce_3693	-	peptidase M23B	3626.21	874.51	1120.66	4594.16	4959.91	942.63	1229.9	4949.43	5711.4
3110.98	cce_1286	-	hypothetical protein	2964.88	3149.72	3683.23	3035.18	2907.57	2944.22	3235.82	3293.28	2784.94
3109.62	cce_1961	obgE	GTPase ObgE	5459.13	5231.82	2242.98	1985.04	2884.61	2900.88	1862.5	1870.38	3549.26
3106.49	cce_2786	-	inositol monophophatase	1481.09	4836.35	5454.29	1740.34	1495.67	4272.48	4998.4	2443.29	1236.5
3095.4	cce_0573	-	hypothetical protein	610.42	8699.06	3316.2	937.275	787.423	7143.68	3159.06	2754.9	450.623
3090.25	cce_0455	-	hypothetical protein	3277.5	2336.54	3404.65	3852.99	3076.58	1841.22	3142.06	4059.67	2821.06
3090.19	cce_3310	-	hypothetical protein	3520.19	3421.35	3281.64	2457.81	3228.42	3093.36	2563.36	2845.9	3399.64
3089.33	cce_0685	sufB	cysteine desulfurase activator complex subunit SufB	2174.52	3820.31	3764.95	4310.63	1681.73	3255.09	3316.69	3322.57	2157.51
3086.57	cce_3713	phy	phytochrome	2415.82	3123.49	3820.82	2508.3	2658.37	3952.39	3913.3	3066.16	2320.51
3085.32	cce_2767	-	hypothetical protein	4988.44	1561.1	2196.94	2395.06	4939.47	1830.94	2538.89	3400.78	3916.27
3082.59	cce_2895	pepP1	aminopeptidase P	3449.69	2774.19	2681.33	2634.93	3748.08	2603.98	2849.01	2864.64	4137.47
3078.42	cce_1401	dxs	1-deoxy-D-xylulose-5-phosphate synthase	3262.99	2727.46	3550.69	2772.91	3195.38	2382.18	2830.56	3783.41	3200.14
3067.66	cce_1646	-	hypothetical protein	5402.61	2001.36	1378.46	2504.35	5372.28	1917.52	1348.2	2077.78	5606.4
3055.35	cce_0674	-	hypothetical protein	3218.91	3188.29	3038.41	2965.09	2697.86	2319.59	3175.91	3455.99	3438.07
3052.37	cce_0924	-	hypothetical protein	5966.35	2420.91	2452.86	1798.2	3534.67	3009.1	2734.07	2040.62	3514.53
3050.59	cce_5040			3508.05	3203.26	2539.03	2180.22	3569.11	3223.95	2895.89	2818.93	3516.86
3049.43	cce_5262			2132.61	2840.53	1947.52	3455.19	3220.3	4006.64	1638.18	3948.57	4255.34
3048.34	cce_4527	-	hypothetical protein	2708.76	2655.39	3220.22	3298.56	3797.36	3443.12	2790.84	2930.85	2589.93
3045.43	cce_3967	-	hypothetical protein	3194.9	2110.11	2985.22	3216.15	3298.27	2053.72	3161.28	3798.32	3590.94
3045.39	cce_3678	-	hypothetical protein	6483.38	3063.98	1892.15	1488.54	4091.91	2991.61	1917.21	1547.92	3931.79
3031.46	cce_3636	-	hypothetical protein	2153.68	2595.32	3083.26	2695.76	3183.21	2284.6	4166	3822.76	3298.55
3030.44	cce_2366	-	two-component sensor histidine kinase	2876.34	3268.59	3153.31	2413.33	2747.92	4502.77	3214.13	3099.81	1997.77
3025.72	cce_0268	-	HAD-superfamily phosphatase	2492.5	3440.97	3378.05	2853.19	2727.99	2966.21	3502.68	3132.77	2737.16
3017.86	cce_1899	lexA	SOS function regulatory protein	2357.63	4888.13	4229.8	2394.2	1617.48	3423.66	3602.19	3145.09	1502.53
3017.59	cce_4291	-	protease	3610.87	2382.68	3815.72	3025	2634.43	2285.99	3190.16	3548.66	2664.81
2999.41	cce_0449	-	hypothetical protein	2911.28	2558.19	2853.15	2238.17	2921.31	3053.3	4048.26	3392.62	3018.37
2996.85	cce_1117	-	proteinase inhibitor I4 serpin	3895.85	2920.43	2303.74	2325.59	3549.48	2705.48	2572.27	2763.85	3934.96
2990.91	cce_2512	-	hypothetical protein	2445.93	2698.18	2690.75	3363.82	3077.13	3996.15	2608.87	3002.25	3035.09
2989.1	cce_0575	feoB2	ferrous iron transport protein B	665.553	9032.12	3315.02	361.988	807.335	8234.11	3207.12	799.415	479.217
2984.54	cce_4948			3307.26	2380.95	3623.55	2105.1	3376.47	4694.19	3615.26	1824.91	1933.18
2984.15	cce_2467	amiA2	N-acetylmuramoyl-L-alanine amidase	1517.68	866.365	1090.69	7310.26	3371.86	988.45	1103.2	6164.4	4444.47
2983.7	cce_0499	-	cytochrome c assembly protein	4998.66	2142.34	2327.02	2525.55	3528.71	1925.69	2395.3	2850	4160.08
2981.73	cce_4878			6106.76	1726.26	1954.27	2618.24	4881.8	1817.71	2003.96	2347.41	3379.14
2981.07	cce_0163	-	hypothetical protein	2398.79	3234.91	3505.89	2598.16	2754.66	3593.74	3408.05	2729.54	2605.85
2980.21	cce_1789	gpmI	phosphoglyceromutase	3498.3	3194.22	3197.11	1866.21	2714.57	3792.04	3300.68	2813.08	2445.72
2978.39	cce_1979	-	rfrA pentapeptide repeat-containing protein	2160.9	3293.65	1715.31	3891.08	3071.97	3997.79	1639.97	3519.51	3515.33
2973.49	cce_4356	-	malic enzyme	2875.49	2864.04	3126.76	2265.55	3304.84	4374.06	3190.29	2296.95	2463.42
2971.73	cce_2298	apt	adenine phosphoribosyltransferase	1639.71	2696.01	2129.73	4053.16	2804.82	3704.6	2031.89	4210.63	3475.05
2969.75	cce_3592	frr	ribosome recycling factor	2590.83	1970.39	4687.97	3607.37	2051.18	1607.38	3844.5	4425.47	1942.67
2964.6	cce_4540	ftsW	putative cell division protein	1093.21	1008.85	1619.31	7685.01	2224.42	857.475	2430.22	6593.3	3169.64
2962.94	cce_3360	-	hypothetical protein	2528.13	3490.18	3708.61	2218.59	2602.76	2799.98	3812.3	2745.59	2760.28
2962.73	cce_2395	-	hypothetical protein	5138.18	2571.19	2945.16	1499.71	3336.66	3020.58	3415.49	1842.8	2894.8
2961.89	cce_1959	-	hypothetical protein	3501.8	3733.31	2571.21	1983.84	3119.26	2947.9	2698.12	2695.12	3406.49
2961.85	cce_1364	-	putative inner membrane protein translocase component YidC	3338.21	3116.31	3902.22	2982.76	1916.3	1901.31	3307.3	3326.93	2865.31
2961.11	cce_0616	-	hypothetical protein	1821.78	3941.09	3975.76	3266.09	1309.29	2173	5316.1	3129.77	1717.11
2960.86	cce_4667	-	hypothetical protein	4245.57	3133.96	2492.31	2553.55	2985.94	4408.52	3044.8	1872.09	1910.96
2960.84	cce_4161	-	hypothetical protein	2664.44	3199.81	3374.8	2267.81	1940.87	3249.1	4599.42	3031.44	2319.84
2958.22	cce_4828			4511.38	1975.95	2021.17	1914.91	5493.89	3187.89	1853.2	1727.44	3938.16
2957.29	cce_4522	-	ferredoxin	2494.07	3677.76	3713.43	2955.89	3166.11	2298.36	2676.82	2857.15	2776.03
2953.64	cce_4362	-	hypothetical protein	3090.14	4122.3	3250.89	2253.5	2248.28	2550.82	3311.77	2813.5	2941.51
2952.68	cce_3643	-	hypothetical protein	1897.72	2430.05	1759.26	5474.87	3114.39	3308.21	1726.65	3341.96	3521.04
2951.33	cce_1354	nrdA	ribonucleoside-diphosphate reductase subunit alpha	4657.68	4018.12	3336.51	1835.91	3706.95	3163.53	2199.93	1014.86	2628.52
2949.64	cce_2171	ppiB	peptidyl-prolyl cis-trans isomerase B	3053.12	2593.59	3622.8	3122.74	2828.48	2064.44	3496.36	3271.76	2493.48
2947.2	cce_2156	eno	phosphopyruvate hydratase	3847.23	3042.01	2471.21	2910.93	2221.39	4062.92	2518.11	3150.98	2300.01
2944.59	cce_1848	-	two-component sensor histidine kinase	2432.17	3070.24	3800.47	2430.52	2178.72	2625.53	4032.03	3613.43	2318.18
2936.11	cce_4206	-	hypothetical protein	1738.08	1091.22	1283.43	7617.18	3127.24	1134.28	1696.87	5225.91	3510.75
2934.58	cce_1446	-	hypothetical protein	1505.93	4418.64	4133.84	2072.09	1680.57	4383.14	3512.68	2931.87	1772.48
2931.9	cce_3431	-	hypothetical protein	3352.22	2929.22	2988.85	2807.26	2958.25	1994.03	2907.59	3334.57	3115.07
2929.36	cce_0700	-	hypothetical protein	3020.63	2412.77	2309.17	2100.68	3617.02	3819.05	3018.72	2607.52	3458.69
2927.16	cce_0058	-	hypothetical protein	2212.55	3728.46	4098.23	1853.12	1798.34	4289.14	4312.23	2196.97	1855.38
2919.26	cce_1890	-	hypothetical protein	1064.42	4628.39	5620.14	1302.32	1225.16	2463.83	5404.6	3469.85	1094.58
2914.95	cce_3389	-	hypothetical protein	3884.61	3052.66	2343.41	2470.11	3295.9	2907.66	2315.93	2343.38	3620.86
2910.43	cce_3524	-	hypothetical protein	4976.76	1758.52	2455.64	2128.41	4245.8	1972.72	2671.91	2583.34	3400.81
2908.75	cce_4332	-	hemolysin-type calcium-binding protein	2286.18	2759.09	3629.18	2780.8	2376.83	3202.78	3508.66	3190.8	2444.42
2906.58	cce_3821	ccmO	carbon dioxide concentrating mechanism protein	3739.18	2024.87	1965.08	2200.51	3421.01	2619.05	2539.39	3477.79	4172.37
2906.17	cce_4238	-	hypothetical protein	1579.46	3155.93	3855.81	2322.72	2286.74	4667.81	4725.69	2144.66	1416.72
2900.96	cce_4380	-	putative Cl- channel, voltage gated	3614.17	2097.42	2907.89	2614.78	3292.33	2264.27	2809.78	3262.61	3245.4
2886.12	cce_2809	-	hypothetical protein	2398.16	3010.81	2998.18	3805.85	2200.92	1661.3	3450.9	3771.05	2677.91
2880.08	cce_3812	-	hypothetical protein	4269	1711.37	2334.59	3153.32	4007.46	1715.52	2616.18	2667.55	3445.72
2878.07	cce_1778	-	hypothetical protein	2905.11	4152.81	2491.06	1397.94	3360.13	5151.3	1946.83	1765.56	2731.88
2875.83	cce_0599	-	hypothetical protein	1881.65	3381.86	1462.15	4001.94	2829.41	3650.84	1322.33	3629.18	3723.08
2875.6	cce_5298			1322.08	4562.72	3610.1	989.275	1683.12	9015.24	1919.57	1281.69	1496.61
2874.62	cce_3759	-	fatty acid desaturase	1706.43	3619.14	3450.3	3079.01	2008.74	3464.36	3222.62	3130	2190.99
2873.86	cce_4120	-	hypothetical protein	1930.63	3024.81	3384.66	3806.59	2448.52	1726.09	2716.28	4119.48	2707.62
2859.99	cce_4608	def	peptide deformylase	4133.68	2323.86	2675.68	2002.59	3855.94	2128.22	2410.51	2792.89	3416.57
2859.15	cce_3180	sir	sulfite reductase subunit beta	3779.79	2272.14	2360.06	2617.76	2600.32	2302.06	2666.31	3604.41	3529.47
2855.64	cce_1624	-	hypothetical protein	2595.84	2948.69	3207.07	3217.71	2374.47	2506.51	3648.15	2868.33	2333.96
2849.14	cce_1927	-	hypothetical protein	1634.13	3700.19	3743.29	3121.84	1830.07	2356.39	3648.3	3698.95	1909.13
2846.65	cce_0283	-	hypothetical protein	2321.59	4065.55	3537.31	2176.2	2785.26	3033.62	2168.19	2806.92	2725.23
2842.04	cce_1822	metK	S-adenosylmethionine synthetase	1756.41	1359.39	2009.26	5787.52	2451.78	1009.93	2149.73	5762.19	3292.14
2841.88	cce_0174	gst1	glutathione S-transferase	3583.77	1592.03	2004.56	2881.78	4535.79	1660.03	1612.96	3467.16	4238.85
2840.97	cce_2330	fur1	ferric uptake regulation protein	1885.77	2430	1653.61	5888.8	2941.24	950.508	1309.85	3591.76	4917.24
2839.29	cce_4326	-	hypothetical protein	3602.09	1533.38	1443.09	2646.05	4929.81	1777.08	1533.98	2871.72	5216.41
2838.22	cce_2408	-	hypothetical protein	5724.3	1305.42	1442.58	2399.61	4641.56	1642.03	1614.16	2475.27	4299.07
2832.09	cce_2882	-	phosphoribosylformylglycinamidine synthase subunit PurS	2705.54	2299.27	2365.03	3414.93	3823.15	1930.89	2036.35	3095.73	3817.89
2829.95	cce_4964			1772.83	3428.95	1221.73	3762.51	2273.47	3493.84	2083.42	4326.27	3106.55
2819.59	cce_0892	-	ferredoxin	2080.41	1822.05	2720.51	4535.21	3411.47	1371.09	1851.12	4097.02	3487.46
2815.12	cce_0745	-	esterase	2367.92	3004.8	3145.25	2248.43	2284.41	2703.53	3602.72	3356.29	2622.78
2800.23	cce_1780	-	hypothetical protein	1572.48	2172.87	1312.45	5507.44	2094.83	2073.09	1787.34	5728.89	2952.71
2796.11	cce_1139	-	putative phosphate transporter phosphate binding protein	2472.67	2466.49	1403.12	4722.2	2999.39	3495.41	1411.51	3237.32	2956.85
2791.52	cce_3598	-	hypothetical protein	1718.87	3411.36	3604.82	2207.62	1616.23	3424.35	4250.21	3070.51	1819.73
2789.78	cce_0461	ntcA	nitrogen-responsive regulatory protein	2453.41	1512.79	2052.7	3845.59	3834.95	1360.36	2013.78	3281.22	4753.19
2788.62	cce_0912	mraY	phospho-N-acetylmuramoyl-pentapeptide-transferase	2188.53	2255.2	2171.45	4148.51	2865.22	2289.39	1928.98	3804.08	3446.18
2784.08	cce_4006	-	two-component sensor histidine kinase	1683.01	2781.03	1677.98	5375.22	2676.97	4615.52	1309.72	2470.05	2467.25
2783.29	cce_3255	-	cation-transporting ATPase	1752.97	3458.78	1923.62	3645.26	2505.01	3700.6	1741.33	3172.94	3149.11
2773.34	cce_4413	-	cytochrome P450	2996.12	1881.97	1836.4	2870.92	3949.8	1956.64	1674.21	3134.24	4659.72
2771.93	cce_0441	psb29	Thf1-like protein	1985.94	2831.38	3440.08	3164.24	2219.19	1749.06	3408.62	3354.86	2794.04
2770.44	cce_2430	msrA2	peptide methionine sulfoxide reductase	2836.8	2937.28	3534.81	2422.12	3076	2217.22	2877.71	2252.11	2779.89
2768.98	cce_1250	-	putative RNA-binding protein	3401.84	2238.83	2842.18	2544.63	3404.84	2544.51	2467.78	2432.85	3043.32
2765.62	cce_5066			2401.51	4135.61	4249.35	1204.22	1689.05	3759.4	4065.5	1970.09	1415.89
2749.58	cce_0094	-	hypothetical protein	2867.96	3667.85	2655.5	1202.42	2944.61	3742.06	3471.65	2025.56	2168.61
2747.31	cce_3384	-	hypothetical protein	3573.42	1812.34	2148.11	2651.21	3704.51	2250.18	2161.49	3114.92	3309.61
2745.96	cce_2554	-	hypothetical protein	3661.05	2885.96	3578.52	1533.47	2450.24	2803.71	3388.25	2526.73	1885.69
2736.93	cce_1298	-	hypothetical protein	3238.52	2549.23	3201.41	2062.51	3138.14	2442.35	2760.94	2542.36	2696.86
2735.91	cce_1881	-	hypothetical protein	598.263	621.097	1487.49	6635.97	2127.14	654.115	2289.8	7254.04	2955.29
2734.22	cce_4365	-	hypothetical protein	4010.39	2719.4	2742.11	1650.56	2901.63	2596.91	2754.04	2279.17	2953.8
2733.59	cce_5192			3313.97	1857	3238.22	2562.47	3722.86	1962.25	2823.51	1957.49	3164.54
2733.59	cce_0404	purU	formyltetrahydrofolate deformylase	5842.23	1870.4	1184.74	1168.15	5630.85	2162.84	1056.78	1186.29	4500.02
2729.09	cce_2695	-	hypothetical protein	3803.99	2202.9	2951.95	1874.26	3396.92	2451.02	2780.85	2389.3	2710.65
2728.66	cce_4049	-	acyl-CoA dehydrogenase	2217.24	2305.58	1828.75	4285.75	2484.65	3229.6	1680.65	3438.59	3087.14
2728.19	cce_5280			2814.93	2687.74	1884.91	3478.48	3138.39	2642.2	2273.64	3164.55	2468.86
2727.02	cce_0481	-	hypothetical protein	3090.08	2252.53	2393.71	3032.81	2993.25	1910.21	2496	2621.17	3753.43
2726.8	cce_2552	-	hypothetical protein	2035.52	3439.84	4588.02	2356.31	1691.88	2694.82	3641.32	2554.77	1538.76
2721.24	cce_0340	-	hypothetical protein	1050.65	1152.83	1368.15	7393.36	1973.04	863.73	1848.71	5611.3	3229.35
2719.04	cce_4007	-	hypothetical protein	4178.28	2256.75	2089.41	2181.64	4007.4	3071.06	2063.2	1603.43	3020.16
2711.66	cce_1037	-	hypothetical protein	3671.96	1878.53	1489.3	2807.94	4591.72	1825.74	1232.17	2468.71	4438.85
2708.95	cce_0095	-	hypothetical protein	3051.79	3191.74	2547.85	1550.88	3494.66	4229.95	2361.74	1814.3	2137.66
2703.34	cce_1579	-	hypothetical protein	2839.36	2384.54	1615.88	2579.02	4195.7	2655.84	1609.39	2483.44	3966.9
2703.23	cce_2610	glpD	glycerol-3-phosphate dehydrogenase	3581.99	1228.99	2731.81	2927.93	3477.71	1295.57	2066.03	3822.74	3196.28
2700.41	cce_2084	-	putative macrophage migration inhibitory factor	2498.23	3014.58	2697.26	3077.2	2250.11	2207.82	2428.05	3152	2978.4
2697.28	cce_4421	-	putative rhomboid-like protein	2494.31	1797.22	1604.2	3078.47	4229.56	1810.77	1645.11	2977.8	4638.1
2697.1	cce_2739	-	hypothetical protein	1890.05	3980.82	4118.38	2973.93	1740.01	2149.93	2928.37	2676.46	1815.98
2694.9	cce_1369	-	hypothetical protein	2302.86	2773.3	3385.54	2408.93	2271.66	2442.58	3468.18	3161.97	2039.04
2694.41	cce_2663	-	hypothetical protein	5430.62	1181.64	1303.95	1711.85	4480.6	1785.48	1419.37	2153.64	4782.56
2693.94	cce_0925	-	hypothetical protein	1449.92	3888.68	3294.84	2140.14	1481.79	4530.2	4014.11	2034.86	1410.9
2692.46	cce_3396	glgA	glycogen synthase	2422.57	2337.64	2305.06	3804.26	2748.15	1484.98	2199.25	2953.45	3976.8
2688.68	cce_1928	-	hypothetical protein	2593.77	2711.31	3319.2	2181.3	2832.64	2709.68	2832.26	2442.07	2575.89
2684.34	cce_2982	-	protease	4492.27	3016.16	2097.16	1486.92	3178.39	3480.49	1782.16	1729.13	2896.34
2682.3	cce_1218	-	hypothetical protein	2653.29	1739.95	1814.72	2833.02	3627.49	1952.11	1871.3	3215.49	4433.35
2676.29	cce_1108	-	4-hydroxy-3-methylbut-2-enyl diphosphate reductase	2268.99	2286.36	2443.95	3512.25	2873.49	1658.66	2268.03	3270.72	3504.12
2672.51	cce_1449	-	hypothetical protein	1595.41	4023.92	2711.62	2645.61	2099.25	3868.97	2622.56	2402.44	2082.84
2671.51	cce_0120	-	hypothetical protein	2948.01	2175.07	2524.19	2507.34	3429.09	2165.29	2146.68	2670.04	3477.93
2670.1	cce_0753	-	HAD family hydrolase	2544.05	3554.09	2849.32	2284.42	2510.61	3156.2	2515.49	2417.77	2198.9
2666.38	cce_3902	-	hypothetical protein	2960.34	3341.89	2356.62	2002.04	2705.57	3475.39	2299.92	1942.83	2912.78
2665.13	cce_4894			3033.28	835.875	821.285	3319.67	5470.06	910.07	804.28	2428.78	6362.82
2661.7	cce_0737	-	hypothetical protein	3482.15	1838.75	2062.01	2600.47	3888.34	1906.03	2149.38	2754.48	3273.71
2655.48	cce_1436	-	hypothetical protein	3005.44	2602.61	2478.45	2418.25	3784.1	2604.96	1790.39	2194.93	3020.23
2653.99	cce_0318	-	hypothetical protein	3098.88	2277.59	2538.59	2207.94	3857.84	1932.98	2262.12	2276.03	3433.95
2653.26	cce_3114	-	hypothetical protein	3554.7	2581.8	2319.87	1828.55	3939.59	2367.95	1629.74	2334.99	3322.15
2643.76	cce_2805	-	hypothetical protein	1701.62	2983.06	1970.35	2799.88	2345.15	3697.67	2361.45	2802.61	3132.05
2643.67	cce_0064	argC	N-acetyl-gamma-glutamyl-phosphate reductase	4386.35	2351.99	1723.36	1951.77	3629.54	2454.82	1838.85	1933.47	3522.9
2638.93	cce_3267	smpB	SsrA-binding protein	3025.59	2898.75	2696.68	2158.84	2504.68	2538.27	2847.91	2301.8	2777.84
2638.31	cce_4280	ccmM	carbon dioxide concentrating mechanism protein	2291.27	1951.25	3049.42	2649.27	1748.45	1498.98	3040.9	4516.78	2998.43
2631.34	cce_4401	gyrA1	DNA gyrase subunit A	2552.86	3261.39	3383.07	1892.9	1958.25	2340.76	3092.68	2839.45	2360.74
2628.9	cce_1524	-	hypothetical protein	6440.81	1584.57	1063.66	1080.34	4537.47	2288.23	1165.21	984.622	4515.22
2619.39	cce_2399	-	hypothetical protein	1301.49	3101.88	1510.82	4137.77	3179.97	5680.99	826.625	1977.97	1856.97
2618.33	cce_1555	-	hypothetical protein	3023.36	1660.13	1716.9	2993.2	4500.63	1457.7	1464.01	2714.14	4034.89
2614.49	cce_2840	-	putative HofG-like general secretion pathway protein	1694.44	1930.23	3485.74	3419.24	2114.17	1562.35	2311.32	4898.52	2114.44
2614.42	cce_1032	tyrS	tyrosyl-tRNA synthetase	2522.84	2960.71	3589.29	1877.57	2205.45	2476.32	3586.53	2300.05	2011.03
2613.13	cce_0870	-	hypothetical protein	3415.76	2396.38	2392.36	1681.06	3740.43	2574.93	2139.61	2242.97	2934.68
2611.64	cce_4034	adk	adenylate kinase	1902.91	5776.48	3808.1	1218.03	848.155	3339.63	4237.44	1437.26	936.732
2609.18	cce_3972	cysC	adenylylsulfate kinase	2077.87	1494.03	3110.21	4232.24	2465.34	975.992	2124.64	4337.41	2664.92
2606.21	cce_3206	-	hypothetical protein	2395.95	1736.34	2855.59	2425.05	2458.6	1876.99	3549.31	3634.54	2523.57
2605.41	cce_5184			680.45	363.38	732.16	1365.42	5663.12	2159.93	3030.51	3630.05	5823.64
2605.37	cce_2974	-	hypothetical protein	3475.53	2835.46	2320.32	1805.02	3610.77	3586.49	1891.14	1511.52	2412.11
2595.97	cce_1552	-	hypothetical protein	3273.96	1678.84	1540.02	2633.18	4138.19	1326.02	1385.56	2789.95	4598.01
2594.32	cce_3879	cysE1	serine O-acetyltransferase	2211.93	2753.27	2216.39	2878.66	2489.97	3177.21	2597.13	2621.8	2402.5
2593.09	cce_0609	-	hypothetical protein	1325.1	2569.52	2559.93	3421.64	1508.32	2013.48	3630.84	3807.38	2501.56
2592.29	cce_2380	purC	phosphoribosylaminoimidazole-succinocarboxamide synthase	2072.9	1712.47	2595.25	4767.2	2861.04	1240.34	2127.95	3154.78	2798.68
2585.75	cce_4125	-	amino acid ABC transporter permease	1456.86	2685.53	1421.43	3742.43	2431.95	3455.84	1024.35	3706.31	3347.03
2585.05	cce_2555	-	short chain dehydrogenase	3196.53	2624.76	2732.11	1788.19	3531.82	2637.03	2133.52	2011.88	2609.64
2583.61	cce_3830	sbpA	sulfate binding protein	1460.99	3197.05	1512.78	3582.93	2217.15	4845.97	1865.21	2789.82	1780.54
2581.72	cce_2701	-	hypothetical protein	2551.55	2633.57	2540.66	2547.7	2185.94	2947.37	2684.46	2697.05	2447.14
2574.85	cce_2476	minC	septum formation inhibitor	2261.3	2468.41	2374.8	3026.75	2310.5	1727.13	2276.16	3234.18	3494.41
2570.06	cce_1222	nrtP	high-affinity nitrate/nitrite bispecific transporter	4718.63	3236.93	1694.46	1266.83	3546.81	2471.23	692.31	1113.39	4389.93
2569.11	cce_1749	-	hypothetical protein	4606.93	913.7	1425.46	2130	4557.7	1082.99	1342.8	2271.53	4790.9
2562.46	cce_1668	tldD	putative modulator of DNA gyrase	3142.27	1712.15	1643.24	2846.59	3335.62	1590.9	1572.72	3085.68	4132.94
2554.21	cce_0781	-	hypothetical protein	2703.38	1925.53	2531.96	2394.24	3451.55	1614.94	2454.5	2504.33	3407.41
2551.36	cce_0297	-	two-component sensor histidine kinase	2796.29	1765.46	2553.97	2597.91	3031.03	1475.74	2666.27	2950.82	3124.78
2549.04	cce_0212	-	hypothetical protein	3587.45	2017.92	1962.57	2598.89	3243.33	1609.41	1632.64	2402.28	3886.88
2547.27	cce_4368	-	hypothetical protein	2304.8	3911.01	3042.81	2887.74	1790.73	2096.99	2298.05	2413.35	2179.96
2545.4	cce_4743	pgl	6-phosphogluconolactonase	4698.18	2914.62	1837.25	1246.32	3158.78	3164.68	1974.11	1231.96	2682.74
2545.34	cce_3707	glcE	glycolate oxidase subunit	1602.11	2611.54	1917.83	2879.47	2346.84	3256.14	2094.05	3114.85	3085.21
2544.86	cce_2052	-	hypothetical protein	4383.4	1731.18	1831.83	1855.83	3635.15	2007.47	1815.7	2278.82	3364.32
2543.84	cce_3462	lysS	lysyl-tRNA synthetase	2847.37	2535.63	2278.61	2138.94	2784.97	2632.19	2315.1	2229	3132.78
2537.39	cce_5266			1848.28	2605.19	2357.55	2614.93	3157.34	3346.31	1819.05	2349.76	2738.15
2529.94	cce_2283	-	ketosteroid isomerase	2590.74	2701.96	4002.3	1656.82	1886.22	2628.35	3503.7	2099.55	1699.86
2529.02	cce_4478	ilvG	acetolactate synthase 3 catalytic subunit	4734.67	1867.21	1713.71	1549.22	3205.91	2550.24	1815.07	2190.97	3134.18
2527.35	cce_2095	-	hypothetical protein	2135.94	3058.23	2622.88	3095.62	2036.42	1910.24	2561.67	2294.76	3030.41
2519.38	cce_2334	-	hypothetical protein	3190.91	2747.54	2451.41	1629.53	2358.62	2499.3	2340.42	2761.44	2695.26
2504.8	cce_3203	-	hypothetical protein	2374.97	1381.3	2607.66	3456.53	2979.39	1482.64	2407.34	3068.38	2785.03
2498.09	cce_2902	hypA	hydrogenase expression/synthesis	4964	2002.9	1428.17	1688.41	3657.46	1954.39	1492.6	1487.75	3807.14
2497.04	cce_0133	-	cell wall hydrolase/autolysin family protein	3283.23	1345.85	1378.48	2481.32	4587.79	1576.43	1146.79	1890.77	4782.7
2496.68	cce_3339	-	hypothetical protein	1798.89	2173.29	2771.22	3244.45	2431.8	2704.52	2299.61	2821.34	2224.99
2493.57	cce_3159	-	hypothetical protein	2664.24	3724.83	3121.72	1250.93	2044.82	3476.93	2502.59	1896.32	1759.74
2492.34	cce_2000	mreB	rod shape-determining protein MreB	1285.3	1264.62	1328.29	4676.72	2200	1532.77	1641.88	5268.89	3232.57
2488.31	cce_0098	-	hypothetical protein	3028.5	1403.49	2297.81	2348.95	2553.71	1551.17	3376.26	3331.97	2502.95
2487.02	cce_2059	-	bifunctional phosphopantothenoylcysteine decarboxylase/phosphopantothenate synthase	3042.45	2400.52	2262.5	1838.93	2601.66	2756.93	2493.23	2558.68	2428.32
2471.41	cce_0442	-	hypothetical protein	1929.49	2366.72	1631.52	3719.26	2755.37	3983.56	1918.39	1738.13	2200.28
2468.99	cce_2070	-	hypothetical protein	2175.27	1447.35	3494.95	3419.14	1853.43	1831.11	4412.73	2687.7	899.19
2468.28	cce_5278			2097.87	2281.22	1668.66	3082.07	2711.22	2502.88	1653.04	3101.33	3116.21
2467.57	cce_1314	ftsZ	cell division protein	2333.11	3209.8	2964.16	2340.11	1796.9	2358.11	2753.82	2569.89	1882.27
2461.82	cce_3292	hisC	histidinol phosphate aminotransferase	3546.22	3088.61	1508.41	1354.7	3136.33	3089.43	1449.44	1479.36	3503.91
2457.85	cce_4683	-	putative MscS mechanosensitive ion channel	1956.67	2951.67	3605.67	2259.53	2110.26	2310.85	2884.05	2415.48	1626.5
2457.67	cce_0465	-	hypothetical protein	2266.11	2446.1	2255.53	3023.93	2849.58	2007.14	1980.79	2361.11	2928.74
2451.82	cce_1067	-	hypothetical protein	2585.85	2424.7	2555.1	1867.18	2744.91	2603.24	2552.59	2467.29	2265.53
2447.98	cce_0421	-	hypothetical protein	1799.68	2677.94	2748.18	2255.28	1814.12	2073	3058.66	3900.65	1704.29
2447.71	cce_0879	-	hypothetical protein	3362.29	1671.66	1539.39	2764.59	3984.22	1732.59	1628.53	1950.13	3395.99
2446.37	cce_0307	thiOG	bifunctional glycine oxidase/thiamine biosynthesis protein	2997	3194.85	2908.05	1600.49	2135.66	2648.27	2400.24	2094.42	2038.38
2439.17	cce_4116	-	hypothetical protein	2073.93	1882.26	2363.86	3296.79	2409.4	2441.39	2020.03	2854.97	2609.93
2437.87	cce_0073	-	hypothetical protein	2109.96	2329.91	3412.4	1992.56	2800.14	1949.3	3007.2	2121.27	2218.11
2432.31	cce_1473	cysK	cysteine synthase A	5988.36	2058.04	1300.81	913.4	3554.05	2701.01	1288.94	1014.3	3071.84
2429.45	cce_4856			2396.78	2453.34	2719.01	2412.91	2434.05	2623.18	2695.86	1870.17	2259.72
2427.14	cce_1058	-	hypothetical protein	2543.73	1650.19	1183.07	3109.34	3088.83	1944.69	1179.22	2812.79	4332.36
2423.96	cce_1537	-	hypothetical protein	2466.76	3332.89	2032.92	1160.79	2908.01	4375.28	1249.96	1093.2	3195.85
2417.93	cce_0017	-	hypothetical protein	2762.06	2236.07	2419.12	2032.15	3690.52	2468.68	1750.17	1952.83	2449.78
2417.77	cce_3582	-	hypothetical protein	3619.65	2210.42	1934.54	1510.34	3458.74	2446.02	1624.69	1763.34	3192.22
2416.07	cce_4694	-	hypothetical protein	2571.57	2199.05	2238.8	2241.89	2777.13	2377.41	1999.56	2670.28	2668.91
2414.98	cce_2941	-	hypothetical protein	2319.84	2320.14	2825.86	2522.89	2382.16	1973.78	2679.46	2544.01	2166.67
2412.72	cce_1480	-	Holliday junction resolvase-like protein	4822.17	1618.44	1145.93	1586.63	3952.26	1803.62	1263.56	1331.2	4190.63
2409.75	cce_4656	-	hypothetical protein	2620.17	2450.12	2257.32	1976.78	2693.8	2568.86	2081.99	2542.01	2496.66
2407.4	cce_2316	hoxY	hydrogenase small subunit	3290.53	2819.64	1912.68	1251.71	3127.89	2955.35	2026.41	1652.45	2629.92
2406.42	cce_3029	-	hypothetical protein	2695.04	2134.38	1954.23	2467.91	2512.4	1730.12	2367.86	2828.03	2967.81
2403.45	cce_4580	-	hypothetical protein	2535.29	1392.68	2326.56	2902.32	2723.05	1666.14	2407.7	2651.3	3026.03
2401.32	cce_1751	sasA	adaptive-response sensory kinase	1180.78	2406.12	1624.26	3958.92	2439.33	3251.26	1412.62	2892.15	2446.41
2400.93	cce_1763	ndhK	NADH dehydrogenase subunit B	4486.23	1618.24	1536.88	1972.28	3556.74	1390.96	1221.7	2225.23	3600.1
2400.51	cce_0500	-	hypothetical protein	3681.81	1652.62	1780.12	2199.7	3428.64	1690.06	1852.41	2008.31	3310.94
2399.58	cce_1207	sps	sucrose phosphate synthase	2307.19	2715.93	2563.72	2237.74	1948.14	1703.51	2904.74	2984.89	2230.4
2398.62	cce_1581	gspD	general secretion pathway protein D	4134.1	698.317	750.562	2289.18	4373.94	940.122	918.097	2874.37	4608.87
2390.02	cce_5154			1803.2	2867.84	2936.52	2663.95	1892.94	1882.88	2760.84	2697.82	2004.17
2384.26	cce_4411	-	hypothetical protein	2362.31	2015.95	2961.27	1626.34	2553.8	2305.96	3334.61	2395.07	1903.02
2383.38	cce_1029	-	succinyldiaminopimelate transaminase	1969.58	2685.38	2728.62	1852.53	2048.78	3024.66	2634.54	2432.84	2073.53
2379.92	cce_4010	-	putative fructosamine kinase	2295.69	2878.01	2822.29	1507.24	1618.4	2303.23	3700.34	2575.32	1718.72
2379.68	cce_1865	menD	2-succinyl-5-enolpyruvyl-6-hydroxy-3-cyclohexene-1-carboxylate synthase	1454.34	2597.87	1105.9	4282.18	2373.84	3681.06	760.465	2980.36	2181.14
2377.92	cce_1174	tmk	putative thymidylate kinase	2478.68	2812.57	3501.24	1182.62	2143.66	2763.96	2828.18	1853.46	1836.92
2374.99	cce_3915	-	hypothetical protein	2300.81	4082.86	1952.27	664.528	2069.07	5822.48	2107.92	861.58	1513.44
2373.69	cce_2032	-	hypothetical protein	3706.93	2235.67	1840.39	2119.55	3100.55	1548	1580.55	1802.08	3429.54
2371.91	cce_2237	cphA	cyanophycin synthetase	3390.29	2855.29	2229.5	1470.06	2183.02	2735.95	2423.72	1729.15	2330.18
2368.97	cce_2727	-	ribosomal RNA large subunit methyltransferase N	1756.86	3244.72	2284.39	1891.72	2106.94	2583.44	2672.16	2009.47	2770.99
2366.89	cce_4033	secY	preprotein translocase subunit SecY	2623.72	3945.34	3254.94	1492.2	1446.97	2307.24	2904.53	1800.09	1526.97
2359.08	cce_0881	-	hypothetical protein	2011.99	1282.32	2333.84	2120.86	2707.23	1890.69	3468.26	2656.12	2760.38
2358.12	cce_3069	-	hypothetical protein	2979.36	2031.32	1762.81	1703.58	3478.79	2540.28	1826.62	2098.51	2801.84
2356.14	cce_2801	-	ABC transporter ATP-binding protein	1884.62	2118.16	1449.01	3408.76	2682.06	2533.02	794.153	2503.16	3832.37
2355.74	cce_1746	-	hypothetical protein	2863.82	2050.56	1785.25	2436.39	2964.57	1897.32	1857.12	2272.36	3074.25
2346.66	cce_4186	-	glycosyl transferase family protein	2355.66	1616.72	1367.17	2900.18	3150.42	1858.38	1566.51	2578.74	3726.12
2340.32	cce_2587	-	DNA methylase N-4/N-6	2257.99	2521.51	2157.23	2763.86	1995.68	2712.35	2166.84	2264.91	2222.52
2334.56	cce_4055	-	hypothetical protein	2208.34	2032.94	2327.59	2606.01	3299.92	1593.66	1953.09	2254.41	2735.05
2333.54	cce_0678	-	two-component response regulator	1752.94	2923.64	2705.48	2284.95	1650.07	1823.4	3384.39	2337.93	2139.06
2331.46	cce_0121	-	hypothetical protein	2807.49	2118.98	1857.48	2242.82	3471.73	1707.66	1408.83	2205.01	3163.17
2328.09	cce_2409	tpx	thioredoxin peroxidase	2058.78	2232.2	1814.93	2207.93	3108.24	2227.01	1791.18	2265	3247.55
2322.73	cce_4183	-	two-component response regulator	1608.14	2730.04	3717.75	1308.03	1209.32	3019.2	4167.46	2050.92	1093.74
2321.33	cce_2403	-	hypothetical protein	1477.27	2347.09	1374.1	4053.34	2057.29	2675.22	1410.66	2682.17	2814.81
2321	cce_2784	-	hypothetical protein	1866.7	3028.51	2941.29	1635.35	1483.49	2631.36	3574.27	2101.11	1626.94
2318.54	cce_3374	-	hypothetical protein	1675.27	2898.93	2629.02	2224.18	1328.61	2335.16	3530.03	2476.95	1768.66
2314.6	cce_0673	-	hypothetical protein	1814.93	2495.12	2281.92	2321.93	2142.83	2751.26	1888.34	2816.81	2318.21
2314.29	cce_4005	grpE	heat shock protein	2236.71	2310.26	2544.52	1786.59	2035.44	2244.37	3029.39	2483.49	2157.84
2311.78	cce_2354	-	hypothetical protein	2245.33	2677.35	2870.78	2079.74	2119.95	2173.38	2472.86	2203.73	1962.91
2308.93	cce_3378	-	two-component response regulator	3859.03	778.503	682.895	2360.75	4280.24	814.367	650.347	1635.05	5719.19
2306.89	cce_0661	-	putative GatB/Yqey	1444.25	2970.23	2291.67	2833.21	1632.44	1897.38	2437.67	3063.89	2191.28
2304.49	cce_3711	-	hypothetical protein	2117.23	3070.32	2232.46	2275.3	1799.15	2320.79	2636.54	2237.41	2051.18
2303.55	cce_0955	-	hypothetical protein	2143.1	2194.99	2440.04	1819.89	2232.11	2039.47	2452.93	2878.51	2530.87
2301.03	cce_2524	-	hypothetical protein	2731.14	2582.86	2017	2080.19	2085.13	1749.26	2502.94	2711.12	2249.64
2299.66	cce_0650	-	UPF YGGT-containing protein	1259.2	3891.92	3023.97	2017.3	1131.48	2819.3	2816.37	2404.92	1332.46
2296.77	cce_4422	-	hypothetical protein	2953.63	1691.24	2469.73	1688.32	2869.29	1541.19	1995.46	2631.03	2830.99
2288.69	cce_0333	-	hypothetical protein	3275.14	1521.62	1840.64	2163.08	3162.45	1376.99	1871.69	2263.13	3123.48
2288.66	cce_1332	-	hypothetical protein	2909.26	2175.23	2490.45	1835.02	1867.28	1456.68	3063.53	2355.72	2444.74
2288.53	cce_2950	-	hypothetical protein	3163.91	1709.02	1706.12	2491.18	2452.71	1553.49	1823.58	2550.58	3146.13
2287.25	cce_1569	sqdX	sulfolipid sulfoquinovosyldiacylglycerol biosynthesis protein	2188.17	1902.97	2013.72	2241.28	2834.84	1909.49	1936	2529.95	3028.78
2287.16	cce_2061	-	mannose-1-phosphate guanyltransferase	2773.31	2084.83	2411.78	1793.12	2574.86	2322.4	2354.15	2191.91	2078.08
2283.54	cce_3531	-	penicillin-binding protein 1A	1578.35	2353.32	1474.58	2966.82	2136.78	2771.02	1614.72	3011.18	2645.06
2276.13	cce_1143	prfC	peptide chain release factor 3	3238.06	1824.99	1721.9	1466.33	2859.1	2128.73	1762.56	2107.98	3375.55
2276.08	cce_4232	-	transposase	2465.32	3132.82	2335.37	1234.31	2159.71	3550.2	2447.96	1525.63	1633.4
2271.04	cce_2662	-	hypothetical protein	1196.89	2551.82	2807.27	2226.9	1403.41	2569.01	3364.09	2869.41	1450.59
2266.78	cce_4019	rplV	50S ribosomal protein L22	1760.35	4227.9	3225.64	1411.18	1403.47	2893.38	2550.66	1645.75	1282.72
2264.43	cce_2612	sppA2	protease IV, 67K long form	3597.32	1890.65	1715.63	1416.7	3351.08	1835.96	1407.11	1998.65	3166.73
2263.26	cce_0630	-	putative peptidase M50	3348.76	1567.72	1593.47	2572.62	2432.35	1140.33	1923.09	2455.56	3335.42
2261.9	cce_3781	-	hypothetical protein	1562.99	2165.78	1738.76	2458.49	2277.61	3315.77	1413.14	2813.85	2610.67
2261.17	cce_0653	pmbA	putative modulator of DNA gyrase	1574.14	2454.38	3158.17	1560.73	2359.55	2726.8	3098.74	1924.07	1493.96
2252.43	cce_4341	-	hypothetical protein	1461.75	2608.41	1651.3	3092.17	2538.51	3354.93	1208.49	1718.06	2638.28
2251.44	cce_1679	-	GTP-binding protein TypA	3044.49	2493.82	1832.43	2067.97	2500.3	1942.68	1413.5	2358.09	2609.68
2250.23	cce_2664	-	hypothetical protein	1653.55	3031.8	1101.51	768.258	3254.1	4902.13	1223.23	873.697	3443.8
2247.1	cce_1478	-	hypothetical protein	2663.26	1608.91	1806.4	2200.12	2970.34	1439.17	1734.85	2606.82	3194.02
2246	cce_3406	-	putative YfcH-like cell division inhibitor	2177.19	2479.63	2659.25	2063.51	2245.37	1745.06	2370.03	2250.84	2223.09
2245.58	cce_3991	ctpA	carboxyl-terminal processing protease	2102.76	1692.83	1242.2	2959.31	3143.59	2079.42	1027.81	2501.78	3460.52
2235.75	cce_3624	-	glycosyl transferase family protein	1511.44	2832.21	3030.66	1939.66	1642.69	2549.23	2970.14	1891.48	1754.2
2233.73	cce_4555	-	putative polysaccharide pyruvyl transferase	1492.46	2702.34	2874.28	2757.44	1686.7	1663.11	2522.8	2497.9	1906.48
2231.68	cce_4516	-	hypothetical protein	629.26	507.17	898.36	5644.85	2153.8	544.755	1427.4	5306.1	2973.44
2231.08	cce_0316	-	serin-threonin phosphatase	2143.2	2335.53	2160.6	1864.82	1904.32	2262.88	2647.76	2437.86	2322.74
2226.5	cce_1130	-	hypothetical protein	2025.05	2044.57	2354.91	2899.09	2298.31	2314.74	2117.8	2031.53	1952.47
2222.87	cce_4460	proS	prolyl-tRNA synthetase	2102.15	2234.38	1903.64	2462.69	2035.02	1665.28	2046.34	2772.24	2784.06
2222.41	cce_1283	-	hypothetical protein	3134.75	937.57	1167.96	2796.22	3618.25	774.005	1088.94	2626.57	3857.4
2221.26	cce_0970	-	two-component transcription regulator	2372.02	3438.68	1408.73	704.747	2040.87	4542	1715.38	1253.35	2515.6
2220.93	cce_3677	cbiM	cobalamin (vitamin B12) biosynthesis	4985.71	1808.6	1257.1	1158.57	2959.26	1935.11	1425.88	1272.32	3185.82
2220.4	cce_3802	-	hypothetical protein	2282.89	2430.39	2941.53	1413.52	1798.78	2498.29	3405.45	1624.91	1587.82
2217.18	cce_0974	-	TetR family transcriptional regulator	1377.91	3371.87	1502.49	6006.47	793.783	774.345	1935.88	2086.69	2105.22
2215.23	cce_2064	-	rfrA pentapeptide repeat-containing protein	3054.11	1687.06	2671.99	1374.59	1858.41	2482.82	3225.34	1901.3	1681.41
2213.74	cce_2894	-	hypothetical protein	3512.33	2543.6	1795.47	2068.35	2340.42	1471.99	1596.19	1841.15	2754.17
2211.97	cce_4118	fabF	3-oxoacyl-(acyl carrier protein) synthase II	1630.93	2282.7	3034.4	2572.53	1662.52	1389.64	2685.33	2942.43	1707.25
2211.72	cce_2434	ccmK3	carbon dioxide concentrating mechanism protein	1639.8	2157.81	3036	1752.73	1267.51	2079.99	3714.47	2768.79	1488.43
2207.38	cce_3466	-	transposase	1528.88	2803.95	2439.58	1798.07	1813.61	2616.16	2544.65	2293.67	2027.84
2204.35	cce_1234	-	NAD-dependent epimerase/dehydratase	2491.16	993.298	1339.66	3403.84	2389.97	904.972	1598.78	3253.24	3464.22
2198.96	cce_1973	btpA	photosystem I biogenesis protein	1951.99	2255.51	2875.11	2251.93	1668.18	1807.95	2939.18	2476.39	1564.4
2193.55	cce_1802	rimM	16S rRNA-processing protein RimM	1844.28	2237.8	2196.81	2210.57	2659.82	1702.14	1610.54	2455.41	2824.54
2193.28	cce_0030	hisIE	bifunctional phosphoribosyl-AMP cyclohydrolase/phosphoribosyl-ATP pyrophosphatase	2885.22	2351.36	2247.47	1504.78	2280.59	1855.18	2337.25	1969.76	2307.91
2192.86	cce_4559	-	hypothetical protein	1940.89	2021.44	1998.11	3077.43	2555.01	1124.81	1642.02	2578.25	2797.78
2189.48	cce_1672	-	hypothetical protein	1964.25	1801.48	2224.77	3336.95	1671.35	1063.03	2002.23	3556.76	2084.47
2187.03	cce_4969			1759.73	1875.28	1620.06	2315.87	1615.55	2455.14	2910.01	3004.94	2126.74
2181.27	cce_3795	-	hypothetical protein	2518.14	1547.16	2161.39	2164.45	3029.75	1917.53	2146.51	1806.83	2339.69
2181.04	cce_4475	-	putative arsenical pump-driving ATPase	1112.8	2236.18	1896.39	3323.01	1853.81	2280.43	1762.27	2871.62	2292.85
2180.53	cce_4727	-	hypothetical protein	923.785	1462.47	1736.47	4429.41	1890.8	1263.5	1784.18	3953.2	2180.97
2178.64	cce_3109	-	hypothetical protein	3346.95	2021.16	1673.4	1845.97	2724.39	1557.5	1614.62	1855.34	2968.45
2174.55	cce_1331	nagB	glucosamine-6-phosphate deaminase	3079.95	1499.2	2329.32	1548.62	2395.32	1459.97	2250.39	2293.26	2714.9
2174.1	cce_0832	mazE	putative cell growth regulatory protein	1992.36	1918.24	2543.65	1915.19	1945.72	1767	2813.05	2646.97	2024.75
2172.14	cce_3163	hofD	type 4 prepilin peptidase	1890.3	2103.29	2560.29	2011.15	1679.4	2348.71	2945.25	2558.92	1451.9
2171.76	cce_2859	-	hypothetical protein	2139.13	2311.9	2463.24	1287.76	2119.21	2184.41	2783.35	2128	2128.85
2168.04	cce_3761	-	polyketide synthase	1789.4	2261.19	2613.18	2503.49	2151.64	1564.49	1799.83	2570.81	2258.3
2167.72	cce_2881	fur3	ferric uptake regulation protein	1234.12	2503.64	2790.64	2684.53	1251.08	1808.04	2881.47	2909.81	1446.12
2166.72	cce_1135	-	two-component response regulator	1796.7	1900.36	2186.91	1814.13	1960.95	2128.39	3181.38	2421.93	2109.77
2160.92	cce_2028	-	ABC transporter ATP-binding protein	2211.56	833.055	1012.28	3303.73	2744.22	878.707	1311.36	3689.17	3464.23
2159.55	cce_2103	-	rfrA pentapeptide repeat-containing protein	1740.95	2325.18	2228.07	2358.8	1728.01	1623.44	2443.04	2888.83	2099.66
2157.12	cce_2992	glyS	glycyl-tRNA synthetase subunit beta	2776.88	2162.68	1546.12	1937.18	2228.89	1582.55	1751.7	2008.24	3419.85
2154.8	cce_1993	-	hypothetical protein	2221.46	1714.17	2203.55	2236.13	3227.03	2074.14	2031.88	1649.16	2035.72
2150.62	cce_2127	-	hypothetical protein	1470.33	2229.07	2282.68	2484.67	2045.36	1401.9	2135.55	3075.29	2230.73
2148.75	cce_0008	-	hypothetical protein	1861.86	3651.34	1817.93	407.57	1423.96	5652.61	2446.01	961.332	1116.15
2148.48	cce_2579	-	hypothetical protein	1461.32	3180.32	2597.05	2427.66	1328.99	1649.39	2394.72	2587.37	1709.46
2147.29	cce_5187			1157.16	1442.45	1109.65	2317.28	2684.12	2604.82	1649.6	2839.57	3520.99
2146.26	cce_2458	-	hypothetical protein	2195.54	1954.14	1995.84	2160.4	2222.48	1817.61	2420.2	2403.41	2146.73
2143.88	cce_3289	-	hypothetical protein	2992.68	1949.38	1123.34	1944.34	2856.64	1452.03	1061.18	2074.92	3840.37
2137.48	cce_3870	-	sulfatase	2334.46	577.88	1796.75	2577.79	2805.97	820.39	1482.41	3429.76	3411.94
2135.5	cce_1420	-	hypothetical protein	3389.05	2133.91	1761.84	1341.93	2754.03	2162.93	1506.73	1641.05	2528.05
2134.67	cce_0491	grxC1	glutaredoxin	1990.99	2337.25	2090.45	1637.02	2120.23	2097.06	2202.47	2333.13	2403.41
2132.79	cce_3736	-	hypothetical protein	1597.89	3262.16	2495.57	1580.37	2051.68	2927.68	2164.1	1575.71	1539.89
2130.11	cce_4228	gabD	succinate-semialdehyde dehydrogenase	5362.78	1812.21	1631.1	1082.03	2518.64	2015.31	1507.5	1324.16	1917.3
2125.77	cce_2082	accD	acetyl-CoA carboxylase subunit beta	2004.71	2424.77	2440.02	1664.54	1676.74	2044.67	2557.72	2508.11	1810.61
2124.09	cce_0887	ptsS2	phosphate binding protein	1782.3	1272.36	1290.54	2033.65	2575.55	2102.39	2499.91	2825.59	2734.53
2122.24	cce_4349	-	hypothetical protein	2878.75	2348.3	2150.91	1463.81	1939.03	1889.08	2638.69	1910.7	1880.9
2121.75	cce_4308	-	hypothetical protein	1878.9	1823.15	1608.71	2049.59	2463.85	2275.38	1904.98	2537.93	2553.26
2116.52	cce_3499	-	hypothetical protein	872.69	3335.21	4194.23	1648.29	996.592	2890.27	2967.49	1415.83	728.065
2114.4	cce_4621	-	putative alkaline phosphatase	2185.99	1949.16	2275.55	1666.76	2426.07	2104.1	2239.63	2108.39	2073.97
2113.51	cce_1675	-	hypothetical protein	2295.29	2249.49	2704.45	1835.8	1444.1	2236.55	2634.39	2323.32	1298.17
2112.09	cce_3865	-	transposase	1626.52	2364.44	1633.61	2794.58	2161.86	3969.39	1433.46	1465.64	1559.32
2110.81	cce_4202	-	hydroxylamine reductase	2235.59	2177.36	1720.29	1695.92	2303.42	2490.5	2275.77	1908.88	2189.55
2110.23	cce_3883	mazG	nucleoside triphosphate pyrophosphohydrolase	1245.68	2440.84	3487.49	1089.78	1069.52	2770.88	3999.66	1954.29	933.957
2109	cce_3908	-	hypothetical protein	2298.72	1421.85	1874.25	2576.43	2582.91	1188.79	1918.78	2297.87	2821.4
2106.68	cce_4262	-	hypothetical protein	1614.65	2432.35	4299.94	780.57	1447.42	2782.05	3188.52	1446.88	967.71
2106.1	cce_0202	-	NifS-like class-V aminotransferase, cysteine desulfurase	1719.42	1712.91	1818.97	3643.69	2128.53	1380.03	1719.25	2611.46	2220.68
2105.69	cce_7007			1373.21	1522.26	1336.78	2713.66	2412.28	2818.67	1339.59	2280.13	3154.66
2104.17	cce_2540	-	anaerobic ribonucleoside-triphosphate reductase activating protein	1798.59	2095.47	1310.88	3177.49	2398.57	2669.42	1121.24	1946.75	2419.09
2104.08	cce_1879	slt	lytic transglycosylase	1935.51	1652.88	1540.92	2521.89	3157.49	1856.3	1485.23	2020.55	2765.99
2103.63	cce_0788	-	hypothetical protein	5161.84	1166.02	796.54	815.247	3967.61	1878.24	931.06	831.342	3384.8
2103.15	cce_4304	tpiA	triosephosphate isomerase	2829.19	895.263	1329.17	2208.72	3696.93	828.255	1285.07	1984	3871.79
2102.69	cce_1353	-	hypothetical protein	2609.38	1924.1	2879.66	1150.36	1384.88	2059.64	3685.99	1842.35	1387.9
2097.94	cce_1791	-	hypothetical protein	2364.53	1310.02	1579.02	2174.99	3436.95	1417.68	1208.53	2337.34	3052.41
2093.09	cce_1468	-	putative lipopolysaccharide biosynthesis	2420.02	1324.62	1395.46	2397.62	2845.42	1238.19	1335.22	2527.45	3353.85
2092.74	cce_1016	rnd	ribonuclease D	3141.16	2337.76	2086.51	1706.44	2291.59	1677.13	1770.53	1631.25	2192.32
2091.17	cce_0803	-	Maf-like protein	2256	2425.42	2619.57	1380.38	2353.53	2498.68	1844.12	1618.03	1824.85
2089.15	cce_4695	-	hypothetical protein	2996.49	1342.64	1321.51	1942.98	3317.89	1488.69	1292.01	2146.59	2953.51
2083.6	cce_2617	-	hypothetical protein	1636.71	2029.09	2359.87	2234.44	1709	1856.43	2532.61	2742.58	1651.66
2083.15	cce_3730	-	hypothetical protein	2125.19	1439.07	2135.55	2423.86	2016.05	1451.44	2093.75	2743.47	2319.99
2081.47	cce_1966	-	hypothetical protein	3276.65	1818.88	1766.47	1290.02	2881.09	2042.88	1395.28	1783.95	2477.97
2080.32	cce_3386	nblB	phycocyanin alpha phycocyanobilin lyase-like protein	2179.51	1784.11	1902.83	2399.81	2017.76	1565.66	2048.49	2575.1	2249.63
2075.93	cce_5105			2474.62	1961.8	1754.51	1675.44	2693.24	1618.16	1868.92	2021.69	2614.95
2074.78	cce_4611	-	hypothetical protein	2925.44	1536.92	1382.48	1790.75	3459.32	1781.96	1516.71	1262.81	3016.62
2074.45	cce_1257	-	hypothetical protein	1971.81	1794.3	1752.55	2513.75	2840.97	1723.71	1465.27	1949.24	2658.47
2068.07	cce_0493	ptpS	6-pyruvoyl-tetrahydropterin synthase	1853.21	1673.73	1954.43	2484.8	2414.5	1460.92	1713.4	2553.64	2504.04
2059.3	cce_2803	-	hypothetical protein	2408.34	2023.72	2268.64	1468.87	2127.84	2535.22	2059.04	1855.07	1786.93
2054.32	cce_0364	-	hypothetical protein	1565.32	2134.03	1993.85	2286.03	1723.13	1705.77	2175.16	2636.88	2268.74
2053.66	cce_5246			2480.09	1951.52	2580.03	1861.1	2008.01	2354.95	2162.75	1187.55	1896.98
2050.89	cce_2718	-	putative DoxX	1045.04	796.04	1355.92	4128.31	1900.86	735.192	1709.33	4221.69	2565.57
2049.83	cce_4363	-	hypothetical protein	1917.51	3086.86	2017.11	1826.68	1792.15	1767.56	1848.56	1889.02	2302.98
2049.59	cce_2088	-	hypothetical protein	4257.75	1322.41	1255.08	1915.59	2454.97	1075.17	1084.57	1928.53	3152.25
2047.43	cce_0648	devC	ABC transporter permease	1316.32	2085.87	2187.33	2553.73	1784.36	1891.7	2158.78	2523.94	1924.85
2046.8	cce_2257	icfA1	beta-carbonic anhydrase, carboxysomal	1592.16	2849.38	2796.02	1401.66	1027.46	2479.16	3243.51	2023.57	1008.24
2045	cce_1474	malQ	4-alpha-glucanotransferase	2016.51	1820.72	2399.83	1597.05	1564.36	1887.2	3663.67	2043.46	1412.18
2042.07	cce_2432	-	hypothetical protein	3682.73	1111.64	1052.21	1349.06	4360.12	1901.74	1084.81	907.695	2928.6
2041.42	cce_3517	-	S-layer protein	2195.49	259.9	426.507	1235.98	3928.34	702.935	845.852	2953.58	5824.17
2040.76	cce_4582	leuD	isopropylmalate isomerase small subunit	2508.96	1534.4	1679.2	1415.24	2463.7	1799.23	2089.93	1997.88	2878.34
2039.52	cce_4256	-	hypothetical protein	1467.7	2438.49	2087.56	1966.46	1597.45	3321.13	1840.29	1916.03	1720.59
2033.38	cce_0080	ctpB	carboxyl-terminal protease	1761.01	804.312	968.087	3186.23	2266.82	839.148	1377.57	4010.12	3087.11
2030.45	cce_2313	-	hypothetical protein	7656.36	2740.4	656.335	312.303	1898.26	2856.43	760.143	278.7	1115.1
2024.18	cce_2951	-	serine/threonine protein kinase	2452.27	1421.99	1364.36	2127.54	2621.64	1503.83	1490.43	2237.3	2998.25
2023	cce_0711	-	group 1 glycosyl transferase	1448.03	3867.94	1529.73	362.545	1123.86	6053.49	1918.63	772.707	1130.01
2013.26	cce_1785	isiA	iron-stress chlorophyll-binding protein, photosystem II CP43 protein	1038.87	2768.96	3488.71	1766.03	1298.44	2274.72	2090.53	1800.59	1592.45
2009.83	cce_0312	-	hypothetical protein	2049.59	1613.05	2385.24	1656.94	1667.94	1738.48	2792.52	2379.57	1805.13
2009.8	cce_5224			3979.53	753.445	1348.15	1448.47	3641.28	904.45	1147.22	2044.41	2821.2
2008.24	cce_0166	-	hypothetical protein	1556.55	2130.09	1891.84	2061.45	2040.86	2733.65	1601.99	1988.94	2068.82
2006.46	cce_3634	-	ABC transporter ATP-binding protein	1934.18	1503.14	1521.14	2312.76	2914.35	1386.24	1565.78	2086.88	2833.64
2004.99	cce_4354	purH	bifunctional phosphoribosylaminoimidazolecarboxamide formyltransferase/IMP cyclohydrolase	2570.43	2794.65	1600.33	1372.86	2037.55	2233.72	1489.49	1541.61	2404.31
2004.23	cce_1456	-	putative alpha-glucosidase	1636.85	2194.71	2974.14	1041.2	1583.42	2883.64	3142.9	1399.01	1182.21
2003.96	cce_0049	-	hypothetical protein	2034.01	2526.22	2560.22	1305.82	2104.89	2010.59	1872.6	1751.31	1870.01
2003.74	cce_2879	-	hydrogenase small subunit	4075.01	1820.16	1877.8	1044.66	2667.95	1752.73	1635.28	1107.06	2052.97
2001.14	cce_2930	-	hypothetical protein	2495.78	1870.02	1408.67	1739.76	2867.57	1690.76	1197.55	1915.49	2824.7
1996.19	cce_0984	-	hypothetical protein	1461.5	2198.01	2850.76	1193.59	1380.74	2371.91	3086.88	2247.8	1174.52
1991.73	cce_0764	-	hypothetical protein	1846.06	1663.6	1224.17	2762.1	2419.3	1768.84	969.707	2212.93	3058.82
1990.37	cce_3211	-	hypothetical protein	2711.73	1349.78	1867.89	2170.52	2927.43	1377.77	1288.4	1991.53	2228.32
1987.84	cce_4274	-	hypothetical protein	2445.45	997.845	1485.96	2827.86	2318.57	1001.11	1752.41	2876.86	2184.48
1983.29	cce_0509	cysS	cysteinyl-tRNA synthetase	1713.65	1808.41	1604.11	2064.33	2211.31	1833.23	1666.1	2469.53	2478.91
1975.38	cce_2719	-	flavin oxidoreductase/NADH oxidase	1030.51	1878.79	2016.25	2422.65	1237.88	1505.49	2655.25	3201.51	1830.13
1971.44	cce_3684	-	hypothetical protein	1446.24	1987.92	1414.52	2673.4	1747.09	2027.42	1326.84	2433.34	2686.21
1970.62	cce_0847	modA	molybdenum ABC transporter periplasmic binding protein	4318.59	1390.58	788.94	1166.17	3096.74	1341.14	836.14	815.145	3982.09
1967.65	cce_5189			912.815	1232.82	672.825	2257.16	2379.28	2420.19	1388.56	2752.05	3693.16
1964.75	cce_1326	-	hypothetical protein	1542.16	2599.42	3338.32	1109.26	1699.42	2267.47	2098.77	1640.49	1387.44
1961.12	cce_4581	-	rfrA pentapeptide repeat-containing protein	1144.99	1799.14	1019.75	2146.95	1936.62	1966.88	1175.18	3662.68	2797.84
1958.48	cce_2821	-	hypothetical protein	1878.88	1425.21	1984.07	1997.59	2015.06	1600.72	2574.07	2194.62	1956.13
1957.64	cce_3976	hemA	glutamyl-tRNA reductase	2188.02	1348.11	1798.09	2204.24	2190.43	1117.99	1875.21	2488.77	2407.91
1956.78	cce_0320	por	protochlorophyllide oxidoreductase	1303.72	1523.37	2826.62	2280.83	1346.62	1352.57	2486.95	3070.22	1420.15
1950.68	cce_0799	-	oxidoreductase	2657.22	1219.24	1253.36	2078.89	3126.81	1291.1	1127.2	1978.82	2823.53
1943.82	cce_0230	-	hypothetical protein	2284.15	1619.3	1513.92	2066.65	2298.95	1385.88	1626.07	2029.58	2669.91
1941.88	cce_0638	-	putative reverse transcriptase	3097.11	1008.48	1239.61	1806.98	2993.66	1083.18	1273.2	2117.93	2856.8
1940.82	cce_0390	trk	K+ transporter	1204.49	2648.16	2797.99	1450.65	1335.67	2154.76	2676.26	1801.77	1397.62
1932.52	cce_4889			1933.84	1514.4	1696.58	1955.95	2807.1	1716.52	1477.74	2081.34	2209.2
1930.11	cce_4554	-	hypothetical protein	1459.98	2357.66	2097.03	2400.28	1502.83	1137.4	1754.97	2583.23	2077.61
1926.4	cce_1631	-	cell envelope-related transcriptional attenuator	2463.25	760.78	795.217	2376.12	3028.43	1030.28	1002.62	2466.66	3414.2
1924.73	cce_0657	-	two-component response regulator	1661.35	1958.82	2240.12	1933.5	1691.09	1775.4	2324.85	2053.39	1684.09
1924.18	cce_0504	-	hypothetical protein	1294.79	2278.55	1649.96	1450.75	1611.53	3197.12	1885.47	1948.22	2001.23
1922.57	cce_1989	-	bifunctional sterol desaturase/short chain dehydrogenase	1996.59	1804.85	1554.89	2014.87	2467.28	1322.78	1333.33	1978.91	2829.68
1919.87	cce_1050	-	hypothetical protein	1830.02	2414.44	2537.09	1268.13	1623.61	2269.61	2286.56	1665.91	1383.43
1919.28	cce_0140	-	hypothetical protein	2108.59	1899.9	1751.41	1613.18	2213.89	1821.41	1673.2	1902.72	2289.27
1917.35	cce_0060	-	hypothetical protein	2010.05	2374.53	1601.21	1655.5	1892.28	1988.72	1609.16	1761.44	2363.3
1916.5	cce_1517	-	hypothetical protein	4495.77	1985.3	1405.42	1692.99	2287.74	1092.87	1075.85	1155.57	2056.97
1915.01	cce_1829	lpxB	lipid-A-disaccharide synthase	905.317	1493.99	1631.52	4001.41	1666.53	841.94	1142.93	3447.05	2104.43
1909.7	cce_2443	-	hypothetical protein	2006.62	2483.57	2158.15	980.9	1763.23	3058.36	1894.17	1307.26	1535.06
1907.62	cce_4626	gor	glutathione reductase	2168.89	2037.79	2349.59	1356.98	1887.38	1806.96	1849.06	1725.42	1986.53
1907.2	cce_4045	prfA	peptide chain release factor 1	2046.04	1660	2260.7	1389.64	1554.34	1865.08	2797.93	1830.7	1760.38
1904.75	cce_1621	-	hypothetical protein	2619.07	1471.83	1514.99	1428.79	2651.89	1410.82	1480.92	1694.61	2869.86
1902.41	cce_4549	-	ABC transporter ATP-binding protein	1820.17	1635.43	1495.64	2540.91	1639.54	1334.98	2110.2	2053.39	2491.43
1898.94	cce_2083	-	transposase	2218.26	1516.05	2023.49	1797.01	2455.2	1137.95	1796.48	1658.21	2487.82
1898.88	cce_1548	-	hypothetical protein	1855.72	1982.12	1818.44	1715.3	2510.7	1720.37	1349.41	1753.85	2383.99
1896.31	cce_2659	fabG	3-ketoacyl-ACP reductase	1031.49	1696.04	960.185	2715.74	1587.46	2560.82	1047.52	3120.35	2347.24
1895.3	cce_2934	-	ABC transporter ATP-binding protein	1778.78	2742.34	1796.82	1378.08	1284.33	1461.29	2537.15	1910.11	2168.8
1889.95	cce_2079	-	hypothetical protein	2419.74	1119.43	1260.48	1965.93	3105.12	1169.6	1333.44	1970.29	2665.5
1888.55	cce_4407	-	hypothetical protein	1762.35	2156.08	1948.85	1922.87	1921.88	1743.76	1863.63	1738.81	1938.71
1887.31	cce_3764	-	hypothetical protein	1749.41	1919.39	2030.47	1490.77	1836.77	1983.29	2106.8	2093.49	1775.44
1886.33	cce_1648	-	hypothetical protein	1659.14	1848.44	2330.04	2690.72	1715.02	960.492	1785.3	2145.23	1842.62
1882.88	cce_2507	-	two-component response regulator	1905.87	1465.41	1965.86	1621.21	2028.12	1684.17	2047.37	2095.55	2132.36
1879.83	cce_3246	-	malic oxidoreductase	4497.37	1637.73	1285.78	737.138	2362.79	2129.09	1257.33	935.32	2075.88
1879.28	cce_4724	-	glycosyl transferase family protein	991.495	1928.76	2653.89	2157.5	1419.22	2225.62	2664.27	1750.47	1122.32
1876.14	cce_3943	-	hypothetical protein	2250.26	2084.26	2601.92	884.878	1470.43	2043.05	2651.78	1664.93	1233.79
1875.15	cce_1583	fabD	malonyl coenzyme A-acyl carrier protein transacylase	1516.05	2024.27	2380.43	1483.08	1496.65	1775.63	2738.79	2077.94	1383.53
1873.53	cce_3735	-	hypothetical protein	1715.36	1967.25	1796.97	2542.15	1585.31	1296.3	1599.95	2380.22	1978.29
1867.46	cce_4510	shc	squalene-hopene cyclase	3668.51	713.75	572.105	1319.88	3871.49	1140.62	566.355	1214.91	3739.51
1865.18	cce_1232	-	putative ABC transporter permease, ABC-2	1375.38	685.33	772.7	3894.86	2181.44	582.168	1007.39	3107.39	3179.94
1864.51	cce_1922	-	hypothetical protein	1991.7	2041.81	1775.04	1499.67	1702.7	1533.41	2116.1	1657.48	2462.65
1864.03	cce_3473	-	site-specific DNA-methyltransferase	2616.69	1820.88	1702.79	1659.91	2241.48	1341.99	1263.02	1695.92	2433.56
1864	cce_4085	-	hypothetical protein	1529.35	2185.39	2270.59	1499.02	1595.39	2223.03	1997.46	1870.22	1605.59
1862.56	cce_3244	sdhB	succinate dehydrogenase iron-sulfur subunit	2408.24	1510.25	1701.01	1539.76	2327.16	1311.05	1900.38	1901.8	2163.38
1860.96	cce_1118	-	tRNA 2-selenouridine synthase	1289.17	2027.61	1275.93	2793.99	1891.45	2477.82	1153.96	1814.52	2024.14
1852.18	cce_4468	-	putative DNA methylase N-4/N-6	1000.41	2008.35	642.395	3697.62	1755.47	2588.13	518.905	2890.94	1567.36
1851.04	cce_3877	-	hypothetical protein	1733.78	2011.25	2074.05	1307.73	1786.99	1823.2	2213.75	1891.36	1817.23
1847.84	cce_1486	-	Mn(2+)/Zn(2+) family ABC transporter permease	955.45	1914.38	983.755	3477.35	1766.95	2447.83	655.255	2279.91	2149.7
1844.03	cce_2769	-	Pirin-like protein	2093.29	1048.35	1316.92	1975.44	3510.17	1060.66	961.362	1708.65	2921.43
1841.89	cce_1155	-	peptidase M48, Ste24p	4748.8	866.013	424.863	558.68	3631.58	1041.7	576.398	462.332	4266.62
1838.59	cce_3309	-	hypothetical protein	1487.57	1736.66	1688.46	2042.12	1904.18	2175.72	1376.37	2021.47	2114.8
1834.79	cce_0889	-	hypothetical protein	1687.48	1499.1	1609.62	1841.39	2773.64	1493.69	1353.98	1775.22	2478.95
1834.78	cce_3594	sigD	RNA polymerase sigma factor SigD	2542.78	1426.43	1292.78	2072.14	2335.22	875.015	1343.79	1809.38	2815.46
1834.17	cce_3228	-	heterodisulfide reductase subunit B	2363.1	1528.08	1139.23	2003.59	2019.99	1114.73	1463.14	1472.12	3403.57
1834.08	cce_3280	acnB	bifunctional aconitate hydratase 2/2-methylisocitrate dehydratase	3047.99	1676.07	1550.18	1058.84	2391.75	1911.43	1372.86	1313.57	2183.97
1833	cce_4100	-	hypothetical protein	1933.69	1689.76	1417.01	1930.09	1963.28	1704.65	1512.11	2042.7	2303.68
1832.63	cce_1580	-	hypothetical protein	2648.57	1065.55	1001.42	1648.22	3081.43	1087.39	951.13	1795.71	3214.26
1830.95	cce_5301			2074.92	1621.08	1792.75	1623.46	2181.7	1444.41	1774.91	1800.03	2165.32
1830.87	cce_0734	-	hypothetical protein	2119.33	1481.3	1547.17	1931.38	2266.16	1494.26	1907.53	1376.64	2354.03
1829.85	cce_4147	-	penicillin-binding protein 1B	1050.28	835.852	1186.52	3951.09	1981.75	1063.91	1453.94	3054.7	1890.62
1824.11	cce_2640	-	hypothetical protein	1421.51	2200.74	2338.51	1454.92	1184.19	1845.81	2482.78	2182.2	1306.35
1821.87	cce_0922	rodA	putative rod shape-determining protein	1815.94	1071.98	949.982	2812.28	2405.34	1157.82	1094.56	2612.34	2476.57
1821.74	cce_1129	-	hypothetical protein	790.778	3561.88	2030.52	916.955	686.383	3998.24	2283.98	1418.5	708.395
1820.68	cce_1943	-	hypothetical protein	1204.4	911.957	2509.05	2733.14	1650.21	780.41	2181.85	2949.14	1465.99
1819.05	cce_1913	-	hypothetical protein	1323.29	2264.52	1866.91	1478.78	1640.5	2058.92	2075.16	1874.24	1789.12
1817.8	cce_3775	-	hypothetical protein	1177.43	2475.8	2067.16	2192.94	1073.46	1355.52	2241.32	2180.16	1596.45
1817.25	cce_0663	sdhA	succinate dehydrogenase flavoprotein subunit	3134.02	1399.46	1444.49	1192.46	2366.88	1604.48	1470	1483.71	2259.76
1813.82	cce_0820	-	hypothetical protein	1670.24	2189.45	1547.32	2035.92	1737.06	1228.83	1500.71	1953.71	2461.09
1813.49	cce_4598	-	hypothetical protein	2481.47	2488.05	2051.8	960.34	1995.78	2356.07	1538.03	979.805	1470.04
1811.97	cce_3322	-	hypothetical protein	1917.91	1799.55	1807.57	1885.02	1944.26	1113.39	1425.44	2249.51	2165.05
1810.04	cce_3095	-	hypothetical protein	2807.68	1836.47	1175.28	1512.96	2556.95	1375.84	959.355	1314.45	2751.41
1809.05	cce_3969	cbiC1	precorrin-8X methylmutase	2736.66	1460.46	856.915	1540.06	2960.53	1194.92	769.115	1218.84	3543.95
1808.02	cce_3290	hisB	imidazoleglycerol-phosphate dehydratase	2660.55	1778.03	1407.09	1529.79	2148.83	1267.66	1282.65	1452.25	2745.34
1805.07	cce_4602	-	putative protein PspA/IM30	1845.35	1684.74	2246.63	1726.97	2436.03	1513.94	1547.99	1535.88	1708.14
1803.58	cce_3134	trpB	tryptophan synthase subunit beta	2900.96	1193.94	1323.9	1371.41	2801.89	1350.15	1257.66	1533.38	2498.98
1799.57	cce_2179	-	hypothetical protein	2597.01	1390.63	1704.01	1117.73	2473.82	1549.52	1506.37	1548.62	2308.38
1796.71	cce_3221	clpB2	ATP-dependent Clp protease ATP-binding subunit	1710.84	1862.7	1854.57	1353.06	1658.72	1993.13	2083.2	1896.03	1758.12
1796.56	cce_0525	-	hypothetical protein	792.875	1720.93	2187.89	2577.39	1155.86	1767.68	1965.3	2555.62	1445.52
1796.01	cce_3989	-	fatty acid desaturase	2560.38	1391.15	1539.16	1732.75	2419.78	1047.82	1330.43	1652.83	2489.82
1794.73	cce_0811	folD	bifunctional 5,10-methylene-tetrahydrofolate dehydrogenase/ 5,10-methylene-tetrahydrofolate cyclohydrolase	3526.57	1671.89	893.528	1052.46	2196.24	2249.75	1017.33	1203.96	2340.87
1791.01	cce_1107	-	cytochrome c family protein	1466.48	2173.48	1899.63	1593.23	1581.97	2120.83	1721.84	1810.98	1750.65
1790.48	cce_4531	-	hypothetical protein	3361.83	1266.52	1047.77	1407.66	2537.95	1123.03	1030.96	1416.25	2922.3
1786.69	cce_0953	nifJ	pyruvate oxidoreductase	3515.87	1837.88	1274.51	542.42	2108.89	2682.18	1520.2	934.232	1664.04
1786.01	cce_0760	-	hypothetical protein	2301.94	1744.94	1634.65	1319.49	2157.7	1693.87	1369.34	1647.08	2205.13
1784.49	cce_2780	-	hypothetical protein	1084.77	1970.79	2002.91	2374.06	1331.82	1668.07	2064.91	2123.6	1439.44
1784.43	cce_3445	-	hypothetical protein	847.322	483.012	684.612	4249.78	1487.65	616.413	1089.33	4355.32	2246.41
1782.81	cce_0888	nblS	two-component sensor histidine kinase	1916.1	1769.26	1719.84	1630.57	1957.85	1973.78	1717.9	1539.16	1820.87
1775.32	cce_0666	pgi	glucose-6-phosphate isomerase	4711.94	1390.86	1273.71	487.79	2263.61	1803.22	1387.58	706.11	1953.1
1771.74	cce_1423	-	transcriptional regulator	1948.15	1187.7	1385.55	2025.24	2657.68	1122.86	1504.09	1602.92	2511.43
1769.37	cce_0031	-	hypothetical protein	1953.53	1911.59	1915.93	1160.59	1533.07	1585.84	2351.53	1859.55	1652.72
1769.21	cce_0023	-	hypothetical protein	2025.75	1802.62	2212.97	1051.65	1507.39	1884.25	2090.61	1761.54	1586.07
1769.17	cce_3632	-	putative prenyltransferase	1376.14	1402.39	1916.39	2274.34	1766.78	1456.03	1951.69	2031.38	1747.43
1764.68	cce_1938	-	hypothetical protein	1480.2	2497.72	2366.78	854.89	1237.28	2701.9	2135.98	1428.74	1178.62
1764.63	cce_5143			1754.6	986.1	1513.11	1907.86	1785.96	1113.59	1867.67	2411.39	2541.41
1764.14	cce_1432	-	hypothetical protein	5317.09	2116.97	501.257	988.755	1943.44	2294.9	727.548	680.018	1307.25
1762.98	cce_4132	ccs1	c-type cytochrome biogenesis protein	1762.6	1633.94	1333.52	1943.73	1930.9	1616.44	1404.52	1968.62	2272.54
1761.03	cce_0055	-	putative metal-dependent phosphohydrolase	1729.24	1476.07	1309.92	2016.4	2270.13	1404.05	1203.26	1893	2547.18
1759.68	cce_1839	infB	translation initiation factor IF-2	2698.49	1401.33	1406.12	1732.37	2170.97	1471.62	1367.27	1553.24	2035.72
1758.95	cce_0899	-	hypothetical protein	1435.31	2527.47	1505.15	1363.31	1480.52	1918.69	1737.19	1791.57	2071.36
1757.22	cce_4358	chlH1	magnesium chelatase subunit H	1728.72	1139.12	1874.89	1815.3	1962.56	1009.47	1919.91	2042.81	2322.21
1755.52	cce_4263	-	putative addiction module toxin, Txe/YoeB	1340.38	1989.71	2403.22	1293.44	1634.94	2048.49	1974.62	1690.19	1424.72
1752.93	cce_1643	-	nitroreductase	1943.47	1654.3	1842.48	1749.91	1751.53	1081.9	1766.09	1674.61	2312.05
1752.23	cce_0373	-	hypothetical protein	2045.6	1969.27	1616.31	995.54	1785.44	2090.13	1594.96	1614.79	2058.04
1750.63	cce_4338	-	hypothetical protein	2448.51	1738.04	1621.38	920.725	2129.4	1733.11	1879.62	1437.28	1847.61
1749.87	cce_3107	-	elongation factor EF-G fragment	2115.68	1197.96	1073.3	1934.82	2992.17	1175.15	850.497	1465.21	2944.05
1749.68	cce_4672	-	hypothetical protein	2319.95	1304.73	1395.14	1780.34	2175.11	1104.61	1587	1913.43	2166.84
1747.97	cce_4383	-	hypothetical protein	987.298	768.732	1030.91	3819.92	1739.28	624.04	1124.99	3273.48	2363.06
1747.93	cce_2511	-	hypothetical protein	1109.76	1655.96	2544.82	1652.61	1357.12	1776.31	2944.84	1677.11	1012.8
1744.04	cce_0037	-	hypothetical protein	1523.08	2314.82	2290.55	1342.2	1342.24	1934.95	2052.86	1560.3	1335.34
1742.47	cce_3028	-	FKBP-type peptidyl-prolyl cis-trans isomerase	2322.37	1273.43	1324.22	1980.04	1275.91	882.415	2138.47	2382.37	2103.01
1741.38	cce_3779	-	mRNA-binding protein	997.237	2283.19	1681.65	2556.87	958.76	1292.26	2096.9	2076.47	1729.12
1740.8	cce_3487	rpoC2	DNA-directed RNA polymerase subunit beta'	2138.01	2022.17	2098.78	990.388	1307.52	1677.23	2245.83	1631.23	1556.04
1739.95	cce_4966			1584.72	1470.34	1487.01	1598.05	2252.28	1687.6	2077.34	1729.23	1772.99
1739.6	cce_3954	-	hypothetical protein	2232.91	1952	1572.88	1596.35	2002.37	1515.16	1305.97	1375.06	2103.67
1737.48	cce_3426	-	hypothetical protein	832.91	1611.8	1009.48	2929.62	1472.76	2580.91	1037.29	2357.88	1804.63
1735	cce_1431	-	hypothetical protein	1739.47	1789.89	1558.7	1747.7	1443.88	1391.31	1647.68	2048.51	2247.83
1728.92	cce_3183	-	hypothetical protein	1874.85	1594.15	2008.39	1398.43	1775.71	1359.9	2036.73	1796.58	1715.55
1725.71	cce_1934	-	putative adenylate/guanylate cyclase	2313.25	1401.72	1586.58	1546.97	1725.03	1733.28	1737.26	1728.07	1759.24
1724.2	cce_0277	rne	ribonuclease E	1922.37	1556.09	1810.79	1570.46	1583.23	1264.68	2482.39	1538.55	1789.24
1722.9	cce_1087	-	hypothetical protein	1637.02	1747.96	2387.14	923.64	1708.94	1536.4	2151.26	1907.62	1506.09
1722.81	cce_3642	-	putative ABC-2 type transport system permease	1424.7	1267.05	1186.57	3200.26	1643.94	1688.08	1175.42	2093.1	1826.15
1722.38	cce_3526	-	hypothetical protein	1287.73	1658.29	1480.97	2257.08	1591.39	1889.67	1393.97	2114.12	1828.19
1721.24	cce_0025	-	hypothetical protein	2307.95	1463.62	2062.41	944.57	2303.34	1836.06	1777.53	1235.95	1559.74
1715.63	cce_1259	-	hypothetical protein	3120.84	1496.93	1165.72	980.87	2791.22	1494.8	1048.27	894.548	2447.44
1715.3	cce_5011			1826.59	1518.49	1303.19	1916.74	2443.68	1758.26	1155.15	1319.14	2196.49
1712.16	cce_1863	-	hypothetical protein	2540.49	1798.6	2026.38	1067.18	1469.01	1441.85	2440.15	1389.18	1236.6
1709.74	cce_4896			1279.74	2320.89	2078.46	1114.09	1228.41	2114.09	2145.45	1748.66	1357.85
1709.66	cce_4121	-	hypothetical protein	1113.72	2164.05	2095.52	1985.41	1207.14	1319.91	2009.92	2163.39	1327.84
1707.6	cce_4399	-	oxidoreductase	1669.53	1486.44	1658.84	1550.85	2050.41	1877.67	1514.56	1622.55	1937.57
1707.54	cce_4662	-	hypothetical protein	1640.78	1747.38	1974.24	1832.47	1445.82	1162.25	2030.28	2111.72	1422.91
1702.87	cce_3305	-	hypothetical protein	1903.99	1979.37	1337.54	1368.63	1476.3	1994.18	1570.16	1877.73	1817.96
1702.18	cce_3402	-	putative sulfite oxidase subunit YedY	1463.87	1804.31	2224.21	1583.82	1853.67	1786.73	1660.54	1561.14	1381.39
1699.51	cce_1578	pilM	type IV pilus assembly protein	3328.83	767.342	1073.6	1270.85	2752.42	736.95	1012.54	1591.23	2761.88
1698.74	cce_4259	-	hypothetical protein	1768.8	2593.84	1972.42	1021.97	1714.02	2088.35	1473.64	1163.09	1492.5
1695.94	cce_2097	-	group 1 glycosyl transferase	1203.73	1972.6	2130.38	1811.45	1410.06	1515.69	2180.38	1401.65	1637.49
1694.43	cce_2372	murB	UDP-N-acetylenolpyruvoylglucosamine reductase	881.045	632.562	734.895	3640.59	1623.75	853.795	1228.59	3692.41	1962.22
1694.39	cce_4704	-	Na+/H+ antiporter	2247.12	1373.16	1151.57	1775.04	2680.89	1451.95	879.615	1304.54	2385.68
1692.3	cce_4461	-	hypothetical protein	2403.57	2639.68	1494.88	1622.23	1608.15	1161.28	1164.89	1099.56	2036.45
1691.07	cce_2867	-	hypothetical protein	1740.88	1987.04	872.087	827.985	2411.95	3300.31	869.545	808.283	2401.53
1690.8	cce_2451	-	hypothetical protein	2674.44	1451.09	1332.49	1235.26	2472.98	1401.62	948.572	1272.62	2428.09
1689.39	cce_5214			1615.42	1428.16	1393.12	1679.75	1895.13	1961.57	2046.65	1414.19	1770.54
1685.63	cce_4971			1232.52	2205.8	2825.87	1036.96	901.165	1863.35	2834.68	1535.26	735.085
1682.61	cce_2993	-	methyltransferase type 11/UbiE/COQ5 methyltransferase	2614.79	1801.55	1393.6	1006.94	1772.25	1706.93	1873.55	1186.62	1787.3
1678.96	cce_2238	clpS	ATP-dependent Clp protease adaptor protein ClpS	1692.46	1179.89	2062.3	2276.17	1715.48	1064.01	1937.18	1642.57	1540.57
1677.32	cce_3185	-	hypothetical protein	1061.98	1727.98	2185.07	1847.84	1183.74	1637.6	1986.53	2175.01	1290.15
1675.57	cce_3133	-	hypothetical protein	923.98	1784.47	2284.13	1538.66	1726.72	1712.54	1920.21	1878.87	1310.54
1674.62	cce_0405	mmsB	putative 3-hydroxyisobutyrate dehydrogenase	2480.47	1183.43	1336.48	1224.19	2218.51	1225.54	1432.59	1592.55	2377.84
1674.07	cce_1471	-	putative ABC-2 type transporter	1808.59	993.242	1077.18	2489.71	2217.27	794.003	968.543	1925.97	2792.17
1669.37	cce_2282	asnC	asparaginyl-tRNA synthetase	1172.05	1396.7	835.355	2366.67	1624.26	2144.7	975.905	2530.49	1978.22
1668.87	cce_0287	-	proton extrusion protein PcxA	3862	1434.24	727.1	727.465	2730.94	1295.03	664.192	868.388	2710.48
1668.13	cce_3702	cobA	uroporphyrin-III C-methyltransferase	2899.76	1182.51	1118.4	1428.11	2193.22	1566.09	1141.22	1293.55	2190.26
1667.38	cce_4738	-	hypothetical protein	1259.29	1712.77	1712.37	1925.56	1581.47	1532.91	1543.39	2150.22	1588.45
1666.36	cce_0427	-	oxygenase	1215.71	2130.18	2301.74	1352.91	1050.34	1655.93	2499.11	1732.46	1058.83
1662.59	cce_0972	trxA1	thioredoxin	1739.57	1294.53	1620.29	1883.15	2139.52	1039.35	1340.06	1685.81	2221.03
1657.41	cce_0052	-	hypothetical protein	1223.22	2627.26	3060.41	1494.84	977.702	1090.97	2131.05	1320.82	990.388
1657.24	cce_1127	-	putative killer suppression protein HigA	1415.66	1734.97	1599.61	1621.46	1535.17	2094.77	1776.83	1519.6	1617.07
1656.46	cce_1113	-	periplasmic polyamine-binding protein of ABC transporter	944.442	1231.08	1721.67	2555.3	1190.99	1043.88	2266.01	2707.28	1247.48
1654.57	cce_4605	-	hypothetical protein	2419.44	1236.38	1191.73	1561.39	2486.58	950.47	1155.83	1420.8	2468.56
1652.61	cce_0805	ppnK	inorganic polyphosphate/ATP-NAD kinase	1777.15	2255.77	1293.95	1053.03	1729.99	2663.49	1271.88	1043.1	1785.14
1650.56	cce_1406	-	DegT/DnrJ/EryC1/StrS aminotransferase family protein	1042.67	1393.8	895.928	2037.43	1417.16	1875.07	1276.18	2590.46	2326.3
1649.53	cce_2802	-	hypothetical protein	2736.07	1280.89	1008.97	1801.24	2278.2	1038.81	949.39	1657.96	2094.22
1646.34	cce_4152	aspS	aspartyl-tRNA synthetase	2453.55	1446.06	1309.35	1402.41	1822.28	1111.19	1514.23	1379.69	2378.33
1645.72	cce_2868	-	hypothetical protein	969.41	2744.3	2406.72	1065.2	984.295	2381.24	2061.73	1317.8	880.778
1643.07	cce_3275	accC	acetyl-CoA carboxylase biotin carboxylase subunit	1197.71	1681.86	1413.44	2050.68	1568.88	2038.83	1299.1	1625.84	1911.29
1640.84	cce_1388	hrcA	heat-inducible transcription repressor	1291.36	2283.79	1600.28	1487.87	1372.53	2203.28	1538.04	1507.87	1482.51
1639.74	cce_1258	-	hypothetical protein	3257.51	1461.96	795.727	1199.42	2370.95	1068.17	880.07	938.155	2785.73
1636.22	cce_0675	-	sterol desaturase family protein	1054.39	1961.24	2285.42	1856.98	927.428	1468.66	1817.76	1855.19	1498.88
1635.57	cce_1952	-	two-component response regulator receiver protein	1814.31	1188.56	1389.78	1887.84	2031.5	1164.22	1431.51	1824.23	1988.21
1634.95	cce_1969	-	hypothetical protein	909.985	1411.84	658.145	2964.4	1401.06	2191.79	598.102	2704.33	1874.89
1634.5	cce_0036	ald	alanine dehydrogenase	1289.7	1489.36	876.82	2138.41	1853.05	2554.18	792.418	1933.72	1782.86
1632.65	cce_4462	-	hypothetical protein	2683.29	1620.52	1298.76	1050.62	1662.48	1148.72	1663.07	1175.65	2390.75
1628.08	cce_0302	cmpD	bicarbontate transport system ATP-binding protein	2287.32	816.715	1751.51	1641.66	1657.87	760.082	1663.48	1996.21	2077.86
1625.39	cce_1311	-	4-hydroxyphenylpyruvate dioxygenase	957	1821.17	1055	2794.43	1714.13	2150.02	646.755	1569.35	1920.64
1624.95	cce_3749	-	hypothetical protein	1515.45	1691.37	1707.48	2022.98	1388.01	1054.51	1407.65	2152.76	1684.36
1624.55	cce_1362	-	hypothetical protein	2248.76	1688.46	1677.16	1155.46	2082.3	1224.74	1356.78	1326.94	1860.37
1624.38	cce_0208	-	putative DNA-binding/iron metalloprotein/AP endonuclease	1666.12	1590.86	1551.63	1444.47	1727.36	1493.73	1522.97	1815.58	1806.65
1622.72	cce_4187	-	peptide chain release factor 2	1020.25	782.755	1327.29	2636.51	1531.49	670.607	1787.5	2973.41	1874.66
1621.04	cce_3970	cbiE	precorrin-6y c5,15-methyltransferase	1449.35	2055.62	2228.61	1308.05	1406.16	1765.42	1732.37	1301.83	1341.97
1620.19	cce_2455	-	hypothetical protein	917.79	1544.47	978.11	3024.26	1430.29	2222.43	719.553	2162.67	1582.11
1618.68	cce_1112	-	hypothetical protein	2390.3	1228.08	1435.49	1608.01	1556.24	812.805	1635.9	1963.27	1937.99
1618.41	cce_0591	-	keto-hydroxyglutarate-aldolase/keto-deoxy-phosphogluconate aldolase	1234.19	1461.84	1747.83	1524.24	1753.12	1748.31	1854.64	1717.54	1524
1618.33	cce_3149	-	hypothetical protein	965.17	2796.89	2056.59	1355.93	981.562	1902.7	1851.84	1734.03	920.26
1617.69	cce_3706	-	sulfur carrier protein ThiS	950.065	1599.68	1111.55	1851.55	1402.73	1953.1	1258.32	2585.89	1846.29
1616.51	cce_4181	-	hypothetical protein	1643.08	2644.33	2186.45	1029.27	1492.14	1469.69	1294.66	1513.42	1275.51
1610.22	cce_4685	thiS	sulfur carrier protein ThiS	2125.3	1957.11	1754.95	917.87	1684.53	1778.97	1518.42	1111.58	1643.27
1610.13	cce_1288	-	putative lipoxygenase	906.99	1604.28	1973.3	2044.67	1018.2	1428.38	1926.37	2348.73	1240.23
1609.03	cce_0617	-	group 1 glycosyl transferase	960.717	2590.73	2205.28	1482.49	709.237	1479.27	2604.89	1645.86	802.798
1607.2	cce_2984	-	hypothetical protein	1483.43	1421.07	1827.2	1761.19	1581.59	1281.33	1743.01	1866.65	1499.33
1606.24	cce_5182			2049.51	1195.39	1134.27	783.855	2127.66	2136.33	1675.08	1145.57	2208.52
1604.77	cce_2072	-	hypothetical protein	1403.47	1738.93	1477.7	1726.78	1724.28	1543.19	1725.86	1667.47	1435.26
1603.95	cce_0263	aroQ	3-dehydroquinate dehydratase	1572.01	1572.79	1614.39	1461.49	1741.93	1249.98	1370.89	1998.24	1853.83
1603.53	cce_4604	-	putative nucleotidyltransferase/Poly(A) polymerase	2653.89	1581.2	1276.67	685.005	2353.03	1575.18	1219.83	917.145	2169.78
1598.72	cce_3098	-	hypothetical protein	2144.74	1806.69	1525.43	1395.79	1657.64	1601.18	1589.01	947.222	1720.78
1597.62	cce_1301	-	hypothetical protein	2148.48	1017.82	1021.76	1817.51	1999.87	953.192	964.018	1940.22	2515.74
1595.14	cce_1622	-	hypothetical protein	1767.44	1296.64	1220.47	1855.58	2134.88	1144.42	1247.66	1577.57	2111.63
1592.79	cce_3346	rnb	ribonuclease II	1456.6	2264.44	1312.53	2194.57	1148.17	1282.17	1120.48	1615.01	1941.13
1592.69	cce_1395	-	hypothetical protein	1007.95	1871.86	2119.87	1746.05	1126.45	1274.12	2144.32	1875.99	1167.62
1589.74	cce_4165	-	hypothetical protein	1694.15	1112.27	1536.94	1260.58	1994.81	1183.34	1839.72	1760.39	1925.43
1587.8	cce_4251	cinA	competence-damage protein	1251.84	1584.72	1599.86	1649.06	1325.79	1819.36	1616.02	1977.02	1466.51
1585.88	cce_1235	topA1	DNA topoisomerase I	1886.59	1505.35	1192.18	1459.04	1660.24	1557.58	1251.99	1744.08	2015.87
1585.55	cce_4776			1058.39	1924.83	884.095	2828.43	1400.58	3082.57	795.64	1353.18	942.205
1585.32	cce_5148			922.595	1369.95	1042.78	1802.38	1678.59	1722.27	1084.13	2235.33	2409.84
1580.49	cce_3148	-	hypothetical protein	992.935	2361.13	2297.91	724.918	971.655	2617.44	2430.46	1030.52	797.44
1576.99	cce_2971	-	putative polyphosphate kinase 2	2185.47	1273.32	1028.2	1420.93	1806.62	1031.18	1448.58	1291.97	2706.65
1576.84	cce_5283			1662.74	1594.95	1852.06	1260.29	1542.98	1731.15	2247.74	1173.27	1126.38
1576.59	cce_0210	-	cysteine synthase A	1842.8	1662.68	1922.24	1020.98	1218.48	1670.13	2222.01	1489.34	1140.67
1575.5	cce_0012	-	two-component response regulator	2116.97	1286.38	1442.74	1398.67	2020.81	1262.28	1497.72	1347.5	1806.43
1574.53	cce_2122	efp	elongation factor P	1863.46	1170.48	1652.87	1602.68	1465.62	1229.3	1702.81	1878.26	1605.3
1570.75	cce_2768	-	nitroreductase	1780.21	1128.67	963.45	1869.82	2087.66	1326.98	1060.06	1895.8	2024.12
1569.96	cce_4264	-	hypothetical protein	1186.41	1772.16	2424.16	895.965	1396.61	2207.73	1843.71	1271.9	1130.94
1565.75	cce_1403	-	Na+/solute symporter	2252	1125.65	1114.68	1660.67	2027.78	1289.64	1024.63	1761.51	1835.15
1565.56	cce_0473	-	hypothetical protein	1692.04	1305.64	1517.58	1211.66	2234.08	1196.24	1178.96	1692.55	2061.29
1562.3	cce_1587	dnaJ2	heat shock protein Hsp40	1264.19	1156.83	1462.66	1765.12	1769.3	2123.72	1488.53	1769.29	1261.1
1560.98	cce_4261	-	putative addiction module toxin, Txe/YoeB	949.95	1437.07	2705.14	767.997	919.945	2020.02	3291.05	1312.27	645.357
1560.11	cce_4869			1398.81	1418.45	1576.82	828.21	1807.71	1510.43	2323.08	1634.91	1542.51
1559.35	cce_1857	-	NifU-like protein	2564.1	1293.41	914.477	944.312	1932.3	1541.32	1240.88	1104.33	2498.99
1557.39	cce_1245	-	SDR family dehydrogenase/reductase	1625.84	2007.03	1638.52	1376.06	1320.52	1685.11	1682.55	1392.82	1288.07
1556.81	cce_0444	-	methyl accepting chemotaxis protein	1645.35	1455.09	1163.13	1910.11	2032.8	1078.69	1039.62	1559.17	2127.29
1552.84	cce_2217	-	hypothetical protein	1425.18	2113.15	1533.97	806.98	1327.58	1895.06	1705.94	1519.35	1648.35
1551.57	cce_3435	-	hypothetical protein	1574.26	1613.05	1489.14	1346.23	1385.12	1505.27	1637.74	1819.51	1593.8
1550.44	cce_3604	-	hypothetical protein	2438.53	962.09	1024.67	1622.72	2245.7	713.153	865.168	1385.49	2696.42
1550.43	cce_4431	-	hypothetical protein	1964.31	1238.71	1092.89	1476.65	2141.32	1173.96	1187.34	1410.4	2268.27
1550.36	cce_2660	-	hypothetical protein	767.9	1343.18	703.97	1626.29	1315.75	1841.2	1109.99	2880.26	2364.69
1550.28	cce_1078	ribA	bifunctional 3,4-dihydroxy-2-butanone 4-phosphate synthase/GTP cyclohydrolase II/unknown domain fusion protein	1957.47	1138.12	924.497	1490.67	2380.17	1322.21	839.788	1580.23	2319.32
1548.69	cce_3588	-	glucose/ribitol short chain dehydrogenase/reductase family protein	1652.04	1634.39	1601.57	1629.6	1656.64	1469.19	1399.67	1454.76	1440.35
1548.39	cce_0408	-	hypothetical protein	1676.71	1068.5	832.033	1445.45	2478.58	1204.05	849.033	1599.74	2781.43
1543.58	cce_3947	thrS	threonyl-tRNA synthetase	1704.11	1263.8	1746.05	1339.6	1855.69	1195.19	1756.57	1344.09	1687.09
1543.21	cce_2849	-	hypothetical protein	730.837	1539.71	819.37	2581.39	1533.29	2343.76	823.143	1755.86	1761.55
1542.16	cce_0412	-	glycosyl transferase family protein	1637.48	1504.22	1394.09	1557.43	1759.91	1149.39	1415.14	1616.9	1844.87
1541.09	cce_2473	minE	cell division topological specificity factor MinE	1208.74	1524.4	1061.31	2441.01	1320.82	1175.72	901.592	1865.58	2370.68
1539.68	cce_1116	exbB1	putative biopolymer transport protein	971.558	1261.91	1385.74	3025.97	1402.1	789.34	1163.97	2091.15	1765.39
1536.21	cce_1978	-	hypothetical protein	3577.78	937.188	550.895	739.67	2738.69	777.655	585.168	660.247	3258.61
1535.87	cce_5072			883.285	1485.85	1345.17	1595.39	1196.14	1892.71	1573.73	2168	1682.52
1535.23	cce_3363	-	hypothetical protein	660.275	722.878	1651.73	2593.92	1204.24	707.367	1857.44	3019.28	1399.96
1534.4	cce_2602	-	hypothetical protein	1792.34	1401.8	1937.49	1206.24	1660.19	1357.47	1697.01	1462.71	1294.36
1533.54	cce_4174	-	hypothetical protein	1331.92	1196.09	2064.68	1854.42	1280.48	1051.24	1990.45	1885.08	1147.5
1531.64	cce_2792	psb28-2	photosystem II 13 kD protein	1020.38	1896.5	2051.8	1334.17	1107.64	1615.87	1975.07	1825.63	957.663
1529.45	cce_0669	pfkA1	6-phosphofructokinase	1672.79	1320.27	954.388	2000.41	1801.86	1635.24	840.22	1853.06	1686.79
1527.13	cce_4162	-	hypothetical protein	1057.47	1980.4	1958.95	1181.42	929.535	1817.77	2268.13	1675.33	875.158
1524.66	cce_3006	-	putative soluble quinoprotein glucose dehydrogenase	1559.02	1241.34	1111.11	1694.06	1711.31	1475.46	1299.18	1830.23	1800.2
1524.4	cce_4052	-	putative FAD-dependent pyridine nucleotide-disulfide oxidoreductase	997.26	1978.51	2584.33	1069.9	846.325	1597.5	2373.22	1475.67	796.883
1523.88	cce_3544	-	lipolytic protein	1765.68	893.685	912.93	1940.58	1697.97	1207.52	1421.15	1807.55	2067.89
1522.47	cce_2021	-	hypothetical protein	926.242	2247.14	2237.54	1237.46	1093.83	2137.2	1663.87	1221.22	937.74
1522.14	cce_4603	-	hypothetical protein	1269.55	1030.69	763.19	2011.14	1950.42	1595.55	1030.25	1940.92	2107.59
1520.92	cce_1946	metS	methionyl-tRNA synthetase	3038.03	1171.29	903.31	969.37	2098.25	1035.09	910.087	1195.54	2367.32
1515.52	cce_3525	-	ABC transporter ATP-binding protein	1365.99	1284.93	1805.66	1525.33	1257.52	1070.68	2135.88	1856.03	1337.64
1513.01	cce_3581	-	WD-40 repeat-containing protein	2522.43	1059.89	1084.36	1109.41	1911.33	1248.56	1166.31	1520.71	1994.09
1511.33	cce_2957	gst2	glutathione S-transferase	1012.38	1061.55	1800.23	2396.23	1260.92	878.303	1354.75	2283.62	1553.96
1510.98	cce_2203	-	rfrA pentapeptide repeat-containing protein	1361.54	1298.14	1041.08	2344.11	1696.12	1132.51	925.008	1673.38	2126.93
1509.95	cce_0619	rfbB1	dTDP-glucose 4,6-dehydratase	1113.43	1826.99	1974.3	1472.75	1098.82	1345.97	1984.29	1663.74	1109.27
1509.46	cce_1750	-	hypothetical protein	891.163	1924.64	1692.25	1859.38	1125.72	1572.92	1600.86	1671.79	1246.45
1509.29	cce_0939	gph	HAD-superfamily hydrolase	1339.48	1432.28	1479.86	1388.48	1325.76	1457.72	1811.82	1714.39	1633.79
1506.8	cce_1429	-	hypothetical protein	1757.19	1303.19	1444.74	1708.65	1582.21	1155.86	1480.63	1597.41	1531.3
1505.59	cce_3421	-	hypothetical protein	1750.65	1190.21	1563.32	1377.1	1729.74	1268.6	1815.62	1335.5	1519.53
1505.12	cce_0471	-	hypothetical protein	1660.33	1158.65	764.335	1985.19	1943.02	1275.12	731.94	1877.35	2150.14
1503.2	cce_2373	murC	UDP-N-acetylmuramate--L-alanine ligase	833.117	283.553	360.555	3609.23	1643.42	403.405	939.622	3448.24	2007.66
1499.03	cce_1633	-	hypothetical protein	1980.39	1820.99	1830.34	1093.97	1372.89	1395.06	1623.57	1224.58	1149.47
1498.36	cce_1891	-	hypothetical protein	636.082	2016.02	2127.42	806.52	1407.83	1285.45	1885.81	2558.59	761.508
1498.33	cce_5039			1533.69	1703.53	1118.12	1380.48	1196.92	2403.3	1392.19	1595.3	1161.42
1497.79	cce_1219	-	hypothetical protein	1626.06	909.648	1135.68	1535.29	2171.05	873.815	1202.21	1580.76	2445.64
1496.61	cce_2040	-	hypothetical protein	1641.49	1278.1	1143.41	1618.88	1787.85	943.997	1184.58	1373.5	2497.71
1490.62	cce_0337	-	hypothetical protein	943.817	1353.47	1579.44	1880.12	1266.19	1774.5	1717.9	1661.96	1238.14
1489.46	cce_2753	-	hypothetical protein	1446.18	1649.23	1595.02	1479.78	1380.08	1396.44	1320.53	1605.11	1532.75
1489.14	cce_3858	-	sulfatase	919.32	1802.28	1146.4	1600.37	1103.94	2239.95	1524.58	1838.03	1227.42
1488.25	cce_2983	-	hypothetical protein	1824.26	824.497	839.533	1517.52	2537.34	988.133	645.562	1579.62	2637.76
1488.14	cce_3411	psbA2	photosystem II D1 protein	1391.34	1704.8	1870.35	1225.33	1423.21	1450.02	1570.16	1380.13	1377.88
1487.66	cce_0542	-	hypothetical protein	1870.45	2169.57	1229.85	1031.77	1413.92	1506.17	1328.03	1305.44	1533.69
1487.12	cce_0904	-	hypothetical protein	1798.44	1119.42	1392.01	1609.77	1172.85	1070.94	1730.17	1946.96	1543.5
1486.52	cce_2303	-	hypothetical protein	1970.35	316.817	264.955	541.715	3217.8	455.87	358.725	825.75	5426.68
1485.51	cce_3448	-	hypothetical protein	1709.09	1291.21	1179.63	1114.98	1900.2	1554.44	1210.12	1455.01	1954.91
1483.44	cce_4075	ppnK	inorganic polyphosphate/ATP-NAD kinase	1919.55	1091.09	1536.27	1643.91	1690.74	920.305	1300.56	1540.79	1707.73
1481.48	cce_1755	-	hypothetical protein	1057.59	1909.52	1448.64	1372.58	1247.54	1694.27	1537.12	1632.02	1434.01
1480.02	cce_0385	-	hypothetical protein	1318.84	1668.5	1781.41	1180.23	1390.45	1481.11	1770.95	1418.6	1310.11
1478.88	cce_1914	-	hypothetical protein	1880.26	1421.56	1246.81	1316.26	1780.21	1003.98	1151	1539.28	1970.52
1478.46	cce_3756	-	hypothetical protein	710.247	1440.86	2149.4	2117.45	925.68	1048.66	1662.82	2284.19	966.875
1477.28	cce_4521	-	ATP-binding protein of branched-chain amino acid ABC transporter	1400.23	1347.84	1743.96	1660.76	1372.96	899.735	1616.28	1722.17	1531.56
1476.2	cce_0061	glcD	glycolate oxidase subunit	1511.98	1139.96	927.785	1872.57	1703.51	1485.9	885.965	1716.49	2041.59
1475.5	cce_1659	hemB2	delta-aminolevulinic acid dehydratase	1192.95	1527.45	2125.98	1572.05	1058.63	1125.08	1908.82	1754.17	1014.36
1474.84	cce_1145	-	hypothetical protein	2195.76	1671.03	1439.5	679.655	1586.74	1796.38	1424.21	1016.15	1464.14
1473.04	cce_3608	-	hypothetical protein	2152.24	1013.34	770.24	1089.72	2204.48	1160.59	1087.15	1129.33	2650.23
1472.21	cce_1418	-	AMP-dependent synthetase and ligase	1944.98	669.465	509.235	1915.83	2044.07	557.987	500.723	1583.36	3524.26
1471.01	cce_5295			1127.58	1561.83	1533.49	1466.27	1326.88	1927.69	1622.14	1431.8	1241.38
1470.9	cce_1752	-	glycoside hydrolase family protein	912.975	1866.01	1798.38	1392.98	1105.78	1579.4	1734.28	1794.35	1053.92
1470.12	cce_2474	-	hypothetical protein	907.49	1314.88	1883.65	1112.37	1186.6	1766.26	2573.98	1589.07	896.783
1468.86	cce_5269			709.61	2059.92	1942.04	1984.99	1211.34	1730.07	1520.52	1161.26	900.025
1467.55	cce_3629	-	hypothetical protein	2283.53	1651.59	853.12	1424.71	1524.64	769.09	1154.91	1042.86	2503.53
1467.05	cce_2519	-	hypothetical protein	1847.89	968.697	951.675	1618.05	2127.48	897.253	889.445	1543.11	2359.86
1465.15	cce_4084	trxM1	thioredoxin M	975.455	1742.57	1477.95	1750.74	1201.28	1422.21	1372.32	2016.44	1227.41
1463.01	cce_2597	-	hypothetical protein	978.273	1737.85	1843.12	2098.88	867.705	692.11	1666.55	2086.36	1196.22
1462.65	cce_0042	-	histidinol-phosphate phosphatase	1226.48	665.9	320.673	2085.23	2478.36	842.878	292.565	1540.11	3711.66
1462.43	cce_1994	-	hypothetical protein	1385.13	1201.17	1421.13	1421.75	1592.93	1164.74	1632.26	1637	1705.78
1461.35	cce_1300	-	hypothetical protein	1117.13	1624.27	1384.36	1658.29	1660.1	1279.5	1247.77	1537.65	1643.12
1458.04	cce_0183	spoIID	sporulation protein	2460.18	418.465	479.63	1618.1	2741.57	529.22	645.173	1455.62	2774.41
1457.22	cce_1091	-	hypothetical protein	2235.6	1284.73	1169.35	1056.43	1773.77	1119.35	1033.61	1297.38	2144.73
1456.1	cce_1509	-	hypothetical protein	1672.44	1714.07	1581.36	1505.4	1344.7	1168.4	1237.25	1515.24	1366.04
1455.52	cce_0707	glmM	phosphoglucosamine mutase	1233.93	238.903	289.205	3144.07	1706.05	379.715	609.17	3191.3	2307.28
1454.95	cce_4364	-	hypothetical protein	1390.92	1841.54	1219.74	1478.28	1349	1511.25	1116.2	1693.43	1494.16
1453.15	cce_3984	-	ABC phosphate transport system ATP-binding protein	1014.75	1548.8	1685.42	1632.28	1283.3	1272.27	1567.12	1751.42	1322.98
1452.78	cce_4390	rnhA	ribonuclease H	1811.04	1889.58	1284.08	662.7	1478.12	2475	1242.94	964.555	1267.02
1452.78	cce_4303	-	hypothetical protein	1732.74	1307.74	1402.17	1327.73	1761.64	1085.39	1352.88	1451.65	1653.03
1450.13	cce_0773	-	hypothetical protein	837.955	2229.26	2384.18	893.9	1233.32	2551.64	1230.24	774.8	915.872
1449.07	cce_2383	proA2	gamma-glutamyl phosphate reductase	2513.68	1222.94	1007	1067.33	1888.24	1167.12	995.668	1082.83	2096.8
1448.69	cce_4677	-	hypothetical protein	1894.94	892.92	1003.95	1543.48	2256.8	668.675	1086.13	1448.62	2242.66
1448.39	cce_2618	-	fatty acid desaturase	1529.72	1497.53	1518.8	1231.56	1430.03	1214.78	1708.79	1413.18	1491.08
1446.11	cce_2425	recJ2	ssDNA-specific exonuclease RecJ	766.075	1402.61	484.373	2410.68	1399.23	2090.12	506.423	2510.53	1444.93
1444.87	cce_4963			1245.35	1413.34	2050.74	863.325	1724.31	2666.76	1739.63	604.93	695.44
1443.44	cce_4385	-	cation-transporting P-type ATPase	2441.6	972.788	535.935	1096.42	2428.36	1158.92	587.21	1136.69	2633.08
1443.27	cce_1726	-	hypothetical protein	1547.79	1586.7	1705.85	1060.83	1602.24	1479	1345.97	1244.18	1416.86
1443.27	cce_4748	-	hypothetical protein	1518.45	1076.06	1130.39	1567.72	1588.07	1232.37	1096.79	1689.13	2090.42
1435.96	cce_4146	dapF	diaminopimelate epimerase	819.105	1371.97	943.582	1587.52	1312.46	2627.04	984.605	1833.17	1444.16
1435.24	cce_1921	-	group 1 glycosyl transferase	906.775	1767.2	2031.22	1462.18	853.247	1199.11	2072.24	1725.77	899.442
1434.28	cce_1417	-	hypothetical protein	1750.32	1209.33	1420.9	1652.68	1642.24	1011.8	1221.07	1416.58	1583.58
1433.79	cce_1907	-	hypothetical protein	1132.55	1586.47	1814.93	1146.07	1008.26	924.4	2020.07	2125.31	1146.03
1433.22	cce_0882	pstB1-2	phosphate ABC transporter ATP-binding protein	912.308	864.528	1366.61	573.697	1664.17	1772.48	2136.91	1588.66	2019.62
1432.82	cce_3088	-	hypothetical protein	1005.76	879.755	2067.05	1981.1	759.505	578.663	2562.86	2336.07	724.577
1432.7	cce_4760	gpsA	NAD(P)H-dependent glycerol-3-phosphate dehydrogenase	1437.79	1871.87	1403.17	1174.37	1468.96	1421.12	1206.41	1266.56	1643.99
1431.61	cce_3762	-	hypothetical protein	1035.51	1209.81	1438.58	1834.46	1138.36	786.173	1563.64	2175.05	1702.93
1431.56	cce_3835	-	flavoprotein	3306.93	652.23	789.51	1029.45	2320.78	659.77	913.072	834.798	2377.47
1431	cce_0367	-	hypothetical protein	985.04	2083.98	1166	1515.9	1291.09	1320.55	798.538	1747.08	1970.81
1427.98	cce_3496	-	putative cyanophycinase	1567.15	998.043	1262.83	1410	1978.13	831.77	1259.99	1511.85	2032.03
1426.04	cce_0360	-	hypothetical protein	884.285	1970.39	1519.62	1693.09	992.985	1365.95	1344.73	1603.04	1460.28
1425.45	cce_0018	-	hypothetical protein	753.753	1797.7	1837.51	1391.73	1032.14	2198.09	1693.96	1319.85	804.342
1424.91	cce_0028	-	hypothetical protein	1413.72	1204.92	1015.43	1426.3	1751.84	1330.26	1158.96	1733.95	1788.82
1424.91	cce_4133	-	hypothetical protein	951.9	1088.88	866.822	2621.76	1670.93	2045.44	687.253	1159.87	1731.34
1422.28	cce_3157	-	ribonuclease II-like protein	1408.21	1216.64	1421.38	1580.41	1731.35	1395.23	1308.79	1258.56	1479.97
1422.13	cce_5135			1333.39	1612.44	1844.56	1097.02	1854.1	1788.45	1281.88	936.81	1050.56
1419.9	cce_1342	-	hypothetical protein	1312.67	1052.72	1039.78	1646.24	1629.04	2016.96	1044.5	1500.87	1536.3
1419.48	cce_1840	-	hypothetical protein	1755.6	1271.45	1515.78	1477.68	1522.37	964.612	1177.92	1554.58	1535.35
1417.14	cce_1964	-	hypothetical protein	1436.5	1411.46	1698.15	1230.83	1467.64	991.933	1764.59	1402.98	1350.16
1416.11	cce_0816	-	hypothetical protein	1354.47	1478.85	1479.35	1521.49	1340.9	1378.19	1379.97	1493.45	1318.33
1415.37	cce_0370	-	protease	1731.72	862.555	1296.87	1511.59	1920.65	819.378	1214.28	1591.92	1789.33
1412.43	cce_1105	-	prolyl endopeptidase	1551.38	1381.02	1303.19	1396.84	1553.16	822.538	1230.7	1575.93	1897.09
1409.5	cce_0730	-	hypothetical protein	624.26	1566.5	791.555	2329.86	1218.11	2165.45	509.533	2024.69	1455.53
1408.78	cce_4613	-	hypothetical protein	977.215	1341.29	1002.41	2397.72	1164.82	1064.4	1025.58	1966.4	1739.19
1406.85	cce_0394	npl	glycoside hydrolase family protein	1148.67	1630.49	1313.72	1554.49	1345.8	1629.19	1191.27	1457.89	1390.13
1406.19	cce_3140	-	hypothetical protein	2240.86	1231.61	852.765	1047.19	1677.35	1318.23	957.175	1279.02	2051.55
1405.56	cce_3390	-	hypothetical protein	1340.91	1611.64	1332.95	1571.19	1280.9	1380.81	1215.83	1458.95	1456.87
1402.98	cce_2628	-	hypothetical protein	1922.45	882.73	1122.54	1195.14	2365.73	1047.12	1091.89	1112.42	1886.82
1402.88	cce_1915	-	hypothetical protein	1106.81	1813.29	1767.45	974.482	1123.97	1872.5	1627.3	1224.69	1115.43
1402.34	cce_4372	-	hypothetical protein	1831.44	1560.39	1257.3	1102.25	1890.62	1313.52	931.028	864.212	1870.32
1401.22	cce_0260	engA	GTP-binding protein EngA	1151.31	1874.67	1662.62	896.56	1049.86	2035.95	1733.6	1124.76	1081.64
1400.42	cce_1215	-	hypothetical protein	1957.76	1333.31	784.115	1323.95	1793.8	1493.42	549.692	1241.67	2126.08
1399.91	cce_2206	-	hypothetical protein	1720.99	1328.26	1602.74	1020.62	1760.4	945.47	1221.87	1313.46	1685.38
1399.46	cce_2778	-	putative involved in polyketide (linear poly-beta-ketones) synthesis	2278.39	1249.34	1070.97	1001.63	1649.74	1048.84	1246.77	1228.11	1821.39
1399.19	cce_1799	trmH	RNA methyltransferase TrmH, group 3	1886.15	1015.81	819.293	1438.14	1509.76	906.398	989.26	1536.67	2491.18
1398.66	cce_4784			886.3	1239.17	628.6	1978.84	1449.26	1980.74	659.93	2189.43	1575.65
1396.43	cce_3239	-	hypothetical protein	1230.8	1269.61	1886.52	1118.89	1268.52	1760.14	1899.67	1129.36	1004.38
1396.12	cce_1703	-	hypothetical protein	1033.71	1829.38	1869.13	902.105	1122.6	1722.23	1705.63	1360.91	1019.4
1392.85	cce_5256			1466.48	1345.09	1444.64	1255.76	1180.82	1163.66	1445.46	1855.75	1377.99
1391.76	cce_0585	-	hypothetical protein	1769.07	2093.09	992.788	863.192	1590.84	1663.45	1001.79	971.303	1580.36
1390.87	cce_4346	gcvT	glycine cleavage system aminomethyltransferase T	1021.88	1476.88	1485.04	1588.15	1303.44	1314.65	1567.42	1455.83	1304.5
1389.48	cce_3184	-	glycosyl transferase family protein	1463.56	1421.9	1549.27	1356.59	1476.9	1213.04	1477.21	1363.93	1182.93
1387.01	cce_2158	-	hypothetical protein	897.59	1221.93	915.07	1371.94	1456.25	1749.47	1254.74	1799.62	1816.49
1385.89	cce_2486	-	glycosyl transferase family protein	893.305	1039.19	1436.17	2003.47	1193.2	841.452	1693.54	1877.17	1495.53
1384.45	cce_2290	-	hypothetical protein	1938.33	1396.44	1552.6	604.675	1282.48	1854.4	1561.28	1041.33	1228.53
1384.22	cce_3416	-	hypothetical protein	1044.11	1807.44	1355.38	1285.89	1100.03	1546.88	1568.15	1396.35	1353.77
1379.7	cce_4783			1797.21	1360.25	1126.98	799.765	1587.81	2236.24	1209.06	984.485	1315.47
1378.6	cce_1996	-	Na+/H+ antiporter	1615.24	1466.18	1314.64	1145.63	1589.05	1870.68	1096.71	1005.38	1303.91
1377.4	cce_2793	-	hypothetical protein	724.07	1517.87	1259.79	1492.84	1092.81	1598.01	1170.53	2216.38	1324.26
1374.97	cce_1813	-	hypothetical protein	1964.56	1262.78	979.315	1183.49	1538.66	949.8	1186.31	1321.6	1988.21
1370.28	cce_2538	-	hypothetical protein	1100.13	1443.48	1379.43	1393.54	1405.84	1182.63	1363.96	1429.17	1634.3
1368.49	cce_1213	-	C-5 cytosine-specific DNA methylase	878.648	1549.05	2317.93	860.865	619.595	1356.19	2739.47	1399.65	595.03
1367.97	cce_2321	-	hypothetical protein	1824.37	1483.28	1457.2	728.503	1238.42	1530.12	1712.64	1142.16	1195.04
1366.56	cce_3690	-	hypothetical protein	1255.45	1910.25	1241.22	1113.21	1336.92	1548.55	1077.13	1181.08	1635.24
1366.43	cce_0143	-	hypothetical protein	1139.54	1512.58	1377.16	934.793	1257.91	1667.65	1730.97	1489.55	1187.77
1364.45	cce_0256	-	hypothetical protein	1577.04	1479.14	1187.2	992.2	1839.35	1375.81	1255.14	1038.05	1536.1
1363.32	cce_4972			932.075	2002.12	2140.95	1002.08	799.87	1533.93	1979.74	1229.05	650.045
1362.22	cce_0079	-	hypothetical protein	614.26	1300.06	2382.96	1693.9	712.81	1336.66	1823.61	1740.85	654.83
1361.87	cce_0160	-	hypothetical protein	1425.49	1571.55	1812.79	1101.82	1032.67	1205.31	1734.14	1402.38	970.66
1359.61	cce_4499	-	hypothetical protein	1304.85	1291.98	1745.03	1133.72	1186.14	1160.64	1747.5	1625.99	1040.59
1357.21	cce_3743	-	hypothetical protein	1198.54	1533.47	1736.8	1105.51	966.763	1350	1756.99	1560.2	1006.66
1356.59	cce_0403	-	hypothetical protein	2247.86	1151.75	806.102	1106.61	1490.69	1198.98	895.61	1519.96	1791.71
1356.22	cce_2258	-	hypothetical protein	1506.37	1264.94	1428.72	946.685	1691.99	1188.14	1395.03	1246.29	1537.86
1355.55	cce_3502	-	hypothetical protein	1594.44	1220.35	1295.1	1183.17	1706.51	1272.6	1142.75	1287.19	1497.82
1355.4	cce_1568	-	putative nonspecific acid phosphatase	638.005	1248.79	628.763	2841.57	1114.99	1982.61	619.933	1903.25	1220.68
1351.07	cce_0152	-	putative dTDP-4-dehydrorhamnose reductase	1336.68	2106.55	1463.05	975.81	1287.31	1625.86	1156.18	966.062	1242.11
1349.14	cce_3570	-	fibrillin	780.025	967.055	1003.98	2839.33	911.072	928.295	1160.83	2205.41	1346.24
1348.63	cce_0247	-	hypothetical protein	1345.6	331.155	267.382	2875.69	1449.3	253.213	436.87	2230.49	2947.95
1347.64	cce_1035	-	putative Iron permease FTR1	1874.22	1568.49	1103.81	910.755	1688.18	1307.23	1039.77	835.222	1801.11
1347.63	cce_0670	-	putative type I restriction-modification system, M subunit protein	874.857	1661.2	1154.48	1917.64	1458.34	1866.48	837.232	1165.63	1192.84
1345.38	cce_0175	-	hypothetical protein	1667.47	1197.84	1266.33	975.5	1166.36	997.053	1543.66	1761.94	1532.29
1344.43	cce_4657	-	putative peptidase C14, caspase catalytic	1507.91	1134.53	1201.55	1240.05	1397.37	1187.9	1417.7	1490.48	1522.4
1342.82	cce_0973	glpK	glycerol kinase	646.97	1137.46	543.742	1899.38	1340.03	1899.04	735.1	2531.32	1352.32
1341.61	cce_4287	-	hypothetical protein	816.42	1343.01	1663.27	640.39	1310.43	3735.33	1250.84	568.908	745.9
1340.6	cce_4286	-	translation initiation factor Sui1	1736.55	1504.3	1251.35	993.857	1526.82	1070.48	1162.67	1141.02	1678.33
1340.12	cce_5264			1659.3	900.325	1126.01	1040.13	1872.66	959.12	1234.75	1443.38	1825.41
1340.02	cce_3293	suhB	inositol monophosphatase family protein	2358.69	1572.87	1083.43	984.51	1577.88	888.53	932.947	735.403	1925.88
1337.88	cce_1869	-	hypothetical protein	1025.96	1340.82	961.985	2027.54	1185.46	931.065	1068.67	1551.87	1947.51
1335.6	cce_0448	-	response regulator	834.255	1590.83	1180.28	1151.89	1020.32	1451.55	1784.95	1726.91	1279.39
1334.18	cce_4750	-	N-acetylmannosamine-6-phosphate 2-epimerase	1130.08	1595.36	1440.57	1500.2	1307.86	1015	1327.75	1284.2	1406.61
1333.93	cce_2154	-	putative regulatory protein cII	1790.68	970.528	1295	1027.21	1749.36	1129.49	1189.13	1290.13	1563.87
1333.91	cce_2090	-	putative ABC transporter permease	1055.18	1433.33	1275.1	1516.38	1077.84	1065.49	1571.93	1378.45	1631.46
1333.61	cce_2779	crtQ	zeta-carotene desaturase	808.665	1540.25	1635.08	1907.61	932.982	1007.42	1408.47	1642.43	1119.61
1331.83	cce_3641	-	ABC transporter ATP-binding protein	1084.23	782.457	777.112	2562.7	1335.24	615.805	905.085	2175.92	1747.96
1331.44	cce_0265	-	hypothetical protein	1363.89	1201.35	926.225	1589.96	1300.79	1074.59	969.575	1710.48	1846.07
1329.95	cce_1898	patB	transcriptional regulator	738.34	3319.05	1374.6	304.43	441.245	3154.73	1579.03	652.832	405.332
1329.43	cce_3229	-	aldehyde dehydrogenase	1627.86	982.765	1257.6	1289.05	1549.61	1091.88	1287.4	1676.77	1201.92
1328.17	cce_0898	-	hypothetical protein	1272.41	1445.67	1258.3	818.08	1417.34	1486.77	1376.07	1392.08	1486.79
1323.54	cce_1589	-	hypothetical protein	1928.69	1781.88	954.655	713.41	1720.76	1296.5	926.888	742.14	1846.95
1322.93	cce_3505	-	hypothetical protein	753.05	632.97	987.09	2592.17	1082.2	658.122	1308.15	2351.48	1541.16
1321.65	cce_0915	-	hypothetical protein	874.977	1700.69	1915.01	1048.34	845.125	1121.15	2027.41	1468.39	893.788
1321.54	cce_2563	-	hypothetical protein	1004.85	1584.66	1531.04	1695.51	938.875	950.982	1557.88	1416.99	1213.12
1321.05	cce_2218	-	hypothetical protein	1139.44	1810.87	1200.93	967.168	1301.75	1441.1	1098.7	1360.88	1568.61
1319.87	cce_4753	-	hypothetical protein	1323.38	1590.3	1287.21	1354.32	1344.96	1170.1	1285.58	1092.64	1430.33
1319.26	cce_1435	-	hypothetical protein	1865.11	984.53	1345.85	1154.58	1686.81	978.385	1248.93	1162.99	1446.14
1314.99	cce_1483	-	hypothetical protein	852.418	1701.04	1476.13	947.357	924.653	1960.75	1678.39	1121.68	1172.48
1314.81	cce_4906			1577.14	826.11	844.09	1658.42	1952.29	612.83	867.18	1292.93	2202.33
1314.76	cce_1240	mntB	Mn2+ ABC transporter permease	622.12	1837.72	2125.84	810.535	506.642	1807.2	2150.79	1490.89	481.14
1314.73	cce_4258	valS	valyl-tRNA synthetase	1442.85	1206.73	1055.92	1111.54	1534.75	1177.54	1140.68	1445.6	1716.97
1313.17	cce_0341	-	putative band 7 protein, cation conductance	1455.94	998.775	1599.23	1001.68	1034.26	1040.75	1978.69	1557.74	1151.51
1312.91	cce_2985	-	hypothetical protein	1248.97	1402.54	1774.74	1083.04	1311.38	1284.42	1426.92	1122.21	1161.95
1312.43	cce_3916	-	cation-transporting ATPase, E1-E2 type	2849.5	874.135	844.95	571.04	1790.81	1295.83	967.268	874.8	1743.54
1311.66	cce_4467	-	hypothetical protein	1957.38	1599.61	979.893	1334.37	1334.16	716.175	864.423	1080.66	1938.24
1310.09	cce_4127	-	hypothetical protein	1021.8	1282.04	1319.15	1813.94	1257.47	956.133	1101.17	1295.94	1743.15
1308.95	cce_0883	pstB1	phosphate ABC transporter ATP-binding protein	758.283	759.58	1017.23	733.72	1500.32	1589.93	2004.18	1519.79	1897.52
1308.8	cce_2810	miaB	(dimethylallyl)adenosine tRNA methylthiotransferase	1727.18	1029.79	1032.87	1357.36	1729.31	1060.49	947.86	1394.6	1499.76
1308.76	cce_3503	-	ABC transporter ATP-binding protein	1230.98	1355.8	1182.1	1269.69	1246.67	1359.88	1095.45	1833.45	1204.85
1307.55	cce_4514	-	hypothetical protein	1228.23	2713.12	1432.03	799.15	1009.91	2150.8	710.115	721.145	1003.43
1306.99	cce_0878	-	coenzyme A biosynthesis protein	997.102	1018.17	1787.46	1495.18	1124.24	1083.26	1819.37	1574.15	863.992
1306.95	cce_0243	-	group 1 glycosyl transferase	1208.12	1886.05	1615.45	917.312	1125.66	1415.41	1345.75	1167.74	1081.09
1306.45	cce_4642	-	alkaline phosphatase	843.505	1177.06	546.65	1529.92	1216.76	1649.96	717.785	2279.28	1797.1
1304.73	cce_0759	-	hypothetical protein	1725.29	1035.88	1462.57	810.628	1756.52	1302.35	1068.08	1151.3	1429.98
1304	cce_5108			1409.54	1223.87	1346.65	1106.7	1437.04	1189.98	1255.78	1335.27	1431.17
1303.53	cce_4550	-	hypothetical protein	1962.53	1136.48	1115.04	1398.94	1452	823.725	954.395	1286.13	1602.54
1302.69	cce_0582	-	hypothetical protein	697.778	1739.29	1997.73	471.322	568.74	2371.56	2057.39	1308.03	512.337
1302.14	cce_4726	-	hypothetical protein	687.32	1247.13	1216.72	2144.18	989.09	990.64	1324.69	1864.04	1255.41
1301.32	cce_3882	lepB1	signal peptidase I	1322.56	1394.16	1353.45	1352.6	1341.46	1128.84	1129.33	1316.05	1373.45
1300.91	cce_0216	-	hypothetical protein	1031.31	1602.26	1872.88	924.055	789.555	1136.25	2190.26	1366.61	794.98
1300.6	cce_0164	-	two-component sensor histidine kinase	821.825	1411.68	1833.41	1085.16	936.482	1534.16	1932.44	1288.19	862.018
1297.98	cce_2831	-	hypothetical protein	1616.2	1004.26	1525.09	887.715	1737.51	1234.38	1432.77	965.293	1278.56
1297.03	cce_0398	-	hypothetical protein	3877.19	972.34	397.865	551.75	1803.84	783.74	622.045	408.692	2255.79
1296.4	cce_0397	-	hypothetical protein	3093.68	1230.22	695.737	576.942	1637.38	1048.35	830.27	620.625	1934.38
1296.16	cce_2477	-	putative tRNA (guanosine-2'-O-)-methyltransferase	884.067	1630.28	1159.45	1418.2	1191.49	2144.09	1052.29	1084.76	1100.85
1296.07	cce_1876	-	hypothetical protein	1066.25	1561.32	1771.67	845.668	1293.91	1825.36	1311.83	975.255	1013.35
1295.49	cce_0215	-	hypothetical protein	1579.43	1461.24	1698.21	752.83	1330.52	1199.38	1517.19	1048.49	1072.12
1293.14	cce_4629	-	hypothetical protein	854.8	1340.39	708.61	2467.55	1208.55	2339.31	722.57	1067.47	929.02
1293.08	cce_3850	-	hypothetical protein	1025.98	1215.15	973.778	1335.22	1237.88	1632.5	1053.74	1674.28	1489.2
1292.46	cce_1368	-	hypothetical protein	730.602	1766.28	2071.11	707.388	587.253	1631.11	2226.3	1330.81	581.258
1291.11	cce_1773	-	hypothetical protein	1909.09	1284.2	1125.13	822.952	1614.61	1334.33	1048.61	1092.63	1388.42
1290.5	cce_2101	-	nucleotide sugar epimerase	954.148	1581.45	1090.68	1881.27	916.735	849.883	1018.04	1734.78	1587.49
1290.02	cce_4868			1223.12	1190.54	1204.88	748.56	1417.09	1283.37	1821.93	1455.26	1265.41
1289.79	cce_1347	-	hypothetical protein	1984.23	931.753	981.69	1510.98	1756.81	930.393	945.67	1194.76	1371.81
1288.89	cce_1328	hflX	GTP-binding protein	2355.4	863.445	848.572	1123.32	1532.04	760.067	790.685	1541.75	1784.79
1288.71	cce_0077	metH	5-methyltetrahydrofolate--homocysteine methyltransferase	746.112	1632.24	927.195	1440.28	1333.53	1917.16	861.1	1600.62	1140.17
1288.7	cce_2164	-	hypothetical protein	1539.93	1349.44	1052.49	896.41	1685.23	1651.41	953.992	1021.75	1447.66
1287.65	cce_0757	-	hypothetical protein	1333.24	1160.85	1084.18	1334.29	1537.44	1089.27	1046.93	1264.16	1738.46
1287.48	cce_1627	-	hypothetical protein	1766.57	1851.84	942.7	476.045	1499.31	2573.95	739.497	590.69	1146.76
1284.73	cce_2363	-	glycosyl transferase family protein	935.225	1823.88	1408.4	1457.43	851.235	821.24	1488.48	1652.4	1124.28
1279.04	cce_3977	-	retinal pigment epithelial membrane protein	3388.33	713.83	223.82	407.73	2524.5	636.567	259.483	213.843	3143.24
1278.89	cce_2642	-	circadian phase modifier CpmA-like protein	1276.03	1436.04	1236.3	956.515	1060.98	1583.73	1417.05	1403.75	1139.66
1278.75	cce_0124	-	putative ABC transporter oligopeptides	649.14	1395.63	728.725	2066.64	1228.21	1882.83	540.442	1409.56	1607.55
1278.5	cce_3816	purB	adenylosuccinate lyase	1456.52	1550.32	1618.83	687.3	1021.43	1703.14	1655.67	886.842	926.423
1276.78	cce_0819	-	hypothetical protein	1541.19	1374.1	1531.17	1142.27	949.645	902.543	1516.6	1344.93	1188.55
1274.6	cce_2649	-	hypothetical protein	1720.75	819.4	938.143	1502.8	1510.92	913.692	1024.52	1447.36	1593.82
1272.36	cce_3520	-	two-component sensor histidine kinase	1345.48	1053.35	1130.57	1217.12	1664.96	826.967	1198.92	1272.15	1741.74
1272.23	cce_5136			1944.54	802.7	1360.95	924.815	2465.26	1044.71	1092.82	731.29	1082.94
1271.5	cce_1005	sufD	putative iron-sulfur assembly protein	900.665	1758.11	2084.02	1114.87	504.832	1180.7	1927.19	1195.89	777.26
1271.46	cce_3201	hemF	coproporphyrinogen III oxidase	1341.68	1093.93	1898.53	1176.48	887.09	889.895	1620.37	1739.08	796.097
1271.05	cce_4406	-	NADH dehydrogenase	1041.89	1020.08	1350.83	1279.65	1039.47	1536.48	1663.31	1421.22	1086.55
1270.55	cce_0513	-	hypothetical protein	743.845	837.495	808.832	3050.67	1013.1	694.545	969.815	1667.81	1648.85
1269.6	cce_0157	lipB	lipoyltransferase	1130.57	1311.15	1032.38	1143.46	1270.69	1510.75	1281.1	1382.77	1363.55
1268.78	cce_1823	-	hypothetical protein	1217.64	1090.61	1642.53	1342.04	1045.65	1073.51	1671.37	1348.39	987.245
1267.38	cce_1945	secA	preprotein translocase subunit SecA	1718.59	966.295	1051.6	1141.36	1539.63	991.24	1101.93	1310.38	1585.41
1266.14	cce_1309	rub1	rubredoxin	466.248	1165.61	1317.45	2173	843.987	1271.4	1061.45	2072.58	1023.51
1263.99	cce_1125	pyrD	dihydroorotate dehydrogenase 2	1035.05	1277.2	602.053	1667.53	1249.25	1642.04	639.798	1826.19	1436.78
1263.79	cce_3926	-	hypothetical protein	1441.25	850.117	1083.95	1011.9	1985.46	987.263	1013.47	1220.54	1780.14
1261.9	cce_0149	-	putative protein serine/threonine phosphatase	785.503	1789.91	1809.35	876.64	728.485	1470.04	1935.7	1275.42	686.035
1261.61	cce_3942	-	hypothetical protein	1634.55	1313.71	1371.63	911.545	1074.54	1393.36	1422.95	1169.22	1062.97
1259.12	cce_2526	-	stress protein	1342.84	1156.58	1088.4	967.415	1162.37	856.4	1786.85	1562.56	1408.64
1257.54	cce_0782	-	aldo/keto reductase	1336.82	973.768	1288.21	1109.19	1635.68	713.278	1390.54	1214.88	1655.52
1256.76	cce_3628	-	hypothetical protein	1775.69	1304.29	1415.96	869.785	1105.63	955.535	1594.09	1115.81	1174.02
1256.35	cce_0127	-	glucosyl transferase	1108.63	855.795	867.295	1674.08	1510.45	1068.01	1048.53	1681.59	1492.76
1256.28	cce_2259	-	hypothetical protein	1367.33	1445.28	1475.75	909.303	1492.97	1204.22	1150.31	1069.88	1191.49
1256	cce_1538	-	hypothetical protein	729.61	662.075	371.68	2812.33	1185.32	941.707	373.043	2051	2177.2
[truncated: 3,195 more rows]
