# Supplementary material for: Coupling of Cellular Processes and Their Coordinated Oscillations under Continuous Light in Cyanothece sp. ATCC 51142, a Diazotrophic Unicellular Cyanobacterium
Source: PLoS One. 2015 May 14;10(5):e0125148. doi: 10.1371/journal.pone.0125148 (PMC4431719; doi:10.1371/journal.pone.0125148)
Supplement: S2 Table — Transcriptomic data from the present study (LL condition) was considered, to identify the cyclic genes that show a periodicity (T) of ±11h, using Sinusoidal and Fourier Transform parameter fitting model approach. A Residual Percent Energy (RPE) of 25 percent was used as aconstraint in the model to select only the genes that show goodness of fit. To analyze the prediction results, in both Model1 (Sinusoidal) and Model2 (Fourier Transform), the genes that satisfy both the models, either of the models, none of the models, only Model1 and only Model2 were identified and listed with the corresponding gene expression values and gene annotation details. (XLS) [file pone.0125148.s004.xls]

## Sheet: Summary
Organism: Cyanothece sp. ATCC 51142
Growth Condition: Continuous Light (LL)
Total genes considered for the model: 5251
Number of Genes show 1.5 fold: 4755
Parameters considered in the Model
Periodicity (T): ±11
Residual Percent Energy (RPE): 25%
Model1 (Sinusoidal Model)
Model1 predicted genes: 2710
Model1 predicted genes satisfy T and RPE: 2152
Model2 (Fourier Transform Model)
Model2 predicted genes: 1705
Comparison of Model1 and Model2:
Genes satisfy both Models: 1202
Genes satisfy either Models: 2655
Genes satisfy none of the Models: 1453
Genes satisfy only Model1: 950
Genes satisfy only Model2: 503

## Sheet: Model1
cce_0005	-	hypothetical protein	-0.49	-1.2	-0.91	0.96	0.05	-0.88	-0.53	0.79	0.41
cce_0006	-	hypothetical protein	0.35	0.81	0.07	-1.08	-0.26	0.54	-0.14	-0.71	0.24
cce_0007	-	hypothetical protein	0.08	0.95	0.13	-1.65	-0.26	1.37	0.02	-0.65	-0.46
cce_0008	-	hypothetical protein	0.02	1.16	0.08	-2.11	-0.28	1.73	0.43	-0.91	-0.67
cce_0009	-	hypothetical protein	-0.41	1.04	-0.19	-2.35	-0.47	1.6	-0.07	-1.13	-0.77
cce_0011	xisH1	fdxN element excision controlling factor protein	-0.13	0.79	0.3	-0.64	-0.13	0.65	-0.04	-0.19	-0.24
cce_0013	-	hypothetical protein	-0.38	0.18	0.09	-0.05	-0.36	0.38	0.35	0.27	-0.32
cce_0015	-	hypothetical protein	-0.6	1.16	1.21	-0.03	-0.84	0.36	0.75	0.53	-0.7
cce_0019	-	hypothetical protein	-0.31	-0.34	-0.05	0.2	0.02	-0.4	-0.15	0.11	-0.02
cce_0021	-	hypothetical protein	0.19	-0.31	-0.47	-0.49	0.08	-0.07	-0.53	-0.55	0.15
cce_0022	-	hypothetical protein	0.1	-0.3	-0.28	-0.3	0.31	-0.07	-0.41	-0.27	0.09
cce_0023	-	hypothetical protein	0.28	0.38	0.52	-0.47	-0.1	0.3	0.22	0.12	-0.04
cce_0029	-	rfrA pentapeptide repeat-containing protein	-0.93	0.3	0.98	0.33	-0.99	0.34	1.05	1.09	-1.15
cce_0030	hisIE	bifunctional phosphoribosyl-AMP cyclohydrolase/phosphoribosyl-ATP pyrophosphatase	0.32	0.37	0.05	-0.31	0.15	0.08	-0.05	-0.38	0.18
cce_0032	feoB1	ferrous iron transport protein B	0.98	0.28	-0.15	-0.32	0.54	0.55	-0.53	-1	0.48
cce_0034	-	hypothetical protein	-0.18	0.2	0.66	-0.9	-0.26	0.74	0.28	-0.69	-1.15
cce_0035	-	hypothetical protein	0	0.57	0.1	-0.1	-0.16	0.77	0.25	-0.2	-0.52
cce_0037	-	hypothetical protein	-0.12	0.62	0.65	-0.17	-0.3	0.45	0.56	0.05	-0.3
cce_0041	-	hypothetical protein	0.14	-1	-0.65	0.23	-0.03	-1.12	-0.57	0.21	0.51
cce_0042	-	histidinol-phosphate phosphatase	-0.34	-1.16	-1.8	0.29	0.32	-1.12	-1.76	-0.17	0.84
cce_0043	gmhA	phosphoheptose isomerase	0.03	-2.27	-2.12	-0.06	0.45	-2.14	-2.03	-0.48	0.44
cce_0044	-	putative GDP-L-fucose synthase	-0.73	-2.02	-1.96	0.48	0.11	-1.7	-1.66	0.1	0.38
cce_0045	-	transposase	0.09	0.55	0.52	-0.4	-0.06	0.84	0.44	-0.24	-0.23
cce_0048	-	hypothetical protein	-0.26	0.74	0.9	0.18	-0.18	1	0.96	0.58	-0.1
cce_0049	-	hypothetical protein	0.22	0.76	1.02	-0.19	0.24	0.53	0.68	0.24	0.02
cce_0052	-	hypothetical protein	-0.26	0.85	1.09	-0.41	-0.7	-0.2	0.76	-0.13	-0.69
cce_0053	-	hypothetical protein	-0.34	0.92	0.76	0.17	-0.57	0.1	0.44	0.21	-0.39
cce_0055	-	putative metal-dependent phosphohydrolase	-0.01	-0.11	-0.18	0.28	0.34	-0.08	-0.38	0.06	0.41
cce_0056	-	hypothetical protein	0.01	-0.33	-0.27	-0.19	-0.09	-0.65	-0.34	-0.06	0.32
cce_0058	-	hypothetical protein	-0.19	0.63	0.77	-0.41	-0.49	0.75	0.87	-0.26	-0.49
cce_0059	-	hypothetical protein	-0.1	0.76	0.43	0.12	-0.19	0.73	0.48	0.2	-0.12
cce_0061	glcD	glycolate oxidase subunit	0.04	-0.36	-0.57	0.2	0.11	-0.22	-0.7	0.02	0.28
cce_0063	ruvC	Holliday junction resolvase	-0.26	-0.26	-0.35	0.25	0.2	-0.38	-0.39	0.37	0.4
cce_0064	argC	N-acetyl-gamma-glutamyl-phosphate reductase	0.67	-0.28	-0.49	-0.29	0.43	-0.25	-0.36	-0.44	0.35
cce_0065	-	transporter	0.35	-0.17	-0.3	-0.25	0.4	0.21	-0.62	-0.53	0.28
cce_0069	-	hypothetical protein	-0.61	0.19	-0.01	-0.28	-0.16	0.56	0.08	-0.33	-0.35
cce_0074	-	hypothetical protein	0.24	-0.23	-0.13	0.36	0.32	-0.21	-0.02	0.22	0.44
cce_0078	-	chloride channel protein	1.09	-0.3	-0.63	-0.35	0.49	0.29	-0.54	-0.45	0.38
cce_0080	ctpB	carboxyl-terminal protease	-0.55	-1.2	-0.97	0.49	-0.03	-1.09	-0.55	0.73	0.33
cce_0083	aat	leucyl/phenylalanyl-tRNA--protein transferase	0.01	0.57	-0.01	-0.1	-0.35	0.29	0.45	-0.03	-0.12
cce_0084	mraW	S-adenosyl-methyltransferase MraW	0.04	-0.4	-0.58	0.36	0.36	-0.35	-0.42	0.15	0.39
cce_0085	-	hypothetical protein	-0.38	-0.37	-0.1	1	0.07	-0.55	0.12	0.66	0.21
cce_0086	-	hypothetical protein	0.38	-0.1	-0.59	0.07	0.19	-0.17	-0.47	-0.08	0.62
cce_0087	-	metallophosphoesterase	-0.01	-0.57	-0.64	0.61	0.15	-0.2	-0.66	0.14	0.28
cce_0088	-	hypothetical protein	0.16	-0.74	-0.67	0.26	0.57	-0.91	-0.63	0.3	0.72
cce_0090	-	rfrA pentapeptide repeat-containing protein	-0.31	-0.01	0.46	-0.4	-0.04	0.39	0.15	-0.19	-0.71
cce_0092	-	hypothetical protein	-0.48	0.87	0.71	-0.58	-0.33	1.34	0.81	-0.13	-0.54
cce_0094	-	hypothetical protein	0.09	0.48	0.13	-0.96	0.11	0.62	0.49	-0.36	-0.36
cce_0096	-	putative NUDIX hydrolase	0.54	0.21	-0.14	-0.44	0.57	0.58	-0.19	-0.31	0.06
cce_0099	nblA1	phycobilisome degradation protein	0.12	0.17	-1.29	-1.69	0.55	0.71	-1.31	-1.73	0.6
cce_0100	nblA2	phycobilisome degradation protein	-0.02	0.2	-1.34	-1.67	0.54	0.71	-1.24	-1.77	0.64
cce_0101	-	hypothetical protein	-0.04	0.47	0.07	-0.25	-0.17	0.32	0.1	-0.39	-0.21
cce_0102	-	RNA-binding protein	-0.09	0.49	0.09	-0.3	-0.34	0.13	0.12	-0.48	-0.24
cce_0103	rpiA	ribose-5-phosphate isomerase A	0.02	0.63	0.6	-0.07	-0.38	0.2	0.69	-0.04	-0.31
cce_0107	-	reverse transcriptase	0.16	-0.57	-0.55	-0.44	0.16	-0.28	-0.52	-0.44	0.09
cce_0108	-	hypothetical protein	0.17	-0.51	-0.31	0.26	0.12	-0.32	-0.28	0.13	0.04
cce_0109	-	hypothetical protein	-0.01	-0.64	-0.88	0.31	0.47	-0.84	-0.9	-0.17	0.5
cce_0110	-	hypothetical protein	0.07	0.81	0.54	-1.05	-0.24	1.06	0.23	-0.34	-0.74
cce_0111	-	hypothetical protein	-0.07	0.71	0.28	-0.74	-0.01	0.66	0.19	0.13	-0.3
cce_0112	-	hypothetical protein	-0.46	0.05	0.49	0.06	-0.57	-0.25	0.86	0.45	-0.12
cce_0116	-	hypothetical protein	-1.19	-0.08	0.52	0.24	-1.02	-0.38	0.5	0.72	-0.88
cce_0117	-	hypothetical protein	-0.92	0.28	0.29	0.69	-0.56	-0.14	0	0.65	-0.52
cce_0118	-	hypothetical protein	0.88	-0.56	-1.04	-1.28	0.65	-0.08	-0.8	-1.37	0.42
cce_0119	-	hypothetical protein	0.93	-0.55	-1.71	-2.01	0.6	0.18	-1.46	-1.86	0.32
cce_0126	-	putative glycosyl transferase, group 1	-0.38	0.58	0.73	0.24	-0.39	0	0.81	0.31	-0.4
cce_0127	-	glucosyl transferase	-0.07	-0.61	-0.54	0.45	0.43	-0.39	-0.27	0.22	0.39
cce_0132	-	hypothetical protein	0.44	0.27	0.17	-0.16	0.47	0.76	0.42	-0.16	0.2
cce_0133	-	cell wall hydrolase/autolysin family protein	0.19	-0.44	-0.47	-0.02	0.42	-0.24	-0.6	-0.47	0.42
cce_0135	-	putative rehydrin	-0.22	0.55	0.83	-0.28	-0.54	0.28	1	0.03	-0.74
cce_0136	rpmB	50S ribosomal protein L28	-0.48	0.14	-0.12	-0.34	-0.42	-0.04	-0.19	-0.27	-0.47
cce_0143	-	hypothetical protein	-0.26	0.17	0.11	-0.51	-0.21	0.35	0.46	0.02	-0.34
cce_0148	-	cation-translocating ATPase	0.32	-0.28	-0.28	-0.04	0.1	-0.32	-0.25	0.01	0.3
cce_0149	-	putative protein serine/threonine phosphatase	-0.4	0.86	0.93	-0.09	-0.41	0.82	0.99	0.23	-0.72
cce_0150	-	putative glycosyl transferase	0.03	0.78	0.46	-0.36	-0.37	0.52	0.68	0.44	-0.37
cce_0151	-	hypothetical protein	0.21	0.29	0.33	-0.3	-0.01	0.22	0.45	-0.15	-0.04
cce_0153	-	HAD superfamily hydrolase	0.27	0.55	0.27	-0.49	-0.19	0.09	0.5	-0.06	-0.2
cce_0154	ndbB	type 2 NADH dehydrogenase	-0.5	0.6	0.11	-0.71	-0.74	0.35	0.43	-0.22	-0.47
cce_0158	-	hypothetical protein	-0.18	0.13	0.18	-0.01	0.02	0.5	0.38	0.24	0.11
cce_0159	tgt	queuine tRNA-ribosyltransferase	-0.02	0.44	0.66	-0.13	-0.49	0.02	0.74	0.28	-0.36
cce_0161	-	hypothetical protein	-0.15	0.09	0.6	0.51	0.03	-0.23	0.45	0.54	-0.28
cce_0163	-	hypothetical protein	-0.18	0.07	0.3	-0.34	-0.23	0.34	0.49	-0.19	-0.3
cce_0164	-	two-component sensor histidine kinase	-0.39	0.24	0.74	0.07	-0.21	0.47	0.78	0.15	-0.37
cce_0167	-	hypothetical protein	0.89	-0.03	-0.15	-0.59	0.09	0.03	0.08	-0.09	0.13
cce_0169	-	hypothetical protein	-0.51	0.78	0.5	-0.08	-0.64	0.51	0.8	0.21	-0.45
cce_0170	-	hypothetical protein	-0.25	1.1	0.85	-0.9	-0.7	0.23	0.87	0.42	-0.61
cce_0171	-	hypothetical protein	-0.13	1.04	0.79	-0.24	-0.55	0.31	0.57	0.52	-0.45
cce_0172	hemL	glutamate-1-semialdehyde aminotransferase	-0.45	0.53	0.69	-0.15	-0.52	0.48	0.64	0.12	-0.68
cce_0173	-	putative methionine sulfoxide reductase B	-0.11	-0.89	-0.98	0.19	0.38	-0.49	-1.11	0.01	0.37
cce_0174	gst1	glutathione S-transferase	0.22	-0.81	-0.58	0.3	0.63	-0.66	-0.86	0.33	0.54
cce_0176	-	hypothetical protein	-0.25	0.22	0.41	-1.23	-0.55	0.61	0.64	-0.75	-0.56
cce_0177	-	putative CsbD-like protein	0.91	-0.37	-0.44	-0.96	0.44	-0.16	-0.41	-0.85	0.59
cce_0180	-	cardiolipin synthase-like protein	-0.08	-0.13	-0.44	0.23	-0.25	-0.45	-0.45	0.13	0.42
cce_0181	-	hypothetical protein	-0.21	-0.09	-0.04	0.41	-0.04	-0.4	0.23	0.34	0.24
cce_0182	-	hypothetical protein	-0.31	-0.08	-0.03	0.68	0.03	-0.37	0.21	0.31	0.23
cce_0183	spoIID	sporulation protein	0.18	-1.36	-1.1	-0.01	0.3	-1.17	-0.69	-0.17	0.33
cce_0184	-	transposase	-0.34	1.2	-0.15	-0.46	-0.56	0.1	0.15	-0.32	-0.42
cce_0185	-	hypothetical protein	0.81	0.04	-0.28	0.23	0.19	0.58	-0.41	-0.52	0.23
cce_0186	-	hypothetical protein	0.93	-0.14	-0.92	-0.59	0.52	-0.12	-1.07	-0.97	0.51
cce_0193	-	hypothetical protein	0.09	-0.55	-0.03	0.54	0.36	-0.31	0.06	0.7	0.26
cce_0194	-	hypothetical protein	-0.35	0.13	0.42	-0.09	0.2	0.41	0.75	0.21	-0.09
cce_0195		RND family multidrug efflux transporter; nonfunctional due to frameshift	0.35	-0.6	-0.23	0.38	1	-0.5	-0.79	0.45	0.57
cce_0197	-	putative camphor resistance CrcB protein	-1.48	-1.02	-0.57	1.16	-0.59	-0.98	-0.21	0.88	-0.25
cce_0198	ntcB	LysR family transcriptional regulator	0.62	1.06	0.07	-1.77	0.1	1.4	-0.09	-1.01	-0.26
cce_0199	chlI	magnesium chelatase, ATPase subunit I	0.23	0.02	0.14	-0.54	-0.04	0.08	0.36	-0.06	0.02
cce_0200	-	hypothetical protein	0.06	-0.13	-0.23	0.06	0	-0.33	-0.38	-0.23	0.26
cce_0201	-	peptidase, S9C	0	-0.24	-0.31	0.05	0.14	-0.4	-0.01	0.29	0.45
cce_0202	-	NifS-like class-V aminotransferase, cysteine desulfurase	-0.17	-0.26	-0.05	0.6	0.05	-0.41	-0.08	0.3	0.09
cce_0203	-	hypothetical protein	-0.18	0.34	0.79	0.22	-0.11	0.07	0.79	0.58	-0.16
cce_0205	-	hypothetical protein	0.43	-0.06	-0.04	-0.86	0.29	0.36	-0.21	-0.76	-0.13
cce_0206	-	alcohol dehydrogenase	-0.42	0.46	0.52	0.19	-0.41	0.36	0.57	0.4	-0.17
cce_0207	-	hypothetical protein	-0.07	0.41	0.57	0.18	-0.12	-0.17	0.85	0.27	-0.42
cce_0210	-	cysteine synthase A	0.34	0.37	0.46	-0.37	-0.12	0.3	0.63	-0.04	-0.18
cce_0212	-	hypothetical protein	0.43	-0.31	-0.35	-0.1	0.19	-0.68	-0.56	0.04	0.52
cce_0213	-	hypothetical protein	0.81	-0.52	-0.53	0.13	0.33	-0.52	-1	-0.45	0.41
cce_0216	-	hypothetical protein	-0.04	0.65	0.91	-0.19	-0.43	0.19	1.14	0.31	-0.44
cce_0217	rpsD	30S ribosomal protein S4	-0.15	0.18	0.26	-0.49	-0.41	-0.2	0.27	-0.26	-0.39
cce_0220	-	two-component sensor histidine kinase	0.24	-0.47	-0.3	0.09	0.11	-0.44	-0.3	-0.04	0.18
cce_0223	rplL	50S ribosomal protein L7/L12	0.13	0.75	0.72	-0.43	-0.43	0.62	0.54	-0.35	-0.77
cce_0224	rplJ	50S ribosomal protein L10	-0.26	0.92	0.96	-0.75	-1.02	0.58	0.78	-0.55	-1.33
cce_0225	rplA	50S ribosomal protein L1	-0.03	0.43	0.8	-0.08	-0.38	-0.05	0.55	-0.16	-0.52
cce_0226	rplK	50S ribosomal protein L11	0.16	0.42	0.49	-0.23	-0.12	0.02	0.22	-0.15	-0.08
cce_0229	-	hypothetical protein	0.01	-0.31	-0.89	0.12	0.2	-0.27	-0.84	-0.04	0.4
cce_0230	-	hypothetical protein	0.14	-0.24	-0.38	0.22	0.27	-0.38	-0.32	0.06	0.48
cce_0231	-	DNA-directed RNA polymerase subunit omega	-0.03	-0.64	-0.73	0.03	0.03	-1.02	-0.7	0.17	0.62
cce_0233	-	hypothetical protein	0.47	0.07	-0.44	-0.22	0.31	-0.01	-0.27	-0.41	0.27
cce_0234	-	hypothetical protein	0.45	-0.23	-0.08	0.46	0.39	-0.39	0.02	0.13	0.48
cce_0239	-	hypothetical protein	0.12	-0.17	0.05	0.68	0.25	-0.63	-0.26	0.07	0.29
cce_0242	-	group 1 glycosyl transferase	0.16	-0.07	-0.01	0.05	-0.05	-0.3	-0.34	-0.06	0.34
cce_0243	-	group 1 glycosyl transferase	-0.11	0.61	0.4	-0.59	-0.22	0.2	0.16	-0.12	-0.27
cce_0244	-	hypothetical protein	0.02	-0.73	-0.93	0.48	0.4	-0.47	-1.1	0.1	0.43
cce_0246	-	DNA starvation/stationary phase protection protein Dps	-0.39	0.39	0.46	-0.35	-0.39	0.24	0.42	0.34	-0.27
cce_0247	-	hypothetical protein	-0.21	-2.14	-2.44	0.48	-0.07	-2.4	-1.75	0.47	0.92
cce_0248	-	putative alpha-isopropylmalate/homocitrate synthase family transferase	0.58	0.31	-0.13	-0.68	0.21	0.52	-0.11	-0.34	0.06
cce_0253	-	glycosyl transferase family protein	0.55	-0.3	-0.19	-0.03	0.4	-0.34	-0.51	-0.46	0.39
cce_0255	-	hypothetical protein	0.1	0.32	-0.38	-0.77	-0.13	0.28	-0.35	-0.54	-0.12
cce_0256	-	hypothetical protein	0.22	0.28	-0.17	-0.41	0.29	0.23	-0.1	-0.39	0.1
cce_0259	-	hypothetical protein	-1.24	-0.46	0.43	0.95	-0.79	-0.79	0.25	0.29	-0.81
cce_0260	engA	GTP-binding protein EngA	-0.03	0.64	0.48	-0.34	-0.23	0.63	0.71	-0.14	-0.26
cce_0264	-	hypothetical protein	0.18	0.28	0.07	0.42	0.34	-0.23	-0.32	0.45	0.42
cce_0265	-	hypothetical protein	0.07	-0.19	-0.47	0.17	-0.09	-0.41	-0.43	0.29	0.42
cce_0268	-	HAD-superfamily phosphatase	-0.19	0.35	0.55	-0.11	-0.36	0.25	0.61	0.01	-0.47
cce_0269	-	hypothetical protein	0.37	-0.74	-0.65	0.19	0.62	-0.81	-0.94	-0.19	0.65
cce_0270	-	hypothetical protein	0.29	-0.64	-0.67	-0.01	0.37	-0.45	-0.83	-0.05	0.58
cce_0278	-	rfrA pentapeptide repeat-containing protein	-0.47	0.47	0.2	0.19	-0.07	0.14	0.56	0.23	0.14
cce_0280	-	hypothetical protein	-0.21	-0.31	0.06	0.43	-0.09	-0.39	0.45	0.29	0.24
cce_0284	gatC	glutamyl-tRNA (Gln) amidotransferase subunit C	0.13	0.17	0.01	0.19	0.21	-0.31	-0.26	0.23	0.29
cce_0286	-	permease of sugar ABC transporter	0.03	-0.05	-0.08	0.55	0.25	-0.32	-0.26	0.11	0.4
cce_0287	-	proton extrusion protein PcxA	1.21	-0.18	-1.12	-1.22	0.67	-0.3	-1.39	-0.96	0.66
cce_0288	-	hypothetical protein	-0.46	0.67	0.48	0.44	-0.21	0.33	0.34	0.42	0.09
cce_0291	-	hypothetical protein	-0.25	-0.34	-0.62	0.21	0.27	-0.5	-0.94	-0.01	0.45
cce_0294	dapA	dihydrodipicolinate synthase	-0.24	0.41	0.36	-0.21	-0.27	0.31	0.38	-0.08	-0.27
cce_0295	-	hypothetical protein	-0.32	-0.11	-0.04	0.44	-0.35	-0.48	0.09	0.35	0.11
cce_0297	-	two-component sensor histidine kinase	0.27	-0.4	0	0.16	0.33	-0.51	-0.08	0.22	0.31
cce_0298	rpaA	two-component response regulator	0.53	-0.98	-0.7	-0.51	0.42	-0.84	-0.82	-0.73	0.31
cce_0299	mutL	DNA mismatch repair protein	0.29	-0.36	-0.22	-0.2	0.48	-0.32	-0.29	-0.41	0.47
cce_0303	cmpC	bicarbontate transport system ATP-binding protein	0.62	-1	-1.15	-0.9	0.14	-0.63	-1.14	-1.02	1.1
cce_0305	cmpA	bicarbontate transport system substrate-binding protein	0.66	0.14	-0.19	0.11	0.63	0.04	-0.43	-0.08	0.96
cce_0306	-	hypothetical protein	0.58	0.12	-0.31	-0.6	0.69	0.49	-0.23	-0.75	0.39
cce_0307	thiOG	bifunctional glycine oxidase/thiamine biosynthesis protein	0.17	0.61	0.42	-0.14	-0.16	0.41	0.33	-0.08	-0.09
cce_0309	hisH	imidazole glycerol phosphate synthase subunit HisH	0.59	0.04	-0.26	-0.45	0.59	0.15	-0.38	-0.33	0.38
cce_0315	chlM	Mg-protoporphyrin IX methyl transferase	-0.28	0.37	0.6	0.51	-0.11	-0.09	0.36	0.43	-0.18
cce_0316	-	serin-threonin phosphatase	-0.03	0.17	0.06	-0.33	-0.2	0.08	0.33	0.06	0.01
cce_0317	-	hypothetical protein	0.22	-0.7	-0.79	-0.11	0.1	-0.85	-0.73	0.11	0.41
cce_0318	-	hypothetical protein	0.01	-0.27	-0.23	-0.11	0.42	-0.42	-0.4	-0.29	0.26
cce_0319	-	S-layer protein	0.28	-0.52	-0.31	0.14	0.17	-0.44	-0.3	-0.02	0
cce_0320	por	protochlorophyllide oxidoreductase	-0.56	-0.17	0.73	0.41	-0.45	-0.32	0.45	0.67	-0.45
cce_0321	-	hypothetical protein	0.22	0.26	-0.33	-0.3	0.31	0.48	-0.17	-0.24	0.35
cce_0322	-	hypothetical protein	0.42	-0.42	-0.86	-0.24	0.38	-0.02	-0.68	-0.31	0.57
cce_0325	-	hypothetical protein	0.25	0.46	0.47	-0.25	-0.2	0.28	0.65	0.02	-0.08
cce_0329	-	sodium-dependent transporter	0.34	-0.73	-0.44	0.55	0.19	-0.76	-0.47	-0.03	0.64
cce_0330	-	hypothetical protein	-0.34	-0.31	-0.16	0.64	-0.13	-0.42	-0.1	0.5	0.39
cce_0332	-	hypothetical protein	-0.38	0.11	0.03	0.36	-0.13	0.22	0.29	0.39	0.04
cce_0335	-	putative chromosome segregation and condensation protein ScpA	0.49	-0.68	-0.59	-0.33	0.52	-0.72	-0.58	-0.45	0.54
cce_0338	-	acylneuraminate cytidylyltransferase	-0.43	-0.05	-0.02	0.75	-0.04	-0.2	0.18	0.46	0.07
cce_0339	-	hypothetical protein	-1.27	-1.28	-0.7	0.89	-0.38	-0.94	-0.39	0.67	-0.22
cce_0340	-	hypothetical protein	-1.77	-1.56	-1.07	1.21	-0.76	-1.79	-0.6	0.85	-0.15
cce_0342	-	ABC transporter ATP-binding protein	0.24	-0.29	-0.2	-0.22	0.08	-0.08	-0.32	-0.39	-0.1
cce_0343	-	hypothetical protein	-0.17	0.7	0.79	-0.31	-0.31	0.72	0.72	0.22	-0.32
cce_0344	-	hypothetical protein	0.16	-1.01	-1.26	0.04	0.32	-0.11	-1.14	0.04	0.33
cce_0345	-	hypothetical protein	-0.25	-0.2	0.13	-0.21	-0.17	0.27	0.45	-0.2	-0.2
cce_0348	-	hypothetical protein	-0.24	-0.65	-0.32	0.54	0.37	-0.26	-0.41	0.39	0.36
cce_0352	-	hypothetical protein	-0.26	0.36	0.81	0.21	-0.1	0.59	0.69	0.31	-0.29
cce_0353	-	hypothetical protein	-0.2	0.37	0.69	0.21	0.05	0.39	0.55	0.38	-0.16
cce_0362	-	putative exonuclease SbcC	-0.11	-0.82	-0.87	0.41	0.03	-0.94	-0.67	0.11	0.45
cce_0363	-	hypothetical protein	0.14	-0.54	-0.43	0.51	0.23	-0.8	-0.32	0.36	0.79
cce_0365	-	histidine triad family protein	-0.48	0.7	0.49	0.61	-0.36	0.25	0.36	0.39	-0.09
cce_0368	-	ABC transporter ATP-binding protein	-0.49	0.49	0.36	-0.61	-0.23	1.06	0.39	-0.27	-0.73
cce_0369	-	hypothetical protein	-0.48	0.39	0.29	0.28	-0.26	0.23	0.44	0.5	0.12
cce_0370	-	protease	0.02	-0.16	0.1	0.33	0.29	-0.32	0.04	0.28	0.24
cce_0372	-	hypothetical protein	0.24	-0.14	-0.22	0.17	0.28	-0.32	-0.15	0.01	0.44
cce_0373	-	hypothetical protein	0.5	0.41	0.21	-0.45	0.23	0.47	0.3	0.17	0.3
cce_0376	-	hypothetical protein	-0.48	0.07	0.56	0.8	-0.62	0.16	0.83	0.66	-0.32
cce_0377	-	hypothetical protein	-1.21	-0.26	-0.11	0.67	-1.01	-0.94	0.27	0.98	-0.2
cce_0379	-	putative methyltransferase	-1.37	-0.92	-0.81	0.74	-1.06	-1.48	-0.46	0.48	-0.2
cce_0380	-	hypothetical protein	-0.26	-0.44	-0.02	0.85	-0.18	-0.75	0.08	0.32	-0.03
cce_0381	-	hypothetical protein	-0.19	-0.46	0.08	0.76	0.02	-0.88	-0.17	0.35	0.05
cce_0384	-	deoxyuridine 5'triphosphate nucleotidohydrolase	-0.14	0.85	0.71	-0.38	-0.51	0.25	0.51	0.09	-0.4
cce_0385	-	hypothetical protein	-0.19	0.4	0.6	-0.21	-0.28	0.2	0.68	0.1	-0.32
cce_0386	-	hypothetical protein	-0.06	0.13	0.27	0.12	0.04	0.51	0.34	-0.03	-0.21
cce_0388	-	cation transport ATPase	0.09	-0.36	-0.33	0.24	0.47	-0.49	-0.31	0.18	0.54
cce_0389	-	hypothetical protein	-0.67	0.45	0.54	0.54	-0.58	-0.11	0.6	0.43	-0.18
cce_0390	trk	K+ transporter	-0.58	0.62	0.71	-0.19	-0.45	0.39	0.65	0.03	-0.42
cce_0395	-	nitrilase/cyanide hydratase and apolipoprotein N-acyltransferase	0.48	0.3	0.33	-0.26	0.13	0.37	0.25	0.09	0.18
cce_0396	fumC	fumarate hydratase	1.46	-0.36	-1.07	-1.29	0.77	-0.25	-1.13	-1.49	0.63
cce_0397	-	hypothetical protein	1.32	0.01	-0.76	-1.24	0.38	-0.14	-0.5	-1.01	0.62
cce_0398	-	hypothetical protein	1.58	-0.41	-1.65	-1.4	0.52	-0.55	-1.02	-1.74	0.85
cce_0400	psaK1	photosystem I reaction center subunit X	0.05	-0.95	-0.52	0.4	0.22	-1.15	-0.82	-0.03	0.17
cce_0401	murA	UDP-N-acetylglucosamine 1-carboxyvinyltransferase	-0.88	-1.29	-0.89	0.98	-0.17	-1.42	-0.64	0.89	0.19
cce_0402	spoU	tRNA/rRNA methyltransferase	-0.25	0.65	0.28	0.19	-0.18	0.67	0.34	-0.06	-0.39
cce_0404	purU	formyltetrahydrofolate deformylase	1.01	-0.57	-1.21	-1.29	0.94	-0.31	-1.3	-1.35	0.59
cce_0405	mmsB	putative 3-hydroxyisobutyrate dehydrogenase	0.52	-0.66	-0.86	-0.97	0.34	-0.53	-0.76	-0.65	0.52
cce_0407	-	hypothetical protein	0.01	-0.2	-0.3	0.56	0.29	-0.57	-0.35	0.31	0.38
cce_0408	-	hypothetical protein	-0.12	-0.51	-0.79	-0.06	0.37	-0.24	-0.8	-0.22	0.38
cce_0412	-	glycosyl transferase family protein	0.04	0.07	-0.08	0.04	0.14	-0.34	-0.1	0.12	0.32
cce_0416	-	hypothetical protein	-0.34	0.42	1.05	-0.13	-0.21	0.5	0.82	0.03	-0.45
cce_0417	-	hypothetical protein	-0.23	0.38	0.92	0.26	-0.3	0.3	0.94	0.26	-0.34
cce_0421	-	hypothetical protein	-0.33	0.37	0.51	0.05	-0.38	0.14	0.74	0.49	-0.47
cce_0423	kaiB1	circadian clock protein KaiB	-0.07	0.45	0.79	-0.3	-0.2	0.29	0.62	-0.11	-0.36
cce_0424	kaiA	circadian clock protein	0.03	-0.4	-0.3	0.04	0.14	-0.63	-0.09	-0.3	0.26
cce_0425	-	hypothetical protein	0.09	0.68	0.12	-1.04	-0.13	0.57	0.17	-0.64	0.33
cce_0427	-	oxygenase	-0.27	0.54	0.66	0.04	-0.48	0.15	0.71	0.23	-0.47
cce_0428	-	hypothetical protein	-0.72	0.41	0.69	0.08	-0.49	0.29	0.65	0.43	-0.52
cce_0429	-	putative chromosome segregation and condensation protein ScpB	-0.58	-0.03	0.44	0.57	-0.34	0.08	0.56	0.54	-0.31
cce_0432	-	hypothetical protein	0.84	0.13	-0.88	-1.33	0.16	0.42	-0.86	-1.34	-0.11
cce_0435	kaiB3	circadian clock protein	0.16	0.2	-0.37	-0.37	0.17	0.8	0.15	-0.35	0.01
cce_0436	-	hypothetical protein	0.27	0.52	-0.33	-0.96	0.13	1.07	0.09	-0.97	0.12
cce_0439	-	hypothetical protein	0	-0.1	0.03	0.44	-0.03	-0.58	-0.01	0.07	0.07
cce_0443	-	hypothetical protein	0.42	-0.16	-1	-0.19	0.14	-0.21	-0.82	-0.7	0.71
cce_0446	-	two-component response regulator	0.04	0.55	0.58	-0.06	-0.21	0.37	0.78	0.28	-0.25
cce_0448	-	response regulator	-0.33	0.48	0.29	-0.23	-0.29	0.34	0.94	0.46	-0.08
cce_0455	-	hypothetical protein	0.27	-0.23	0.37	0.63	0.17	-0.47	0.25	0.56	0.04
cce_0459	-	hypothetical protein	0.01	-0.37	-0.7	-0.52	0.24	0.39	-0.55	-0.8	0.09
cce_0461	ntcA	nitrogen-responsive regulatory protein	0	-0.61	-0.29	0.39	0.27	-0.51	-0.01	0.21	0.44
cce_0462	-	hypothetical protein	-0.03	-0.48	-0.09	0.28	0.27	-0.61	-0.09	0.06	0.39
cce_0466	-	hypothetical protein	0.55	-0.01	-0.45	-0.32	0.59	0.52	-0.07	-0.89	0.32
cce_0468	-	hypothetical protein	0.11	-0.01	-0.03	0.35	0.09	-0.59	-0.24	0.46	0.49
cce_0470	-	hypothetical protein	0.13	-0.84	-0.87	-0.11	0.6	-0.83	-1.08	-0.55	0.6
cce_0471	-	hypothetical protein	0.09	-0.51	-0.97	0.24	0.37	-0.3	-1.02	-0.04	0.43
cce_0472	-	XisI-like fdxN element excision controlling factor protein	-0.21	0.51	0.74	-0.09	-0.43	0.5	1	0.11	-0.34
cce_0475	gst4	glutathione S-transferase	-0.33	0.48	0.37	0.47	-0.28	0.41	0.64	0.56	0.07
cce_0478	-	hypothetical protein	-3.1	0.94	2.39	-2.26	-2.69	0.91	1.01	-1.53	-2.81
cce_0479	-	nutrient-stress induced DNA binding protein	-0.65	0.53	0.32	-0.12	-0.37	0.36	0.14	0.15	-0.51
cce_0480	-	hypothetical protein	-0.11	-1.85	-1.23	0.24	0.63	-1.91	-1.65	-0.17	0.73
cce_0481	-	hypothetical protein	0.17	-0.14	-0.2	0.24	0.19	-0.3	-0.21	-0.15	0.33
cce_0482	-	putative heavy metal transport/detoxification protein	0.49	-0.25	-0.55	-0.68	0.06	-0.14	-0.37	-0.74	0.09
cce_0483	-	hypothetical protein	0.83	-0.09	-0.46	-0.29	0.35	-0.41	-0.51	-0.63	0.25
cce_0484	recJ1	single-stranded-DNA-specific exonuclease	-0.63	0.34	0.36	0.19	-0.55	0.31	0.37	0.25	-0.25
cce_0485	rbgA	ribosomal biogenesis GTPase	-0.19	0.11	0.39	0.01	-0.15	-0.02	0.64	0.16	-0.11
cce_0486	-	hypothetical protein	-0.2	0.35	0.41	-0.02	-0.29	0.22	0.69	0.35	-0.23
cce_0488	-	hypothetical protein	-0.65	0.62	0.51	0.18	-0.56	0.58	0.54	0.29	-0.59
cce_0492	-	hypothetical protein	0.22	-1.28	-0.93	0.32	0.45	-1.34	-0.75	0.23	0.52
cce_0493	ptpS	6-pyruvoyl-tetrahydropterin synthase	-0.09	-0.57	-0.3	0.34	0.26	-0.67	-0.36	0.32	0.29
cce_0495	-	hypothetical protein	0.53	-1.63	-1.42	-0.9	0.44	-1.09	-1.02	-1.03	0.32
cce_0496	-	hypothetical protein	-0.04	-1.1	-1.16	-0.22	0.71	-0.71	-1.15	-0.62	0.36
cce_0499	-	cytochrome c assembly protein	0.54	-0.56	-0.37	-0.3	0.16	-0.59	-0.35	-0.25	0.29
cce_0500	-	hypothetical protein	0.42	-0.53	-0.52	0.03	0.36	-0.45	-0.51	-0.29	0.36
cce_0501	-	hypothetical protein	-0.25	0.57	0.64	-0.07	-0.33	0.57	0.84	0.21	-0.31
cce_0505	-	peptidyl-prolyl cis-trans isomerase	-0.64	0.3	0.63	0.47	-0.5	-0.06	0.38	0.45	-0.45
cce_0507	-	hypothetical protein	0	0.12	0.38	0.34	-0.08	-0.6	0.66	0.26	-0.2
cce_0512	-	hypothetical protein	-0.9	-0.61	-0.48	0.59	-1.06	-1.39	-0.03	0.67	-0.17
cce_0513	-	hypothetical protein	-0.82	-0.52	-0.39	1.03	-0.44	-0.86	-0.35	0.23	0.04
cce_0514	-	hypothetical protein	-0.84	-0.59	-0.4	0.75	-0.61	-0.83	-0.24	0.47	0.08
cce_0515	-	group 1 glycosyl transferase	-0.52	-0.7	-0.27	0.73	-0.48	-0.71	0.11	0.87	0.15
cce_0516	-	group 1 glycosyl transferase	-0.8	-0.99	-0.66	0.72	-0.64	-1.17	-0.4	0.55	-0.18
cce_0517	-	hypothetical protein	-1.3	-0.97	-0.86	1.12	-0.68	-1.59	-0.59	0.57	-0.07
cce_0518	-	hypothetical protein	-1.02	-1.17	-0.92	1.09	-0.27	-1.25	-0.42	0.77	0.1
cce_0519	-	hypothetical protein	-0.96	-1.37	-1.29	1.26	-0.16	-1.6	-0.95	0.81	0.11
cce_0520	-	putative methyltransferase	-1.23	-0.46	-0.31	1.13	-0.27	-0.66	-0.35	0.63	-0.09
cce_0521	-	hypothetical protein	-1.08	-0.95	-0.36	0.62	-0.81	-1.17	0.15	0.51	-0.2
cce_0523	-	hypothetical protein	-1.11	-0.7	-0.67	0.51	-0.99	-1.82	-0.26	0.98	0.01
cce_0525	-	hypothetical protein	-1.14	-0.46	0.23	0.86	-0.52	-0.41	0.04	0.61	-0.16
cce_0526	-	hypothetical protein	-1.11	-0.57	0.52	0.98	-0.29	-0.71	0.16	0.6	-0.06
cce_0527	-	hypothetical protein	-1.55	-1.36	-0.58	0.86	-0.88	-1.96	-0.62	1.33	0.25
cce_0528	-	hypothetical protein	-0.72	-1.4	-0.05	0.84	-0.32	-1.76	-0.47	1.38	-0.11
cce_0529	-	putative alpha/beta hydrolase	-0.67	-0.06	0.22	0.08	-0.4	0.13	0.7	0.38	-0.15
cce_0530	-	putative adenylate cyclase	-0.37	0.59	0.85	-0.03	-0.5	0.31	0.87	0.34	-0.54
cce_0531	-	hypothetical protein	-0.34	1.02	0.74	0.16	-0.31	0.47	0.24	0.55	-0.1
cce_0532	-	hypothetical protein	-0.47	0.66	0.71	-0.18	-0.29	1.03	0.75	-0.01	-0.8
cce_0534	-	hypothetical protein	-0.5	0.55	0.26	0.05	-0.31	0.78	0.63	0.34	-0.11
cce_0536	-	hypothetical protein	-0.2	0.43	0.39	0.11	-0.54	0.22	0.25	-0.04	-1.07
cce_0537	-	hypothetical protein	-1.03	-0.37	0.66	0.86	-0.86	-0.42	0.36	0.39	-1.13
cce_0538	cbiL	precorrin-2 methyltransferase	0.52	-0.02	-0.62	0.23	0.43	-0.34	-0.62	-0.16	0.74
cce_0539	-	hypothetical protein	0.34	0.43	0.11	-0.41	0.06	0.54	-0.05	-0.04	0.07
cce_0540	-	rRNA SAM-dependent methyltransferase	0.5	0.02	-0.47	0.03	0.17	0.21	-0.28	0.11	0.31
cce_0541	-	hypothetical protein	0.16	0.76	0.83	-0.51	-0.28	0.76	0.52	-0.41	-0.59
cce_0542	-	hypothetical protein	0.38	0.64	-0.08	-0.35	0.04	0.19	0.01	-0.22	0.08
cce_0543	-	putative GCN5-related N-acetyltransferase	0.84	0.62	0.19	-0.86	0.04	0.05	0.07	-0.17	0.06
cce_0544	corA	magnesium and cobalt transport protein	0.44	0.41	0.33	-0.37	0.13	0.26	0.26	-0.24	-0.06
cce_0545	-	putative nitrogenase-associated protein	-2.24	1.67	0.49	-2	-2.02	1.97	0.72	-0.24	-2.81
cce_0546	-	hypothetical protein	-1.86	1.5	0.45	-1.43	-1.47	1.85	0.82	-0.23	-1.99
cce_0547	-	nifT/fixU	-2.6	1.69	0.8	-2.05	-2.12	2	0.7	-0.5	-3.18
cce_0548	nifZ	iron-sulfur cofactor synthesis protein	-2.24	1.52	0.62	-2.03	-2.2	1.81	0.76	-0.44	-2.97
cce_0549	aksA	trans-homoaconitate synthase	-1.72	1.72	0.55	-1.62	-1.67	1.81	0.42	-0.73	-2.38
cce_0550	-	hypothetical protein	-1.44	1.96	0.59	-2.24	-1.58	2.14	0.38	-1.11	-2.55
cce_0551	-	hypothetical protein	-1.6	1.76	0.25	-1.81	-1.33	1.92	-0.02	-1.26	-2.13
cce_0552	-	hypothetical protein	-0.46	1.35	0.02	-2.05	-0.55	1.43	-0.07	-1.01	-0.68
cce_0553	cysE2	serine O-acetyltransferase	-2.28	1.92	0.73	-2.44	-2.27	2.01	0.62	-1.16	-3.39
cce_0554	nifB	nitrogenase cofactor biosynthesis protein	-0.75	1.62	0.58	-1.73	-1.26	1.58	0.17	-0.63	-2.24
cce_0555	-	hypothetical protein	-0.94	1.63	0.54	-1.87	-1.4	1.72	0.17	-0.52	-2.51
cce_0556	-	4Fe-4S ferredoxin	-1.08	1.46	0.39	-2.01	-1.63	1.55	0.18	-0.53	-2.62
cce_0557	nifS	nitrogenase cofactor synthesis protein	-0.35	1.64	0.69	-2.04	-1.22	1.66	0.35	-0.56	-2.13
cce_0558	nifU	iron-sulfur cluster assembly protein	-0.53	1.5	0.63	-1.92	-1.25	1.73	0.49	-0.66	-2.22
cce_0559	nifH	nitrogenase iron protein	-2.25	1.15	0.62	-1.12	-1.54	1.59	0.24	-0.31	-2.8
cce_0560	nifD	nitrogenase molybdenum-iron protein subunit alpha	-2.47	1.32	0.63	-1.92	-2.16	1.55	0.32	-0.9	-3.37
cce_0561	nifK	nitrogenase molybdenum-iron protein subunit beta	-2.38	1.79	0.7	-1.99	-2.2	1.74	0.29	-0.86	-3.23
cce_0562	-	hypothetical protein	-1.3	1.82	0.78	-1.64	-1.71	1.74	0.63	-0.59	-2.61
cce_0563	nifE	nitrogenase molybdenum-iron cofactor biosynthesis protein	-1.46	1.63	0.53	-1.07	-1.46	1.69	0.57	-0.14	-2.37
cce_0564	nifN	nitrogenase molybdenum-cofactor biosynthesis protein NifN	-1.28	1.68	0.64	-1.38	-1.57	1.83	0.52	-0.22	-2.51
cce_0565	nifX	nitrogen fixation protein	-1.72	1.53	0.36	-1.55	-1.66	1.67	0.31	-0.19	-2.68
cce_0566	-	hypothetical protein	-1.74	1.54	0.37	-1.82	-1.84	1.53	0.37	-0.29	-2.69
cce_0567	-	hypothetical protein	-1.59	1.7	0.49	-1.41	-1.73	1.61	0.46	-0.07	-2.31
cce_0568	nifW	nitrogenase stabilizing/protective protein	-1.44	1.47	0.44	-1.78	-1.79	1.51	0.56	-0.16	-2.55
cce_0569	hesA	putative molybdenum cofactor biosynthesis/nitrogen fixation-like protein	-1.29	1.75	0.68	-1.69	-1.85	1.63	0.6	-0.2	-2.48
cce_0570	hesB	Fe-S cluster biosynthesis nitrogen fixation-like protein	-1.92	1.92	0.59	-1.69	-1.91	1.85	0.39	-0.12	-2.85
cce_0571	-	2Fe-2S ferredoxin	-2.37	1.33	0.38	-1.56	-1.71	1.61	0.23	-0.29	-2.69
cce_0572	-	hypothetical protein	-2.29	1.58	0.46	-1.88	-1.99	1.66	0.62	-0.01	-2.82
cce_0573	-	hypothetical protein	-2.09	1.85	0.47	-1.78	-1.88	1.71	0.55	0.12	-2.64
cce_0574	-	HSR1-like GTP-binding protein	-1.76	1.78	0.54	-1.77	-1.43	1.72	0.26	-0.52	-1.83
cce_0575	feoB2	ferrous iron transport protein B	-1.87	1.96	0.56	-2.55	-1.61	1.95	0.48	-1.38	-2.37
cce_0576	feoA2	ferrous iron transport protein A	-1.98	1.8	0.54	-2.38	-1.37	2.03	-0.13	-1.74	-2.27
cce_0577	-	hypothetical protein	-1.79	1.69	0.43	-1.83	-1.38	1.99	0.03	-1.22	-1.85
cce_0578	-	putative molybdate ABC transporter permease	-1.37	1.64	0.41	-1.04	-0.99	1.96	0.25	-0.68	-1.34
cce_0579	fdxB	4Fe-4S ferredoxin	-3.65	1.45	0.72	-1.39	-2.05	1.67	0.46	-0.54	-2.92
cce_0582	-	hypothetical protein	-0.7	0.94	0.91	-1.07	-0.92	1.16	1.08	0.17	-1.18
cce_0583	-	hypothetical protein	-0.67	0.84	0.65	-0.6	-0.56	1.15	0.46	0.31	-0.68
cce_0584	-	hypothetical protein	0.25	0.69	0.22	-0.76	-0.01	0.65	0.2	-0.48	-0.16
cce_0585	-	hypothetical protein	0.5	0.67	-0.22	-0.52	0.25	0.46	-0.17	-0.4	0.23
cce_0586	-	hypothetical protein	1.15	0.2	-1.07	-1.69	0.26	0.28	-0.86	-1.64	0.13
cce_0587	-	hypothetical protein	1.39	0.15	-1.02	-1.54	0.64	0.15	-0.92	-1.52	0.41
cce_0590	petE	plastocyanin	-0.15	0.41	0.52	0.4	-0.2	0.14	0.48	0.23	-0.26
cce_0592	-	hypothetical protein	0.14	-0.31	-0.12	0.27	0.66	-0.21	-0.43	-0.04	0.27
cce_0596	-	mrr restriction system protein	-1.01	0.09	-0.34	-0.39	-0.51	0.29	0.32	-0.21	-0.2
cce_0597	-	hypothetical protein	-0.32	0.52	0.29	-0.45	-0.24	0.71	0.37	0.46	-0.36
cce_0598	-	hypothetical protein	0.11	-1.71	-1.18	0.45	0.27	-1.65	-1.11	-0.04	0.35
cce_0601	sigE	group 2 sigma-70 RNA polymerase sigma factor E	0.62	-1.04	-1.26	-0.78	0.58	-0.84	-1.11	-1.02	0.55
cce_0602	-	CAB/ELIP/HLIP family protein	-0.8	0.13	0.74	-0.93	-0.26	1.44	0.38	-0.52	-1.17
cce_0606	pgm	phosphoglucomutase	-0.15	0.13	0.54	0.12	-0.19	0.23	0.65	0.37	-0.2
cce_0607	-	putative ribonuclease H	0.63	-0.46	-0.38	-0.24	0.48	-0.75	-0.91	-0.66	0.13
cce_0608	-	hypothetical protein	-0.03	-0.03	-0.33	0.47	0.18	-0.44	-0.6	0.18	0.57
cce_0609	-	hypothetical protein	-0.94	0.05	0.09	0.25	-0.78	-0.31	0.58	0.55	-0.06
cce_0610	-	hypothetical protein	-0.09	-0.26	0.03	0.39	0.37	-0.55	-0.34	0.13	0.31
cce_0615	-	hypothetical protein	-0.59	0.69	0.72	0.4	-0.46	-0.02	0.96	0.35	-0.81
cce_0616	-	hypothetical protein	-0.59	0.32	0.25	-0.53	-1.08	-0.1	0.85	-0.08	-0.82
cce_0617	-	group 1 glycosyl transferase	-0.44	0.97	0.93	-0.31	-0.9	0.27	1.18	0.22	-0.74
cce_0619	rfbB1	dTDP-glucose 4,6-dehydratase	-0.16	0.54	0.64	0.06	-0.21	0.12	0.72	0.31	-0.23
cce_0621	-	hypothetical protein	0.33	0.83	0.49	-0.07	-0.03	0.25	0.35	0.21	0.17
cce_0624	-	FAD-dependent pyridine nucleotide-disulfide oxidoreductase	0.12	0.31	0.14	-0.26	-0.12	0.54	0.03	-0.15	-0.08
cce_0628	ilvH	acetolactate synthase 3 regulatory subunit	0.77	0.11	-0.03	-0.47	0.33	0.31	0.02	-0.48	-0.07
cce_0629	-	putative CP12	0.52	0.19	0.06	0.13	0.34	0.15	-0.1	-0.15	0.03
cce_0630	-	putative peptidase M50	0.23	-0.65	-0.53	-0.19	-0.08	-1.07	-0.23	-0.22	0.14
cce_0632	-	hypothetical protein	-0.8	0.82	0.96	-0.44	-0.88	0.41	1.16	0.39	-0.7
cce_0636	psbA5	photosystem II D1 protein	0.5	0.43	0.13	-0.47	-0.37	-0.1	-0.48	-0.72	-0.4
cce_0638	-	putative reverse transcriptase	0.61	-0.82	-0.48	-0.08	0.58	-0.62	-0.31	0.07	0.5
cce_0641	clpP1	ATP-dependent Clp protease proteolytic subunit	0.26	-0.53	-0.34	-0.36	0.06	-0.31	-0.38	-0.24	0.17
cce_0642	-	hypothetical protein	0.72	-0.39	-1.06	-0.35	0.49	-0.35	-1.22	-0.83	0.38
cce_0643	-	hypothetical protein	0.9	-0.61	-1.01	-0.9	0.51	-0.17	-0.91	-1.12	0.09
cce_0644	sigB	RNA polymerase sigma factor	-0.6	-0.62	0.18	0.21	-0.08	-0.41	-0.12	0.15	-0.1
cce_0645	devA	glycolipid ABC transporter ATP-binding protein	0.28	-0.08	-0.36	0.1	0.2	-0.34	-0.31	-0.23	0.51
cce_0646	devB	glycolipid ABC transporter membrane protein	-0.12	-1.11	-1.44	0.42	0.26	-0.65	-1.36	-0.58	0.73
cce_0648	devC	ABC transporter permease	-0.62	0.3	0.34	0.49	-0.16	0.3	0.31	0.33	-0.13
cce_0649	-	hypothetical protein	0.32	-1.2	-1.38	-0.2	0.29	-1.19	-1.74	-0.66	0.47
cce_0650	-	UPF YGGT-containing protein	-0.73	0.93	0.59	0.01	-0.87	0.58	0.56	0.27	-0.65
cce_0652	-	hypothetical protein	-1.35	0.03	0.83	-0.67	-0.47	0.45	0.84	-0.17	-2.06
cce_0653	pmbA	putative modulator of DNA gyrase	-0.69	0.27	0.91	-0.36	0.25	0.63	0.82	0.05	-0.96
cce_0655	-	hypothetical protein	-1.74	-1.45	-0.61	1.18	-0.35	-1.15	-0.37	0.97	-0.16
cce_0657	-	two-component response regulator	-0.13	0.18	0.46	0.11	-0.16	0.02	0.56	0.09	-0.25
cce_0658	-	hypothetical protein	-0.16	-0.38	-0.23	0.16	0.1	-0.43	-0.16	0.07	0.06
cce_0659	psbC	photosystem II CP43 protein, chlorophyll-binding protein CP43	-0.1	-0.61	-0.32	0.26	0.07	-0.85	-0.74	0.13	0.22
cce_0660	psbD1	photosystem II D2 protein	-0.23	-0.94	-0.18	0.08	-0.08	-1.16	-0.5	0.08	0.07
cce_0661	-	putative GatB/Yqey	-0.66	0.32	0.05	0.25	-0.62	-0.31	0.17	0.4	-0.22
cce_0662	-	hypothetical protein	0.41	-0.75	-0.3	0.24	0.27	-1.42	-0.54	-0.11	0.36
cce_0663	sdhA	succinate dehydrogenase flavoprotein subunit	0.82	-0.25	-0.11	-0.55	0.41	-0.1	-0.14	-0.44	0.17
cce_0664	-	hypothetical protein	-0.32	-0.4	-0.71	0.49	-0.14	-0.36	-0.48	0.29	0.6
cce_0665	-	hypothetical protein	0.4	-0.95	-0.76	-0.16	0.26	-1	-0.22	-0.35	0.53
cce_0666	pgi	glucose-6-phosphate isomerase	1.4	-0.1	-0.24	-1.67	0.4	0.16	-0.01	-1.25	0.2
cce_0668	-	hypothetical protein	0.58	0.88	0.13	-1.5	0.12	1.37	-0.12	-1.05	-0.09
cce_0676	-	hypothetical protein	-0.49	-0.19	-0.25	0.55	-0.43	-0.53	0.08	0.32	0.12
cce_0677	-	hypothetical protein	-0.13	0.07	0.02	-0.29	-0.4	0.25	-0.13	-0.09	-0.26
cce_0678	-	two-component response regulator	-0.39	0.34	0.29	-0.04	-0.44	-0.12	0.62	0.13	-0.07
cce_0682	-	hypothetical protein	-0.89	-0.7	0.18	0.98	-0.52	-0.59	0.7	0.98	-0.22
cce_0683	-	putative transcriptional regulator	-0.26	-0.24	0.32	0.15	-0.3	-0.35	0.68	0.3	-0.07
cce_0684	-	hypothetical protein	-0.37	0.48	0.93	0.21	-0.77	0.42	0.55	0.11	-0.85
cce_0687	-	hypothetical protein	-0.02	0.57	0.76	-0.95	-0.88	0.71	0.56	0.35	-0.39
cce_0689	-	putative diguanylate cyclase	-0.45	0.77	0.62	-0.35	-0.36	0.88	0.54	-0.12	-0.49
cce_0695	-	cytochrome P450	0.44	-0.82	-0.34	0.39	0.45	-0.79	-0.05	0.22	0.39
cce_0696	-	hypothetical protein	-0.13	-0.57	-0.68	0.12	0.35	-0.81	-0.8	0.06	0.42
cce_0697	-	putative acetyltransferase, Eis type	-0.26	-0.56	-0.32	0.16	0.1	-0.79	-0.2	0.16	0.18
cce_0704	tsf	elongation factor TS	-0.09	0.25	0.65	0.04	-0.14	-0.29	0.5	-0.11	-0.55
cce_0705	rpsB	30S ribosomal protein S2	0.15	0.47	0.76	-0.3	-0.57	0.04	0.62	-0.3	-0.77
cce_0706	moaE	molybdopterin (MPT) converting factor subunit 2	-0.5	-0.21	0.03	0.21	-0.33	-0.09	0.33	0.32	-0.17
cce_0707	glmM	phosphoglucosamine mutase	-0.46	-2.04	-1.61	0.8	-0.03	-1.59	-0.79	0.74	0.24
cce_0708	-	leucyl aminopeptidase	0.07	0.82	1.27	0.42	-0.31	0.41	0.69	0.53	-0.48
cce_0710	-	hypothetical protein	-1.13	0.14	0.86	0.75	-0.88	-0.49	0.62	0.27	-0.93
cce_0711	-	group 1 glycosyl transferase	-0.59	0.83	0.19	-1.3	-0.76	1.07	0.38	-0.72	-0.78
cce_0714	-	hypothetical protein	-0.04	0.65	0.22	-0.52	0	0.76	0.59	-0.42	0.02
cce_0717	-	hypothetical protein	-0.77	-0.16	-0.1	0.61	-0.31	-0.12	0.25	0.79	0.09
cce_0718	-	putative glutamate--cysteine ligase	-0.16	0.66	0.73	-0.18	-0.28	0.57	0.75	0.1	-0.39
cce_0720	-	peptidoglycan-binding M23B family peptidase	-0.77	-1.65	-0.16	1.15	-0.2	-1.71	-0.45	0.65	0.06
cce_0727	-	hypothetical protein	0.28	-0.02	-0.05	0.01	0.22	-0.34	-0.38	0.05	0.32
cce_0728	-	hypothetical protein	0.08	-0.17	0.47	0.41	0.03	-0.45	0.33	0.54	-0.04
cce_0729	-	hypothetical protein	-0.41	0.3	0.37	0.15	-0.12	0.66	0.68	0.25	-0.2
cce_0733	-	hypothetical protein	-1.4	-0.85	-0.13	1.06	-0.54	-0.9	0.29	0.93	-0.37
cce_0737	-	hypothetical protein	-0.17	-0.47	-0.49	0.26	0.18	-0.36	-0.38	0.1	0.04
cce_0739	-	WD40-like beta-propeller protein	-0.14	-0.42	-0.59	0.61	0.18	-0.07	-0.24	0.52	0.4
cce_0740	-	hypothetical protein	0.08	-0.5	-0.49	0.31	0.3	-0.59	-0.7	-0.11	0.29
cce_0743	-	serine/threonine protein kinase	-1.02	0.84	1.32	-0.71	-1.22	0.89	1.3	0.14	-1.42
cce_0744	-	hypothetical protein	-0.85	1.05	0.88	-0.07	-0.65	0.67	0.6	0.25	-0.64
cce_0745	-	esterase	-0.27	0.2	0.24	-0.11	-0.28	0.13	0.47	0.38	0.01
cce_0747	-	putative adenosine deaminase	-0.66	-0.58	-0.82	0.6	-0.3	-0.46	-0.75	0.23	0.46
cce_0749	-	hypothetical protein	-0.33	-0.51	-0.87	0.65	0.11	0.03	-0.4	0.29	0.38
cce_0751	-	hypothetical protein	0.17	-1.2	-1.06	0.19	0.52	-1.1	-1.05	-0.21	0.59
cce_0752	-	putative 4Fe-4S cluster binding protein	0.23	-1.19	-1.13	-0.1	0.53	-0.89	-1.03	-0.33	0.72
cce_0754	-	two-component response regulator	0.04	-0.29	-0.27	0.64	0.27	-0.79	-0.18	-0.16	0.5
cce_0757	-	hypothetical protein	0.05	-0.04	-0.16	0.31	0.34	0	-0.24	0.14	0.54
cce_0758	gyrB	DNA gyrase subunit B	0.29	-0.49	-0.26	0.22	0.29	-0.43	-0.32	0.31	0.46
cce_0760	-	hypothetical protein	0.34	-0.23	-0.24	0.02	0.27	-0.28	-0.51	-0.04	0.32
cce_0761	-	extracellular solute-binding protein	0.43	-0.43	-0.4	-0.01	0.5	-0.44	-0.51	-0.08	0.59
cce_0764	-	hypothetical protein	-0.13	-0.26	-0.53	0.5	0.23	-0.36	-0.87	0.14	0.62
cce_0765	-	hypothetical protein	-0.79	0.37	0.27	-0.04	-0.66	0.06	0.25	0.14	-0.57
cce_0766	-	putative methyltransferase	0.15	-0.14	-0.28	0.39	0.39	-0.06	-0.38	0.33	0.42
cce_0774	-	hypothetical protein	0.14	-0.01	-0.08	0.4	0.12	0.06	-0.2	0.16	0.53
cce_0775	-	hypothetical protein	0.06	-0.29	-0.43	0.25	0.1	-0.26	-0.26	0.13	0.54
cce_0776	psbQ	photosystem II protein Q	-0.55	0.05	0.51	0.13	-0.65	-0.65	0.05	0.1	-0.88
cce_0777	-	putative hydrolase	-0.03	-0.45	-0.23	0.6	0.1	-0.25	-0.17	0.38	0.34
cce_0778	-	hypothetical protein	0.23	-0.61	-0.24	0.12	0.23	-0.84	-0.38	0.01	0.14
cce_0779	-	extracellular solute-binding protein	-0.18	-0.12	0.17	0.44	0.21	-0.06	0.18	0.28	0.36
cce_0783	-	hypothetical protein	1.02	0.2	0.1	0.04	0.61	0.19	-0.13	-0.05	0.52
cce_0788	-	hypothetical protein	1.16	-0.86	-1.49	-1.37	0.83	-0.13	-1.26	-1.47	0.64
cce_0789	-	hypothetical protein	-0.34	-0.11	0.06	0.47	-0.07	-0.22	0.11	0.32	0.26
cce_0791	-	hypothetical protein	0.61	0.72	0.32	-0.24	0.06	0.96	0.35	0.11	-0.38
cce_0792	-	hypothetical protein	-0.05	-0.19	-0.46	0.27	0.26	-0.18	-0.61	-0.08	0.33
cce_0793	-	hypothetical protein	0.19	-0.38	-0.48	0.15	0.39	-0.59	-0.54	0.03	0.58
cce_0796	-	hypothetical protein	0.25	-0.49	-0.72	-0.23	0.34	-0.25	-0.74	-0.66	0.53
cce_0798	rpe	ribulose-phosphate 3-epimerase	-0.27	-0.27	-0.04	0.35	-0.04	-0.53	-0.12	0.41	0.27
cce_0799	-	oxidoreductase	0.46	-1.08	-0.9	0.12	0.63	-0.94	-1.01	-0.15	0.4
cce_0800	ackA1	acetate kinase	-0.08	-0.24	-0.1	0.27	0.47	-0.14	-0.15	0.19	0.35
cce_0802	cobO	cob(I)alamin adenosyltransferase	-0.24	0.56	0.47	-0.33	-0.4	0.26	0.39	0.03	-0.3
cce_0804	psbP	photosystem II oxygen evolving complex protein PsbP, 23 kD extrinsic protein	-0.72	0.61	0.5	0.65	-0.73	-0.02	0.49	0.26	-0.55
cce_0809	-	hypothetical protein	-0.41	0.28	0.11	0.57	-0.25	0.14	0.44	0.46	0.01
cce_0811	folD	bifunctional 5,10-methylene-tetrahydrofolate dehydrogenase/ 5,10-methylene-tetrahydrofolate cyclohydrolase	0.95	-0.12	-0.94	-1.07	0.17	0.26	-0.77	-0.97	0.2
cce_0812	-	hypothetical protein	-0.29	-1.13	-0.45	0.52	0.15	-1.29	-0.36	0.25	0.32
cce_0818	murE	UDP-N-acetylmuramoylalanyl-D-glutamate--2,6-diaminopimelate ligase	-0.84	-0.62	-0.38	0.85	-0.26	-0.64	-0.14	0.7	-0.01
cce_0821	-	hypothetical protein	0.25	0.55	0.01	-0.74	-0.39	0.26	-0.1	-0.72	-0.4
cce_0825	-	sulfate transporter	0.48	0.74	-0.12	-1.07	0.45	0.81	-0.39	-1.21	0.37
cce_0826	-	hypothetical protein	-0.04	-0.38	-0.76	0.41	-0.19	-1.15	-0.49	0.24	0.57
cce_0827	-	hypothetical protein	0.41	0.81	0.3	-0.93	-0.13	0.64	0.5	-0.68	-0.34
cce_0828	-	hypothetical protein	-0.06	0.09	0.27	0.33	0.03	-0.16	0.44	0.2	0.09
cce_0829	trpD	anthranilate phosphoribosyltransferase	0.21	0.25	0.38	0.28	-0.07	0.14	0.52	0.49	0.05
cce_0830	-	hypothetical protein	0.72	-0.99	-0.58	-0.99	0.12	-0.41	-0.13	-0.46	0.29
cce_0832	mazE	putative cell growth regulatory protein	-0.2	0.05	0.37	-0.15	-0.19	0.03	0.59	0.15	-0.25
cce_0834	exoD1	exopolysaccharide synthesis protein	-0.2	-0.44	-0.38	0.44	-0.3	-0.93	-0.41	0.03	0.4
cce_0839	-	putative Na-K-Cl cotransporter	0.12	-0.09	-0.32	0.34	0.04	-0.29	-0.48	0.19	0.27
cce_0840	-	hypothetical protein	-0.51	0.47	0.26	-0.42	-0.18	0.86	0.06	-0.02	-0.1
cce_0841	pntB	pyridine nucleotide transhydrogenase subunit beta	1.1	0.63	-0.45	-1.47	0.15	0.53	-0.75	-1.5	-0.14
cce_0842	pntA-2	putative nicotinamide nucleotide transhydrogenase subunit alpha 2 (A2)	1.14	0.52	-0.51	-1.33	0.09	0.39	-0.73	-1.48	-0.17
cce_0843	pntA-1	putative nicotinamide nucleotide transhydrogenase subunit alpha 1 (A1)	1.18	0.53	-0.52	-1.36	0.14	0.45	-0.71	-1.44	-0.12
cce_0844	mop	molybdenum-pterin-binding protein	-0.58	0.69	0.42	-0.87	-0.85	0.5	0.34	-0.46	-1.02
cce_0845	-	hypothetical protein	-0.32	0.69	1.06	0.07	-0.54	0.33	0.7	0.19	-0.6
cce_0846	-	cation-translocating ATPase	0.94	-0.34	-1.21	-0.63	0.54	0	-1.33	-0.79	0.67
cce_0847	modA	molybdenum ABC transporter periplasmic binding protein	0.61	-0.4	-0.91	-0.65	0.23	-0.29	-0.9	-1.02	0.46
cce_0848	-	hypothetical protein	0.21	0.13	0.01	-0.33	0.08	0.62	-0.42	-0.5	0
cce_0849	-	hypothetical protein	0.65	0.14	-0.14	-0.91	0.4	0.45	-0.14	-0.52	0.28
cce_0850	-	hypothetical protein	1.07	-0.46	-0.68	-0.64	0.55	0.04	-0.85	-0.5	0.63
cce_0851	-	putative amidohydrolase 2	0.06	0.26	-0.81	-0.12	0.24	0.37	-0.17	-0.04	0.45
cce_0854	-	hypothetical protein	0.13	0.6	0.18	-0.83	-0.24	0.57	0.08	-0.72	-0.24
cce_0855	-	hypothetical protein	0.38	-0.29	-0.34	0.05	0.45	-0.62	-0.49	-0.04	0.59
cce_0856	merA	mercuric reductase	0.38	-0.43	-0.59	0.05	0.53	-0.59	-0.79	-0.3	0.52
cce_0857	-	hypothetical protein	0.15	-0.26	-0.48	0.02	0.41	-0.16	-0.64	-0.32	0.4
cce_0859	-	hypothetical protein	0.36	-1.5	-1.48	0.06	0.48	-1.68	-1.72	-0.7	0.4
cce_0860	psbH	photosystem II reaction center protein H	0.16	-0.59	-0.64	0.31	0.23	-0.86	-1.01	-0.14	0.19
cce_0863	-	Na+/alanine symporter	0.11	-0.49	-0.77	0.1	-0.09	-0.38	-0.59	0.23	0.28
cce_0867	-	hypothetical protein	0.7	-0.78	-0.26	-0.21	0.34	-0.75	-0.33	-0.4	0.15
cce_0869	-	hypothetical protein	-0.87	1.06	0.67	-1.36	-1.52	1.04	1.27	-0.46	-1.21
cce_0870	-	hypothetical protein	-0.12	0.26	0.12	-0.77	-0.24	0.4	0.17	-0.32	-0.36
cce_0872	-	hypothetical protein	0.88	-0.39	-0.79	-0.38	0.35	-0.02	-0.63	-0.5	0.46
cce_0874	-	hypothetical protein	0.46	0.19	-0.55	-0.48	0.12	-0.1	-0.18	-0.39	0.37
cce_0875	sigA	RNA polymerase sigma factor RpoD	0.43	-0.49	-0.91	-0.46	0.36	-0.22	-0.81	-0.66	0.24
cce_0876	-	hypothetical protein	0.08	0.66	1.07	0.07	-0.39	0.14	0.92	0.32	-0.28
cce_0877	crtE	geranylgeranyl pyrophosphate synthase	-0.06	0.08	0.7	0.15	-0.38	-0.02	0.74	0.32	-0.4
cce_0879	-	hypothetical protein	0.14	-0.34	-0.42	0.35	0.38	-0.2	-0.13	-0.05	0.35
cce_0880	-	hypothetical protein	0.53	-0.65	-0.48	-0.37	0.39	-0.58	-0.34	-0.33	0.4
cce_0886	pstS	phosphate ABC transporter substrate-binding protein	-0.55	-2.31	-1.49	-0.92	0.63	-0.69	-0.61	0.04	0.82
cce_0891	-	hypothetical protein	-0.03	-0.55	-0.14	0.3	0.06	-0.58	-0.07	0.17	0.16
cce_0892	-	ferredoxin	-0.19	-0.48	-0.06	0.84	0.51	-0.79	-0.57	0.52	0.51
cce_0893	psbM	photosystem II reaction center protein M	-0.93	-0.38	0.28	0.78	-0.29	-1.02	-0.25	0.69	-0.28
cce_0894	-	hypothetical protein	0.16	0.24	0.41	-0.22	0.16	0.41	0.52	0	-0.17
cce_0895	-	hypothetical protein	0.28	-0.03	-0.56	0.41	0.24	-0.16	-1.04	-0.21	0.48
cce_0897	proA	gamma-glutamyl phosphate reductase	-0.05	-0.19	-0.52	0.26	-0.02	-0.28	-0.18	0.26	0.38
cce_0898	-	hypothetical protein	0.03	0.29	0.09	-0.48	0.21	0.4	0.24	0.18	0.26
cce_0899	-	hypothetical protein	-0.29	0.5	-0.15	-0.3	-0.26	0.25	0.06	0.03	0.21
cce_0901	-	hypothetical protein	0.45	-0.17	-0.49	-0.06	0.68	-0.34	-1.15	-0.63	0.42
cce_0902	carA	carbamoyl phosphate synthase small subunit	1.15	-0.32	-0.91	-0.98	0.63	-0.11	-0.96	-1.27	0.3
cce_0903	-	hypothetical protein	0.9	0.06	-0.69	-0.97	0.31	0.15	-0.65	-1.09	0.17
cce_0906	-	hypothetical protein	0.39	0.6	1.15	0.08	0.04	0.26	0.86	0.23	-0.79
cce_0907	-	hypothetical protein	0.5	0.4	1	-0.09	-0.05	0.37	0.98	0.08	-0.96
cce_0909	-	hypothetical protein	0.16	-0.41	-0.39	0.45	0.27	-0.47	-0.18	0.25	0.37
cce_0910	-	ABC transporter ATP-binding protein	-0.47	0.28	0.17	0.59	-0.25	-0.28	0.2	0.11	-0.08
cce_0912	mraY	phospho-N-acetylmuramoyl-pentapeptide-transferase	-0.21	-0.03	-0.08	0.49	0.1	-0.04	-0.23	0.36	0.25
cce_0913	-	putative peptidase	-0.14	0.09	0.18	-0.01	-0.24	0.69	0.52	0.2	-0.34
cce_0915	-	hypothetical protein	-0.52	0.48	0.68	-0.31	-0.61	-0.07	0.79	0.24	-0.51
cce_0916	-	cation efflux system protein	0.29	-0.11	-0.36	-0.25	0.35	-0.13	-0.39	-0.29	0.28
cce_0920	apcE	phycobilisome core-membrane linker polypeptide	-0.19	-0.56	0.42	0.25	-0.44	-1.01	0.25	0.35	-0.43
cce_0921	prsA	ribose-phosphate pyrophosphokinase	0.68	0.28	0.14	-0.66	-0.07	0.43	0.23	-0.51	-0.3
cce_0922	rodA	putative rod shape-determining protein	-0.14	-0.71	-0.78	0.55	0.25	-0.54	-0.55	0.31	0.16
cce_0923	-	MRP protein-like protein	-0.71	-1.06	-0.76	0.89	-0.17	-1	-0.7	0.63	0.06
cce_0924	-	hypothetical protein	0.8	-0.26	-0.23	-0.39	0.19	0.03	-0.06	-0.5	0.17
cce_0925	-	hypothetical protein	-0.66	0.56	0.5	-0.12	-0.71	0.91	0.89	-0.26	-0.84
cce_0928	-	hypothetical protein	0.02	0.21	0.88	-0.17	-0.02	0.29	0.77	0.38	-0.37
cce_0929	-	hypothetical protein	0.22	0.01	0.05	-0.27	-0.15	0.4	-0.34	-0.25	0.34
cce_0935	-	hypothetical protein	0.53	-0.3	-0.29	-0.08	0.41	0.03	-0.24	-0.16	0.25
cce_0944	-	putative peptidase S13, D-Ala-D-Ala carboxypeptidase C	-1.23	-0.93	-0.59	1.05	-0.23	-0.91	-0.09	1.02	-0.02
cce_0945	-	hypothetical protein	0.16	-0.4	-0.06	0.26	0.11	-0.69	-0.08	0.14	-0.3
cce_0947	-	hypothetical protein	0.31	0.23	0.2	-0.33	0.39	0.27	-0.04	0.07	0.25
cce_0951	hupE	hydrogenase accessory protein	-0.06	-0.08	0.36	0.34	-0.55	-0.74	0.17	0.4	-0.38
cce_0953	nifJ	pyruvate oxidoreductase	0.97	0.17	-0.3	-1.53	0.28	0.61	-0.01	-0.94	-0.09
cce_0956	-	putative DNA-methyltransferase	1.14	0.54	-0.46	-1.9	0.05	0.76	-0.13	-1.3	0.05
cce_0964	-	hypothetical protein	0.4	-0.04	-0.34	-0.39	0.31	-0.16	-0.33	-0.3	0.36
cce_0965	-	putative nucleotidyl transferase	-0.55	-0.09	-0.18	0.56	-0.25	-0.1	0.04	0.53	0.09
cce_0967	-	hypothetical protein	-0.37	0.51	0.6	0.18	-0.48	0.44	0.59	0.15	-0.3
cce_0968	-	hypothetical protein	-0.33	0.9	0.32	-1.69	-0.52	1.54	0.78	-0.9	-0.81
cce_0969	-	two-component sensor histidine kinase	0.47	0.77	-0.48	-1.85	0.17	1.2	-0.69	-1.7	-0.08
cce_0970	-	two-component transcription regulator	0.25	0.73	-0.49	-1.73	-0.04	1.13	-0.13	-1.05	0.08
cce_0976	-	putative CocE/NonD hydrolase	0.34	0.65	0.54	-0.15	0.04	0.2	0.47	0.12	-0.05
cce_0977	-	hypothetical protein	-0.32	0.7	0.73	-0.3	-0.5	0.37	0.84	0.25	-0.48
cce_0979	-	hypothetical protein	-0.16	0.65	0.79	-0.64	-0.46	0.3	1.12	0.1	-0.61
cce_0980	-	hypothetical protein	0.22	0.5	0.79	-0.52	0.04	0.28	0.63	0.1	-0.34
cce_0981	-	hypothetical protein	0.01	0.48	0.82	-0.47	-0.24	0.53	0.72	-0.11	-0.68
cce_0982	-	hypothetical protein	0.22	0.61	0.5	0.2	0.29	0.31	0.46	0.05	-0.05
cce_0983	-	hypothetical protein	-0.52	0.9	0.65	0.08	-0.51	0.95	0.76	-0.31	-0.74
cce_0984	-	hypothetical protein	-0.18	0.42	0.7	-0.46	-0.28	0.71	0.79	0.13	-0.56
cce_0987	glgC	glucose-1-phosphate adenylyltransferase	-0.38	0.45	0.95	0.28	-0.6	-0.25	0.57	0.41	-0.7
cce_0988	-	haloacid dehalogenase-like hydrolase, type 3	-0.66	0.46	0.76	0.45	-0.55	-0.12	0.56	0.7	-0.65
cce_0989	psaA	photosystem I P700 chlorophyll a apoprotein A1	0.26	-0.78	-0.55	0.1	0.01	-0.87	-0.97	-0.15	0.12
cce_0990	psaB	photosystem I P700 chlorophyll a apoprotein A2	0.34	-0.67	-0.55	0.07	0.1	-0.76	-0.99	-0.12	0.23
cce_0992	-	hypothetical protein	0.88	-0.8	-0.66	-0.11	0.48	-1.3	-1.07	-0.5	0.18
cce_0993	-	hypothetical protein	-0.42	-1.22	-0.5	1.14	-0.1	-0.72	-0.18	0.76	-0.03
cce_0994	petH	ferredoxin-NADP oxidoreductase	0.45	-0.1	-0.36	-0.71	0.1	-0.07	-0.45	-0.53	0.12
cce_0995	prk	phosphoribulokinase	-0.72	-0.6	0.29	0.44	-0.52	-0.85	0.18	0.53	-0.48
cce_0996	-	hypothetical protein	-0.31	0.22	0.17	0.18	-0.36	0.02	0.27	0.19	-0.2
cce_0997	gdhA	glutamate dehydrogenase	-1.03	0	0.57	0.56	-0.37	-0.48	0.25	0.54	-0.42
cce_0999	psaK2	photosystem I reaction center subunit X	0.09	-0.34	0.13	0.67	0.12	-0.59	0.1	0.34	-0.07
cce_1000	-	hypothetical protein	-0.27	0.35	0.55	0.34	-0.15	0.08	0.35	0.1	-0.46
cce_1001	clpC2	ATP-dependent Clp protease regulatory subunit	-0.43	0.23	0.51	0.07	0.18	0.52	0.19	0.33	-0.15
cce_1002	-	hypothetical protein	0.87	0.03	-0.85	-0.85	0.53	-0.62	-0.23	-1.27	0.42
cce_1003	-	UDP-glucose-beta-D-glucan glucosyltransferase	0.82	-0.06	-0.5	-0.52	0.55	-0.13	-0.81	-0.42	0.61
cce_1004	sufS	cysteine desulfurase	0.18	0.48	0.62	0.19	-0.42	0.32	0.45	0.18	-0.19
cce_1005	sufD	putative iron-sulfur assembly protein	-0.2	0.59	0.86	-0.36	-0.9	0.1	0.68	-0.01	-0.43
cce_1007	-	hypothetical protein	-0.03	-0.79	-0.47	-0.18	0.03	-0.97	-0.18	0.05	0.49
cce_1009	-	hypothetical protein	0.32	-0.09	-0.17	-0.19	0.36	0.46	-0.37	-0.4	0.23
cce_1010	-	cation-transporting ATPase	0.59	-0.07	-0.12	-0.18	0.37	0.08	-0.08	-0.19	0.51
cce_1012	-	hypothetical protein	0.32	-0.19	-0.36	-0.49	0.49	-0.08	-0.59	-0.42	0.2
cce_1013	-	RNA-binding protein	0.28	-1.01	-0.56	-0.13	0.19	-1.15	-0.71	-0.38	0.2
cce_1015	-	hypothetical protein	-0.53	-0.91	-1.16	0.69	-0.1	-0.64	-0.07	0.39	0.43
cce_1017	-	NifU-like protein	0.53	0.18	0.03	-0.88	0.03	0.29	0.06	-0.68	-0.3
cce_1019	-	group 1 glycosyl transferase	-0.13	0.42	0.47	-0.07	-0.34	0.25	0.72	0.32	-0.23
cce_1020	-	hypothetical protein	-0.4	0.66	0.61	-0.53	-0.63	0.41	0.83	0.27	-0.73
cce_1021	-	hypothetical protein	-0.37	0.65	0.55	-0.27	-0.12	0.6	0.27	-0.31	-0.43
cce_1025	-	AMP-dependent synthetase and ligase/ acyl-CoA synthase	-0.44	-0.06	0.22	-0.14	0.03	0.91	0.55	-0.24	0.08
cce_1026	-	hypothetical protein	-0.01	-0.11	0.43	0.32	0.06	-0.54	0.5	0.05	-0.12
cce_1029	-	succinyldiaminopimelate transaminase	-0.23	0.13	0.15	-0.07	-0.16	0.38	0.2	0.25	-0.1
cce_1032	tyrS	tyrosyl-tRNA synthetase	0.03	0.54	0.72	-0.15	-0.13	0.33	0.65	-0.02	-0.28
cce_1033	-	hypothetical protein	0.26	-0.12	-0.16	-0.5	0.35	0.65	-0.32	-0.42	-0.16
cce_1034	-	hypothetical protein	0.8	0.34	-0.3	-1.24	0.24	0.5	-0.24	-1.36	-0.03
cce_1035	-	putative Iron permease FTR1	0.64	0.28	-0.27	-0.72	0.28	0.17	-0.24	-0.88	0.29
cce_1036	-	hypothetical protein	0.49	-0.39	-0.44	-0.02	0.38	-0.1	-0.38	0.14	0.5
cce_1037	-	hypothetical protein	0.3	-0.72	-0.95	-0.02	0.7	-0.66	-1.21	-0.27	0.62
cce_1038	-	hypothetical protein	0.24	-0.61	-0.7	-0.1	0.44	-0.59	-0.95	-0.15	0.52
cce_1041	-	hypothetical protein	-0.44	0.31	0.28	0.44	-0.27	0.29	0.43	0.72	0.04
cce_1042	-	hypothetical protein	-1.01	0.49	1.25	0.34	-0.58	0.4	0.83	0.37	-0.83
cce_1044	-	hypothetical protein	0.39	-0.54	-0.42	-0.09	0.49	-0.4	-0.19	-0.1	0.38
cce_1046	-	hypothetical protein	0.1	0.17	0.1	-0.04	-0.06	0.78	0.19	-0.13	-0.3
cce_1047	-	hypothetical protein	-0.12	-0.66	-0.2	0.84	0.47	-0.63	-0.08	-0.37	0.04
cce_1049	cupS	NDH-1S subunit, CO2 uptake small protein	-0.15	0.09	0.6	0.18	-0.27	-0.4	0.48	0.36	-0.17
cce_1050	-	hypothetical protein	0.27	0.31	0.46	-0.32	-0.03	0.3	0.58	-0.17	-0.23
cce_1051	-	hypothetical protein	0.81	0.11	-0.26	-0.54	0.34	-0.2	-0.13	-0.29	0.36
cce_1053	-	hypothetical protein	-0.21	-1.18	-0.92	0.13	0.08	-1	-0.87	-0.37	0.2
cce_1055	-	hypothetical protein	0.5	-0.51	-0.24	0.17	0.69	-0.12	-0.21	0.07	0.33
cce_1056	-	hypothetical protein	-0.3	-0.81	-0.65	0.77	0.27	-0.81	-0.36	0.44	0.23
cce_1058	-	hypothetical protein	0.03	-0.6	-1.05	0.42	0.29	-0.4	-1.08	0.13	0.74
cce_1059	-	putative Iojap-related protein	0.29	-1.1	-0.87	-0.13	0.5	-1.07	-0.77	-0.02	0.63
cce_1060	-	hypothetical protein	0.23	-0.12	-0.46	-0.28	0.32	-0.06	-0.78	-0.39	0.22
cce_1062	-	putative YrdC-like RNA-binding protein	0.07	0.59	0.93	-0.94	-0.52	0.89	0.97	-0.49	-0.91
cce_1063	hupS	[NiFe] uptake hydrogenase small subunit	0.94	1.32	-0.13	-2.09	-0.4	1.48	-0.15	-1.59	-0.83
cce_1064	hupL	[NiFe] uptake hydrogenase large subunit	1.01	1.42	-0.32	-1.7	-0.06	1.3	-0.71	-1.38	-0.28
cce_1065	-	hypothetical protein	0.64	-0.2	-0.26	-1.15	0.24	-0.24	0.01	-0.58	-0.12
cce_1068	-	transposase	0.14	-0.02	0.28	-0.48	-0.08	0.28	0.22	-0.19	-0.35
cce_1070	-	hypothetical protein	-0.35	0.61	0.52	-0.73	-0.86	0.64	0.87	0.04	-0.77
cce_1071	-	hypothetical protein	1.04	0.06	-0.02	-0.56	0.36	0.53	0.44	0.03	0.31
cce_1072	avaIR	type II site-specific deoxyribonuclease	-0.05	0.43	0.45	-0.19	-0.29	0.51	0.09	-0.18	-0.35
cce_1074	chlD	magnesium chelatase, ATPase subunit D	-0.24	0.54	0.79	-0.3	-0.58	0.1	0.78	0.29	-0.64
cce_1075	-	hypothetical protein	0.06	-0.34	-0.17	0.12	0.34	-0.11	-0.37	0.08	0.41
cce_1076	-	hypothetical protein	0.29	-0.27	-0.23	-0.17	0.37	-0.27	-0.16	-0.2	0.34
cce_1077	-	hypothetical protein	0.38	-1.6	-1.32	-0.4	0.84	-1.21	-1.62	-0.61	0.69
cce_1079	-	hypothetical protein	0.49	-0.19	-0.32	0.04	0.65	-0.5	-0.66	0.07	0.65
cce_1080	-	hypothetical protein	0.45	-0.32	-0.59	-0.08	0.58	-0.59	-1.04	-0.18	0.71
cce_1081	-	hypothetical protein	-0.3	-1.21	-0.75	0.51	0.09	-1.22	-0.8	0.22	0.26
cce_1082	-	hypothetical protein	-0.19	0.27	0.34	-0.32	-0.29	0.18	0.64	0.13	-0.11
cce_1083	-	hypothetical protein	0.7	-0.39	-0.67	-0.05	0.61	-0.09	-0.71	-0.07	0.51
cce_1084	purD	phosphoribosylglycinamide synthetase	-0.43	0.91	0.53	0.04	-0.39	1.01	0.39	0.04	-0.39
cce_1087	-	hypothetical protein	-0.07	0.35	0.59	-0.17	0.08	0.52	0.57	0.08	-0.04
cce_1093	-	hypothetical protein	0.74	0.42	0.19	0.03	0.43	0.54	0.17	-0.04	0.17
cce_1095	-	hypothetical protein	0.81	0.4	0.29	-0.29	0.37	0.44	-0.1	-0.3	0.05
cce_1097	-	hypothetical protein	-0.35	-0.15	0.54	0.12	-0.37	-0.12	0.59	0.47	-0.51
cce_1100	-	hypothetical protein	-0.11	0.48	0.26	-0.68	-0.07	0.32	0.13	-0.32	-0.21
cce_1102	-	putative helicase	0.02	-0.13	-0.15	0.51	0.31	-0.18	-0.45	0.07	0.32
cce_1103	-	hypothetical protein	-0.69	0.67	0.98	-0.04	-0.52	0.42	0.98	0.31	-0.7
cce_1104	-	hypothetical protein	-0.35	0.68	0.68	0.27	-0.1	-0.01	0.48	0.33	-0.22
cce_1110	-	hypothetical protein	-0.66	-0.47	-0.04	0.44	-0.1	-0.16	0.34	0.51	-0.25
cce_1113	-	periplasmic polyamine-binding protein of ABC transporter	-0.73	-0.23	0.06	0.57	-0.43	-0.38	0.37	0.47	-0.24
cce_1114	-	hypothetical protein	0.83	0.25	-0.08	-1.08	0.05	0.21	0.12	-0.71	0.05
cce_1115	exbD	biopolymer transport protein	-0.47	-0.68	-0.49	0.8	0.06	-1.01	-0.81	0.7	0.69
cce_1116	exbB1	putative biopolymer transport protein	-0.83	-0.41	-0.24	1.07	-0.18	-0.93	-0.51	0.43	0.17
cce_1117	-	proteinase inhibitor I4 serpin	0.6	0.06	-0.36	-0.43	0.33	0.07	-0.21	-0.36	0.41
cce_1120	-	putative phytase	-1.58	-2.04	-2	-1.09	0.18	-0.72	-0.88	-0.18	1.26
cce_1121	aspC2	aspartate aminotransferase	0.55	-0.11	-0.19	-0.3	0.24	-0.05	-0.09	-0.3	0.49
cce_1122	-	hypothetical protein	0.85	-0.04	-0.95	-1.29	0.7	0.18	-1.22	-1.49	0.44
cce_1123	-	hypothetical protein	0.84	-0.26	-0.99	-1.14	0.7	0.3	-1.06	-1.25	0.45
cce_1124	-	hypothetical protein	0.63	-0.15	-0.76	-0.34	0.5	0.42	-0.81	-0.55	0.43
cce_1125	pyrD	dihydroorotate dehydrogenase 2	0.31	0.31	-0.57	-0.32	0.24	0.43	-0.48	-0.27	0.09
cce_1128	-	hypothetical protein	0.57	-1.31	-1.23	-0.76	0.59	-1.45	-1.69	-1.14	0.43
cce_1129	-	hypothetical protein	-0.73	1.36	0.7	-0.48	-0.98	1.65	0.92	0.12	-1.12
cce_1131	-	hypothetical protein	-0.33	0.15	0.42	0.4	-0.15	0.1	0.29	0.48	-0.24
cce_1133	fadD	long-chain-fatty-acid CoA ligase	-0.1	-0.37	-0.32	0.16	0.02	-0.42	0.03	0.18	0.37
cce_1134	-	hypothetical protein	-0.06	-0.82	-0.5	0.33	0.22	-1.42	-0.77	0.12	0.33
cce_1136	ychF	GTP-dependent nucleic acid-binding protein EngD	0.41	-0.11	-0.18	-0.87	0.23	-0.02	-0.1	-0.4	0.31
cce_1138	-	two-component hybrid sensor and regulator	0.44	0.1	0.01	0.11	0.64	0.27	-0.22	-0.22	0.36
cce_1140	-	hypothetical protein	0.24	-0.31	-0.43	-0.7	0.33	0.09	-0.23	-0.39	0.39
cce_1141	-	hypothetical protein	0.52	-0.42	-0.73	-0.82	0.54	-0.15	-0.77	-0.68	0.6
cce_1142	-	hypothetical protein	0.23	-0.31	-0.74	-0.91	0.43	-0.05	-0.68	-0.51	0.62
cce_1144	-	hypothetical protein	0.25	0.7	0.79	-0.07	-0.28	0.2	0.86	0.04	-0.22
cce_1145	-	hypothetical protein	0.52	0.24	0.07	-0.92	0.02	0.39	0.04	-0.63	-0.18
cce_1148	-	hypothetical protein	-0.01	0.69	0.83	-0.39	-0.63	0.21	0.98	0.08	-0.49
cce_1151	-	hypothetical protein	-0.08	0.14	0.41	-0.32	-0.3	0.19	0.45	0.05	-0.37
cce_1153	-	esterase	0.1	0.16	-0.66	-0.21	0.16	0.18	-0.62	-0.46	0.27
cce_1155	-	peptidase M48, Ste24p	1.08	-1.4	-2.16	-2.17	0.63	-0.93	-1.9	-2.53	0.56
cce_1156	-	hypothetical protein	-0.08	-1.16	-0.64	0.12	0.08	-1.49	-0.72	0.26	0.19
cce_1157	-	hypothetical protein	0.32	-1	-0.77	-0.15	0.35	-0.92	-0.6	-0.09	0.47
cce_1158	-	hypothetical protein	0.11	-0.59	-0.54	0.29	0.18	-0.7	-0.37	0.25	0.62
cce_1162	-	hypothetical protein	0.02	0.53	0.13	0.08	0.2	0.55	0.6	0.58	0.74
cce_1169	-	hypothetical protein	0.11	-0.59	-0.47	0.66	0.36	-0.91	-0.88	0.17	0.76
cce_1170	-	hypothetical protein	-0.22	-0.73	-0.45	-0.08	0.07	-0.79	-0.36	0.05	0.59
cce_1172	-	hypothetical protein	-0.09	0.21	-0.04	-0.78	0.17	0.28	-0.26	0.14	0.22
cce_1174	tmk	putative thymidylate kinase	0.09	0.35	0.67	-0.85	-0.12	0.35	0.37	-0.33	-0.36
cce_1175	-	eicosanoid/glutathione metabolism family protein	0.27	-0.86	-0.43	-0.26	0.15	-0.84	-0.47	-0.06	0.25
cce_1176	ndhB	NAD(P)H-quinone oxidoreductase subunit 2	0.65	-0.27	-0.57	-0.3	0.32	-0.31	-0.89	-0.46	0.27
cce_1178	-	hypothetical protein	-0.21	-0.21	0.16	0.49	0.37	-0.2	0.06	0.19	0.01
cce_1181	-	methylthioadenosine phosphorylase	-0.11	-0.28	-0.12	0.21	0.07	-0.54	-0.25	0.46	0.27
cce_1182	-	hypothetical protein	-0.37	0.11	0.52	0.13	-0.52	-0.32	0.4	0.43	-0.59
cce_1185	-	two-component hybrid sensor and regulator	-0.14	0.25	0.3	-0.21	0.04	0.4	0.46	0.24	0.05
cce_1191	-	hypothetical protein	-0.43	0.56	0.91	0.02	-0.38	0.72	0.99	0.43	-0.37
cce_1195	-	hypothetical protein	-0.28	0.24	0.43	0.41	-0.07	-0.12	0.53	-0.02	-0.17
cce_1200	-	hypothetical protein	0.36	0	-0.06	-0.32	0.01	0.35	-0.16	-0.52	0.23
cce_1205	tatC	Sec-independent protein translocase protein	-0.1	-0.28	-0.54	0.01	-0.01	-0.48	-0.39	0.08	0.38
cce_1210	purL	phosphoribosylformylglycinamidine synthase II	0.01	0.67	0.62	-0.05	-0.14	0.39	0.42	0.22	-0.01
cce_1212	-	hypothetical protein	-0.83	-1.18	0.23	1.04	-0.8	-1.07	-0.41	0.17	-0.83
cce_1213	-	C-5 cytosine-specific DNA methylase	0.25	0.38	0.88	-0.4	-0.44	0.22	0.93	0.04	-0.61
cce_1214	narB	nitrate reductase	0.71	-0.28	-0.85	-0.26	0.3	-0.1	-1.48	-0.66	0.32
cce_1216	-	hypothetical protein	0.99	0.07	-0.35	-1.5	-0.02	-0.27	-0.67	-0.95	0.43
cce_1217	-	hypothetical protein	1.05	0.69	0.15	-0.81	0.28	0.69	-0.08	-0.55	0.34
cce_1218	-	hypothetical protein	-0.15	-0.47	-0.41	0.21	0.17	-0.26	-0.35	0.01	0.34
cce_1219	-	hypothetical protein	0.05	-0.69	-0.41	0.12	0.45	-0.54	-0.3	0.15	0.65
cce_1221	-	hypothetical protein	0.14	-0.85	-0.56	0.27	0.53	-0.86	-0.46	-0.07	0.75
cce_1224	-	hypothetical protein	-0.19	0.5	0.41	-0.19	-0.04	0.9	0.55	-0.11	-0.57
cce_1225	-	hypothetical protein	-0.04	0.67	0.42	-0.76	-0.33	0.67	0.73	-0.31	-0.54
cce_1231	-	hypothetical protein	-0.13	-0.42	0.12	0.3	-0.27	-0.58	-0.03	-0.03	-0.65
cce_1232	-	putative ABC transporter permease, ABC-2	-0.48	-1.35	-1.27	0.53	0.11	-1.45	-1.04	0.28	0.41
cce_1233	-	ABC transporter ATP-binding protein	-0.39	-0.5	-0.34	0.45	-0.3	-0.55	-0.19	0.11	0.06
cce_1234	-	NAD-dependent epimerase/dehydratase	-0.16	-1.38	-1.03	0.22	-0.2	-1.53	-0.72	0.29	0.33
cce_1236	-	hypothetical protein	-1.14	0.5	0.83	-0.1	-0.68	0.83	0.67	-0.38	-1.35
cce_1238	-	hypothetical protein	-0.29	0.61	0.52	-0.16	-0.49	0.23	0.07	-0.36	-0.78
cce_1239	-	hypothetical protein	-0.52	0.64	0.71	0.08	-0.35	0.12	0.48	0.22	-0.45
cce_1240	mntB	Mn2+ ABC transporter permease	-0.93	0.75	0.62	-0.19	-0.72	0.88	0.7	0.13	-1
cce_1241	mntA	Mn2+ ABC transporter ATP-binding protein	-1.39	0.92	0.86	-0.15	-0.75	0.81	1.07	0.35	-0.6
cce_1242	mntC	Mn2+ ABC transporter periplasmic binding protein	-0.9	0.92	0.87	-0.08	-0.6	0.97	1.13	0.21	-0.68
cce_1245	-	SDR family dehydrogenase/reductase	0.3	0.56	0.38	0.01	-0.18	0.36	0.53	0.06	-0.18
cce_1246	-	putative permease YjgP/YjgQ	0.01	-0.36	-0.56	0.56	0.24	0.06	-0.25	0.44	0.43
cce_1248	-	hypothetical protein	0.58	-0.35	-0.16	0.04	0.28	-0.95	-0.67	0.03	0.48
cce_1249	-	hypothetical protein	-0.17	-0.21	-0.2	0.78	0.26	-0.43	-0.28	0.66	0.22
cce_1253	-	sulfatase	-0.18	-0.01	0.5	0.55	0.1	0.11	0.48	0.42	0.25
cce_1255	-	hypothetical protein	-0.67	0.84	0.91	0.58	-0.71	0.05	1.14	0.95	-0.17
cce_1256	-	hypothetical protein	-0.51	0	0.18	0.48	-0.39	-0.35	0.26	0.55	-0.31
cce_1258	-	hypothetical protein	0.94	-0.31	-0.97	-0.6	0.42	-0.62	-0.82	-0.87	0.66
cce_1259	-	hypothetical protein	0.93	-0.08	-0.48	-0.61	0.75	-0.03	-0.57	-0.87	0.55
cce_1260	-	hypothetical protein	0.59	-0.2	-0.29	-0.16	0.41	-0.18	-0.06	-0.4	0.28
cce_1261	-	putative Tn7-like transposition protein D	0.22	0.46	0.77	-0.43	0.26	0.89	0.81	0.05	-0.18
cce_1262	-	putative Tn7-like transposition protein D	-0.17	0.4	0.48	0.21	0.14	0.68	0.56	0.33	0.11
cce_1263	-	putative Tn7-like transposition protein C	-0.15	0.19	0.4	-0.25	-0.31	0.08	0.92	0.26	-0.2
cce_1265	-	hypothetical protein	-0.31	-1.21	-0.52	0.03	0.01	-1.07	-0.4	0.61	0.3
cce_1266	glmS	glucosamine--fructose-6-phosphate aminotransferase	-1.01	-1.7	-1.36	0.99	-0.25	-1.75	-0.96	0.89	0.32
cce_1267	-	SDR family dehydrogenase/reductase	-0.49	0.82	0.41	0.42	-0.35	0.33	0.42	0.27	-0.13
cce_1270	ftsH1	cell division protein	0.25	-0.66	-0.3	0.33	0.25	-0.64	-0.53	0.2	0.42
cce_1274	-	putative cytidine/deoxycytidylate deaminase	0.24	-0.05	-0.05	-0.17	0.1	-0.2	-0.09	-0.39	0.04
cce_1276	-	hypothetical protein	0.55	-0.36	-0.59	-0.05	0.17	-0.53	-0.45	-0.18	0.44
cce_1277	-	putative histone-like DNA-binding protein	-0.18	-0.04	-0.03	0.25	-0.18	-0.36	0.02	0.44	-0.16
cce_1279	-	hypothetical protein	-0.65	-0.16	-0.16	1	-0.82	-0.45	0.8	0.59	-0.43
cce_1280	-	two-component sensor histidine kinase	-0.1	-0.55	-0.54	0.66	0.25	-0.22	-0.06	0.06	0.21
cce_1281	dpm1	dolichyl-phosphate-mannose synthase	0.01	0.19	0.27	0.74	0.06	-0.01	0.19	0.25	0.07
cce_1282	-	hypothetical protein	0.36	-1.46	-1.36	0.21	0.66	-1.37	-1.49	-0.1	0.67
cce_1283	-	hypothetical protein	0.21	-1.4	-1.12	0.12	0.49	-1.68	-1.33	-0.06	0.56
cce_1285	-	putative ribonuclease BN	-0.44	-0.5	-0.13	0.41	-0.4	-0.97	0.06	0.72	0.11
cce_1287	-	hypothetical protein	-0.22	0.1	0.25	0.51	-0.07	-0.05	0.32	0.53	0.23
cce_1288	-	putative lipoxygenase	-0.47	0.27	0.64	0.52	-0.29	0.04	0.44	0.67	-0.2
cce_1289	psaJ	photosystem I reaction center subunit IX	-0.36	-0.55	-0.05	0.23	-0.27	-0.9	-0.32	0.24	-0.28
cce_1290	psaF	photosystem I reaction center subunit III	-0.17	-0.49	0.02	0.47	-0.11	-0.74	-0.4	0.28	-0.17
cce_1292	-	hypothetical protein	0.27	-0.27	0.09	0.4	0.3	-0.43	-0.08	0.02	0.3
cce_1293	-	hypothetical protein	-0.01	-0.67	-0.45	0.22	0.21	-0.65	-0.3	0.1	0.41
cce_1294	-	hypothetical protein	-0.26	-0.42	-0.15	0.39	0.09	-0.64	-0.07	0.21	-0.17
cce_1296	bcp	bacterioferritin comigratory protein	-0.37	-0.23	-0.04	0.66	-0.15	-0.47	0.39	0.44	-0.1
cce_1297	-	ribosome-associated GTPase	0.03	-0.04	-0.03	0.59	0.11	-0.48	-0.07	0.15	0.47
cce_1300	-	hypothetical protein	-0.53	0.15	0.07	0.45	0.04	-0.29	0.17	0.08	-0.06
cce_1301	-	hypothetical protein	0.55	-0.59	-0.54	0.27	0.39	-0.77	-0.64	0.24	0.69
cce_1303	psbJ	photosystem II reaction center protein J	-0.18	0.07	0.36	0.55	-0.17	-0.17	-0.1	0.3	-0.41
cce_1304	psbL	photosystem II reaction center L	-0.22	-0.05	0.49	0.51	-0.13	-0.5	0.01	0.28	-0.33
cce_1305	psbF	cytochrome b559 subunit beta	-0.28	-0.27	0.31	0.41	-0.33	-0.63	-0.08	0.24	-0.53
cce_1307	psbE	cytochrome b559 subunit alpha	-0.68	-0.54	-0.01	0.44	-0.28	-0.95	-0.38	0.16	-0.44
cce_1308	-	Ycf48-like protein	-0.08	-0.65	0.33	0.22	-0.34	-0.75	0.44	0.46	-0.21
cce_1309	rub1	rubredoxin	-1.28	0.09	0.42	0.87	-0.67	-0.07	0.13	0.69	-0.43
cce_1310	gldA	glycerol dehydrogenase	0.48	-0.4	-0.52	-0.34	0.39	-0.38	-0.62	-0.36	0.47
cce_1313	isiB2	flavodoxin	0.47	1.01	0.29	-1.11	-0.02	1.24	-0.04	-0.99	-0.75
cce_1314	ftsZ	cell division protein	-0.03	0.37	0.34	0.07	-0.33	0.09	0.27	0.15	-0.25
cce_1315	-	hypothetical protein	-0.31	0.21	0.62	-0.69	-0.17	1.16	0.01	-0.66	-0.64
cce_1317	ispE	4-diphosphocytidyl-2-C-methyl-D-erythritol kinase	-0.02	0.13	0.36	0.47	-0.22	0.14	0.47	0.69	-0.06
cce_1320	-	hypothetical protein	-0.29	0.22	0.58	0.07	-0.13	0.17	1.14	0.47	0.08
cce_1321	pheT	phenylalanyl-tRNA synthetase subunit beta	-0.17	-0.42	-0.06	0.21	0.09	-0.45	-0.1	-0.2	0.01
cce_1323	-	hypothetical protein	0.29	0.59	0.56	-0.13	-0.03	0.52	0.71	0.06	0.03
cce_1324	-	hypothetical protein	-0.13	0.07	0.11	-0.25	-0.35	0.31	-0.15	-0.23	-0.21
cce_1325	-	hypothetical protein	0.07	0.51	0.8	-0.89	-0.53	0.58	1.11	0.42	-0.48
cce_1326	-	hypothetical protein	-0.2	0.73	1.01	-0.51	-0.21	0.61	0.51	-0.04	-0.44
cce_1327	-	hypothetical protein	0	0.72	0.95	-0.48	-0.13	0.52	0.69	-0.06	-0.39
cce_1335	-	hypothetical protein	-0.26	0.28	0.3	0.09	-0.22	0.19	0.49	0.43	0.01
cce_1341	psaD	photosystem I reaction center subunit II	0.07	-1.14	-0.57	0.01	0.05	-1.2	-0.88	-0.05	0.02
cce_1343	groES	co-chaperonin GroES	-1.13	0.45	0.87	0.45	-0.84	0.29	0.66	0.24	-1.82
cce_1344	groEL	chaperonin GroEL	-1.01	0.57	1.14	-0.1	-1.31	0.37	0.94	0.04	-2.54
cce_1345	-	ATP synthase subunit gamma-like protein	-0.07	0.02	0.26	-0.09	-0.42	0.02	0.3	-0.06	-0.71
cce_1347	-	hypothetical protein	0.71	-0.34	-0.21	0.51	0.53	-0.2	-0.29	0.07	0.19
cce_1348	-	hypothetical protein	-0.31	0.23	0.14	0.05	-0.03	0.77	0.42	0.28	-0.02
cce_1351	lysA	diaminopimelate decarboxylase	0.45	0.45	0.25	-0.06	0.26	0.46	-0.01	-0.17	0.13
cce_1352	-	hypothetical protein	-0.04	-1.04	-1.01	0.09	0.21	-0.93	-0.93	-0.24	0.41
cce_1354	nrdA	ribonucleoside-diphosphate reductase subunit alpha	0.63	0.69	0.08	-1.21	0.16	0.24	-0.43	-1.59	-0.32
cce_1357	-	fructose-1,6-bisphosphate aldolase	-0.24	-0.47	0.31	0.4	-0.06	-0.5	0.04	0.43	-0.12
cce_1366	rnpA	ribonuclease P	-0.08	0.67	0.39	0.19	-0.18	0.07	0.23	0.06	-0.29
cce_1367	rpmH	50S ribosomal protein L34	-0.08	0.49	0.38	-0.24	-0.37	-0.21	0.34	-0.13	-0.34
cce_1368	-	hypothetical protein	-0.51	0.86	1.08	-0.38	-0.78	0.78	1.19	0.37	-0.8
cce_1369	-	hypothetical protein	-0.24	0.17	0.51	0.05	-0.2	0.03	0.57	0.26	-0.34
cce_1372	-	carboxyl-terminal protease	-0.12	-0.49	-0.32	-0.08	-0.11	-0.86	-0.4	-0.08	0.08
cce_1374	-	hypothetical protein	-0.37	-0.35	-0.04	0.63	-0.24	-0.36	0.13	0.63	-0.11
cce_1375	-	hypothetical protein	-0.02	0.44	0.23	0.17	-0.2	0.11	0.27	0.05	-0.1
cce_1376	tal	transaldolase	-0.04	0.41	0.35	0	-0.01	-0.04	0.35	-0.05	-0.18
cce_1379	exsB	transcriptional regulator	-0.29	0.84	0.69	-0.21	-0.41	0.88	0.51	-0.13	-0.57
cce_1380	-	hypothetical protein	-0.56	0.41	0.48	0.2	-0.8	-0.18	0.76	0.29	-0.41
cce_1381	-	hypothetical protein	0.81	0.08	-0.3	-0.26	0.36	0.25	0.07	-0.75	0.2
cce_1383	petB	cytochrome b6	0.24	-0.28	-0.29	0.11	0.28	-0.54	-0.73	-0.29	0.04
cce_1384	petD	cytochrome b6-f complex subunit IV	0.13	0.34	-0.24	-0.14	0.12	0.41	-0.62	-0.34	-0.09
cce_1386	-	putative TRAP dicarboxylate transporter DctM subunit	0.14	-0.02	-0.22	0.37	0.21	-0.41	-0.66	-0.05	0.33
cce_1389	-	hypothetical protein	-0.07	-0.31	0.12	0.65	0.18	-0.66	-0.07	0.23	0.11
cce_1390	-	hypothetical protein	-0.26	0.42	0.44	0.08	-0.27	0.28	0.84	0.09	-0.23
cce_1391	rplU	50S ribosomal protein L21	0.07	0.65	0.66	0.08	-0.2	0.53	0.62	-0.14	-0.38
cce_1395	-	hypothetical protein	-0.49	0.37	0.54	0.22	-0.33	-0.1	0.53	0.31	-0.22
cce_1398	-	hypothetical protein	-0.53	0.53	0.64	-0.22	-0.59	0.48	0.86	-0.04	-0.62
cce_1399	-	hypothetical protein	0.26	0.68	0.26	0.03	-0.13	0.6	0.39	0.05	0.03
cce_1402	-	hypothetical protein	0.03	-0.64	-0.62	0.77	0.2	-0.46	-0.2	0.26	0.42
cce_1403	-	Na+/solute symporter	-0.24	-0.74	-0.59	0.65	0.08	-0.46	-0.52	0.39	0.1
cce_1404	-	hypothetical protein	-0.61	-0.29	0.39	0.7	-0.1	-0.22	0.21	0.41	-0.29
cce_1408	-	hypothetical protein	0.12	-0.31	-0.14	0.65	0.59	-0.91	-0.86	-0.25	0.1
cce_1409	-	hypothetical protein	0.29	0.15	0.2	0.73	0.56	-0.21	0.19	0.28	0.59
cce_1410	-	hypothetical protein	-0.1	-0.28	-0.26	0.41	0.05	-0.67	-0.28	0.31	0.47
cce_1411	-	hypothetical protein	-0.63	0.57	1.12	-0.17	-0.61	0.76	1.24	-0.04	-0.86
cce_1412	-	two-component response regulator	-0.75	0.71	0.64	-0.08	-0.69	0.81	1.18	0.14	-0.5
cce_1413	-	sensory transduction histidine kinase	-0.02	0.45	0.41	-0.31	-0.15	0.34	0.33	-0.08	-0.12
cce_1414	-	hypothetical protein	-0.46	0.31	0.66	0.37	-0.48	-0.24	0.59	0.27	-0.46
cce_1415	-	hypothetical protein	-0.72	0.67	1	0.29	-0.69	0.48	0.74	0.3	-0.51
cce_1416	-	hypothetical protein	0.56	0.61	0.72	0.17	0.18	0.38	0.26	0.03	0.07
cce_1417	-	hypothetical protein	0.11	-0.23	-0.04	0.41	0.14	-0.26	-0.25	0.02	0.04
cce_1418	-	AMP-dependent synthetase and ligase	0.21	-1.28	-1.61	-0.06	0.35	-1.44	-1.89	-0.48	0.8
cce_1419	-	hypothetical protein	0.44	-1.2	-1.58	-0.41	0.36	-1.11	-1.57	-0.14	0.8
cce_1420	-	hypothetical protein	0.48	0.01	0	-0.51	0.22	0.08	-0.36	-0.5	0.21
cce_1421	-	putative type II thioesterase	0.69	-0.34	-0.43	-0.48	0.51	-0.3	-0.62	-0.3	0.39
cce_1422	-	hypothetical protein	-0.05	-0.58	-0.88	0.09	-0.38	-0.69	-0.64	0.19	0.38
cce_1423	-	transcriptional regulator	-0.06	-0.7	-0.44	0.18	0.42	-0.69	-0.34	-0.29	0.32
cce_1424	-	hypothetical protein	0.05	-0.32	-0.21	0.4	0.25	0.02	-0.08	0.22	0.22
cce_1426	-	putative PUCC protein	0.2	-0.48	-0.78	0.46	0.48	-0.22	-0.99	0.13	0.33
cce_1427	-	putative Uracil-DNA glycosylase superfamily protein	0.37	-0.72	-0.85	0.29	0.51	-0.88	-0.96	-0.15	0.59
cce_1430	-	hypothetical protein	0.17	0.1	0.28	0.43	-0.02	-0.39	0.19	0.27	0.07
cce_1432	-	hypothetical protein	1.88	0.39	-1.65	-1.44	0.35	0.7	-1.01	-1.85	-0.29
cce_1433	-	hypothetical protein	0.4	-0.6	-0.53	0.14	0.52	-0.62	-0.55	-0.38	0.21
cce_1434	uvrC	excinuclease ABC subunit C	-0.07	-0.86	-0.76	0.26	0.25	-0.68	-0.59	0.18	0.45
cce_1435	-	hypothetical protein	0.55	-0.21	0.14	0.15	0.54	-0.23	-0.04	-0.09	0.32
cce_1438	-	hypothetical protein	0.17	-0.72	-0.57	0.62	0.7	-1.02	-0.51	-0.01	0.63
cce_1439	-	hypothetical protein	0.19	-0.82	-0.38	-0.31	0.26	-0.63	-0.45	-0.61	-0.11
cce_1440	-	hypothetical protein	-0.44	-0.05	1.02	-0.48	-0.11	0.71	1.33	-0.51	-0.81
cce_1444	-	hypothetical protein	-0.36	-0.43	-0.43	0.22	0.14	-0.18	-0.16	-0.02	0.12
cce_1446	-	hypothetical protein	-0.82	0.58	0.61	-0.2	-0.69	0.66	0.46	-0.04	-0.67
cce_1447	-	hypothetical protein	-0.11	0.09	0.38	0.12	-0.24	-0.08	0.47	0.41	0.02
cce_1454	-	hypothetical protein	0.05	-0.78	-0.57	-0.02	0.07	-0.64	-0.4	0.02	0.21
cce_1455	thrC1	threonine synthase	0.1	0.23	-0.26	-0.11	0.29	0.62	-0.38	-0.12	0.23
cce_1456	-	putative alpha-glucosidase	-0.16	0.33	0.61	-0.57	-0.19	0.61	0.63	-0.25	-0.46
cce_1459	-	hypothetical protein	0.62	0.13	0.15	-0.23	0.49	0.12	-0.27	-0.08	0.19
cce_1460	-	hypothetical protein	1.04	0.11	-0.4	-1.39	0.27	0.23	-0.34	-0.78	0.12
cce_1461	-	hypothetical protein	1.35	-0.18	-0.98	-1.56	0.67	-0.05	-0.8	-1.52	0.29
cce_1462	-	hypothetical protein	1.15	-0.44	-1.22	-1.44	0.63	-0.09	-0.95	-1.36	0.32
cce_1463	-	hypothetical protein	1.14	-0.42	-1.1	-1.19	0.7	0.04	-0.92	-1.47	0.29
cce_1464	-	hypothetical protein	0.43	-1.64	-1.71	-0.09	0.59	-1.3	-1.9	-0.98	0.36
cce_1469	-	hypothetical protein	0.46	-0.25	0.02	-0.44	0.52	-0.03	-0.02	-0.41	0.28
cce_1471	-	putative ABC-2 type transporter	0.01	-0.87	-0.77	0.35	0.19	-1.01	-0.8	0.02	0.54
cce_1473	cysK	cysteine synthase A	1.25	-0.26	-0.9	-1.38	0.5	0.13	-0.84	-1.32	0.29
cce_1474	malQ	4-alpha-glucanotransferase	-0.02	0.08	0.32	-0.1	-0.29	0.02	0.7	-0.04	-0.53
cce_1475	-	WD repeat-containing protein	-0.21	-0.84	-0.84	0.14	-0.04	-1.06	-0.52	-0.12	0.49
cce_1476	-	hypothetical protein	-0.68	0.23	0.33	0.24	-0.84	-0.32	0.97	0.7	-0.26
cce_1477	-	hypothetical protein	-0.39	0.37	0.69	0.4	-0.37	-0.08	0.64	0.53	-0.55
cce_1478	-	hypothetical protein	0.06	-0.57	-0.3	-0.06	0.22	-0.58	-0.27	0.07	0.23
cce_1479	-	putative phosphohistidine phosphatase SixA	0.16	-0.7	-0.07	0.51	0.53	-0.57	-0.31	0	0.28
cce_1480	-	Holliday junction resolvase-like protein	0.81	-0.65	-1.16	-0.58	0.57	-0.43	-1	-1.01	0.63
cce_1481	-	hypothetical protein	-1.1	0.55	0.91	0.73	-0.81	0.55	0.8	0.86	-0.29
cce_1482	-	hypothetical protein	0.71	-0.56	-1.15	-1.1	0.37	-0.08	-1.06	-1.38	0.16
cce_1490	-	hypothetical protein	0.11	0.26	0.41	-0.16	-0.1	0.27	0.69	0.23	-0.23
cce_1493	-	hypothetical protein	0.07	-0.14	0	0.49	0.36	-0.04	-0.12	0.27	0.36
cce_1495	thrS	threonyl-tRNA synthetase	0.38	-0.26	0.07	0.69	0.23	-0.46	-0.05	0.11	0.19
cce_1498	-	nitrogen assimilation regulatory protein	0.31	-0.38	-0.37	0.28	0.55	-0.52	-0.57	0.25	0.52
cce_1500	-	hypothetical protein	0	0.3	0.17	0.81	-0.38	-0.04	0.41	0.62	-0.2
cce_1502	-	hypothetical protein	0.06	0.21	0.85	-0.63	-0.37	0.56	0.9	-0.14	-0.29
cce_1504	-	hypothetical protein	0.59	0.66	0.54	-0.32	0.02	0.39	0.04	-0.02	0.02
cce_1505	-	hypothetical protein	0.39	0.57	0.55	-0.58	-0.07	0.58	0.4	-0.12	-0.15
cce_1512	atpB2	F0F1 ATP synthase subunit beta	0.32	-0.1	-0.06	0.1	0.35	0.36	-0.23	0.19	0.34
cce_1513	-	hypothetical protein	0.8	-2.15	-1.88	-0.35	0.84	-1.59	-1.85	-0.54	0.69
cce_1514	pyrE	orotate phosphoribosyltransferase	-0.28	-0.42	-0.15	0.47	0.03	-0.28	0.2	0.35	0.21
cce_1518	-	hypothetical protein	1.16	0.12	-0.32	-0.57	0.16	-0.69	-0.83	-0.89	-0.16
cce_1520	-	two-component response regulator	0.39	-0.11	-0.19	-0.33	0.41	0.02	-0.04	-0.48	0.24
cce_1523	-	hypothetical protein	1.15	-0.38	-0.92	-1.07	0.76	-0.13	-0.88	-1.36	0.75
cce_1524	-	hypothetical protein	1.21	-0.73	-1.35	-1.2	0.68	-0.2	-1.28	-1.67	0.6
cce_1525	yrdA	ferripyochelin binding protein	-0.76	0.68	0.83	0.17	-0.81	0.51	0.91	0.29	-0.93
cce_1526	psbY	photosystem II protein Y	-0.01	-0.16	0.28	0.28	-0.21	-0.38	0.22	0.27	-0.3
cce_1527	pyrF	orotidine 5'-phosphate decarboxylase	0.31	-0.72	-0.42	-0.02	0.14	-0.64	-0.38	0.02	0.2
cce_1528	-	hypothetical protein	0.03	-0.52	-0.63	0.29	0.18	-0.38	-0.32	-0.03	0.4
cce_1531	cbiQ3	putative cobalt ABC transporter permease	0.35	-0.17	-0.26	0.06	0.19	-0.33	-0.6	-0.18	0.31
cce_1532	-	hypothetical protein	-1.01	0.85	0.74	-0.51	-1.02	0.68	0.53	-0.01	-1.19
cce_1534	-	putative carotenoid isomerase	-0.63	0.5	0.63	0.43	-0.24	0.42	0.48	0.45	-0.23
cce_1537	-	hypothetical protein	-0.04	0.62	0.07	-1.1	0.12	1.3	-0.65	-1.23	0.32
cce_1538	-	hypothetical protein	-0.7	-1.05	-1.57	1.12	0.02	-1.13	-1.8	0.31	0.55
cce_1539	-	hypothetical protein	-0.93	-1.28	-1.59	0.83	-0.42	-1.26	-1.41	0.67	0.48
cce_1540	-	hypothetical protein	-0.71	-0.72	0.6	0.97	-0.52	-1.13	0.22	0.95	-0.28
cce_1541	-	hypothetical protein	-0.07	-0.82	-0.67	0.11	0.08	-0.47	-0.13	0.21	0.44
cce_1542	gpmA	phosphoglyceromutase	-0.38	-0.78	-0.64	0.32	-0.01	-0.55	-0.33	0.47	0.51
cce_1547	-	hypothetical protein	-0.68	-1.26	-0.89	0.11	-0.08	-1.76	-0.95	0.29	0.48
cce_1550	-	hypothetical protein	0.05	0.54	0.89	-0.22	-0.43	0.2	0.87	0.11	-0.45
cce_1555	-	hypothetical protein	-0.01	-0.36	-0.23	0.13	0.4	-0.42	-0.39	0.07	0.2
cce_1556	-	putative sensor protein	-0.06	0.11	0.75	-0.27	-0.05	0.29	0.72	-0.15	-0.44
cce_1560	-	serine/threonine protein kinase	-0.09	0.22	0.51	-0.19	-0.11	0.58	0.53	-0.01	-0.38
cce_1561	dnaG	DNA primase	0.25	0.37	0.48	0.09	0.12	0.34	0.69	0.36	0.16
cce_1563	-	hypothetical protein	-0.76	-0.07	0.41	0.69	-0.48	-0.67	-0.32	0.81	0.05
cce_1567	-	putative sodium dependent transporter	-0.28	0.1	0.38	0.43	0.11	0.1	0.25	0.34	0.07
cce_1570	surE	stationary phase survival protein SurE	-0.03	-0.44	-0.92	0.36	0.55	-0.09	-0.78	-0.13	0.37
cce_1571	-	hypothetical protein	-0.47	0.34	0.25	0.66	-0.21	0.06	0.38	0.44	-0.3
cce_1572	-	hypothetical protein	0.68	0.56	0.24	-0.11	-0.12	0.53	0.5	-0.38	-0.43
cce_1578	pilM	type IV pilus assembly protein	0.78	-1.2	-0.64	-0.43	0.56	-1.27	-0.73	-0.33	0.5
cce_1579	-	hypothetical protein	0.08	-0.29	-0.61	0.03	0.54	-0.16	-0.62	-0.13	0.45
cce_1580	-	hypothetical protein	0.51	-0.78	-0.81	-0.03	0.7	-0.64	-0.84	-0.04	0.7
cce_1581	gspD	general secretion pathway protein D	0.49	-1.64	-1.5	-0.18	0.58	-1.3	-1.39	-0.04	0.61
cce_1582	-	hypothetical protein	0.2	-0.53	-0.31	-0.16	0.44	-0.37	-0.47	-0.17	0.33
cce_1583	fabD	malonyl coenzyme A-acyl carrier protein transacylase	-0.12	0.26	0.58	-0.05	-0.14	0.09	0.83	0.37	-0.22
cce_1584	fabH	3-oxoacyl-ACP synthase	-0.54	0.23	0.1	0.25	-0.44	0.13	0.04	0.17	-0.17
cce_1586	map1	methionine aminopeptidase	-0.4	0.17	0.29	-0.07	-0.24	-0.06	0.67	0.27	-0.13
cce_1589	-	hypothetical protein	0.53	0.42	-0.35	-0.7	0.48	0.19	-0.46	-0.78	0.47
cce_1590	-	hypothetical protein	0.21	0.3	-0.71	-1.27	-0.02	-0.01	-0.5	-1.14	0.16
cce_1595	putA	bifunctional proline dehydrogenase/delta-1-pyrroline-5-carboxylate dehydrogenase	-0.6	0.55	0.82	0.15	-0.48	0.3	0.63	0.3	-0.67
cce_1596	-	hypothetical protein	-0.39	0.96	0.88	0.03	-0.42	0.46	0.52	0.65	-0.67
cce_1598	moaB2	molybdenum cofactor biosynthesis protein B	-0.68	0.31	0.06	0.25	-0.5	0.34	0.04	0.42	-0.3
cce_1600	-	putative Rad3-related DNA helicase	0.22	-0.3	-0.14	0.56	0.48	-0.25	-0.04	0.06	0.42
cce_1601	-	D-lactate dehydrogenase	-0.61	0.81	0.44	-0.61	-0.57	1.27	0.67	-0.27	-0.55
cce_1602	-	acetyltransferase	0	0.28	0.46	-0.22	-0.15	0.4	0.49	0.17	-0.05
cce_1605	menE	O-succinylbenzoic acid--CoA ligase	-0.1	0.36	0.44	-0.03	-0.17	0.22	0.4	0.07	-0.07
cce_1616	-	hypothetical protein	0.15	-0.19	-0.44	0.26	0.28	0.08	-0.5	-0.09	0.25
cce_1617	-	hypothetical protein	0.39	-0.35	-0.65	-0.03	0.22	-0.21	-0.47	-0.06	0.26
cce_1618	cobM	precorrin-4 C(11)-methyltransferase	0.78	-0.47	-0.5	-0.4	0.79	-0.43	-0.83	-0.39	0.45
cce_1620	sodB	superoxide dismutase	-1.08	0.25	0.36	0.03	-0.77	0.04	0.15	0.03	-0.86
cce_1622	-	hypothetical protein	0.12	-0.31	-0.32	0.33	0.37	-0.42	-0.28	-0.04	0.32
cce_1623	nusB	transcription antitermination protein NusB	0.5	-0.13	-0.29	-0.49	0.12	-0.09	0.12	-0.25	0.27
cce_1624	-	hypothetical protein	-0.16	0.09	0.28	0.26	-0.24	-0.09	0.45	0.14	-0.13
cce_1626	-	ABC transporter ATP-binding protein	0.19	-1.36	-1.27	0.08	-0.07	-1.82	-1.18	-0.03	0.58
cce_1627	-	hypothetical protein	0.35	0.38	-0.27	-0.78	0.26	0.97	-0.32	-0.78	-0.08
cce_1629	glgP1	glycogen phosphorylase	0.48	0.3	0.06	-0.6	0.03	0.31	0.07	-0.62	0.04
cce_1630	-	two component transcriptional regulator	0.11	0.23	-0.53	-0.14	0.01	0.44	-0.22	-0.29	0.27
cce_1631	-	cell envelope-related transcriptional attenuator	0.07	-1.53	-1.48	0.06	0.39	-1.15	-1.26	-0.06	0.46
cce_1632	-	PEP/pyruvate-binding protein	0.11	0.04	0	-0.36	-0.01	0.44	0.44	-0.23	-0.09
cce_1633	-	hypothetical protein	0.2	0.49	0.3	-0.29	-0.03	0.3	0.09	-0.27	-0.3
cce_1636	-	hypothetical protein	-0.01	0.12	0.61	0.37	-0.11	-0.51	0.52	0.45	0.04
cce_1639	-	hypothetical protein	0.39	-0.2	-0.57	-0.13	0.4	-0.13	-0.56	-0.27	0.45
cce_1640	nrdB1	ribonucleoside-diphosphate reductase subunit beta	0.54	-0.42	-0.51	-0.32	0.17	-0.56	-0.42	-0.44	0.42
cce_1642	-	auxin efflux carrier	-0.03	-0.82	-1.75	0.46	0.18	-0.75	-2.06	-0.65	1.01
cce_1643	-	nitroreductase	0.09	-0.47	-0.54	-0.32	-0.02	-0.91	-0.79	-0.4	0.65
cce_1644	-	hypothetical protein	0.35	0.71	0.3	-0.46	-0.34	0.83	0.48	-0.07	-0.65
cce_1645	cobS	cobalamin synthase	0.08	-0.16	-0.23	0.42	0.25	-0.07	0.02	0.22	0.37
cce_1646	-	hypothetical protein	0.55	-0.94	-1.28	-0.43	0.53	-0.81	-1.19	-0.78	0.52
cce_1647	-	putative ATPase	-0.42	0.48	0.32	0.68	0.02	0.52	0.42	0.55	0.06
cce_1648	-	hypothetical protein	-0.08	0.14	0.51	0.68	0	-0.73	0.13	0.33	0.07
cce_1651	-	putative ATPase	-0.44	0.84	0.62	0.46	-0.41	0.39	0.27	0.24	-0.44
cce_1654	-	AMP-dependent synthetase and ligase/ acyl-CoA synthase	0.44	-0.82	-1.07	0.37	0.37	-0.69	-0.74	-0.01	0.49
cce_1655	-	hypothetical protein	0.54	0.34	0.14	-0.08	-0.2	0.17	-0.19	-0.23	-0.18
cce_1657	-	hypothetical protein	0.24	0.86	0.46	-0.38	-0.24	0.38	0.52	-0.16	-0.28
cce_1658	-	hypothetical protein	0.13	0.78	0.38	-0.55	-0.25	1.03	0.4	-0.06	-0.29
cce_1659	hemB2	delta-aminolevulinic acid dehydratase	-0.18	0.23	0.78	0.36	-0.37	-0.18	0.62	0.38	-0.52
cce_1662	-	putative polysaccharide pyruvyl transferase	0.04	0.56	0.38	0.06	-0.07	0.32	0.36	0.01	-0.11
cce_1665	petF1	2Fe-2S ferredoxin	0.4	-0.12	-0.14	-0.22	0.3	-0.12	-0.11	-0.27	0.22
cce_1666	-	hypothetical protein	0.74	-0.09	-0.15	-0.22	0.32	-0.16	0.12	-0.17	0.29
cce_1668	tldD	putative modulator of DNA gyrase	0.23	-0.64	-0.62	0.07	0.32	-0.68	-0.79	-0.01	0.43
cce_1669	-	hypothetical protein	-0.05	-0.28	-0.25	0.23	0.33	-0.22	-0.25	0.28	0.4
cce_1671	-	DNA polymerase III subunit delta	-0.64	0.79	1.13	0.2	-0.72	0.45	1.3	0.06	-0.85
cce_1675	-	hypothetical protein	0.29	0.3	0.62	0.11	-0.36	0.42	0.64	0.36	-0.53
cce_1677	-	hypothetical protein	0.12	0.04	0.09	0.61	0.18	0.02	-0.12	0.24	0.1
cce_1678	-	hypothetical protein	1.06	1.14	0.28	-0.45	0.4	1.56	0.11	-0.32	0.14
cce_1679	-	GTP-binding protein TypA	0.58	0.71	-0.02	-0.42	0.05	0.45	-0.19	-0.09	-0.04
cce_1680	-	putative monovalent cation/H+ antiporter subunit B	-0.29	-0.14	0.1	-0.14	-0.17	0.02	0.34	0.15	0.01
cce_1682	-	hypothetical protein	-0.22	0.44	-0.04	-0.36	-0.3	0.55	0.04	-0.18	0.07
cce_1686	-	putative monovalent cation/H+ antiporter subunit C	-0.25	0.67	0.76	-0.26	-0.28	0.34	0.37	0.41	-0.16
cce_1687	-	hypothetical protein	-0.44	0.74	0.87	-0.13	-0.92	0.42	0.94	0.57	-0.82
cce_1688	-	Na+/H+ antiporter	0.49	-0.56	-0.19	-0.51	0.28	-0.92	-0.29	-0.37	0.75
cce_1689	-	sulfate transporter	0.76	-1.57	-0.92	-0.47	0.56	-1.6	-1.26	-0.73	1.02
cce_1690	ndhD5	NAD(P)H-quinone oxidoreductase subunit 4	-0.47	-0.69	0.44	0.75	-0.25	-1.24	-0.09	0.72	0.05
cce_1691	-	hypothetical protein	-0.29	-0.21	0.46	0.69	0.01	-0.44	0.03	0.59	0.13
cce_1693	ndhD4	NAD(P)H-quinone oxidoreductase subunit D4	-0.46	-0.03	0.5	0.66	-0.18	-0.15	0.1	0.5	-0.29
cce_1696	-	transposase	0.79	0.42	0.17	-0.86	0.37	0.84	0.58	-0.27	0.21
cce_1698	-	hypothetical protein	0.04	0.35	0.28	-0.1	-0.04	0.51	0.01	-0.25	-0.41
cce_1702	-	hypothetical protein	-0.38	0.47	0.28	-0.4	-0.24	0.61	0.15	0.16	-0.02
cce_1703	-	hypothetical protein	-0.25	0.67	0.71	-0.48	-0.28	0.56	0.52	0.09	-0.4
cce_1705	-	hypothetical protein	0.23	0.26	0.39	-0.48	0.08	0.38	0.38	-0.31	-0.23
cce_1707	-	hypothetical protein	0.73	-1.41	-1.02	-1.07	0.48	-1.21	-0.91	-1.03	0.34
cce_1709	-	hypothetical protein	-0.12	-0.19	-0.77	-0.04	-0.09	-0.49	-0.77	-0.01	0.61
cce_1713	-	ABC transporter ATP-binding protein	-0.38	-1.25	-0.91	-0.09	-0.39	-1.83	-1.17	-0.4	0.54
cce_1716	-	hypothetical protein	-0.14	0.01	0.19	-0.31	-0.13	0.31	0.47	0.22	-0.29
cce_1717	-	FMN-dependent alpha-hydroxy acid dehydrogenase	0.68	0.01	-0.4	-0.48	0.34	0.05	-0.41	-0.41	0.46
cce_1720	-	hypothetical protein	-0.08	0.75	-0.15	-0.85	-0.1	0.7	0	-0.46	0.15
cce_1721	-	hypothetical protein	-0.74	-0.1	-0.03	0.76	-0.32	0.23	0.42	0.57	-0.04
cce_1722	alaS	alanyl-tRNA synthetase	0.32	-0.74	-0.56	-0.12	0.33	-0.67	-0.55	-0.19	0.34
cce_1723	-	hypothetical protein	0.13	-1.19	-0.51	0.07	0.58	-0.82	-0.48	0.37	0.33
cce_1724	-	hypothetical protein	-0.73	-1.07	-0.56	0.9	-0.1	-1.28	-0.32	0.67	0.27
cce_1725	-	two-component transcriptional regulatory protein	-0.45	0.6	0.97	0.01	-0.35	0.63	0.93	0.24	-0.5
cce_1726	-	hypothetical protein	-0.13	0.28	0.59	-0.33	-0.09	0.34	0.28	-0.21	-0.34
cce_1727	-	hypothetical protein	0.53	0.03	0.07	-0.76	0.47	0.78	0.17	-1.04	-0.24
cce_1730	rfbC	dTDP-4-dehydrorhamnose 3,5-epimerase	-0.02	0.64	0.46	-0.01	-0.18	0.35	0.61	0.5	-0.01
cce_1731	-	putative Sua5/YciO/YrdC/YwlC	-0.19	0.49	0.48	0.4	-0.36	0.51	0.73	0.55	-0.21
cce_1735	-	hypothetical protein	0.05	0.45	0.38	0.17	-0.37	0.19	0.23	0.29	-0.37
cce_1738	-	hypothetical protein	-1.3	-1.39	-1.06	1.16	-0.52	-1.45	-0.6	0.74	-0.08
cce_1742	-	hypothetical protein	-0.22	0.07	0.1	0.25	-0.28	0.2	0.24	0.31	-0.02
cce_1743	-	peptidase M52, hydrogen uptake protein	0.73	0.05	-0.41	-0.14	0.18	-0.02	-0.04	-0.49	0.08
cce_1745	-	DNA binding protein HU	0.1	-0.32	-0.68	-0.27	0.16	-0.23	-0.96	-0.46	-0.01
cce_1747	psaC	photosystem I subunit VII	0.48	-0.52	-0.34	0.17	0.18	-0.59	-0.6	0.11	0.07
cce_1748	-	transglycosylase-associated protein	0.48	-0.64	-0.74	-0.42	0.24	-0.56	-0.66	-0.42	0.26
cce_1749	-	hypothetical protein	0.74	-1.63	-0.93	-0.28	0.71	-1.28	-1.07	-0.34	0.77
cce_1750	-	hypothetical protein	-0.5	0.63	0.49	0.62	-0.2	0.42	0.55	0.44	-0.06
cce_1752	-	glycoside hydrolase family protein	-0.52	0.55	0.22	0.28	-0.2	0.4	0.11	0.37	-0.19
cce_1754	pth	peptidyl-tRNA hydrolase	-0.28	0.13	0.5	0.12	-0.19	-0.14	0.54	0.14	-0.28
cce_1755	-	hypothetical protein	-0.55	0.43	0.2	0.09	-0.24	0.38	0.47	0.23	-0.07
cce_1756	-	hypothetical protein	1.02	-1.6	-2.59	-2.51	0.23	-1.46	-2.13	-2.26	0.49
cce_1757	-	hypothetical protein	-0.11	0.62	0.19	0.09	-0.18	0.21	0.41	0.2	-0.15
cce_1762	ndhJ	NADH dehydrogenase subunit J	0.57	-0.52	-0.57	-0.31	0.28	-0.64	-0.81	-0.36	0.21
cce_1764	ndhC	NADH dehydrogenase subunit A	0.6	-0.34	-0.43	-0.01	0.41	-0.43	-0.72	-0.25	0.33
cce_1768	-	transcriptional regulator	0.03	-1.53	-1.33	0.62	0.09	-1.44	-0.6	-0.16	0.64
cce_1771	-	hypothetical protein	-0.16	-0.69	-0.48	0.32	0.27	-0.24	-0.48	0.25	0.79
cce_1772	aspA	aspartoacylase	0.67	0.2	0.02	-0.42	0.33	0.34	-0.02	-0.02	0.14
cce_1773	-	hypothetical protein	0.61	0.11	-0.11	-0.46	0.38	0.22	-0.23	-0.21	0.12
cce_1775	glnB	nitrogen regulatory protein P-II	0.57	-0.77	-1.06	-0.73	0.51	-0.07	-0.77	-1.11	0.21
cce_1776	-	putative Ham1-like protein	0.47	0.01	-0.55	0.08	0.4	0.01	-0.12	-0.1	0.58
cce_1777	-	two-component hybrid sensor and regulator	0.58	0.29	-0.21	-0.27	0.67	0.37	-0.42	-0.26	0.55
cce_1779	dacB	D-alanyl-D-alanine carboxypeptidase	-1.81	-1.68	-1.23	1.18	-1.11	-2.02	-0.57	0.57	-0.35
cce_1781	aroA	3-phosphoshikimate 1-carboxyvinyltransferase	-0.03	0.26	0.18	-0.28	-0.01	0.35	0.39	0.22	-0.07
cce_1783	-	hypothetical protein	-1.57	1.12	0.96	-1.17	-0.98	1.85	0.62	-0.81	-1.68
cce_1784	-	transposase	-0.49	0.52	0.91	-0.17	-0.67	0.09	0.86	-0.13	-0.84
cce_1791	-	hypothetical protein	0.23	-0.66	-0.28	0.07	0.65	-0.48	-0.68	0.11	0.47
cce_1792	-	hypothetical protein	0.07	-0.29	0.21	0.58	0.03	-0.08	0.06	0.55	0.01
cce_1797	-	hypothetical protein	0.22	-0.34	0.3	0.8	0.41	-0.34	0.47	0.4	0.07
cce_1798	-	putative lipid kinase	-0.18	0.22	0.42	0.08	-0.2	0.01	0.38	0.06	-0.41
cce_1799	trmH	RNA methyltransferase TrmH, group 3	0.2	-0.79	-0.97	-0.3	-0.12	-0.75	-0.6	-0.09	0.6
cce_1800	-	putative ribonuclease III	0.35	-0.58	-0.55	0	0.3	-0.57	-0.56	-0.33	0.37
cce_1801	-	hypothetical protein	0.41	-0.32	-0.43	0.03	0.43	-0.31	-0.66	-0.41	0.38
cce_1803	-	hypothetical protein	0.09	-0.73	-0.65	0.44	0.29	-0.75	-0.55	0.03	0.34
cce_1805	-	hypothetical protein	-0.5	-0.33	0.1	0.47	-0.25	-0.49	0.07	0.43	-0.31
cce_1806	-	glycoside hydrolase family protein	0.01	0.56	0.95	0.6	-0.18	0.21	0.89	0.59	-0.24
cce_1808	-	OmpR family two-component response regulator	0.3	0.48	-0.16	-0.79	0.18	0.32	-0.12	-0.4	0.28
cce_1810	-	glutaredoxin-like protein	0.79	0.3	-0.35	-0.71	0.25	0.36	-0.35	-0.47	0.09
cce_1814	-	peptidoglycan-binding M23B family peptidase	0	-0.56	0.15	0.92	-0.02	-0.79	0.07	0.82	0.28
cce_1816	-	transcriptional regulatory protein	-1.06	-1.2	-1.55	-0.23	-0.06	-0.08	-0.48	0.35	0.55
cce_1820	-	small mechanosensitive ion channel	-0.34	0.29	0.53	-0.07	-0.2	-0.22	0.55	0.17	-0.14
cce_1821	-	HAD-superfamily hydrolase	-1.8	-1.56	-0.69	0.8	-0.43	-1.52	-0.31	0.76	-0.03
cce_1822	metK	S-adenosylmethionine synthetase	-1.44	-1.52	-0.96	1.15	-0.38	-1.72	-0.65	0.98	0.06
cce_1824	-	hypothetical protein	0.96	-0.18	-0.42	-0.76	0.37	0.31	-0.43	-0.23	0.51
cce_1825	-	hypothetical protein	0.72	0.09	-0.47	-0.8	0.45	0.64	-0.78	-0.45	0.45
cce_1826	-	hypothetical protein	-1.11	-1.17	-0.3	1.56	-0.34	-1.33	-0.3	1.28	0.16
cce_1827	-	hypothetical protein	-1.12	-1.53	-0.87	1.1	-0.48	-1.63	-0.64	0.79	0.03
cce_1829	lpxB	lipid-A-disaccharide synthase	-0.97	-0.3	-0.17	1.08	-0.14	-0.78	-0.6	0.95	0.2
cce_1830	lpxB	lipid-A-disaccharide synthase	-1.04	-0.42	-0.11	0.8	-0.49	-1.01	-0.34	0.75	-0.03
cce_1831	-	hypothetical protein	-0.63	-0.24	0.39	0.93	-0.4	-0.43	0.36	0.77	-0.09
cce_1837	psbB	photosystem II CP47 protein, 47 kD chlorophyll-binding protein	0.07	-0.89	-0.26	-0.04	-0.01	-0.92	-0.5	0.1	0.2
cce_1839	infB	translation initiation factor IF-2	0.62	-0.14	-0.19	-0.01	0.23	-0.06	-0.27	-0.25	0.08
cce_1841	nusA	transcription elongation factor NusA	0.33	-0.28	-0.05	0.03	0.03	-0.53	-0.23	0.11	0.18
cce_1842	-	hypothetical protein	0.27	-0.35	-0.16	0.39	0.11	-0.72	-0.38	0.32	0.44
cce_1843	-	putative terpenoid synthase	0.66	-0.87	-1	-0.28	0.29	-0.71	-0.89	-0.43	0.23
cce_1844	-	hypothetical protein	0.49	0.46	-0.95	-1.95	0.18	0.79	-1.02	-1.7	-0.16
cce_1845	-	hypothetical protein	0.91	0.21	-0.74	-0.86	0.78	0.26	-1.18	-0.93	0.64
cce_1846	-	hypothetical protein	0.7	0	-0.91	-1.24	0.31	0.19	-1.04	-1.25	0.37
cce_1848	-	two-component sensor histidine kinase	-0.14	0.27	0.6	0.01	-0.29	0.1	0.69	0.43	-0.23
cce_1852	-	polysaccharide deacetylase	0.74	0.13	0.13	0.24	0.52	0.15	0.28	0.27	0.58
cce_1854	-	hypothetical protein	0.74	-0.3	-0.98	-1.15	0.44	0.25	-0.48	-1.25	0.29
cce_1855	-	hypothetical protein	0.79	0.38	-0.93	-1.63	0.21	0.55	-0.78	-1.46	0.05
cce_1856	-	hypothetical protein	0.85	0.52	-0.93	-2.1	-0.16	0.64	-0.76	-1.55	-0.36
cce_1857	-	NifU-like protein	0.87	-0.06	-0.59	-0.8	0.39	0.18	-0.25	-0.66	0.54
cce_1858	-	hypothetical protein	0.82	-0.16	-0.66	-0.28	0.38	0.05	-0.45	-0.24	0.63
cce_1863	-	hypothetical protein	0.13	0.6	0.6	0.05	-0.25	0.36	1	0.09	-0.45
cce_1866	-	hypothetical protein	1.06	1.08	0.23	-0.79	-0.21	0.4	-0.09	-0.95	-0.66
cce_1868	-	hypothetical protein	-0.28	-0.32	-0.63	0.37	-0.18	-0.82	-0.51	0.26	0.54
cce_1878	-	two-component sensor histidine kinase	0.93	0.07	-0.17	-0.16	0.55	-0.1	-0.33	-0.58	0.42
cce_1880	-	hypothetical protein	0.28	0.58	0.04	-0.68	0.3	0.8	-0.1	-0.53	0.06
cce_1881	-	hypothetical protein	-1.54	-1.48	-0.42	0.97	-0.34	-1.35	0.2	0.98	-0.12
cce_1885	-	hypothetical protein	-0.5	0.25	0.27	0.32	-0.36	0.21	0.38	0.53	-0.15
cce_1886	-	hypothetical protein	0.22	-0.42	-0.6	0.48	0.58	-0.18	-0.46	0.08	0.52
cce_1888	mutS2	recombination and DNA strand exchange inhibitor protein	-0.25	-0.3	-0.05	0.48	0.3	-0.22	-0.61	0.36	0.24
cce_1889	-	hypothetical protein	-1.42	0.57	1.4	-0.99	-1.18	0.13	1.48	0.65	-1.57
cce_1890	-	hypothetical protein	-1.09	0.87	1.33	-0.92	-1.03	0.15	1.38	0.53	-1.32
cce_1891	-	hypothetical protein	-0.91	0.66	0.84	-0.36	0.06	0.24	0.72	0.82	-0.66
cce_1892	-	hypothetical protein	-0.24	0.08	0.82	-0.21	0.27	0.28	1.07	0.27	-0.31
cce_1893	-	hypothetical protein	0.49	-0.37	-0.12	0.37	0.53	-0.45	-0.46	-0.04	0.5
cce_1894	-	hypothetical protein	0.36	-0.41	-0.58	0.06	0.56	-0.57	-0.69	-0.22	0.42
cce_1898	patB	transcriptional regulator	-0.54	1.52	0.36	-2.11	-1.34	1.68	0.56	-0.9	-1.64
cce_1899	lexA	SOS function regulatory protein	-0.13	0.86	0.72	-0.11	-0.6	0.52	0.64	0.11	-0.78
cce_1900	gltA	citrate synthase	-0.27	0.85	0.78	-0.77	-0.67	0.67	0.91	-0.13	-0.63
cce_1901	-	putative pathogenesis-like protein	0.03	-0.02	-0.39	-0.58	0.11	0.24	-0.14	-0.47	0.28
cce_1903	amiA1	N-acetylmuramoyl-L-alanine amidase	0.05	-0.27	-0.43	0.7	0.44	-0.92	-0.92	0.33	0.75
cce_1910	clpP4	ATP-dependent Clp protease-like protein	-0.09	-0.74	-0.07	0.33	0.17	-0.91	-0.32	0.22	0.15
cce_1913	-	hypothetical protein	-0.39	0.47	0.24	-0.11	-0.21	0.42	0.3	0.02	-0.13
cce_1915	-	hypothetical protein	-0.24	0.47	0.5	-0.38	-0.23	0.55	0.73	-0.24	-0.36
cce_1916	-	hypothetical protein	-0.11	0.71	0.63	-0.44	-0.05	0.53	0.38	-0.09	-0.19
cce_1917	-	cation-transporting ATPase	0.65	-0.5	-0.82	-0.93	0.53	0.06	-0.71	-0.71	0.33
cce_1918	-	hypothetical protein	0.3	0.15	0.09	-0.57	-0.05	0.2	-0.02	-0.32	-0.2
cce_1920	-	putative glycosyl transferase	-0.37	0.29	0.48	0.28	-0.18	0.11	0.49	0.15	-0.17
cce_1921	-	group 1 glycosyl transferase	-0.64	0.43	0.55	0.22	-0.63	0.02	0.55	0.35	-0.56
cce_1923	-	hypothetical protein	0.17	0.16	0.02	-0.3	-0.01	0.25	-0.34	-0.28	-0.26
cce_1925	-	hypothetical protein	0.04	0.28	0.23	-0.15	-0.19	0.5	0.65	0.17	0.23
cce_1927	-	hypothetical protein	-0.55	0.39	0.38	0.2	-0.53	0.02	0.22	0.21	-0.42
cce_1930	-	hypothetical protein	-2.81	-2.47	-1.48	1.93	-1	-2.59	-0.51	1.32	-0.1
cce_1933	-	hypothetical protein	0.29	-0.44	-0.37	-0.29	0.17	-0.4	-0.26	-0.43	-0.04
cce_1935	-	hypothetical protein	0.04	0.62	0.06	-0.16	-0.32	0.53	0.05	-0.01	-0.28
cce_1938	-	hypothetical protein	-0.06	0.81	0.69	-0.66	-0.29	0.91	0.54	-0.13	-0.4
cce_1939	-	hypothetical protein	0.19	-0.52	-0.17	-0.05	0.06	-0.03	-0.39	0.04	0.33
cce_1941	clpB1	ATP-dependent Clp protease ATP-binding subunit	-1.05	-0.24	0.84	-0.34	0.07	0.49	0.66	-0.3	-1.57
cce_1943	-	hypothetical protein	-0.72	-0.97	0.4	0.68	-0.27	-1.18	0.17	0.59	-0.41
cce_1944	apcF	phycobilisome core component	-0.12	-0.39	0.24	-0.09	-0.38	-0.68	0.18	0.21	-0.53
cce_1947	-	hypothetical protein	0.65	-0.69	-1.24	-0.74	0.26	-0.88	-1.23	-0.68	0.53
cce_1948	-	hypothetical protein	0.76	-0.62	-1.09	-1.09	-0.03	-0.69	-0.89	-0.66	0.42
cce_1949	-	hypothetical protein	0.33	-0.39	-0.45	-0.29	0.33	-0.12	-0.16	-0.33	0.15
cce_1950	-	transposase	0.69	-0.33	-0.59	-0.21	0.57	-0.14	-0.53	-0.64	0.43
cce_1951	fur2	ferric uptake regulator	-1.09	-1.11	-0.65	0.91	-0.13	-0.74	-0.38	0.62	0.02
cce_1952	-	two-component response regulator receiver protein	-0.4	-0.87	-0.39	0.66	0.07	-0.73	-0.21	0.41	0.13
cce_1953	ftsH4	cell division protein	0.15	0.01	0.24	0.27	0.44	-0.11	-0.19	0.12	0.1
cce_1955	-	hypothetical protein	0.09	-0.37	0.45	0.58	0.03	-0.49	0.3	0.53	-0.07
cce_1959	-	hypothetical protein	0.2	0.22	-0.19	-0.58	0	0.08	-0.12	-0.18	0.11
cce_1960	-	hypothetical protein	0.37	0.18	-0.04	-0.87	-0.08	-0.15	0.09	-0.33	0.06
cce_1961	obgE	GTPase ObgE	0.5	0.6	-0.4	-0.61	-0.13	0.24	-0.57	-0.54	0.08
cce_1965	-	hypothetical protein	0.2	-1.14	-0.91	0.33	0.3	-0.67	-0.63	-0.21	0.41
cce_1966	-	hypothetical protein	0.69	-0.22	-0.07	-0.49	0.54	-0.2	-0.3	-0.25	0.28
cce_1967	-	hypothetical protein	0.72	-0.14	-0.18	-0.23	0.46	0.31	-0.16	-0.06	0.2
cce_1972	-	disulfide bond formation protein	0.36	-0.41	-0.05	0.32	0.34	-0.48	-0.23	0.12	0.38
cce_1973	btpA	photosystem I biogenesis protein	-0.09	0.1	0.42	0.24	-0.29	-0.02	0.6	0.41	-0.3
cce_1975	coxC1	cytochrome c oxidase subunit III	1.19	0.04	-1.2	-1.63	0.57	0.08	-1.62	-1.91	0.39
cce_1976	coxA1	cytochrome c oxidase subunit I	1.14	-0.21	-1.28	-1.82	0.3	0.04	-1.49	-1.87	0.25
cce_1977	coxB1	cytochrome c oxidase subunit II	1.06	-0.03	-1.19	-1.74	0.44	0.38	-1.34	-1.92	0.37
cce_1978	-	hypothetical protein	0.66	-0.47	-1.06	-1.1	0.33	-0.62	-1.04	-0.96	0.59
cce_1980	-	hypothetical protein	0.06	-0.17	-0.01	0.63	0.44	-0.28	-0.04	-0.08	-0.07
cce_1981	cbiD	cobalt-precorrin-6A synthase	0.12	-0.3	0.01	0.44	0.13	-0.68	-0.06	0.04	0.01
cce_1990	-	hypothetical protein	-0.17	-0.59	-0.9	-0.26	-0.53	-1.58	-0.94	-0.11	0.46
cce_1994	-	hypothetical protein	-0.21	0.09	0.28	-0.03	-0.1	0.04	0.51	0.18	-0.03
cce_1995	-	virulence factor MviN-like protein	0.11	-0.66	-0.45	0.32	0.25	-0.56	-0.28	0.15	0.32
cce_1997	-	hypothetical protein	-2.27	-2.09	-0.67	1.53	-0.35	-1.68	-0.14	1.4	-0.3
cce_1998	-	hypothetical protein	-0.41	-0.65	-0.28	1.03	0.22	-0.65	-0.4	0.95	0.2
cce_1999	mreC	rod shape-determining protein	-0.95	-0.67	-0.43	0.95	-0.15	-0.46	-0.21	0.96	0.18
cce_2004	-	AcrB/AcrD/AcrF family protein	-0.04	-0.52	-0.64	0.58	0.44	-0.3	-0.72	0.01	0.52
cce_2011	-	hypothetical protein	0.03	-0.95	-1.35	-0.15	0.48	-0.54	-1.38	-0.15	0.71
cce_2012	-	hypothetical protein	0.03	0.75	0.63	-0.2	-0.23	0.17	0.67	0.34	-0.15
cce_2014	-	putative ATP/GTP-binding protein	0.75	0.6	0.33	-0.98	0.19	0.82	0.26	-0.14	0.06
cce_2015	-	hypothetical protein	0.14	0.58	0.96	-0.88	-0.3	0.97	1.11	0.01	-0.64
cce_2020	-	hypothetical protein	0.15	0.38	0.85	-0.52	-0.08	0.87	0.6	-0.24	-0.4
cce_2021	-	hypothetical protein	-0.34	0.7	0.92	-0.17	-0.25	0.87	0.55	-0.2	-0.6
cce_2027	-	putative permease YjgP/YjgQ	-0.21	-1.19	-1.02	0.26	0.07	-1.13	-0.94	0.17	0.27
cce_2028	-	ABC transporter ATP-binding protein	-0.21	-1.61	-1.39	0.43	0.14	-1.53	-0.97	0.5	0.45
cce_2029	-	hypothetical protein	-0.31	-1.09	-1.03	0.67	0.28	-0.8	-1.06	0.25	0.36
cce_2030	-	hypothetical protein	0.31	-0.19	-0.38	0.02	0.33	-0.22	-0.09	0.11	0.62
cce_2031	-	hypothetical protein	0.66	-0.18	-0.25	-0.53	0.22	-0.23	-0.25	-0.57	0.23
cce_2034	-	hypothetical protein	-0.44	0.33	0.25	0.3	-0.48	0.04	0.45	0.46	-0.22
cce_2035	-	hypothetical protein	0.56	-0.17	0.24	-1.39	0.19	0.65	0.76	-0.53	-0.46
cce_2037	-	hypothetical protein	0.41	0.51	0.09	-1.1	-0.01	0.21	0.08	-0.26	0.15
cce_2038	carB	carbamoyl phosphate synthase large subunit	0.86	-0.08	-0.65	-0.51	0.38	0.55	-0.23	-0.55	0.49
cce_2039	-	putative six-hairpin glycosidase familly protein	0.08	0.67	0.21	-0.08	-0.18	0.35	0.16	-0.07	-0.05
cce_2040	-	hypothetical protein	-0.13	-0.33	-0.39	-0.01	0.01	-0.65	-0.25	-0.12	0.41
cce_2041	-	hypothetical protein	0.01	-0.48	-0.75	-0.08	-0.1	-0.82	-0.6	-0.2	0.44
cce_2048	-	hypothetical protein	-0.52	0.86	0.67	0.16	0.01	0.7	0.49	0.25	-0.14
cce_2051	fus2	elongation factor G	0.44	0.29	0.11	0.17	0.24	0.3	-0.23	0.03	0.2
cce_2052	-	hypothetical protein	0.71	-0.42	-0.43	-0.31	0.46	-0.18	-0.48	-0.17	0.39
cce_2055	-	hypothetical protein	0.33	0.67	0.29	-0.62	-0.03	0.21	0.23	-0.61	0.03
cce_2062	-	putative aldose 1-epimerase	0.41	-0.73	-0.51	-0.14	0.45	-0.89	-0.23	-0.43	0.43
cce_2063	-	putative phosphatidate cytidylyltransferase	0.61	-0.75	-0.59	-0.23	0.47	-0.81	-0.6	-0.16	0.7
cce_2066	-	NUDIX hydrolase	-0.62	0.58	0.9	-0.04	-0.58	0.66	0.9	0.14	-0.58
cce_2067	-	carbohydrate kinase	-0.34	0.69	0.79	0.17	-0.55	0.01	0.98	0.23	-0.52
cce_2076	glmU	bifunctional N-acetylglucosamine-1-phosphate uridyltransferase/glucosamine-1-phosphate acetyltransferase	-0.31	0.32	0.5	0.13	-0.21	0.26	0.39	0.06	-0.51
cce_2079	-	hypothetical protein	0.16	-0.72	-0.51	0.02	0.44	-0.66	-0.47	-0.15	0.19
cce_2081	-	hypothetical protein	-0.35	0.54	0.2	-0.35	-0.46	0.22	0.22	0.17	-0.43
cce_2082	accD	acetyl-CoA carboxylase subunit beta	-0.04	0.47	0.39	-0.16	-0.27	0.24	0.41	0.32	-0.19
cce_2091	-	putative ABC transporter ATP binding protein	-0.49	0.32	0.18	-0.23	-0.52	0.11	0.38	-0.07	-0.27
cce_2092	-	hypothetical protein	-0.65	0.47	0.48	-0.3	-0.54	0.15	0.77	0.21	-0.17
cce_2094	-	hypothetical protein	-0.78	1	0.71	-0.13	-0.81	0.58	0.56	0.05	-0.61
cce_2098	-	hypothetical protein	-0.18	0.45	0.37	0.03	-0.19	0.27	0.32	0.01	-0.21
cce_2100	-	glycosyl transferase family protein	-0.02	-0.29	-0.24	0.43	-0.12	-0.85	-0.23	0.03	0.47
cce_2103	-	rfrA pentapeptide repeat-containing protein	-0.22	0.24	0.2	0.38	-0.22	-0.17	0.35	0.49	-0.01
cce_2105	-	hypothetical protein	0.35	0.32	0.61	0.64	0.21	-0.16	0.33	0.41	0.15
cce_2107	-	hypothetical protein	0.08	0.43	0.34	-0.43	0.04	0.26	0.19	-0.09	-0.02
cce_2110	-	hypothetical protein	0.14	0.49	0.43	0.2	0.1	0.21	0.76	0.07	-0.03
cce_2111	-	hypothetical protein	-0.15	0.69	0.72	0.12	-0.03	0.65	0.72	-0.07	-0.26
cce_2114	-	hypothetical protein	0.28	0.04	-0.16	-0.08	0.2	0.58	-0.05	0.08	0.24
cce_2115	-	putative 6-pyruvoyl tetrahydrobiopterin synthase	0.46	-0.28	-0.33	-0.33	0.49	0.05	-0.36	-0.35	0.2
cce_2118	-	hypothetical protein	-0.17	0.34	0.7	0.05	-0.61	0.41	0.71	0.1	-0.94
cce_2119	-	hypothetical protein	-0.15	0.82	1.02	-0.04	-1.06	0.71	1.1	0.19	-1.26
cce_2123	-	hypothetical protein	-0.24	0.44	0.73	0.18	-0.17	0.4	0.86	0.33	-0.18
cce_2124	dxr	1-deoxy-D-xylulose 5-phosphate reductoisomerase	-0.21	0.36	0.86	-0.1	-0.67	0.02	1.13	0.36	-0.4
cce_2125	-	hypothetical protein	-0.5	0.27	0.57	0.33	-0.41	-0.19	0.32	0.43	-0.07
cce_2127	-	hypothetical protein	-0.53	0.1	0.27	0.36	-0.03	-0.47	0.29	0.55	0.07
cce_2129	-	hypothetical protein	0.47	-0.4	-0.45	-0.61	0.39	-0.15	-0.36	-0.23	0.43
cce_2130	trpA	tryptophan synthase subunit alpha	0.76	-0.07	-0.21	-0.4	0.2	-0.15	-0.22	-0.23	0.28
cce_2132	-	glyceraldehyde-3-phosphate dehydrogenase, type I	-0.34	0.73	0.86	-0.3	-0.61	1.02	0.97	-0.19	-0.94
cce_2133	prmA	50S ribosomal protein L11 methyltransferase	0.87	0.29	-0.19	-0.49	0.19	0.26	-0.37	-0.6	0.12
cce_2134	serA	D-3-phosphoglycerate dehydrogenase	0.92	0.05	-0.36	-0.43	0.44	-0.15	-0.63	-0.62	0.3
cce_2136	-	hypothetical protein	0.14	0.85	0.59	-0.4	-0.19	0.62	0.37	-0.2	-0.49
cce_2137	recQ	ATP-dependent DNA helicase	-0.03	0.93	0.47	-0.88	-0.5	1.16	0.52	-0.33	-0.36
cce_2140	-	hypothetical protein	-0.31	0.18	0.52	0.9	0.02	0.3	0.26	0.77	0.12
cce_2146	-	hypothetical protein	-0.74	-0.16	0.21	0.73	-0.18	-0.2	0.45	0.6	0.05
cce_2147	-	hypothetical protein	0	0.27	0.19	-0.26	-0.07	0.25	0.38	-0.04	-0.16
cce_2149	-	hypothetical protein	-0.31	0.72	0.5	-0.4	-0.29	0.61	0.66	-0.03	-0.19
cce_2150	-	hypothetical protein	-0.72	-0.34	-0.18	0.82	-0.22	0.27	0.13	0.55	0.07
cce_2157	-	hypothetical protein	0.76	0.29	-0.15	-0.12	0.34	0.56	-0.05	-0.46	0.15
cce_2159	-	hypothetical protein	0.02	-0.39	-0.24	0.08	0.4	-0.31	-0.29	-0.33	0.46
cce_2160	-	hypothetical protein	-0.62	0.42	0.79	-0.1	-0.8	0.13	0.8	-0.08	-0.85
cce_2161	-	hypothetical protein	-0.64	1.1	1.29	-0.27	-1.07	0.4	1.51	0.42	-1.07
cce_2162	-	hypothetical protein	-0.26	1.2	1.21	-0.5	-0.77	0.33	0.95	0.5	-0.73
cce_2163	-	hypothetical protein	-0.39	0.95	0.86	0.07	-0.67	0.27	0.67	0.25	-0.53
cce_2164	-	hypothetical protein	-0.08	0.5	0.14	-0.57	-0.1	0.63	0.02	-0.28	-0.25
cce_2167	-	hypothetical protein	0.94	-0.4	-0.26	0.18	0.54	-0.09	0.05	-0.08	0.37
cce_2169	-	hypothetical protein	0.61	-0.96	-1.15	-0.34	0.34	-1.06	-1.35	-0.31	0.53
cce_2171	ppiB	peptidyl-prolyl cis-trans isomerase B	0.01	-0.06	0.41	0.24	-0.12	-0.4	0.33	0.15	-0.32
cce_2177	-	hypothetical protein	0.12	-0.06	0.06	-0.47	-0.05	0.16	0.33	-0.07	0.12
cce_2178	-	hypothetical protein	0.42	-0.33	-0.23	-0.47	0.42	-0.13	-0.32	-0.24	0.42
cce_2179	-	hypothetical protein	0.49	-0.26	-0.03	-0.5	0.45	0.02	-0.19	-0.15	0.33
cce_2180	-	hypothetical protein	-0.11	0.23	0.63	0.14	-0.24	-0.11	0.63	0.43	-0.25
cce_2189	-	hypothetical protein	0.14	0.39	0.57	0.31	0.02	0.78	0.93	0.75	0.65
cce_2192	-	HlyD family secretion protein	-1.25	0.25	-0.16	0.68	-0.37	0.23	0.3	0.47	-0.2
cce_2193	hlyB1	toxin secretion ABC transporter ATP-binding protein	-0.37	0.44	0.71	-0.02	-0.42	0.38	0.33	0.6	0.06
cce_2195	-	hypothetical protein	-0.27	0.62	0.63	-0.4	-0.19	0.58	0.71	0.13	-0.51
cce_2196	-	WD repeat-containing protein	-0.44	-0.05	0.18	0.43	0.23	0.01	0.18	0.23	0.28
cce_2199	-	hypothetical protein	0.25	-0.25	-0.15	-0.45	0.18	-0.43	-0.19	-0.5	0.01
cce_2202	-	hypothetical protein	-0.14	-0.85	-0.85	0.36	-0.04	-0.55	-0.21	0.41	0.28
cce_2203	-	rfrA pentapeptide repeat-containing protein	-0.08	-0.33	-0.41	0.59	0.1	-0.49	-0.59	0.1	0.35
cce_2207	lpxD	UDP-3-O-(3-hydroxymyristoyl) glucosamine N-acyltransferase	-1.11	-0.77	-0.54	0.77	-0.36	-0.5	-0.25	0.74	-0.06
cce_2210	-	hypothetical protein	0.08	0.19	0.06	-0.39	0.31	0.37	0.24	0.1	0.07
cce_2213	-	hypothetical protein	-0.83	0.75	1	-1.5	-0.07	1.65	0.21	-0.71	-0.96
cce_2214	-	putative CAB/ELIP/HLIP family protein	-1.51	0.54	1.06	-1.89	-0.85	1.58	-0.01	-1.09	-1.99
cce_2215	-	retinal pigment epithelial membrane protein	0.21	-0.76	-0.7	-0.07	0.5	-1.01	-1.02	0.21	0.73
cce_2216	-	hypothetical protein	-0.12	0.24	0.13	-0.24	-0.27	0.48	0.53	0.29	0.2
cce_2217	-	hypothetical protein	-0.83	0.02	-0.48	-0.58	-0.56	0.41	0.16	-0.1	0.22
cce_2221	ndhE	NADH dehydrogenase subunit K	0.97	0.05	0.04	-0.52	0.14	-0.22	-0.22	-0.29	0.01
cce_2223	ndhI	NADH dehydrogenase subunit I	0.63	-0.36	-0.22	-0.23	0.35	-0.57	-0.63	-0.69	-0.07
cce_2224	ndhA	NADH dehydrogenase subunit H	1.02	-0.15	-0.16	-0.31	0.36	-0.34	-0.41	-0.43	0.24
cce_2225	-	phosphoketolase	-0.69	0.08	0.96	0.29	-1	-0.29	0.63	0.63	-1.09
cce_2226	dcoH2	putative pterin-4-alpha-carbinolamine dehydratase	-0.53	0.39	0.51	0.58	-0.23	0.12	0.27	0.4	-0.35
cce_2227	-	putative peptidase S66, LD-carboxypeptidase A	0.04	-0.52	-0.65	0.47	0.24	-0.45	-0.32	0.5	0.27
cce_2228	-	hypothetical protein	-0.2	-0.12	-0.01	0.72	-0.14	-0.91	0.46	0.12	-0.13
cce_2232	-	two-component sensor histidine kinase	-0.06	-0.78	-0.5	-0.1	0.45	-0.55	-0.64	-0.48	0.35
cce_2236	cphB	cyanophycinase	0.7	0.21	0	-0.47	0.2	0.25	-0.07	-0.47	0.04
cce_2237	cphA	cyanophycin synthetase	0.52	0.44	0.12	-0.58	-0.08	0.33	0.3	-0.44	-0.06
cce_2238	clpS	ATP-dependent Clp protease adaptor protein ClpS	0.13	-0.29	0.48	0.8	0.16	-0.35	0.39	0.04	-0.05
cce_2239	-	hypothetical protein	-0.33	-1.12	-0.57	0.28	-0.11	-1.55	-0.7	0.05	0.44
cce_2240	hofG	general secretion pathway protein G	-0.35	-0.75	-0.36	-0.42	-0.33	-1.08	-0.73	-0.28	0.34
cce_2241	-	hypothetical protein	0.32	-0.39	-0.32	0.18	0.33	-0.53	-0.36	0.07	0.52
cce_2245	-	hypothetical protein	0.45	-0.62	-0.68	0.01	0.55	-0.23	-0.59	-0.22	0.69
cce_2248	glgB1	glycogen branching protein	-0.11	-0.53	-0.28	0.43	0.11	-0.95	-0.42	-0.02	0.41
cce_2249	-	hypothetical protein	-0.37	-0.49	-0.66	0.04	-0.17	-1.03	-0.54	0.04	0.47
cce_2252	-	hypothetical protein	0	-0.07	-0.23	0.17	0.23	-0.64	-0.41	0	0.36
cce_2253	manC	mannose-1-phosphate guanylyltransferase	-1.33	-0.71	-0.23	0.76	-0.51	-1.05	-0.21	0.64	-0.09
cce_2254	-	hypothetical protein	-0.14	-0.38	-0.73	0.02	0.76	-0.07	-0.76	-0.14	0.54
cce_2257	icfA1	beta-carbonic anhydrase, carboxysomal	-0.11	0.85	0.9	-0.28	-0.83	0.61	1.16	0.32	-0.8
cce_2260	-	transposase	0.02	0.24	0.42	0.12	-0.31	0.12	0.63	0.19	-0.07
cce_2263	-	hypothetical protein	-0.16	-0.25	-0.41	0.31	0.01	-0.18	-0.35	0.34	0.38
cce_2265	-	hypothetical protein	-0.12	0.11	0.41	0.55	0.04	0.05	0.46	0.45	0.06
cce_2267	-	hypothetical protein	-0.21	-0.34	0.12	0.32	-0.13	-0.38	0.11	0.19	-0.16
cce_2268	-	extracellular solute-binding protein	-0.33	-0.15	-0.04	0.37	-0.1	-0.23	0.08	0.23	-0.03
cce_2269	-	hypothetical protein	0.02	0.04	0.14	0.64	0.32	-0.04	0.05	0.42	0.2
cce_2270	-	amino acid ABC transporter permease	0.05	-0.36	-0.07	0.13	-0.14	-1.16	-0.68	0.47	-0.05
cce_2272	-	hypothetical protein	0.24	0.35	0.04	0.1	-0.24	0.36	0.27	0.05	0.22
cce_2274	-	hypothetical protein	0.61	-0.06	-0.2	-0.33	0.22	-0.2	-0.26	-0.24	0.42
cce_2278	-	hypothetical protein	0.53	-0.77	-0.6	-0.38	0.73	-0.37	-0.45	-0.29	0.6
cce_2284	-	hypothetical protein	0.11	0.24	0.79	-0.3	-0.11	0.21	0.65	-0.12	-0.27
cce_2286	-	hypothetical protein	-0.18	-0.38	-0.69	0.08	0.17	-0.17	-0.41	-0.08	0.39
cce_2287	-	hypothetical protein	0.78	-0.72	-1.24	-1.09	0.84	-0.02	-0.81	-1.46	0.48
cce_2289	-	hypothetical protein	-0.14	-0.64	-0.35	0.11	-0.26	-1.3	-0.41	0.16	0.57
cce_2291	ymxG	processing protease	0.5	-0.17	0.27	0.19	0.4	-0.13	0.02	0.25	0.38
cce_2294	-	hypothetical protein	0.69	0.1	-0.2	0.08	0.4	0.2	-0.28	-0.22	0.17
cce_2295	ndhF1	NAD(P)H-quinone oxidoreductase subunit F	0.99	-0.29	-0.9	-0.96	0.45	0.01	-1.11	-1.01	0.41
cce_2296	-	hypothetical protein	0	0.44	0.73	-0.15	-0.01	0.11	0.42	0.19	-0.14
cce_2297	-	binding protein dependent transport systems inner membrane component	-0.23	-0.23	-0.55	0.32	-0.07	-0.55	-0.39	0.28	0.36
cce_2299	-	hypothetical protein	0.25	-0.02	-0.08	0.46	0.18	-0.3	-0.2	0.08	0.15
cce_2302	uppS1	undecaprenyl pyrophosphate synthetase	0.16	-2.11	-2.3	-1.49	0.66	-1.45	-2.1	-0.98	0.85
cce_2303	-	hypothetical protein	-0.1	-2.81	-2.96	-2.19	0.61	-2.12	-2.55	-1.35	1.07
cce_2305	trpC	indole-3-glycerol-phosphate synthase	0.03	-0.64	-0.85	0.06	-0.13	-0.79	-0.5	0.26	0.69
cce_2306	-	hypothetical protein	-0.96	-0.58	-0.25	0.6	-0.49	-0.74	-0.04	0.48	-0.21
cce_2307	-	hypothetical protein	-0.48	-0.17	0.29	0.28	-0.29	-0.4	0.34	0.28	-0.29
cce_2308	cpcF	phycocyanin alpha-subunit phycocyanobilin lyase	-0.41	-0.33	-0.14	0.37	-0.5	-0.56	0.24	0.4	-0.1
cce_2312	ispG	4-hydroxy-3-methylbut-2-en-1-yl diphosphate synthase	-0.3	0.25	0.6	0.51	-0.23	-0.11	0.36	0.37	-0.31
cce_2313	-	hypothetical protein	2.42	1.01	-1.11	-2.03	0.37	1.1	-0.85	-2.34	-0.38
cce_2315	hoxH	hydrogenase large subunit	0.35	0.17	-0.04	-0.69	0.55	-0.02	-0.05	-0.84	0.19
cce_2316	hoxY	hydrogenase small subunit	0.59	0.45	-0.15	-0.77	0.54	0.58	-0.04	-0.39	0.26
cce_2317	hoxU	bidirectional hydrogenase complex protein HoxU	0.53	0.13	-0.28	-0.35	0.48	0.45	0.04	0.1	0.23
cce_2318	hoxF	NADH dehydrogenase I subunit F	0.85	-0.1	-0.16	-1.1	0.52	0.11	0.36	-0.39	0.21
cce_2319	hoxE	NADH dehydrogenase I subunit E	0.52	-0.08	-0.36	-0.84	0.55	0.32	-0.4	-0.72	0.01
cce_2320	-	hypothetical protein	0.7	0.28	0.2	-0.78	0.21	0.3	0.34	-0.21	-0.01
cce_2321	-	hypothetical protein	0.53	0.26	0.22	-0.86	-0.02	0.36	0.51	-0.18	-0.08
cce_2323	-	hypothetical protein	0.68	0.12	-0.55	-0.77	0.13	0.32	0.07	-0.58	0.37
cce_2324	ho2	heme oxygenase	-1.49	1.18	1.08	-0.6	-1.69	0.79	1.01	-0.01	-1.94
cce_2325	hemN	oxygen independent coprophorphyrinogen III oxidase 1	-1.31	1.08	0.92	-0.74	-1.77	0.47	1.63	0.49	-1.69
cce_2326	-	hypothetical protein	0.81	-0.45	-0.19	-0.11	0.13	-1	-0.79	-0.19	0.49
cce_2328	-	putative Fe-S metabolism associated SufE	0.49	0.15	-0.06	-0.99	0.11	0	0.03	-0.72	0.01
cce_2329	-	hypothetical protein	-0.39	-0.53	-0.43	0.51	0.06	-1.37	-0.77	0.19	0.35
cce_2330	fur1	ferric uptake regulation protein	-0.68	-0.39	-0.79	0.7	-0.05	-1.54	-1.16	0.24	0.65
cce_2331	-	putative D-alanyl-D-alanine carboxypeptidase	0.32	-0.13	-0.3	0.5	0.35	-0.33	-0.38	0.15	0.39
cce_2337	-	group 2 sigma-70 RNA polymerase sigma factor	-0.97	0.8	0.6	-0.82	-0.31	1.05	0.11	-0.96	-1.23
cce_2338	todF	2-hydroxy-6-oxohepta-2,4-dienoate hydrolase	-0.62	0.79	0.62	-0.52	-0.65	0.37	0.99	0.04	-0.54
cce_2340	-	hypothetical protein	0.07	0.19	0.89	-0.21	0.13	0.85	0.64	-0.51	-0.54
cce_2341	-	hypothetical protein	-0.13	0.16	0.27	-0.11	0.04	0.28	0.35	-0.1	-0.31
cce_2342	ribC	riboflavin synthase subunit alpha	-0.07	0.56	0.64	-0.3	-0.27	0.34	0.72	0.2	-0.36
cce_2343	-	hypothetical protein	-0.93	0.88	0.47	-0.24	-1.06	0.73	0.65	-0.06	-0.87
cce_2344	-	hypothetical protein	-1	1.23	0.25	-1.09	-0.76	1.22	0.33	-0.89	-0.87
cce_2345	-	hypothetical protein	0.71	-0.43	-0.36	-0.05	0.65	-0.31	-0.52	0.1	0.54
cce_2346	-	hypothetical protein	-0.61	0.35	0.32	0.13	-0.47	0.77	0.45	0.08	-0.46
cce_2348	-	hypothetical protein	-0.41	1.53	-0.08	-0.83	-0.82	1.2	0.27	-0.39	-0.07
cce_2349	-	hypothetical protein	0.41	-0.76	-0.54	0.25	0.14	-0.68	-0.47	0.52	0.48
cce_2350	-	putative alpha-helical ferredoxin	-0.17	-0.46	-0.57	0.42	0.23	-0.18	-0.56	0	0.49
cce_2351	-	hypothetical protein	0.3	-0.09	0.14	0.6	0.4	-0.4	-0.18	0.24	0.35
cce_2352	-	putative K+-dependent Na+/Ca+ exchanger protein	-0.14	-0.06	0.11	0.26	-0.23	-0.38	0.36	0.25	0.18
cce_2353	-	hypothetical protein	-0.11	-0.26	-0.12	0.17	-0.06	-0.66	-0.18	0.3	0.24
cce_2365	-	two-component response regulator	-0.18	0.46	0.39	0.22	0.04	0.26	0.38	0.35	0.05
cce_2366	-	two-component sensor histidine kinase	0.03	0.38	0.41	-0.15	0.01	0.69	0.5	0.15	-0.41
cce_2367	-	hypothetical protein	0.14	0.33	0.49	-0.27	-0.16	0.33	0.59	0.17	-0.5
cce_2369	-	transposase IS200-like protein	-0.44	0.19	0.57	-0.25	-0.62	0.17	0.4	0.31	-0.56
cce_2372	murB	UDP-N-acetylenolpyruvoylglucosamine reductase	-1.13	-1.57	-1.45	1.19	-0.22	-1.11	-0.63	1.02	0.12
cce_2373	murC	UDP-N-acetylmuramate--L-alanine ligase	-1.07	-2.49	-2.08	1.22	-0.03	-2.05	-0.92	0.91	0.17
cce_2376	-	two-component response regulator	-0.27	0.44	0.42	-0.28	-0.12	0.36	0.43	0.05	-0.15
cce_2377		glyceraldehyde-3-phosphate dehydrogenase; nonfunctional due to frameshift	-0.68	-0.55	0.77	0.13	-0.68	-1.16	0.6	0.59	-0.57
cce_2378	lpxC	UDP-3-O-[3-hydroxymyristoyl] N-acetylglucosamine deacetylase	-0.97	-1.81	-1.76	1.26	-0.02	-2	-1.38	0.49	0.29
cce_2379	-	surface antigen D15-like protein	-1.31	-2.24	-1.46	1.28	-0.32	-1.72	-0.71	1.12	-0.02
cce_2380	purC	phosphoribosylaminoimidazole-succinocarboxamide synthase	-0.33	-0.56	0	0.87	0.09	-0.98	-0.2	0.19	0.09
cce_2381	-	hypothetical protein	-0.31	-0.51	-0.4	0.24	0.18	-0.35	-0.14	0.02	0.2
cce_2382	-	hypothetical protein	0.52	-0.26	-0.5	-0.57	0.38	-0.15	-0.42	-0.8	0.16
cce_2383	proA2	gamma-glutamyl phosphate reductase	0.84	-0.23	-0.64	-0.48	0.44	-0.17	-0.57	-0.59	0.52
cce_2387	-	hypothetical protein	0.75	-0.46	-0.33	-0.65	0.5	-0.07	-0.1	-0.59	0.16
cce_2390	trxM2	thioredoxin M	0.28	0.09	0.04	-0.47	0.09	0	-0.32	-0.49	-0.06
cce_2393	-	hypothetical protein	-0.01	0.73	0.74	-0.49	-0.15	0.59	0.85	0.15	-0.34
cce_2394	-	hypothetical protein	-0.27	0.69	0.49	-0.06	-0.28	0.54	0.54	0.16	-0.21
cce_2401	-	hypothetical protein	-0.06	0.42	0.87	0.62	-0.26	0.27	0.31	1.04	-0.46
cce_2405	-	hypothetical protein	-0.32	-1.41	-1.59	0.07	0.78	-0.87	-1.49	-0.63	0.84
cce_2407	-	hypothetical protein	-0.17	0.28	0.68	0.08	-0.34	0.33	0.78	0.24	-0.36
cce_2408	-	hypothetical protein	0.22	-0.96	-0.78	0.26	0.32	-0.63	-0.51	0.14	0.34
cce_2410	-	extracellular solute-binding protein	-0.03	0.21	0.4	0.63	0.01	0.17	0.29	0.28	0.06
cce_2411	-	hypothetical protein	-0.54	0.38	0.2	0.27	0.01	0.18	0.09	0.36	-0.03
cce_2412	fabG	3-oxoacyl-ACP reductase	-0.48	0.6	0.92	-0.06	-0.57	0.23	0.87	0.26	-0.6
cce_2414	xisH4	putative fdxN element excision controlling factor protein	-0.16	0.27	0.61	-0.65	-0.2	0.88	0.69	-0.65	-0.58
cce_2415	-	XisI-like fdxN element excision controlling factor protein	0.2	0.47	0.13	-0.56	-0.05	0.61	0.17	-0.21	0.07
cce_2416	-	hypothetical protein	0.22	0.44	0.2	-0.4	0.01	0.65	0.33	0.07	0.09
cce_2417	-	mrr restriction system protein	-0.5	0.17	-0.07	0.5	-0.52	0.17	0.19	0.6	-0.19
cce_2418	-	hypothetical protein	-0.36	0.69	0.63	-0.37	-0.07	0.34	0.3	0.39	-0.21
cce_2420	-	ABC transporter ATP-binding protein	-0.08	-0.07	-0.37	0.02	0.24	0.05	0.07	-0.22	0.44
cce_2422	-	hypothetical protein	0.04	-0.49	-0.41	-0.61	0.13	0.11	-0.06	-0.35	0.28
cce_2424	sigH	RNA polymerase sigma factor	-0.21	-0.46	-0.65	-0.33	0.32	-0.26	-0.53	-0.48	0.61
cce_2426	-	hypothetical protein	1.74	0.92	-1.2	-2.97	0.01	1.17	-0.75	-2.46	-1.06
cce_2429	-	hypothetical protein	0.7	0.46	-0.12	-0.42	0.33	0.62	0	-0.28	0.3
cce_2431	-	hypothetical protein	-0.01	-0.55	-0.66	0.3	0.27	-0.77	-0.38	-0.03	0.46
cce_2432	-	hypothetical protein	0.69	-0.72	-0.83	-0.64	0.84	0.06	-0.82	-1.17	0.34
cce_2433	ccmK4	carbon dioxide concentrating mechanism protein	-0.15	0.1	0.48	0.07	-0.41	-0.01	0.61	0.28	-0.43
cce_2434	ccmK3	carbon dioxide concentrating mechanism protein	-0.22	0.25	0.76	0	-0.59	0.22	1.06	0.52	-0.4
cce_2435	-	hypothetical protein	-0.2	-0.29	-0.1	0.35	0.11	-0.4	-0.06	0.31	0.35
cce_2436	-	hypothetical protein	0.06	-0.07	-0.16	-0.24	0.05	0.19	-0.07	-0.41	0.04
cce_2437	-	hypothetical protein	0.42	-0.22	-0.51	0.09	0.21	-0.32	-0.54	0.08	0.47
cce_2438	recN	DNA repair protein	0.4	-0.24	-0.26	0.16	0.47	-0.24	-0.24	-0.11	0.36
cce_2439	-	hypothetical protein	0.1	-0.57	-0.77	-0.29	-0.01	-0.29	-0.32	-0.18	0.35
cce_2440	-	hypothetical protein	1.41	-0.18	-1.08	-2	0.73	0.05	-1.07	-1.89	0.48
cce_2441	-	hypothetical protein	1.18	0.91	0.59	-0.14	0.34	0.79	0.46	0.27	0.23
cce_2442	-	hypothetical protein	0.32	0.55	0.48	-0.72	-0.01	1.08	0.51	-0.39	-0.33
cce_2443	-	hypothetical protein	0.11	0.47	0.29	-0.8	-0.11	0.87	0.12	-0.53	-0.34
cce_2444	-	sulfur carrier protein ThiS	0	0.58	-0.27	-0.68	-0.06	0.8	-0.54	-0.81	-0.16
cce_2446	thrC	threonine synthase	0.12	0.63	0.06	-0.62	0.03	0.32	-0.29	-0.87	-0.18
cce_2448	-	ParA family chromosome partioning protein ParB family	-0.57	0.64	0.61	0.45	-0.38	0.09	0.52	0.26	-0.34
cce_2449	-	hypothetical protein	-0.76	0.6	0.78	0.42	-0.67	0.52	0.76	0.35	-0.78
cce_2450	-	solute-binding family protein 3	-1.51	-1.26	-0.69	1.05	-0.95	-1.84	-0.38	0.92	0.04
cce_2451	-	hypothetical protein	0.7	-0.12	-0.22	-0.29	0.58	-0.08	-0.79	-0.36	0.55
cce_2452	-	hypothetical protein	0.06	-0.98	-0.9	0.61	0.35	-1.41	-0.89	-0.21	0.59
cce_2453	-	penicillin-binding protein 1A	0.42	-1.35	-1.13	0.23	0.21	-1.51	-1.01	0.16	0.64
cce_2454	gpmB	phosphoglycerate mutase	-0.32	-0.03	0.74	-0.04	-0.5	-0.58	0.64	0.24	-0.46
cce_2456	-	hypothetical protein	-1.09	-0.88	-1.07	1.03	-0.55	-1.4	-1.21	0.58	0.3
cce_2457	-	hypothetical protein	-0.24	-0.06	0.06	0.23	-0.3	-0.8	0.17	0.3	0.09
cce_2464	-	Hsp70-like protein	-0.12	-0.25	-0.01	0.38	0.1	-0.14	-0.02	0.41	0.13
cce_2466	murI	glutamate racemase	0.39	-1.68	-1.31	0.28	0.65	-1.56	-1.32	-0.18	0.47
cce_2467	amiA2	N-acetylmuramoyl-L-alanine amidase	-1.19	-1.93	-1.55	1.35	-0.02	-1.65	-1.38	1.02	0.38
cce_2468	-	Na+/H+ antiporter	0.66	-1.15	-0.39	0.14	0.42	-1.33	-0.54	0.29	0.47
cce_2469	-	hypothetical protein	-0.01	-0.16	-0.19	0.28	0.19	-0.23	-0.21	0.25	0.52
cce_2470	-	hypothetical protein	-0.12	0.53	0.78	0.25	-0.39	0.19	0.85	0.32	-0.38
cce_2471	-	putative adenine specific DNA methyltransferase	-0.34	0.91	0.76	-0.05	-0.56	0.48	0.65	0.18	-0.52
cce_2472	-	hypothetical protein	0.3	-0.87	-0.33	-0.77	0.66	-0.93	-0.66	-0.71	0.65
cce_2474	-	hypothetical protein	-0.51	-0.07	0.29	-0.46	-0.28	0.38	0.68	-0.22	-0.68
cce_2478	-	hypothetical protein	0.03	0.99	1.13	-0.13	-0.37	0.31	1.07	0.23	-0.51
cce_2484	-	hypothetical protein	-0.03	0.87	0.5	0.09	-0.15	0.39	0.19	0.33	-0.05
cce_2485	psbD2	photosystem II D2 protein	0.08	-0.14	-0.14	0.22	0.19	-0.38	-0.65	-0.25	-0.05
cce_2486	-	glycosyl transferase family protein	-0.64	-0.51	-0.14	0.73	-0.22	-0.75	0.16	0.52	0.2
cce_2488	-	alginate O-acetylation protein / membrane bound O-acyl transferase, MBOAT	0.23	-0.2	-0.26	0.28	0.35	-0.3	-0.44	-0.04	0.3
cce_2489	-	hypothetical protein	-0.52	0.49	0.51	0.1	-0.25	0.2	0.33	0.21	-0.3
cce_2491	-	hypothetical protein	-0.34	0.14	0.15	0.92	-0.11	0.01	0.47	0.52	-0.16
cce_2495	radC	DNA repair protein RadC	0.47	0.56	0.13	-0.22	0.41	0.71	0.22	0.17	0.42
cce_2496	smtA	metallothionein	0.17	0.69	0.01	-0.92	-0.22	0.83	-0.08	-0.56	-0.53
cce_2497	-	hypothetical protein	-0.88	0.8	0.99	-0.04	-0.88	0.42	0.91	0.6	-0.66
cce_2498	ksgA	dimethyladenosine transferase	-0.18	0.95	0.52	0.15	-0.13	0.28	0.51	0.3	0.09
cce_2500	-	hypothetical protein	0.44	-1.9	-1.55	-0.36	0.61	-1.48	-1.78	-0.58	0.53
cce_2501	-	hypothetical protein	-0.27	-0.55	-0.37	0.25	0.03	-0.52	-0.04	0.16	0.22
cce_2502	-	putative CsbD-like protein	0.28	-0.58	-0.36	0.13	0.19	-0.51	-0.31	-0.05	0.23
cce_2505	-	two-component hybrid sensor and regulator	0.27	-0.4	-0.57	0.44	0.48	-0.52	-1.04	-0.29	0.61
cce_2506	-	hypothetical protein	-0.03	-0.66	-0.57	0.11	0.28	-0.44	-0.49	0.1	0.41
cce_2509	-	two-component hybrid sensor and regulator	0.12	0.37	0.25	-0.55	0.06	0.19	0.29	0.13	0.16
cce_2511	-	hypothetical protein	-0.15	0.26	0.57	0.12	0.02	0.43	0.85	0.22	-0.26
cce_2514	-	hypothetical protein	1.69	-0.32	-2.04	-2.32	0.86	0.22	-1.77	-3.14	0.39
cce_2515	-	carotenoid oxygenase	0.76	0.13	-0.33	-0.48	0.28	0.01	0.05	-0.46	0.44
cce_2516	-	hypothetical protein	-0.75	-1.29	-0.84	1.07	-0.28	-0.97	0.05	0.75	0.09
cce_2519	-	hypothetical protein	0.25	-0.45	-0.22	-0.03	0.34	-0.46	-0.14	0.06	0.44
cce_2520	-	hypothetical protein	0.21	0.07	0.2	0.39	0.24	-0.3	0.05	0.2	0.23
cce_2521	-	hypothetical protein	0.04	-0.05	-0.2	0.34	0.02	-0.77	-0.39	0.23	0.39
cce_2522	-	ROK family protein	-0.23	0.37	0.31	-0.09	-0.2	0.3	0.55	0.24	-0.07
cce_2534	-	hypothetical protein	0.42	0.62	0.45	-0.56	0.4	0.63	-0.1	-0.45	0.02
cce_2535	opcA	OxPPCycle protein	0.99	0.33	-0.68	-1.06	0.25	0.58	-0.96	-1.41	0.06
cce_2536	zwf	glucose-6-phosphate 1-dehydrogenase	0.84	0.15	-0.82	-0.92	0.25	0.54	-0.97	-0.96	0.22
cce_2544	-	RND multidrug efflux transporter	-0.04	-0.38	-0.35	1.04	0.16	-0.21	-0.58	0.4	0.45
cce_2545	-	hypothetical protein	0.17	0.03	-0.36	0.48	0.27	0.04	-0.18	0.47	0.54
cce_2546	-	two-component sensor histidine kinase	0.25	-0.28	-0.4	0.03	0.23	-0.63	-0.58	0.18	0.53
cce_2548	rfbD	dTDP-6-deoxy-L-mannose-dehydrogenase	-0.24	0.25	0.3	0.59	-0.09	-0.14	0.43	0.62	0.05
cce_2549	rfbA	glucose-1-phosphate thymidylyltransferase	-0.47	0.43	0.41	0.53	-0.34	-0.1	0.42	0.41	-0.14
cce_2550	-	hypothetical protein	0.16	0.38	1.09	0.49	-0.07	-0.16	1.12	0.82	0.04
cce_2553	-	hypothetical protein	-0.32	1.05	0.76	0.11	-0.55	0.23	0.34	0.15	-0.7
cce_2555	-	short chain dehydrogenase	0.34	0.15	0.19	-0.26	0.38	0.17	-0.11	-0.21	-0.03
cce_2556	-	hypothetical protein	-0.61	0.57	0.35	0.34	-0.22	0.98	0.7	0.67	-0.18
cce_2558	phnD	phosphonate ABC transporter phosphate-binding protein	-0.64	-1.66	-1.66	-0.45	0.07	-1.16	-0.86	-0.01	0.78
cce_2559	phnE	phosphonate ABC transporter permease	-0.48	-1.43	-1.4	-0.03	0.22	-0.53	-1.14	0.29	1
cce_2560	-	D-isomer specific 2-hydroxyacid dehydrogenase	-0.63	-0.97	-0.9	-0.28	-0.14	-1.12	-0.46	0	0.33
cce_2563	-	hypothetical protein	-0.26	0.44	0.47	0.38	-0.27	-0.2	0.54	0.28	-0.02
cce_2566	sigF	RNA polymerase sigma factor SigF	-0.17	0.08	0.32	-0.2	0.05	0.99	0.69	0.1	-0.36
cce_2572	psbO	photosystem II manganese-stabilizing polypeptide, 33 kD extrinsic protein	-0.2	-0.97	-0.48	-0.05	-0.09	-0.92	-0.71	-0.09	-0.22
cce_2573	ho1	heme oxygenase (decyclizing)	-0.38	-0.56	0.38	0.67	-0.44	-0.85	0.24	0.65	-0.41
cce_2574	-	hypothetical protein	-0.04	-0.21	-0.77	-0.09	0.1	-0.34	-0.2	-0.57	0.65
cce_2583	-	hypothetical protein	-0.13	0.65	0.75	0.42	-0.19	0.21	0.42	0.74	-0.05
cce_2584	-	hypothetical protein	-0.57	0.62	0.39	0.56	-0.13	0.75	0.63	0.58	-0.11
cce_2588	-	hypothetical protein	0.83	-0.41	-0.42	-0.17	0.5	-0.4	-0.69	-0.73	0.23
cce_2589	-	acriflavin resistance protein	0.74	-0.65	-1.12	-0.23	0.32	-0.6	-1.27	-0.63	0.43
cce_2590	-	hypothetical protein	1.05	-0.72	-1.09	-0.09	0.55	-0.89	-1.74	-0.75	0.69
cce_2591	folK	2-amino-4-hydroxy-6-hydroxymethyldihydropteridine pyrophosphokinase	0.85	-0.11	-0.98	0.4	0.36	-0.43	-1.3	-0.21	0.89
cce_2592	-	NUDIX hydrolase	-0.43	-0.8	-0.4	1.12	-0.28	-1.63	-0.3	0.49	0
cce_2593	-	7-alpha-hydroxysteroid dehydrogenase	0.28	-0.4	-0.33	0.69	-0.11	-0.8	-0.37	0.33	0.33
cce_2595	-	hypothetical protein	-0.13	0.46	0.68	0.88	-0.28	0.13	0.53	0.35	-0.38
cce_2597	-	hypothetical protein	-0.45	0.17	0.5	0.25	-0.76	-0.87	0.44	0.62	-0.3
cce_2598	surE	stationary phase survival protein SurE	-0.41	0.31	0.27	0.11	-0.26	0.18	0.32	0.36	0.04
cce_2603	-	hypothetical protein	-0.73	0.38	1.49	0.34	-0.73	0.01	1.32	0.61	-0.78
cce_2604	-	hypothetical protein	-1.06	0.79	1.08	0.34	-1.07	0.46	0.7	0.59	-1.25
cce_2607	-	putative L-cysteine/cystine lyase	-0.06	0.52	0.38	-0.34	-0.35	0.36	0.77	0.29	-0.18
cce_2608	-	hypothetical protein	-0.17	-1.11	-0.97	0.44	0.23	-1.5	-1.19	0.15	0.89
cce_2609	gcvP	glycine dehydrogenase	0.13	-0.34	-0.28	0.28	0.13	-0.22	-0.15	0.13	0.4
cce_2611	-	hypothetical protein	0.21	-0.19	0.06	0.09	0.24	-0.5	-0.07	0.1	0.28
cce_2614	-	hypothetical protein	-2.08	-2.12	-1.58	1.3	-0.59	-2.04	-1.04	0.87	0.09
cce_2617	-	hypothetical protein	-0.44	0.19	0.35	0.22	-0.44	-0.12	0.37	0.36	-0.55
cce_2619	-	ABC transporter substrate-binding protein	-1.37	-1.2	-1.1	1.4	-0.25	-0.99	-0.85	0.88	0.14
cce_2621	-	hypothetical protein	0.07	0.63	0.46	-0.5	-0.37	0.12	0.49	-0.04	-0.39
cce_2625	psbU	photosystem II 12 kD extrinsic protein	0.04	-0.17	0.3	0.15	0.08	-0.57	-0.15	0.11	-0.14
cce_2628	-	hypothetical protein	0.41	-0.73	-0.27	-0.3	0.49	-0.29	-0.07	-0.32	0.17
cce_2632	-	iron transport protein	0.35	-0.4	-0.28	-0.12	0.43	-0.41	-0.02	-0.21	0.49
cce_2633	-	putative outer membrane protein	0.68	-0.48	-0.4	-0.53	0.44	-0.28	0.04	-0.55	0.56
cce_2634	-	hypothetical protein	0.87	-0.4	-0.44	-0.4	0.68	-0.67	-0.44	-0.34	0.88
cce_2635	-	hypothetical protein	0.33	-0.71	-0.87	0.14	0.39	-0.38	-0.64	-0.04	0.78
cce_2636	-	hypothetical protein	0.51	-0.68	-0.28	-0.49	0.58	-0.69	-0.05	-0.43	0.64
cce_2637	-	putative nitrogen fixation-like protein	0.89	0.26	-0.38	-1.27	0.45	0.36	-0.35	-1.04	0.06
cce_2639	-	hypothetical protein	-0.36	0.41	0.45	-0.94	-0.17	0.58	0.67	-0.49	-0.45
cce_2640	-	hypothetical protein	-0.26	0.62	0.58	0.02	-0.45	0.35	0.55	0.26	-0.34
cce_2642	-	circadian phase modifier CpmA-like protein	0.13	0.38	0.3	-0.04	-0.13	0.5	0.42	0.21	-0.1
cce_2644	-	hypothetical protein	0.84	0.29	0.15	-1.06	0.47	0.9	-0.06	-1.09	-0.32
cce_2648	-	lipoxygenase	0.37	-0.17	0.16	0.17	0.47	-0.46	0.03	0.29	0.32
cce_2649	-	hypothetical protein	0.22	-0.59	-0.44	0.26	0.21	-0.37	-0.38	0.24	0.31
cce_2650	-	hypothetical protein	-0.57	0.42	0.32	0.63	-0.45	0.17	0.41	0.43	-0.43
cce_2651	cpcB	phycocyanin beta subunit	0.01	0.12	0.46	0.58	-0.22	0.03	0.08	0.37	-0.38
cce_2652	cpcA	phycocyanin alpha subunit	0.16	0.38	0.6	0.78	-0.03	0.19	0.14	0.51	-0.2
cce_2653	cpcC2	phycocyanin associated linker protein	-0.07	-0.24	0.49	0.54	-0.24	-0.52	0.11	0.46	-0.35
cce_2654	cpcC1	phycocyanin associated linker protein	-0.28	-0.41	0.37	0.58	-0.44	-0.77	-0.08	0.52	-0.43
cce_2655	cpcD	phycocyanin associated linker protein	-0.42	-0.43	0.2	0.54	-0.36	-0.84	-0.28	0.41	-0.39
cce_2656	cpcE	phycocyanin alpha phycocyanobilin lyase	-0.33	-0.23	0.54	0.23	-0.34	-0.58	0.23	0.65	-0.35
cce_2658	glgC	glucose-1-phosphate adenylyltransferase	-0.55	0.41	0.58	0.41	-0.19	0.45	0.61	0.39	-0.18
cce_2661	msrA1	methionine sulfoxide reductase A	-0.54	0.28	0.58	0.23	-0.29	0.09	0.48	0.38	-0.21
cce_2662	-	hypothetical protein	-0.78	0.36	0.49	0.25	-0.57	0.41	0.79	0.52	-0.52
cce_2663	-	hypothetical protein	0.51	-0.17	-0.51	-0.18	0.39	-0.17	-0.45	-0.32	0.34
cce_2664	-	hypothetical protein	-0.05	-0.19	-1.07	-1.01	0.6	0.5	-1.03	-1.02	0.67
cce_2667	moeB	hypothetical protein	0.28	0.28	0.22	-0.54	-0.14	0.3	0.32	-0.02	-0.06
cce_2668	-	ABC transporter ATP-binding protein	0.61	-0.02	-0.04	0.21	0.32	-0.16	-0.08	0.21	0.51
cce_2669	-	hypothetical protein	0.42	-0.49	-0.62	0.06	0.27	-0.28	-0.52	-0.05	0.36
cce_2672	-	hypothetical protein	-0.61	0.93	1.1	-0.24	-0.8	0.96	1.08	0.43	-1.12
cce_2673	-	hypothetical protein	0.2	-0.2	-0.33	0.18	0.34	-0.09	-0.45	0.09	0.17
cce_2674	-	hypothetical protein	0.23	-0.25	-0.12	0.15	0.42	-0.4	-0.21	0.35	0.56
cce_2675	-	hypothetical protein	0.31	-0.3	-0.51	-0.57	0.55	-0.02	-0.62	-0.64	0.34
cce_2677	hetP	HetP protein	-0.55	-0.03	0.05	0.76	-0.3	-0.6	0.2	0.34	0.07
cce_2678	-	HlyD family secretion protein	0.28	-0.21	-0.43	-0.1	0.27	-0.42	0.14	-0.25	0.41
cce_2679	-	hypothetical protein	0.18	0.66	0.83	0.19	0.07	0.22	0.45	0.21	-0.22
cce_2683	-	tetrapyrrole methylase family protein	0.08	0.7	0.48	0.14	-0.03	0.59	0.61	0.23	0.17
cce_2684	-	putative PfkB	0.26	0.32	0.21	-0.21	0.21	0.5	0.43	-0.06	0.09
cce_2685	-	putative cation efflux protein	0.43	0.19	-0.05	-0.38	0.06	0.23	0.05	0.04	0.13
cce_2686	-	hypothetical protein	0.97	-1.29	-1.52	-0.56	0.73	-1.79	-1.75	-0.75	0.82
cce_2687	matE1	DNA-damage-inducible/multi anti extrusion protein	0.12	-0.38	-0.53	0.22	0.23	-0.35	-0.6	0.14	0.58
cce_2688	-	hypothetical protein	-0.43	0.76	0.94	-0.52	-0.33	0.82	0.91	0.3	-0.77
cce_2689	-	hypothetical protein	-0.72	0.82	1.17	-0.64	-0.76	0.95	0.93	0.06	-1.47
cce_2690	-	DegT/DnrJ/EryC1/StrS aminotransferase family protein	0.13	-1.3	-1.12	0.12	0.25	-0.97	-0.89	0.31	0.3
cce_2697	mgtE2	Mg2+ transporter	-0.26	0.72	0.36	0.24	0.06	0.81	0.6	0.36	0.09
cce_2699	-	hypothetical protein	-0.72	0.58	0.68	-0.62	-1.54	0.87	1.41	0.23	-1.76
cce_2701	-	hypothetical protein	-0.04	0.38	0.3	0.14	-0.42	0.46	0.47	0.33	-0.27
cce_2702	-	hypothetical protein	0.53	-0.23	-0.57	-1	0.52	-0.26	-0.73	-0.88	0.37
cce_2703	hypE	hydrogenase expression/formation protein	-1.41	-1.35	-1	0.97	-0.61	-1.1	-0.33	1.15	-0.01
cce_2705	xisH2	fdxN element excision controlling factor protein	0.07	0.31	0.45	-0.56	0.01	0.52	0.7	-0.09	0.13
cce_2706	xisI2	fdxN element excision controlling factor protein	-0.05	0.64	0.53	-0.34	-0.25	0.41	0.5	0.16	-0.04
cce_2708	-	rfrA pentapeptide repeat-containing protein	0.78	-1.52	-0.88	0.02	0.08	-1.22	-0.98	-0.43	0.71
cce_2709	-	hypothetical protein	0.4	-0.5	-0.55	-0.57	-0.01	-0.49	-0.62	-0.35	0.39
cce_2714	-	FAD linked oxidase	0.21	-0.33	-0.12	-0.02	0.15	-0.37	-0.31	0.15	0.44
cce_2716	-	hypothetical protein	0.21	0.31	0.73	-0.55	-0.05	0.41	0.72	-0.12	-0.37
cce_2717	cofG	FO synthase subunit 1	-1.56	-0.97	-0.1	0.57	-0.6	-0.92	0.19	0.76	-0.29
cce_2718	-	putative DoxX	-1.27	-1.36	-0.41	1.23	-0.16	-1.27	-0.14	1.1	0.22
cce_2719	-	flavin oxidoreductase/NADH oxidase	-1	-0.44	-0.17	0.52	-0.47	-0.66	0.18	0.81	0.04
cce_2720	-	hypothetical protein	-0.45	0.22	0.14	0.69	-0.22	-0.16	0.3	0.59	0.15
cce_2721	-	hypothetical protein	-0.16	0.34	0.21	0.92	-0.05	0.21	0.21	0.69	0.17
cce_2722	-	hypothetical protein	-0.17	0.33	0.41	0.61	-0.38	-0.25	0.26	0.87	0.01
cce_2723	-	hypothetical protein	0.04	-0.43	-0.32	-0.11	0.29	-0.53	-0.58	-0.23	0.18
cce_2724	-	putative 2-hydroxyhepta-2,4-diene-1,7-dioate isomerase	-0.19	-0.14	-0.02	0.71	-0.01	-0.21	0.1	0.6	0.03
cce_2725	rpsF	30S ribosomal protein S6	-0.24	0.86	0.73	-0.31	-0.65	0.65	0.62	-0.37	-1.12
cce_2727	-	ribosomal RNA large subunit methyltransferase N	-0.49	0.35	0	-0.42	-0.34	0.21	0.39	-0.26	0.16
cce_2728	-	hypothetical protein	-0.26	0.74	0.53	-0.35	-0.25	0.9	0.43	-0.1	-0.42
cce_2731	-	cyclopropane-fatty-acyl-phospholipid synthase	-0.32	-0.25	0.05	0.64	-0.06	-0.39	0.06	0.52	0.13
cce_2732	-	hypothetical protein	-0.35	0.27	0.13	0.22	-0.16	-0.06	0.34	0.33	0.11
cce_2734	-	hypothetical protein	-0.03	0.83	0.38	-0.09	-0.03	0.55	0.12	0.08	-0.02
cce_2739	-	hypothetical protein	-0.29	0.65	0.5	0.22	-0.33	0.11	0.3	0.28	-0.24
cce_2740	-	hypothetical protein	0.29	0.11	-0.23	0.44	0.64	-0.29	-0.41	0.24	0.64
cce_2742	-	hypothetical protein	0.3	-0.72	-0.73	0.05	0.52	-0.73	-0.98	-0.5	0.45
cce_2744	-	hypothetical protein	-0.53	0.75	0.78	0.39	-0.35	1.04	1.09	0.41	-0.48
cce_2745	-	hypothetical protein	-0.63	0.59	0.76	-0.18	-1.21	-0.03	0.75	-0.16	-1.02
cce_2746	-	putative DoxX family protein	-0.87	-0.13	0.63	1.01	-0.3	-0.37	0.09	0.54	-0.51
cce_2748	-	glucose/ribitol short chain dehydrogenase/reductase family protein	-0.94	0.84	0.54	-1.11	-0.84	1.43	0.93	-0.52	-0.87
cce_2749	-	hypothetical protein	-0.65	1.25	0.49	-0.64	-0.35	1.63	0.87	-0.46	-0.48
cce_2750	pdhC	branched-chain alpha-keto acid dehydrogenase subunit E2	-0.09	0.21	0.48	0.58	-0.11	-0.28	0.22	0.24	-0.17
cce_2751	-	hypothetical protein	0.06	0.42	0.49	0.38	-0.08	0.39	0.64	0.46	-0.19
cce_2754	-	hypothetical protein	0.2	-1.24	-0.97	0.32	0.38	-1.1	-0.95	-0.1	0.2
cce_2756	-	NAD synthetase	-0.08	0.31	0.12	-0.05	-0.2	0.28	0.44	0.12	0.08
cce_2758	nadD	nicotinic acid mononucleotide adenylyltransferase	-0.1	1.04	0.64	-0.33	-0.07	0.63	0.58	-0.07	0.08
cce_2760	-	hypothetical protein	0.86	-0.51	-0.59	-1.02	0.32	0.05	-0.18	-0.57	0.03
cce_2761	-	hypothetical protein	0.47	0.07	-0.26	-0.6	0.5	0.14	-0.11	-0.46	0.28
cce_2762	-	hypothetical protein	-0.32	-0.21	0.02	0.33	-0.14	-0.36	0.59	0.44	0.27
cce_2765	-	glutaminase	0.69	-0.84	-1.02	0.22	0.36	-1.02	-1.18	-0.29	0.49
cce_2768	-	nitroreductase	0.25	-0.45	-0.58	0.28	0.52	-0.38	-0.57	0.09	0.49
cce_2769	-	Pirin-like protein	0.08	-0.86	-0.52	0.01	0.74	-0.89	-0.76	-0.28	0.46
cce_2771	manA1	mannose-6-phosphate isomerase	0.21	-1.6	-1.25	-0.29	0.26	-1.94	-1.38	-0.14	0.67
cce_2772	-	Na+ dependent nucleoside transporter	0.29	-0.43	-0.44	0.31	0.37	-0.68	-0.65	-0.26	0.39
cce_2774	-	hypothetical protein	-0.01	-0.39	0	0.53	0.13	-0.46	-0.04	0.06	0.21
cce_2775	-	phosphoenolpyruvate synthase	-0.17	-0.12	0.64	0.39	-0.39	-0.13	0.69	0.48	-0.19
cce_2776	-	hypothetical protein	-2.19	0.65	1.27	-0.35	-2.56	0.22	1.23	0.79	-2.61
cce_2779	crtQ	zeta-carotene desaturase	-0.45	0.42	0.57	0.79	-0.15	-0.15	0.27	0.39	-0.12
cce_2780	-	hypothetical protein	-0.72	0.22	0.26	0.45	-0.5	-0.14	0.33	0.26	-0.35
cce_2782	-	LysR family transcriptional regulator	-0.44	0.02	-0.01	0.43	-0.15	-0.02	0.14	0.36	0.07
cce_2784	-	hypothetical protein	-0.17	0.57	0.5	-0.52	-0.43	0.34	0.84	-0.05	-0.2
cce_2786	-	inositol monophophatase	-0.91	0.71	0.77	-0.33	-0.8	0.73	0.78	-0.03	-0.93
cce_2790	-	hypothetical protein	0.53	0.58	0.42	-0.07	0.47	1.08	0.63	0.17	0.31
cce_2792	psb28-2	photosystem II 13 kD protein	-0.23	0.47	0.59	0.09	-0.26	0.24	0.4	0.22	-0.5
cce_2793	-	hypothetical protein	-0.57	0.42	0.36	0.46	-0.21	0.57	0.28	0.67	-0.03
cce_2795	-	hypothetical protein	0.22	0.48	-0.36	-0.62	0.45	1.13	-0.29	-0.37	0.41
cce_2796	-	hypothetical protein	0.34	-0.73	-1.05	-0.12	0.6	-0.68	-1.22	-0.07	0.73
cce_2797	-	extracellular solute-binding protein	-1.52	-1.85	-1	1	-0.57	-1.57	-0.1	1.02	0.16
cce_2802	-	hypothetical protein	0.54	-0.38	-0.73	0.05	0.26	-0.69	-1	-0.27	0.29
cce_2804	lytB	amidase	0.03	-1.22	-0.77	0.19	0.27	-1.5	-0.51	-0.28	0.14
cce_2806	-	hypothetical protein	-0.06	-0.47	-0.72	0.45	0.3	-0.31	-0.52	0.28	0.68
cce_2807	-	hypothetical protein	-0.61	0.46	-0.12	0.8	-0.6	-0.07	0.15	-0.05	-0.11
cce_2808	-	hypothetical protein	0.28	1.42	1.34	-0.1	-0.84	1.2	1.98	0.05	-0.42
cce_2809	-	hypothetical protein	-0.06	0.14	0.21	0.61	-0.2	-0.49	0.37	0.49	-0.01
cce_2810	miaB	(dimethylallyl)adenosine tRNA methylthiotransferase	0.33	-0.17	-0.19	0.44	0.4	-0.16	-0.24	0.11	0.17
cce_2812	atpC	F0F1 ATP synthase subunit epsilon	-0.37	0.17	0.95	0.23	-0.57	-0.23	0.76	0.23	-0.79
cce_2813	atpB1	F0F1 ATP synthase subunit beta	-0.45	0.36	0.87	0.18	-0.8	-0.01	0.7	0.27	-0.85
cce_2817	-	hypothetical protein	-0.03	-0.21	-0.57	0.64	0.14	-0.31	-0.52	0.67	0.54
cce_2820	-	hypothetical protein	0.95	0.51	-0.89	-1.48	0.26	1.2	-0.45	-1.28	0.31
cce_2824	anmK	anhydro-N-acetylmuramic acid kinase	-0.14	0.35	0.05	-0.03	-0.26	0.03	0.29	-0.04	-0.11
cce_2825	-	hypothetical protein	-0.53	0.42	0.68	0.75	-0.47	-0.06	0.43	0.58	-0.19
cce_2826	recR	recombination protein RecR	-0.27	0.14	0.34	0.28	-0.24	-0.34	0.22	0.44	0.05
cce_2828	-	reverse transcriptase	0.53	0.23	-0.03	-0.57	-0.15	0.15	-0.02	-0.28	-0.38
cce_2829	-	hypothetical protein	-0.12	0.38	0.59	0.69	0.03	0.5	0.07	0.54	-0.18
cce_2830	-	hypothetical protein	0.26	-0.15	-0.02	0.09	0.45	-0.15	-0.1	-0.18	0.26
cce_2837	-	hypothetical protein	-0.04	0.31	0.18	-0.3	-0.13	0.45	0.3	-0.02	-0.21
cce_2840	-	putative HofG-like general secretion pathway protein	-0.55	-0.27	0.31	0.52	-0.38	-0.32	0.12	1.07	-0.19
cce_2842	-	hypothetical protein	-0.35	-0.15	-0.09	-0.58	-0.48	-0.13	0.11	-0.15	-0.3
cce_2843	-	hypothetical protein	-0.68	0.86	0.67	-0.79	-0.79	1.08	0.62	-0.37	-0.89
cce_2845	-	hypothetical protein	0.29	0.16	0.13	-0.15	0.07	0.59	0.16	-0.15	0.11
cce_2853	-	hypothetical protein	0.05	0.09	0.5	0.14	-0.13	0	0.18	0.19	-0.19
cce_2854	-	glycosyl transferase family protein	-0.11	0.25	0.59	0.27	-0.17	0.19	0.65	0.47	-0.12
cce_2855	-	hypothetical protein	-1.18	0.71	0.75	-0.55	-0.87	1.18	0.67	0.12	-1.05
cce_2856	-	hypothetical protein	-0.31	0.46	0.66	-1.22	-0.61	0.63	0.77	-0.38	-0.96
cce_2857	-	hypothetical protein	0.14	0.35	0.34	-0.87	-0.18	0.38	0.36	-0.35	-0.4
cce_2858	-	hypothetical protein	-0.05	0.44	0.31	-0.77	-0.19	0.55	0.28	-0.28	-0.49
cce_2859	-	hypothetical protein	0.01	0.26	0.33	-0.67	-0.1	0.3	0.48	-0.07	-0.23
cce_2867	-	hypothetical protein	0.17	-0.06	-0.8	-0.62	0.57	0.67	-0.78	-0.69	0.45
cce_2868	-	hypothetical protein	-0.42	1.02	0.93	0.03	-0.38	0.8	0.7	-0.04	-0.49
cce_2874	-	hypothetical protein	-0.22	0.24	0.42	0.1	-0.17	0.72	0.86	0.16	-0.26
cce_2880	-	hypothetical protein	-1.64	-1.48	-0.63	1.1	-0.44	-1.26	-0.39	1.08	-0.04
cce_2881	fur3	ferric uptake regulation protein	-0.64	0.46	0.66	0.53	-0.61	0.04	0.72	0.52	-0.44
cce_2882	-	phosphoribosylformylglycinamidine synthase subunit PurS	-0.02	-0.11	-0.06	0.38	0.35	-0.29	-0.17	0.13	0.32
cce_2884	gloA	glyoxalase I	0.21	-0.4	-0.23	-0.14	0.03	-0.4	-0.43	-0.15	-0.02
cce_2885	-	hypothetical protein	-0.55	-1.16	-0.66	0.91	-0.13	-1.29	-0.47	0.58	0.09
cce_2886	-	hypothetical protein	-0.88	-0.84	-0.65	0.64	-0.12	-0.45	-0.48	0.55	0.36
cce_2887	trpG	anthranilate synthase component II	0.41	-0.78	-1.19	0.3	0.22	-0.8	-1.1	0.2	0.72
cce_2888	dgkA	diacylglycerol kinase	0.36	-0.75	-0.95	-0.12	0.24	-0.94	-0.92	-0.22	0.57
cce_2889	-	hypothetical protein	0.85	-0.64	-1.06	0.05	0.53	-0.35	-0.88	-0.46	0.43
cce_2890	-	hypothetical protein	0.05	-0.45	-0.36	0.58	0.37	-0.8	-0.51	0.09	0.45
cce_2893	-	rfrA pentapeptide repeat-containing protein	0.4	0.01	0.19	-0.02	0.4	-0.54	-0.08	-0.01	0.46
cce_2896	ggt1	gamma-glutamyltranspeptidase	-0.15	0.22	0.07	0.44	-0.26	0.03	0.46	0.45	0.11
cce_2897	-	hypothetical protein	0.58	-0.33	-0.86	-0.32	0.33	-0.29	-0.95	-0.76	0.38
cce_2898	-	putative plasmid stabilization system protein	-0.39	0.74	0.68	-0.06	-0.33	0.12	0.38	0.28	-0.2
cce_2900	-	hypothetical protein	-0.54	0.44	0.13	0.01	-0.33	0.16	0.39	0.14	-0.5
cce_2902	hypA	hydrogenase expression/synthesis	0.81	-0.41	-0.79	-0.73	0.31	-0.36	-0.66	-0.8	0.35
cce_2903	hypB	hydrogenase accessory protein	0.77	-0.4	-0.83	-0.53	0.37	-0.5	-0.93	-0.79	0.48
cce_2907	hypD	hydrogenase isoenzymes formation protein	0.75	-0.77	-0.77	-0.45	0.59	-0.39	-0.51	-0.37	0.56
cce_2908	apcA	allophycocyanin subunit alpha	-0.47	-0.5	0.31	0.44	-0.55	-0.8	-0.12	0.35	-0.63
cce_2909	apcB	allophycocyanin subunit beta	-0.38	-0.52	0.29	0.31	-0.56	-0.7	-0.05	0.26	-0.67
cce_2911	apcC	phycobilisome LC linker polypeptide	0.01	-0.27	0.26	0.32	-0.11	-0.29	-0.01	0.35	-0.24
cce_2912	-	hypothetical protein	-0.22	-0.48	0.67	0.4	-0.82	-0.89	0.82	1.01	-0.2
cce_2913	tig	trigger factor	0.72	0.09	0.11	-0.44	0.17	-0.01	0.01	-0.49	-0.04
cce_2917	-	hypothetical protein	0.35	-0.24	-0.39	0.53	0.57	-0.48	-0.45	0.05	0.63
cce_2918	-	serine/threonine protein kinase	-0.34	0.4	0.35	0.42	-0.3	0.02	0.59	0.16	-0.02
cce_2919	-	hypothetical protein	-0.78	-0.37	-0.19	0.93	-0.49	-0.69	-0.22	0.7	-0.1
cce_2921	-	hypothetical protein	0.18	-0.47	-0.44	0.28	0.33	-0.53	0	-0.09	0.4
cce_2924	-	hypothetical protein	-0.54	0.32	0.46	0.08	0.02	0.36	0.35	0.13	-0.29
cce_2925	htpG	heat shock protein 90	-0.62	-0.28	0.63	-0.29	0.18	-0.04	0.61	0.19	-0.93
cce_2926	-	hypothetical protein	0.07	-0.35	-0.48	-0.01	0.27	-0.75	-0.77	-0.08	0.48
cce_2927	nadB	L-aspartate oxidase	0.67	-0.71	-0.7	-0.31	0.5	-0.86	-0.71	-0.26	0.47
cce_2929	-	rfrA pentapeptide repeat-containing protein	0.17	-0.32	-0.1	0.24	0.37	-0.57	0.21	0.23	0.24
cce_2932	-	putative galactose-1-phosphate uridyl transferase, class I	0.16	1.12	0.23	-0.8	0.08	1.13	0.67	-0.54	0.15
cce_2933	-	hypothetical protein	0.26	0.74	-0.25	-0.74	0.13	0.53	-0.45	-0.67	0.18
cce_2935	-	serine esterase	0.57	0.21	0.05	-0.38	-0.06	0.1	0.16	-0.19	0.16
cce_2936	dapB	dihydrodipicolinate reductase	0.45	0.22	-0.1	-0.63	-0.03	0.01	-0.05	-0.42	0.31
cce_2937	-	hypothetical protein	0.85	-3.5	-4.46	-3.28	0.84	-3.44	-4.53	-3.07	1.27
cce_2938	-	hypothetical protein	0.83	-4.46	-4.58	-4.13	1.03	-4.44	-4.57	-4.1	1.32
cce_2939	sbtA	sodium dependent bicarbonate transporter	0.73	-5.06	-5.5	-5.03	0.47	-5.27	-5.64	-4.57	1.18
cce_2940	-	hypothetical protein	-0.53	0.24	0.02	0.43	0.03	-0.11	0.15	0.12	0.06
cce_2947	-	hypothetical protein	-0.61	0.08	0.31	-0.02	-0.37	0.13	0.46	0.09	-0.38
cce_2948	-	hypothetical protein	-0.55	0.59	0.37	0.32	-0.45	0.5	0.65	0.42	-0.54
cce_2949	-	putative 5-formyltetrahydrofolate cyclo-ligase	-0.14	0.29	0.57	0.1	-0.43	0.09	0.85	0.36	-0.47
cce_2950	-	hypothetical protein	0.36	-0.16	-0.05	0.2	0.19	-0.17	0.11	0.38	0.48
cce_2951	-	serine/threonine protein kinase	0.18	-0.45	-0.5	0.13	0.33	-0.4	-0.49	-0.01	0.32
cce_2952	-	hypothetical protein	-0.44	0.63	0.26	-0.42	-0.32	1.04	0.31	-0.27	-0.34
cce_2954	-	S54 family peptidase	-0.31	0.26	0.17	0.31	-0.63	0.06	0.3	0.41	-0.11
cce_2956	-	hypothetical protein	-0.88	0.33	0.83	0.2	-0.59	0.83	1.28	0.8	-0.69
cce_2957	gst2	glutathione S-transferase	-0.57	-0.43	0.13	0.85	-0.37	-0.5	0.07	0.4	-0.2
cce_2958	petC1	cytochrome b6-f complex iron-sulfur subunit	-0.11	-0.17	0.54	-0.01	-0.45	-0.46	0.63	0.19	-0.53
cce_2959	petA	apocytochrome f	0.05	-0.15	0.33	0.35	-0.13	-0.5	-0.12	0.27	-0.22
cce_2961	znuC	zinc ABC transporter periplasmic binding protein	-0.2	0.38	0.91	0.08	-0.4	0.42	0.98	0.05	-0.59
cce_2962	znuA	zinc ABC transporter ATP-binding protein	-0.71	0.74	0.82	0.41	-0.49	0.94	0.75	0.47	-0.66
cce_2963	znuB	zinc ABC transporter permease	-0.37	0.51	0.59	0.22	-0.38	0.51	0.57	0.22	-0.34
cce_2967	-	magnesium-protoporphyrin IX monomethyl ester cyclase	-0.43	-0.62	0.25	0.7	-0.25	-1.2	0.02	0.47	-0.21
cce_2970	galE2	UDP-glucose 4-epimerase	-0.15	-0.15	-0.02	0.78	0.44	-0.24	-0.15	0.28	0.37
cce_2971	-	putative polyphosphate kinase 2	0.03	-0.42	-0.66	-0.11	0.1	-0.57	-0.18	-0.25	0.39
cce_2972	-	hypothetical protein	-0.23	0.15	0.33	0.02	-0.05	0.52	0.58	0.46	-0.19
cce_2974	-	hypothetical protein	0.43	0.19	-0.11	-0.42	0.47	0.65	-0.28	-0.72	-0.12
cce_2975	hisS	histidyl-tRNA synthetase	0.49	0.16	0.08	-0.24	0.29	0.51	0.2	-0.18	-0.08
cce_2976	-	hypothetical protein	-0.83	-1.02	-0.74	0.73	-0.23	-0.97	-0.32	0.83	0.22
cce_2978	-	putative transposase	-0.23	-0.59	-0.18	0.65	0.38	-0.31	-0.54	0.45	0.57
cce_2981	-	hypothetical protein	0.44	-0.28	-0.25	0.02	0.41	0.24	-0.16	-0.05	0.53
cce_2982	-	protease	0.83	0.21	-0.22	-0.76	0.29	0.38	-0.39	-0.61	0.13
cce_2983	-	hypothetical protein	0.18	-0.78	-0.75	0.14	0.67	-0.63	-1.09	-0.05	0.67
cce_2984	-	hypothetical protein	0.17	0.07	0.2	0.58	0.46	-0.17	0.38	0.46	0.46
cce_2988	-	hypothetical protein	-1.7	-1.7	-1.03	0.67	-0.67	-1.43	-0.19	0.82	-0.06
cce_2989	-	hypothetical protein	0.34	-0.87	-1.21	-0.23	0.34	-0.88	-0.96	-0.37	0.61
cce_2990	-	hypothetical protein	0.31	-0.12	-0.58	0.18	0.31	0.15	-0.81	-0.21	0.39
cce_2991	-	hypothetical protein	0.02	-0.2	-0.47	0.06	-0.07	-0.29	-0.37	0.07	0.37
cce_2993	-	methyltransferase type 11/UbiE/COQ5 methyltransferase	0.86	0.38	0.03	-0.39	0.34	0.36	0.38	-0.25	0.32
cce_3005	-	carboxypeptidase	-0.21	-0.08	0.02	0.27	-0.05	-0.4	0.1	0.34	0.21
cce_3007	-	hypothetical protein	0.46	-0.4	-0.51	0.14	0.44	-0.54	-0.71	-0.29	0.32
cce_3012	-	hypothetical protein	0.21	0.58	0.17	-0.32	-0.09	0.51	0.75	0.22	-0.32
cce_3013	-	hypothetical protein	-0.13	-0.82	-1.16	0.43	0.38	-1.09	-0.94	-0.13	0.71
cce_3014	-	hypothetical protein	-0.37	-0.83	-1.61	0.04	-0.17	-2.06	-1.96	-0.63	0.58
cce_3020	-	hypothetical protein	0.31	-1.84	-1.33	0.21	0.64	-1.73	-1.42	0.02	0.94
cce_3022	-	hypothetical protein	0.97	0.36	-0.12	-0.87	0.38	0.24	-0.18	-0.65	0.33
cce_3024	smf	DNA processing protein	0.09	0.01	-0.15	0.26	0.05	-0.06	0.07	0.14	0.45
cce_3031	isiB1	flavodoxin FldA	-0.48	0.41	0.53	-0.12	-0.65	0.69	0.73	-0.12	-0.59
cce_3033	-	hypothetical protein	0.25	0.14	0.27	-0.03	-0.44	-0.16	-0.32	-0.26	-0.77
cce_3038	-	hypothetical protein	-1.21	1.57	0.84	0.03	-0.92	1.76	0.97	0.13	-0.64
cce_3042	-	peptide synthetase	-0.36	1.14	0.88	0.48	-0.18	0.99	0.6	0.14	-0.59
cce_3044	-	hypothetical protein	-0.69	0.97	1.05	-0.16	-0.98	1.23	1.19	0.07	-1.6
cce_3045	-	aminotransferase class-III glutamate-1-semialdehyde aminotransferase	-0.34	0.45	0.97	-0.67	-0.57	0.88	1.3	-0.43	-1.13
cce_3047	-	putative MbtH-like protein	-0.29	0.56	0.78	-0.2	0.16	0.77	0.47	-0.12	-0.21
cce_3050	-	peptide synthetase	-0.53	0.47	0.42	-0.09	-0.94	0.38	0.79	-0.08	-0.45
cce_3051	-	hypothetical protein	-0.5	0.23	0.1	-0.07	-0.56	0.34	-0.11	-0.02	-0.41
cce_3057	-	ABC transporter permease	-0.14	0.23	0.43	0.02	-0.48	0.5	0.87	-0.22	-0.34
cce_3058	-	hypothetical protein	0.26	0.6	0.7	0.43	-0.47	0.79	0.9	0.62	-0.56
cce_3059	-	HlyD family secretion protein	-0.02	0.5	0.37	-0.32	-0.27	0.53	0.52	-0.15	-0.51
cce_3061	-	hypothetical protein	0.33	0.33	0.14	0.33	0.51	0.66	0.1	-0.02	0.52
cce_3063	-	hypothetical protein	0.21	0.53	0.1	-0.34	-0.09	0.27	0.05	-0.1	-0.05
cce_3065	-	ABC transporter ATP-binding protein	-0.07	-1.23	-1.61	0.24	0.26	-0.8	-1.41	-0.26	0.47
cce_3071	-	hypothetical protein	-0.17	1.04	1	0.38	-0.59	1.1	1.32	0.3	-0.2
cce_3072	-	hypothetical protein	0.13	0.36	0.49	-0.12	0.25	0.27	0.38	0.14	0.03
cce_3073	-	peptide synthetase	-0.41	0.57	0.6	0.21	-0.49	1.02	1.02	0.46	-0.22
cce_3075	-	peptide synthetase	-1.29	0.2	0.1	0.29	-0.66	0.93	0.18	0.55	-0.45
cce_3076	-	hypothetical protein	0.27	-0.78	-0.66	-0.21	0.31	-0.59	-0.86	-0.52	0.44
cce_3079	-	polyketide synthase	0.31	-0.08	-0.04	1.02	0.79	0.22	-0.43	0.29	0.82
cce_3083	-	rfrA pentapeptide repeat-containing protein	-1.36	-2.02	-1.16	0.88	-0.22	-1.95	-1.16	0.58	0.03
cce_3084	-	hypothetical protein	-1.19	-1.94	-1.41	0.83	-0.06	-1.98	-1.38	0.47	0.16
cce_3085	-	hypothetical protein	-0.76	-1.57	-1.1	1.02	0.09	-1.62	-1.24	0.69	0.49
cce_3087	-	hypothetical protein	-0.97	-1.48	0.18	1.43	-0.51	-1.76	-0.42	0.27	-0.7
cce_3088	-	hypothetical protein	-0.62	-1	0.44	0.92	-0.82	-1.43	0.45	0.44	-0.89
cce_3089	-	hypothetical protein	-0.15	-0.33	-0.08	0.55	0.07	-0.57	-0.11	0.42	0.12
cce_3090	-	putative ABC transporter permease	-1.1	-1.46	-1	1.02	-0.23	-1.12	0.18	0.58	-0.13
cce_3091	-	phosphomethylpyrimidine kinase	-0.62	-0.77	-0.96	0.55	-0.22	-0.94	-0.52	0.55	0.36
cce_3093	-	hypothetical protein	0.23	0.15	0	-0.08	0.1	0.6	0.31	-0.06	0.07
cce_3094	argD	acetylornithine aminotransferase	0.66	-0.34	-0.8	-0.32	0.56	-0.26	-1.01	-0.51	0.55
cce_3097	-	hypothetical protein	0.29	0.59	0.63	-0.83	-0.23	0.39	0.78	-0.59	-0.2
cce_3098	-	hypothetical protein	0.46	0.28	0.05	0.07	0.14	0.21	0.11	-0.52	0.13
cce_3105	-	hypothetical protein	-0.3	0.33	0.77	1.54	0.39	0.68	0.08	1.23	0.76
cce_3107	-	elongation factor EF-G fragment	0.19	-0.25	-0.57	0.31	0.57	-0.2	-0.81	-0.16	0.53
cce_3112	-	hypothetical protein	0.41	-0.59	-0.36	-0.26	0.32	-0.86	-0.45	0.06	0.55
cce_3113	-	hypothetical protein	0.18	0.05	-0.12	-0.58	0.03	0.06	-0.07	-0.09	-0.02
cce_3118	-	D-alanine--D-alanine ligase	-0.2	-0.5	-0.52	0.58	0.5	-0.29	0.2	0.5	0.6
cce_3119	-	Na+/solute symporter	-0.62	-1.3	-0.48	0.66	-0.13	-0.87	-0.32	0.53	0.21
cce_3121	-	caffeoyl-CoA O-methyltransferase	-0.77	0.2	0.65	-0.47	-0.95	0.41	1.21	-0.05	-0.54
cce_3123	-	hypothetical protein	-0.34	0.26	0.28	-0.1	-0.43	0.21	0.16	0.31	-0.15
cce_3124	-	hypothetical protein	-1.28	0.71	1.16	0.03	-0.95	0.95	0.97	-0.04	-1.19
cce_3126	-	peroxiredoxin	-3.15	1.22	0.89	-1.44	-2.61	1.39	0.58	-0.63	-3.62
cce_3127	-	FUR family transcriptional regulator	-0.75	0.39	0.61	-0.82	-0.57	0.46	0.27	-0.24	-0.65
cce_3128	-	hypothetical protein	0.22	-0.25	-0.09	-0.83	0.33	0.07	0.04	-0.26	0.14
cce_3129	-	hypothetical protein	-0.25	0.02	0	-0.28	0.08	0.5	0.56	-0.29	-0.31
cce_3130	-	hypothetical protein	0.28	1.06	0.94	0.45	0.37	0.78	0.66	0.48	0.11
cce_3132	-	hypothetical protein	-0.43	-0.02	0.99	-0.72	0.13	0.28	1.02	-0.05	-0.95
cce_3133	-	hypothetical protein	-0.65	0.28	0.92	-0.11	0.28	0.35	0.69	0.36	-0.43
cce_3139	-	hypothetical protein	1.18	-0.49	-0.93	-0.76	0.65	-0.41	-0.86	-0.88	0.34
cce_3140	-	hypothetical protein	0.63	-0.3	-0.83	-0.53	0.2	-0.23	-0.61	-0.39	0.48
cce_3141	-	hypothetical protein	0.7	-0.82	-1.23	-1.06	0.33	-0.59	-1.38	-1.11	0.33
cce_3142	-	hypothetical protein	0.56	0.14	0.13	-0.17	0.32	0.28	0.3	-0.12	0.31
cce_3143	lipA2	lipoyl synthase	-0.32	0.34	-0.01	0.08	-0.18	0.38	0.27	0.26	0.2
cce_3148	-	hypothetical protein	-0.46	0.66	0.62	-0.56	-0.41	0.81	0.73	-0.23	-0.64
cce_3149	-	hypothetical protein	-0.63	0.95	0.66	-0.16	-0.73	0.54	0.49	0.24	-0.9
cce_3153	-	ABC transporter for sugars, solute-binding protein	-0.06	0.07	0.45	0.29	-0.24	-0.25	0.52	0.75	0.12
cce_3154	ftrV	ferredoxin thioredoxin reductase, variable chain	-0.6	0.17	0.65	0.05	-0.99	-0.75	0.79	0.45	-0.52
cce_3155	-	hypothetical protein	-0.01	0.18	0.33	0.38	-0.33	-0.21	0.36	0.88	-0.1
cce_3158	-	ferrochelatase-like protein	0.58	0.04	0.08	-0.62	0.09	0.3	0.28	-0.3	0.02
cce_3159	-	hypothetical protein	0.41	0.51	0.35	-0.69	-0.01	0.56	0.09	-0.4	-0.32
cce_3160	-	hypothetical protein	0.39	0.33	0.32	-0.76	-0.17	0.18	0.36	-0.23	-0.27
cce_3161	-	hypothetical protein	0.1	-0.9	-0.46	0.3	0.64	-0.33	-0.12	0.21	0.2
cce_3162	-	hypothetical protein	0.45	0.37	0.71	-0.86	0.09	0.84	0.14	-0.71	-1.19
cce_3163	hofD	type 4 prepilin peptidase	-0.02	0.3	0.5	0.07	-0.2	0.44	0.56	0.26	-0.59
cce_3164	rbcS	ribulose bisphosphate carboxylase small subunit	-0.15	-0.09	0.44	0.11	-0.4	-0.26	0.32	0.37	-0.34
cce_3165	rbcX	chaperonin-like protein RbcX	-0.39	-0.38	0.19	-0.14	-0.53	-0.67	0	0.11	-0.42
cce_3166	rbcL	ribulose bisophosphate carboxylase	-0.55	-0.24	0.34	0.38	-0.6	-0.57	0.1	0.51	-0.21
cce_3170	-	hypothetical protein	-0.18	0.23	0.41	-0.6	-0.26	0.45	0.59	0.17	-0.36
cce_3172	-	dienelactone hydrolase	0.12	-1.09	-0.58	0.02	0.48	-0.64	-0.99	-0.06	0.43
cce_3176	petF5	2Fe-2S ferredoxin	-0.82	0.12	0.63	0.5	-0.66	-0.09	0.71	0.4	-0.49
cce_3177	-	ABC transporter ATP-binding protein	-0.34	0.12	0.26	0.76	-0.43	-0.26	0.52	0.48	0.04
cce_3185	-	hypothetical protein	-0.45	0.2	0.35	0.33	-0.33	0.19	0.31	0.63	0.01
cce_3188	-	hypothetical protein	0.67	0.16	-0.05	-1.01	-0.58	0.04	-0.01	-0.65	-0.59
cce_3190	-	two-component response regulator	0.28	-0.62	-0.62	-0.03	0.17	-0.68	-0.61	0	0.51
cce_3191	-	hypothetical protein	0.12	-0.56	-0.32	0.15	0.31	-0.6	-0.34	-0.09	0.45
cce_3192	-	pyridine nucleotide-disulfide oxidoreductase	0.73	-0.07	-0.18	0.17	0.1	-0.35	-0.03	-0.13	0.54
cce_3194	-	glycogen debranching protein	0.3	-0.04	-0.71	-0.43	0.38	0.48	-1.03	-0.61	-0.03
cce_3195	-	protease	-0.21	-0.19	-0.25	0.32	-0.07	-0.41	-0.23	0.18	0.41
cce_3196	-	putative modification methylase	-0.65	-0.34	-0.42	0.93	-0.08	-0.47	-0.56	0.36	0.12
cce_3200	-	putative type II restriction enzyme HaeII	0.04	0.2	0.04	-0.49	0.03	0.17	-0.09	-0.18	-0.1
cce_3202	icd	isocitrate dehydrogenase	0.77	0.12	-0.19	-0.01	0.24	-0.04	-0.48	-0.4	-0.02
cce_3203	-	hypothetical protein	-0.12	-0.78	0.09	0.46	0.17	-0.68	-0.01	0.17	0.03
cce_3204	-	hypothetical protein	0.75	0.21	-0.23	-0.18	0.28	0.19	0.06	-0.19	0.41
cce_3205	-	D-tyrosyl-tRNA(Tyr) deacylase	-0.39	0.5	0.26	0.36	-0.14	0.4	0.22	0.37	-0.16
cce_3206	-	hypothetical protein	-0.03	-0.19	0.28	0.15	-0.13	-0.39	0.48	0.5	-0.02
cce_3207	-	hypothetical protein	0.01	-0.52	-0.22	0.32	0.21	-0.43	-0.1	0.3	0.29
cce_3208	cpcG	phycobilisome rod-core linker polypeptide	-0.03	-0.26	0.29	0.41	-0.12	-0.48	0.13	0.36	-0.23
cce_3210	-	hypothetical protein	0.27	-1.67	-1.3	0.52	0.12	-1.86	-1.07	0.25	0.35
cce_3211	-	hypothetical protein	0.5	-0.43	0.02	0.31	0.66	-0.39	-0.57	0.09	0.27
cce_3212	-	hypothetical protein	-0.24	0.32	0.09	-0.04	-0.37	0.05	0.14	0.09	-0.14
cce_3213	-	hypothetical protein	-0.09	0.55	0.58	-0.23	-0.38	0.18	0.56	0.11	-0.14
cce_3218	-	hypothetical protein	-0.35	0.52	0.5	-0.34	-0.43	0.25	0.68	0.19	-0.34
cce_3219	-	hypothetical protein	-0.03	0.68	0.57	0.15	-0.2	0.24	0.42	0.1	-0.14
cce_3220	-	hypothetical protein	0.01	0.53	0.34	0.01	-0.35	0.25	0.37	0.22	-0.06
cce_3221	clpB2	ATP-dependent Clp protease ATP-binding subunit	-0.01	0.3	0.24	-0.24	-0.1	0.26	0.38	0.16	-0.06
cce_3222	-	hypothetical protein	-1.4	1.34	0.75	-1.37	-1.45	1.01	0.73	-0.58	-1.85
cce_3224	argB	acetylglutamate kinase	0.2	0.45	0.16	-0.27	-0.05	0.19	0.3	-0.12	0.04
cce_3225	-	hypothetical protein	-0.29	0.16	-0.08	-0.48	-0.39	0.08	0.28	-0.06	-0.1
cce_3228	-	heterodisulfide reductase subunit B	0.09	-0.35	-0.59	-0.4	-0.11	-0.54	-0.31	-0.49	0.46
cce_3230	-	hypothetical protein	0.59	-0.05	-0.35	-0.71	-0.04	0.01	-0.29	-0.87	0.06
cce_3231	-	hypothetical protein	-0.68	0.37	0.65	0.17	-0.23	0.4	0.59	0.26	-0.45
cce_3232	-	NAD dependent epimerase/dehydratase family protein	-0.19	-0.21	0.39	0.41	-0.1	-0.48	0.41	0.07	-0.47
cce_3233	gmd	GDP-D-mannose 4,6-dehydratase	-0.05	-0.92	-0.26	0.45	0.05	-1.07	-0.32	0.45	0.43
cce_3234	-	undecaprenyl-phosphate galactosephosphotransferase	0.18	-2.03	-2.05	-0.11	0.61	-1.77	-2.14	-0.62	0.53
cce_3235	-	group 1 glycosyl transferase	0.13	-0.59	-0.27	0.23	0.32	-0.52	-0.26	-0.06	0.2
cce_3236	-	hypothetical protein	-0.45	-0.85	-1.49	0.02	0.08	-0.9	-0.65	-0.4	0.31
cce_3237	-	glycosyl transferase family protein	0.03	-0.93	-0.79	0.07	-0.04	-1.16	-1.03	0.24	0.51
cce_3238	-	hypothetical protein	-0.35	0.45	0.55	0.4	-0.43	-0.1	0.46	0.64	-0.05
cce_3239	-	hypothetical protein	0.03	0.14	0.66	-0.1	0.06	0.67	0.67	-0.18	-0.33
cce_3243	-	hypothetical protein	-1.06	-0.38	0.14	1.09	-0.61	-0.27	0.52	0.62	-0.27
cce_3245	-	hypothetical protein	0.86	-0.05	-0.4	-0.3	0.58	0.07	-0.35	-0.48	0.41
cce_3246	-	malic oxidoreductase	1.38	0.03	-0.38	-1.07	0.49	0.33	-0.44	-0.93	0.31
cce_3248	-	acyl-CoA dehydrogenase family protein	0.79	0.23	-0.24	-0.39	0.24	0.54	0.11	-0.23	-0.05
cce_3251	argF	ornithine carbamoyltransferase	0.89	-0.19	-0.75	-0.85	0.55	0.35	-0.65	-0.82	0.37
cce_3252	-	dihydroorotate dehydrogenase 2	0.75	-0.12	-0.54	-0.61	0.49	0.1	-0.53	-0.75	0.39
cce_3253	pfkA2	6-phosphofructokinase	1.24	-0.38	-0.47	-1.17	0.47	-0.1	-0.37	-0.83	0.38
cce_3256	rpmF	50S ribosomal protein L32	0.29	0.78	0.57	-0.47	-0.37	0.68	0.33	-0.4	-0.75
cce_3257	-	hypothetical protein	0.12	0.86	0.75	0.13	-0.21	0.28	0.64	0.37	-0.04
cce_3260	ribD	riboflavin biosynthesis protein	0.45	-0.81	-1.29	0.07	0.39	-0.7	-1.36	-0.34	0.55
cce_3261	amt1	ammonium/methylammonium permease	0.82	-0.19	-0.53	-0.47	0.39	-0.12	-0.66	-0.92	0.16
cce_3262	-	hypothetical protein	1.17	-0.08	-0.49	-0.41	0.48	-0.09	-0.68	-0.55	0.39
cce_3263	-	hypothetical protein	0.48	0.46	-0.16	-0.45	0.37	0.44	-0.23	-0.44	0.09
cce_3264	cytM	cytochrome cM	-0.04	0.25	0.16	-0.09	0.06	0.43	0.19	-0.23	-0.31
cce_3265	petG	cytochrome b6-f complex subunit PetG	0.38	-0.31	0.01	0.43	0.24	-0.49	-0.32	0.03	-0.07
cce_3268	-	hypothetical protein	0.76	-0.6	-0.78	-0.74	0.31	-0.44	-0.87	-0.97	0.18
cce_3269	-	hypothetical protein	1.09	-0.58	-0.68	-1	0.3	-0.22	-0.25	-0.93	0.11
cce_3271	-	hypothetical protein	1.38	0.13	-1.15	-1.7	0.44	0.62	-0.91	-1.96	0.29
cce_3272	-	rfrA pentapeptide repeat-containing protein	0.1	-0.83	-0.18	0.07	0.4	-0.96	-0.45	-0.07	0.25
cce_3273	-	hypothetical protein	0.14	-0.79	-0.25	0.23	0.53	-1.02	-0.57	0.07	0.37
cce_3278	-	hypothetical protein	-0.25	0.22	0.43	0.06	-0.63	1.22	1.24	0.29	0.51
cce_3280	acnB	bifunctional aconitate hydratase 2/2-methylisocitrate dehydratase	0.94	0.11	0.08	-0.76	0.44	0.24	0.06	-0.54	0.24
cce_3283	-	hypothetical protein	0.04	-0.2	-0.3	0.58	0.32	-1.07	0	0.5	0.54
cce_3284	-	hypothetical protein	0.27	-0.27	-0.43	0	0.2	-0.11	-0.59	-0.21	0.21
cce_3285	xisH3	putative fdxN element excision controlling factor protein	0.36	0.2	0.07	-1.16	-0.13	0.19	0.29	-0.61	-0.18
cce_3288	-	hypothetical protein	0.35	-0.73	-0.75	0.44	0.32	-0.56	-0.68	0.01	0.34
cce_3292	hisC	histidinol phosphate aminotransferase	0.55	0.42	-0.47	-0.83	0.21	0.44	-0.43	-0.82	0.35
cce_3296	-	hypothetical protein	-0.09	0.65	0.71	-0.39	-0.31	0.14	0.56	-0.12	-0.5
cce_3298	-	hypothetical protein	-0.77	-1.17	-0.56	0.99	0.13	-1.17	-0.73	0.74	0.25
cce_3299	-	hypothetical protein	0.25	0.56	0.47	-0.22	-0.18	0.3	0.31	-0.27	-0.39
cce_3302	-	hypothetical protein	-0.44	-0.83	-1.39	0.48	0.14	-1.09	-1.21	0.32	0.52
cce_3303	-	glycosyl transferase family protein	-0.51	-0.73	-0.92	0.4	-0.22	-0.74	-0.8	0.28	0.29
cce_3304	-	hypothetical protein	0.49	0.18	-0.09	-0.53	0.09	0.13	-0.23	-0.38	0.19
cce_3305	-	hypothetical protein	0.1	0.22	-0.37	-0.69	-0.16	0.13	-0.2	-0.06	0.08
cce_3312	-	hypothetical protein	-0.43	0.52	0.53	0.42	-0.21	0.29	0.46	0.42	-0.14
cce_3313	-	putative FAD dependent oxidoreductase	0.17	0.65	0.4	-0.63	-0.09	1.08	0.85	-0.58	-0.31
cce_3319	-	hypothetical protein	0.54	0	-0.86	-0.14	0.42	0.29	-0.63	-0.48	0.45
cce_3320	-	two-component response regulator	0.23	-0.37	-0.44	0.11	0.36	-0.22	-0.34	-0.36	0.25
cce_3328	-	hypothetical protein	-0.87	0.75	0.57	-0.11	-0.65	1.02	0.67	0.05	-0.98
cce_3329	-	hypothetical protein	-0.19	1	1.11	-0.01	-0.26	0.06	1.4	0.66	-0.62
cce_3330	groEL2	chaperonin 2	-0.58	0.91	1.21	-0.57	-1.16	0.42	1.04	-0.05	-2.21
cce_3331	-	hypothetical protein	-0.83	0.71	1.08	0.49	-0.91	-0.64	0.84	0.39	-0.7
cce_3332	-	hypothetical protein	-0.18	0.35	0.51	0.46	-0.19	0.12	0.55	0.74	0.13
cce_3335	-	NAD-dependent epimerase/dehydratase	-0.55	-0.02	0.06	0.28	-0.45	-0.13	0.19	0.47	-0.07
cce_3336	-	RNA-binding protein	0.74	0.87	0.57	0.07	0.17	1.33	0.39	0.05	0.15
cce_3338	xdhC	putative xanthine dehydrogenase accessory factor	-0.08	0.54	0.56	-0.13	-0.24	0.16	0.43	0.1	-0.31
cce_3340	-	extracellular solute-binding protein	-0.03	-0.5	-0.76	0.79	0.18	-0.42	-0.62	0.45	0.54
cce_3342	-	hypothetical protein	-0.54	0.3	0.91	-0.62	-0.39	0.66	1.08	-0.04	-0.72
cce_3344	-	putative CAB/ELIP/HLIP family protein	-1.35	0.65	0.56	-1.33	-0.4	1.41	0.79	-0.83	-0.79
cce_3351	-	glycosyl transferase family protein	0.13	0.43	0.6	0.7	0.32	-0.05	0.65	0.31	-0.24
cce_3353	-	hypothetical protein	-1.11	-1.7	-0.79	0.75	-0.61	-1.49	-0.04	0.72	-0.23
cce_3355	-	hypothetical protein	-0.41	0.22	0.21	0.95	-0.15	0.2	-0.01	0.68	-0.1
cce_3357	-	hypothetical protein	-0.19	-2.1	-1.83	0.15	0.59	-1.92	-1.88	-0.38	0.72
cce_3358	-	putative bacterioferritin comigratory protein	-0.25	0.18	0.38	-0.09	-0.32	-0.09	0.24	-0.02	-0.6
cce_3359	cobQ	cobyric acid synthase	-0.11	0.34	0.05	-0.58	0.01	0.64	0.3	-0.28	-0.2
cce_3360	-	hypothetical protein	-0.04	0.29	0.29	-0.28	-0.02	0.24	0.46	0.06	0.05
cce_3363	-	hypothetical protein	-1.4	-1.13	0.17	1.03	-0.52	-1.03	0.27	1.02	-0.23
cce_3364	-	hypothetical protein	-1.24	-0.95	0.16	0.9	-0.46	-0.99	0.47	0.98	-0.22
cce_3366	ccmA	3-deoxy-7-phosphoheptulonate synthase	0.64	0.29	0.37	-0.59	-0.11	0.17	0.33	-0.18	-0.19
cce_3367	-	hypothetical protein	0.1	0.67	0.59	-0.58	-0.2	0.66	0.54	-0.21	-0.37
cce_3368	-	hypothetical protein	0.57	0.73	0.55	-0.55	-0.06	0.6	0.6	-0.02	-0.23
cce_3371	sppA1	protease IV, 36K short form	-0.11	-1.2	-1.19	0.44	0.3	-0.85	-1.06	0.27	0.78
cce_3374	-	hypothetical protein	-0.15	0.5	0.43	0.11	-0.46	0.31	0.71	0.21	-0.24
cce_3375	-	transcriptional regulator	0.36	-0.35	-0.11	0.26	0.61	-0.04	0.11	-0.02	0.54
cce_3377	-	hypothetical protein	0.66	-1.61	-1.26	-0.25	0.54	-1.31	-1.18	-0.78	0.71
cce_3378	-	two-component response regulator	0.34	-2.01	-2.16	-0.22	0.67	-1.85	-2.43	-0.89	0.91
cce_3379	-	two-component sensor histidine kinase	0.41	-1.36	-1.29	-0.33	0.55	-1.26	-1.24	-0.65	0.88
cce_3380	-	hypothetical protein	0.35	-0.35	-0.23	0.01	0.55	-0.25	0.02	-0.07	0.48
cce_3383	-	hypothetical protein	0.49	-0.52	-0.84	-0.05	0.46	-0.03	-0.54	-0.3	0.36
cce_3387	-	hypothetical protein	0.54	-0.42	-0.59	-0.37	0.09	-0.14	-0.33	-0.2	0.51
cce_3388	-	hypothetical protein	0.42	-0.09	-0.4	0.05	0.24	-0.09	-0.26	0.1	0.48
cce_3389	-	hypothetical protein	0.4	0.08	-0.25	0.03	0.2	0.04	-0.14	-0.09	0.4
cce_3395	ndhN	NADH dehydrogenase subunit N	0.54	-0.69	-0.8	-0.52	0.45	-0.47	-0.69	-0.37	0.47
cce_3397	-	hypothetical protein	-0.23	-0.77	-0.76	0.22	0.3	-0.94	-0.91	0.14	0.72
cce_3398	ftrC	ferredoxin thioredoxin reductase catalytic chain	-0.02	-1.16	-0.73	-0.5	-0.03	-1.5	-0.57	-0.09	0.42
cce_3399	-	hypothetical protein	-0.1	-1.89	-1.89	-0.57	-0.28	-2.56	-1.5	0.1	0.72
cce_3404	-	hypothetical protein	0.1	1.02	0.99	0.2	0.03	0.5	0.45	0.35	-0.33
cce_3408	-	hypothetical protein	-0.38	0.3	0.38	0.13	-0.07	0.54	0.59	0.72	0.04
cce_3409	-	hypothetical protein	-0.72	0.31	0.41	0.1	-0.3	0.7	0.5	0.21	-0.57
cce_3410	petC2	cytochrome b6-f complex iron-sulfur subunit	-0.25	0.27	0.7	0.09	-0.3	0.22	0.67	0.32	-0.35
cce_3412	-	hypothetical protein	-1.15	0.88	1.03	-0.33	-1.01	1.02	1.49	0.13	-1.24
cce_3413	-	hypothetical protein	-0.43	0.33	0.21	0.16	-0.32	0.5	0.29	0.37	-0.09
cce_3414	cydB	cytochrome D ubiquinol oxidase chain II	0.36	-0.53	-0.44	0.01	0.45	-0.31	-0.61	-0.24	0.57
cce_3415	cydA	cytochrome D ubiquinol oxidase chain I	0.49	-0.65	-0.45	-0.05	0.41	-0.34	-0.27	-0.25	0.32
cce_3419	-	hypothetical protein	0.54	0.59	0.38	-0.64	-0.04	0.35	0.04	-0.35	-0.29
cce_3423	ugd	UDP-glucose dehydrogenase	-0.38	-0.49	0.37	0.42	-0.18	-0.73	0.2	0.59	0.15
cce_3427	-	hypothetical protein	-0.28	-0.16	0.15	0.77	-0.33	-0.77	0.43	0.01	-0.61
cce_3433	-	hypothetical protein	0.13	0.57	0.93	-0.31	0.04	0.44	0.68	0.16	-0.36
cce_3436	-	hypothetical protein	-0.37	-1.78	-0.94	0.94	-0.19	-1.65	-0.78	0.47	-0.03
cce_3437	-	ATPase	-0.66	-0.96	-0.27	0.84	-0.15	-1.22	0.02	0.5	-0.05
cce_3438	-	hypothetical protein	-0.85	0.13	0.57	-0.11	-0.64	0.22	0.85	0.09	-0.37
cce_3440	-	ThiJ/PfpI peptidase C56 family protein	0.01	-0.51	-0.21	0.16	0.28	-0.34	-0.28	-0.07	0.25
cce_3442	-	hypothetical protein	-0.32	0.46	0.68	-0.44	-0.25	0.82	0.91	0.33	-0.38
cce_3445	-	hypothetical protein	-0.96	-1.78	-1.24	1.34	-0.22	-1.4	-0.58	1.3	0.33
cce_3446	-	hypothetical protein	-0.33	0.63	0.9	-1.01	-1.11	0.78	1.46	-0.23	-1.17
cce_3448	-	hypothetical protein	0.13	-0.2	-0.32	-0.34	0.28	0.14	-0.24	-0.02	0.32
cce_3451	-	hypothetical protein	-0.48	-0.41	-0.49	0.09	-0.17	-0.72	-0.24	0.4	0.49
cce_3454	-	hypothetical protein	-0.06	-0.24	-0.33	0.29	0.13	-0.3	-0.39	0.16	0.28
cce_3456	-	transglycosylase-associated protein	0.07	-0.4	-0.76	0.28	0.09	-0.46	-0.4	0.39	0.39
cce_3457	-	hypothetical protein	0.27	0.03	-0.52	0.7	0.28	0.02	-0.18	0.61	0.49
cce_3460	-	group 1 glycosyl transferase	0.33	-0.93	-0.59	0.23	0.5	-0.9	-0.3	0.16	0.42
cce_3463	-	hypothetical protein	-1.18	0.8	0.3	-0.27	-0.97	0.66	0.39	-0.03	-0.99
cce_3464	-	hypothetical protein	1.91	-0.09	-1.08	-1.42	0.39	-0.25	-1.46	-1.29	0.76
cce_3465	glgX	glycogen debranching protein	1.12	-0.11	-0.69	-0.82	0.37	-0.01	-0.68	-0.81	0.44
cce_3466	-	transposase	-0.39	0.67	0.44	-0.03	-0.16	0.59	0.57	0.21	-0.05
cce_3468	-	ArsR family transcriptional regulator	-0.15	0.28	0.58	-0.16	-0.05	0.37	0.57	0.03	-0.27
cce_3469	-	hypothetical protein	-0.17	0.57	0.59	0.28	-0.43	0.57	0.74	0.11	-0.69
cce_3470	-	hypothetical protein	-0.17	0.57	0.81	-0.07	-0.31	0.68	0.77	0.59	-0.3
cce_3471	-	hypothetical protein	0.32	0.69	0.47	0.46	0.06	0.69	0.78	0.5	0.02
cce_3474	-	putative type II site-specific deoxyribonuclease	0.25	0.44	0.25	-0.28	-0.1	0.41	0.3	0.24	0.02
cce_3475	-	hypothetical protein	-0.12	0.21	0.33	-0.47	0.12	0.78	0.32	-0.24	-0.37
cce_3476	-	hypothetical protein	0.26	0.27	0.4	-0.21	0.14	0.34	0.36	0.09	0.05
cce_3478	-	hypothetical protein	0.11	-0.93	-0.64	0.08	0.44	-0.56	-0.46	-0.19	0.34
cce_3481	-	hypothetical protein	-0.62	0.41	0.38	0.02	-0.55	0.3	0.44	0.26	-0.52
cce_3483	bicA	putative bicarbonate transporter	-0.26	-0.03	0.6	0.3	-0.23	-0.04	0.35	0.48	-0.22
cce_3487	rpoC2	DNA-directed RNA polymerase subunit beta'	0.42	0.34	0.37	-0.44	-0.11	0.13	0.36	-0.08	-0.07
cce_3490	rpsT	30S ribosomal protein S20	0.14	0.43	0.19	-0.35	-0.17	0.35	0.1	-0.27	-0.27
cce_3492	-	hypothetical protein	-1.6	-1.32	-0.7	0.95	-0.11	-0.75	-0.41	0.51	-0.02
cce_3493	-	alkaline phosphatase	-1.94	-2.28	-1.98	-1.6	-0.46	-0.38	-0.32	-0.41	1.49
cce_3494	-	glycerophosphoryl diester phosphodiesterase	-0.32	-1.35	-0.86	-0.86	-0.04	-0.08	0.27	0.02	1.08
cce_3499	-	hypothetical protein	-0.75	1.03	0.99	0.19	-0.47	0.9	0.69	-0.06	-0.91
cce_3502	-	hypothetical protein	0.22	-0.01	-0.06	0.12	0.42	0.13	-0.23	0.08	0.24
cce_3505	-	hypothetical protein	-0.83	-1.01	-0.49	0.8	-0.34	-0.98	-0.13	0.68	0.14
cce_3506	-	hypothetical protein	-0.27	-0.63	-0.34	0.37	0.1	-0.48	-0.47	0.34	0.12
cce_3507	-	hypothetical protein	-0.9	-1.42	-0.62	0.65	-0.43	-1.29	-0.26	0.9	0.08
cce_3508	-	putative oxidoreductase iron-sulfur binding subunit, IorA	-0.25	0.75	0.46	-0.15	-0.01	0.75	0.4	0.18	-0.43
cce_3513	-	hypothetical protein	-0.14	0	0.12	0.67	0.26	-0.09	-0.03	0.1	0.12
cce_3514	-	hypothetical protein	-0.69	0.08	0.05	0.19	-0.21	-0.13	0.14	0.18	-0.16
cce_3515	-	hypothetical protein	-0.58	-0.01	0.47	-0.15	-0.54	-0.17	0.51	0.2	-0.68
cce_3516	bioD	dithiobiotin synthetase	-0.44	0.3	0.61	0.51	-0.17	-0.01	0.61	0.48	-0.41
cce_3517	-	S-layer protein	-0.39	-3.03	-2.68	-0.92	0.54	-1.68	-1.85	-0.1	0.97
cce_3520	-	two-component sensor histidine kinase	0.18	-0.15	-0.12	0.23	0.34	-0.49	-0.07	0.09	0.52
cce_3524	-	hypothetical protein	0.49	-0.79	-0.42	-0.45	0.41	-0.64	-0.27	-0.47	0.11
cce_3525	-	ABC transporter ATP-binding protein	0.01	0.16	0.5	0.44	-0.07	0	0.8	0.51	0.01
cce_3526	-	hypothetical protein	-0.33	-0.04	0.1	0.5	-0.04	0.14	0.02	0.27	-0.02
cce_3529	-	hypothetical protein	0.37	-0.21	-0.44	-0.01	0.62	0.03	-0.48	0.05	0.52
cce_3532	-	hypothetical protein	1.17	0.05	-0.19	-0.5	0.23	0.37	-0.03	-0.27	0.27
cce_3534	trpS	tryptophanyl-tRNA synthetase	-0.29	0.49	0.63	0.07	-0.27	0.37	0.71	0.36	-0.35
cce_3535	-	hypothetical protein	0.47	0.56	0.38	0.19	-0.09	0.44	0.63	0.1	-0.09
cce_3543	-	hypothetical protein	-0.32	-1.68	-1.31	0.49	0.49	-1.3	-1.3	0.27	0.34
cce_3545	-	hypothetical protein	-0.45	-1.53	-1.75	0.23	-0.19	-1.65	-1.61	0.26	0.8
cce_3546	-	amidase	-0.12	-0.86	-1.48	0.18	0.03	-1.15	-1.71	-0.19	0.61
cce_3547	-	cyclopropane-fatty-acyl-phospholipid synthase	-0.32	-0.68	-0.82	0.02	-0.2	-1.28	-0.94	-0.33	0.38
cce_3548	-	hypothetical protein	-0.15	0.05	0.06	-0.35	-0.12	0.38	0.06	-0.03	0.03
cce_3549	-	hypothetical protein	-0.86	0.54	1.15	-0.39	-0.59	0.8	0.75	-0.36	-1.33
cce_3550	-	transposase	-0.05	-0.34	-0.43	-0.04	0.16	-0.38	-0.25	-0.34	0.38
cce_3553	-	asparaginase	-0.45	0.14	-0.02	0.17	-0.52	-0.06	0.3	0.39	-0.25
cce_3556	-	ArsR family transcriptional regulator	-0.48	0.07	0.57	-0.16	-0.46	0.49	0.85	0.08	-0.83
cce_3557	-	two-component response regulator	-0.55	0.66	0.68	0.19	-0.06	0.26	0.59	0.1	-0.29
cce_3558	-	two-component hybrid sensor and regulator	-0.08	-0.73	-1.06	0.76	0.34	-0.64	-1.2	0.22	0.65
cce_3560	-	hypothetical protein	-0.94	0.98	-0.66	-2.1	-0.92	1.85	-0.5	-0.9	0.06
cce_3563	clpS2	putative ATP-dependent Clp protease adaptor protein	-0.37	0.18	0.26	0.05	-0.15	0.42	0.4	0.31	-0.05
cce_3570	-	fibrillin	-0.41	-0.26	-0.06	0.71	-0.42	-0.29	0.06	0.49	-0.11
cce_3571	apcD	allophycocyanin-B	-0.3	-0.35	-0.15	0.4	-0.26	-0.6	-0.2	0.3	-0.2
cce_3572	-	hypothetical protein	0.51	-0.32	-0.79	-0.79	0.37	0.28	-0.74	-0.93	0.17
cce_3574	-	WD repeat-containing protein	-0.02	-0.48	-0.31	0.35	0.13	-0.46	-0.21	0.63	0.48
cce_3575	-	hypothetical protein	-0.36	-0.22	0.03	0.64	-0.16	-0.54	-0.08	0.12	0.04
cce_3577	-	hypothetical protein	0.47	0.6	0.42	-0.33	0.32	0.61	0.19	-0.32	0.08
cce_3579	ftsH2	cell division protein	0.17	-0.48	0.01	0.32	0.16	-0.72	-0.39	0.06	0.08
cce_3580	-	hypothetical protein	0.35	-0.34	-0.58	0.02	0.42	-0.21	-0.88	-0.22	0.47
cce_3582	-	hypothetical protein	0.53	0.01	-0.24	-0.37	0.5	0.26	-0.49	-0.39	0.35
cce_3587	-	zinc-binding oxidoreductase	0.2	-0.7	-0.44	-0.19	0.34	-0.68	-0.63	-0.35	0.17
cce_3590	-	group 1 glycosyl transferase	-0.35	0.41	0.98	0.4	-0.4	0.39	1.11	0.66	-0.47
cce_3591	pyrH	uridylate kinase	-0.16	-0.41	0.52	0.49	-0.37	-0.85	0.28	0.59	-0.27
cce_3592	frr	ribosome recycling factor	-0.18	-0.5	0.56	0.34	-0.45	-0.67	0.33	0.58	-0.45
cce_3593	codA	cytosine deaminase	-0.51	0.23	0.1	-0.12	-0.32	0.17	0.12	0.04	-0.11
cce_3594	sigD	RNA polymerase sigma factor SigD	0.05	0.03	-0.19	0.18	0.15	-0.42	-0.32	-0.13	0.19
cce_3598	-	hypothetical protein	-0.65	0.15	0.23	0.06	-0.56	0.5	0.62	0.27	-0.35
cce_3604	-	hypothetical protein	0.55	-0.84	-0.67	-0.08	0.36	-1.18	-0.89	-0.29	0.64
cce_3606	-	putative Band 7 protein	0.43	-0.86	-0.96	-0.52	0.33	-0.68	-0.63	-0.32	0.53
cce_3607	-	putative phosphoketolase	0.45	-0.82	-0.44	-0.61	1.04	-0.62	-0.69	-0.75	0.62
cce_3608	-	hypothetical protein	0.36	-0.68	-1.04	-0.75	0.4	-0.43	-0.54	-0.67	0.62
cce_3609	-	hypothetical protein	-0.34	0.28	0.19	-0.05	-0.11	0.44	0.71	0.19	0.04
cce_3610	-	hypothetical protein	-0.12	0.46	0.42	-0.48	-0.28	0.37	0.83	-0.05	-0.33
cce_3611	-	hypothetical protein	-0.47	0.6	0.77	0.21	-0.03	0.69	0.81	0.33	-0.38
cce_3612	gap	glyceraldehyde-3-phosphate dehydrogenase	1.02	-0.43	-1.38	-1.34	0.47	-0.17	-1.25	-1.58	0.3
cce_3613	-	serine/threonine protein kinase	0.04	-0.25	-0.33	0.44	0.17	-0.04	-0.41	0.19	0.3
cce_3616	-	hypothetical protein	0.31	-0.26	-0.36	-0.24	0.35	0	-0.41	-0.44	0.26
cce_3617	leuB	3-isopropylmalate dehydrogenase	-0.67	0.23	0.13	-0.15	-0.89	0.58	0.47	0.01	-0.58
cce_3618	-	hypothetical protein	-0.76	0.02	-0.02	0.7	-0.5	0.05	0.25	0.64	-0.29
cce_3621	lepB2	signal peptidase I	0.13	-0.89	-0.44	0.11	0.07	-1.08	-0.24	0.26	0.26
cce_3623	-	hypothetical protein	-0.28	-0.03	-0.09	0.34	-0.28	-0.49	0.03	0.43	0.19
cce_3627	-	hypothetical protein	0.49	0.26	-0.71	-0.59	0.31	0.71	-0.78	-0.49	0.17
cce_3632	-	putative prenyltransferase	-0.3	-0.29	0.21	0.43	-0.14	-0.42	0.31	0.3	-0.05
cce_3633	psb27	photosystem II 11 kD protein	-0.66	-0.44	0.5	0.69	-0.3	-1.24	-0.02	0.55	-0.26
cce_3634	-	ABC transporter ATP-binding protein	-0.11	-0.57	-0.52	0.03	0.32	-0.79	-0.58	-0.21	0.21
cce_3637	-	Na+/H+ antiporter	0.63	0.18	-0.1	0.28	0.44	0.01	-0.27	0.01	0.42
cce_3638	mnmA	tRNA-specific 2-thiouridylase MnmA	0.15	-0.34	-0.43	0.45	0.36	-0.53	-0.66	0.04	0.53
cce_3639	-	hypothetical protein	0.99	-1.12	-1.39	-1.48	0.79	-0.89	-1.29	-1.73	0.6
cce_3641	-	ABC transporter ATP-binding protein	-0.25	-0.57	-0.25	0.64	-0.18	-0.64	0.04	0.62	-0.07
cce_3644	-	hypothetical protein	-0.22	-0.89	-0.52	1.11	0.24	-1.27	-1.13	0.14	0.26
cce_3645	-	putative peptidase C14, caspase catalytic	-0.15	-0.08	0.11	0.95	0.16	-0.31	-0.05	0.43	0.2
cce_3646	-	hypothetical protein	-0.29	0.65	0.87	0.08	0.03	0.93	0.76	-0.06	-0.26
cce_3647	-	hypothetical protein	-0.41	0.17	0.34	0.4	-0.05	0.06	0.46	0.4	0.1
cce_3648	-	hypothetical protein	-0.39	0.17	0.08	0.32	0.04	0.56	0.41	0.51	0.19
cce_3650	-	hypothetical protein	0.03	0.1	0.53	0.49	0.23	0.11	0.7	0.5	0.34
cce_3652	-	hypothetical protein	-0.13	-0.68	-0.61	0.12	0.58	-0.95	-0.82	-0.37	0.42
cce_3653	-	hypothetical protein	-0.12	-0.87	-0.72	0.19	0.65	-0.91	-0.95	-0.2	0.46
cce_3654	-	putative ferredoxin-like protein	-0.09	-0.57	-0.11	-0.03	0.27	-0.52	-0.29	-0.24	-0.01
cce_3655	rluD2	pseudouridine synthase	0.27	-0.07	0.03	0.29	0.51	-0.34	-0.02	-0.14	0.36
cce_3658	-	hypothetical protein	0.12	0.05	0.29	0.55	0.25	-0.32	0.19	0.01	0.2
cce_3659	-	putative glycosyl transferase, group 1	-0.46	0.38	0.07	-0.04	-0.54	0.27	0.23	0.37	-0.34
cce_3660	-	putative cation efflux system protein	-0.21	0.41	0.28	-0.04	-0.05	0.11	0.2	0.13	-0.06
cce_3662	-	FAD-dependent pyridine nucleotide-disulfide oxidoreductase	-1.5	1.34	0.9	-2.34	-1.09	2.13	0.4	-1.85	-2.08
cce_3666	-	formylmethionine deformylase	-0.27	-1.39	-1.35	0.12	0.1	-1.66	-1.26	-0.2	0.57
cce_3667	dnaA	chromosomal replication initiation protein	-0.02	0.44	0.26	1.32	-0.09	-0.27	-0.02	0.8	0.64
cce_3668	-	putative hydroxylase	-0.4	0.02	0.14	0.35	-0.35	0.01	0.41	0.39	0.06
cce_3669	-	hypothetical protein	0.35	-1.28	-1.03	-0.06	0.16	-1.14	-1.42	-0.81	0.18
cce_3670	-	hypothetical protein	-0.32	-1.09	-0.6	0.35	0.2	-1.12	-0.61	0.21	0.15
cce_3671	-	hypothetical protein	0.57	-0.02	-0.25	0.09	0.61	-0.18	-0.29	-0.25	0.63
cce_3674	hemK	protoporphyrinogen oxidase	-0.17	-0.56	-0.55	0.79	0.08	-0.37	-0.75	0.2	0.32
cce_3676	-	hypothetical protein	1.09	0.05	-0.78	-1.18	0.48	-0.08	-0.93	-1.19	0.53
cce_3677	cbiM	cobalamin (vitamin B12) biosynthesis	1.03	0.03	-0.46	-0.76	0.27	0.02	-0.23	-0.69	0.33
cce_3678	-	hypothetical protein	1.09	-0.02	-0.7	-0.84	0.38	0.02	-0.6	-0.92	0.37
cce_3679	cbiQ2	putative cobalt ABC transporter permease	1.24	-0.14	-0.85	-0.74	0.48	-0.21	-0.85	-1.11	0.54
cce_3680	-	hypothetical protein	1.26	-0.16	-0.62	-0.98	0.13	-0.54	-0.64	-0.97	0.49
cce_3681	moaC	molybdenum cofactor biosynthesis protein MoaC	1.06	-0.42	-0.65	-0.34	0.17	-1.1	-0.9	-0.79	0.6
cce_3685	-	hypothetical protein	0.31	0.28	-0.56	-0.28	0.07	0.15	-0.43	-0.45	0.32
cce_3686	panC	bifunctional pantoate ligase/cytidylate kinase	-0.87	-0.59	-0.09	0.98	-0.1	-0.79	-0.07	0.81	-0.03
cce_3688	-	hypothetical protein	-0.39	-0.51	-0.23	0.32	0.15	-0.26	-0.05	0.34	0.15
cce_3692	-	hypothetical protein	-0.05	0.22	0.39	0.57	0.04	0.19	0.48	0.43	0.13
cce_3693	-	peptidase M23B	-0.21	-1.16	-0.85	0.33	0.02	-1.15	-0.7	0.43	0.19
cce_3694	-	hypothetical protein	0.79	0.13	-0.08	-0.18	0.49	0.3	0.17	-0.22	0.2
cce_3695	-	hypothetical protein	-0.11	-0.52	-0.47	0.43	0.3	-0.53	-0.4	0.25	0.48
cce_3699	-	hypothetical protein	-0.04	-0.85	-0.98	0.27	0.49	-1.13	-1.32	-0.48	0.43
cce_3700	-	ABC transporter ATP-binding protein	-0.14	-0.75	-0.98	0.33	0.15	-0.76	-1.14	0.02	0.28
cce_3702	cobA	uroporphyrin-III C-methyltransferase	0.73	-0.62	-0.73	-0.15	0.42	-0.29	-0.67	-0.49	0.4
cce_3704	-	hypothetical protein	0.11	-0.22	-0.51	-0.04	0.22	-0.13	-0.72	-0.3	0.12
cce_3714	-	putative two-component system response regulator	-0.06	0.02	0.3	-0.05	0.1	0.2	0.45	0.08	-0.17
cce_3719	alr	alanine racemase	-0.24	-0.75	-0.57	0.61	-0.1	-0.89	-0.28	0.42	0.14
cce_3720	-	hypothetical protein	0.19	-0.69	-0.49	0.42	0.15	-0.79	-0.45	0.27	0.36
cce_3721	-	hypothetical protein	-0.41	0.35	0.4	0.25	-0.23	0.52	0.4	0.34	-0.29
cce_3722	-	two-component hybrid sensor and regulator	0.53	0.21	-0.13	-0.37	0.25	0.13	-0.11	-0.52	0.25
cce_3723	-	two-component hybrid sensor and regulator	0.39	-0.37	-0.41	-0.43	0.13	-0.29	-0.21	-0.38	0.33
cce_3724	-	putative FKBP-type peptidyl-prolyl cis-trans isomerase	0.49	-0.31	-0.61	-0.48	0.36	-0.28	-0.64	-0.69	0.02
cce_3728	cyp	cytochrome P450	0.18	-0.6	-0.36	0.39	0.49	-0.43	-0.47	0.37	0.76
cce_3729	-	hypothetical protein	-0.2	-0.11	-0.43	0.56	0.25	-0.03	-0.6	0.34	0.68
cce_3731	rbcR	LysR family transcriptional regulator	-0.16	-0.03	0.19	-0.09	-0.12	0.24	0.48	0.23	0.02
cce_3732	-	hypothetical protein	0.18	-0.51	-0.25	0.28	0.08	-1.08	-0.36	0.04	0.42
cce_3734	-	hypothetical protein	-0.09	-0.23	0.24	0.01	-0.12	-0.52	0.08	0.02	-0.33
cce_3736	-	hypothetical protein	-0.39	0.7	0.33	-0.28	-0.06	0.58	0.13	-0.44	-0.49
cce_3738	-	putative phosphorylase kinase	-0.33	0.17	0.29	0.38	-0.23	-0.28	0.51	0.18	-0.02
cce_3740	-	putative dephospho-CoA kinase	0.66	-0.18	-0.95	-0.64	0.35	0.3	-0.32	-0.68	0.46
cce_3741	-	hypothetical protein	-0.22	0.47	-0.03	-0.01	-0.12	0.49	0.46	-0.1	-0.02
cce_3742	-	hypothetical protein	1.14	0.22	-0.96	-1.3	0.5	0.74	-1	-1.46	0.27
cce_3743	-	hypothetical protein	0.14	0.43	0.74	-0.08	-0.16	0.24	0.78	0.28	-0.3
cce_3744	-	putative glycosyl transferase, group 1	-0.32	-0.03	0.41	0.49	-0.23	-0.13	0.66	0.38	-0.21
cce_3746	gnd	6-phosphogluconate dehydrogenase	0.81	0.53	-0.58	-1.57	0.12	0.76	-0.6	-1.57	-0.17
cce_3747	-	hypothetical protein	-0.05	0.28	0.91	-0.08	-0.5	-0.43	0.57	0.23	-0.72
cce_3749	-	hypothetical protein	0.06	0.24	0.21	0.42	0.06	-0.52	-0.29	0.51	0.25
cce_3752	-	hypothetical protein	-0.28	-0.42	-0.31	0.41	0.37	-0.31	-0.22	-0.03	0.35
cce_3754	-	phytoene desaturase	-0.69	0.31	0.41	0.25	-0.69	-0.15	0.73	0.39	-0.3
cce_3755	crtB	phytoene synthase	0.01	-0.01	0.54	0.27	-0.02	-0.31	0.33	0.31	-0.1
cce_3756	-	hypothetical protein	-0.81	0.08	0.61	0.63	-0.5	-0.3	0.31	0.73	-0.43
cce_3760	-	hypothetical protein	-0.3	0.02	0.08	0.29	-0.23	-0.49	0.2	0.27	0.16
cce_3762	-	hypothetical protein	-0.25	0.05	0.31	0.44	-0.07	-0.52	0.21	0.6	0.3
cce_3763	-	flavin-binding family monooxygenase	-0.54	-0.45	-0.33	0.22	-0.16	-0.75	-0.35	0.51	0.34
cce_3766	-	pyruvate/indolepyruvate decarboxylase	0.15	0.6	0.84	-0.52	-0.15	-0.05	0.56	-0.3	-0.44
cce_3767	-	hypothetical protein	-0.23	-0.16	-0.16	0.28	0.21	-0.33	-0.05	0.17	0.28
cce_3768	-	oligopeptidase A	0.05	-0.26	-0.23	-0.02	0.21	-0.46	-0.25	0.02	0.35
cce_3771	-	hypothetical protein	0.44	-0.46	-0.24	0.24	-0.03	-0.29	-0.49	0.38	0.39
cce_3774	-	hypothetical protein	0.43	-0.08	-0.08	-0.06	0.11	-0.01	0.14	-0.24	0.16
cce_3776	-	hypothetical protein	0.83	-0.15	-0.16	-0.98	0.45	0.09	0.32	-0.65	0.23
cce_3777	-	hypothetical protein	-0.68	0.75	0.34	-0.16	-0.67	0.6	0.11	-0.07	-0.58
cce_3778	-	hypothetical protein	-0.86	0.88	0.13	-0.06	-0.8	0.23	0.12	-0.02	-0.44
cce_3779	-	mRNA-binding protein	-0.67	0.55	0.21	0.36	-0.63	0.05	0.37	0.19	-0.1
cce_3789	-	hypothetical protein	0.09	0.97	0.77	-0.28	-0.3	0.54	0.61	0.1	-0.45
cce_3790	-	hypothetical protein	-0.43	1.04	0.96	-0.36	-0.71	0.86	1.01	0.22	-0.83
cce_3791	-	hypothetical protein	-0.97	0.74	0.94	-0.38	-0.83	1.12	1	-0.04	-1.12
cce_3792	-	hypothetical protein	-0.01	0.19	0.58	-0.67	-0.26	0.46	0.87	0.08	-0.34
cce_3793	-	integrase	0.02	0.5	1.03	-0.58	-0.17	0.48	1.02	0.02	-0.53
cce_3797	-	hypothetical protein	-0.9	-0.22	0.32	0.89	-0.78	-0.09	0.59	0.55	-0.8
cce_3798	-	hypothetical protein	-0.74	0.01	0.67	0.74	-0.6	-0.08	0.66	0.78	-0.83
cce_3799	-	hypothetical protein	-0.64	0.81	0.69	-0.35	-0.81	0.8	0.8	-0.13	-0.58
cce_3800	-	hypothetical protein	-0.48	0.62	0.88	-0.47	-0.62	1.13	0.93	-0.27	-0.8
cce_3802	-	hypothetical protein	0.23	0.39	0.68	-0.3	-0.13	0.41	0.89	-0.3	-0.35
cce_3803	-	hypothetical protein	-0.17	0.54	0.88	-0.57	-0.3	1.02	0.94	-0.68	-0.82
cce_3804	-	transposase	-0.07	0.52	0.88	-0.78	-0.22	1.24	0.94	-0.56	-0.91
cce_3806	-	transposase	-0.12	0.96	0.88	0.57	0.41	0.88	1.06	0.59	0.01
cce_3812	-	hypothetical protein	0.21	-0.45	-0.13	-0.01	0.29	-0.29	-0.16	-0.29	-0.14
cce_3813	-	hypothetical protein	0.42	-0.69	-0.29	0.18	0.44	-0.83	-0.38	-0.29	0.18
cce_3815	-	hypothetical protein	-0.16	0.54	0.31	-0.14	-0.36	0.53	1.06	0.11	-0.33
cce_3816	purB	adenylosuccinate lyase	-0.01	0.59	0.57	-0.7	-0.42	0.74	0.61	-0.39	-0.57
cce_3817	-	hypothetical protein	-1.1	-0.03	0.41	0.98	-0.44	0.04	0.71	0.21	-0.77
cce_3822	ppc	phosphoenolpyruvate carboxylase	0.6	-0.46	-0.84	-0.15	0.24	-0.22	-0.77	-0.59	0.19
cce_3823	-	hypothetical protein	0.66	-0.14	-0.5	-0.12	0.14	-0.43	-0.5	-0.59	0.41
cce_3825	-	cytochrome P450	0.16	-0.95	-0.85	0.1	0.49	-0.91	-0.86	0.05	0.6
cce_3829	-	hypothetical protein	-0.13	0.73	0.3	-0.09	0.17	1.33	0.53	-0.27	-0.67
cce_3832	-	hypothetical protein	-0.14	0.79	0.68	0.17	-0.21	0.59	0.59	0.35	-0.32
cce_3833	-	flavoprotein diflavin flavoprotein	0.3	-0.86	-0.93	-0.47	0.42	-0.58	-0.9	-0.83	1
cce_3834	-	hypothetical protein	0.85	-2.4	-2.52	-2.15	0.35	-2.63	-3.06	-2.28	1.58
cce_3835	-	flavoprotein	1.04	-1.64	-1.48	-1.09	0.47	-1.75	-1.52	-1.47	0.9
cce_3839	-	hypothetical protein	-0.28	0.54	-0.04	-0.57	-0.26	0.42	0.17	-0.24	-0.09
cce_3842	glcP	glucose transport protein	-0.21	-0.45	-0.43	0.39	0.25	-0.58	-0.78	0.22	0.61
cce_3843	-	hypothetical protein	0.05	-0.58	-0.44	-0.19	0.31	-0.94	-0.97	0.29	0.42
cce_3845	-	hypothetical protein	0.3	0.46	0.63	-0.05	-0.04	0.4	0.78	0.13	-0.11
cce_3849	-	hypothetical protein	-0.08	0.45	0.6	0.18	-0.19	0.08	1.35	0.38	-0.46
cce_3852	-	hypothetical protein	0.12	-0.26	-0.36	-0.28	0.22	0.15	-0.27	-0.18	0.38
cce_3853	-	transposase	0.7	-0.36	-0.48	-0.9	0.35	-0.42	0.15	-0.25	0.55
cce_3859	-	hypothetical protein	-1.14	0.11	-0.3	-0.15	-0.64	0.97	0.27	0.05	-0.35
[truncated: 710 more rows]

## Sheet: Model1 satisfy T & RPE
cce_0005	-	hypothetical protein	-0.49	-1.2	-0.91	0.96	0.05	-0.88	-0.53	0.79	0.41
cce_0006	-	hypothetical protein	0.35	0.81	0.07	-1.08	-0.26	0.54	-0.14	-0.71	0.24
cce_0007	-	hypothetical protein	0.08	0.95	0.13	-1.65	-0.26	1.37	0.02	-0.65	-0.46
cce_0008	-	hypothetical protein	0.02	1.16	0.08	-2.11	-0.28	1.73	0.43	-0.91	-0.67
cce_0009	-	hypothetical protein	-0.41	1.04	-0.19	-2.35	-0.47	1.6	-0.07	-1.13	-0.77
cce_0011	xisH1	fdxN element excision controlling factor protein	-0.13	0.79	0.3	-0.64	-0.13	0.65	-0.04	-0.19	-0.24
cce_0013	-	hypothetical protein	-0.38	0.18	0.09	-0.05	-0.36	0.38	0.35	0.27	-0.32
cce_0015	-	hypothetical protein	-0.6	1.16	1.21	-0.03	-0.84	0.36	0.75	0.53	-0.7
cce_0019	-	hypothetical protein	-0.31	-0.34	-0.05	0.2	0.02	-0.4	-0.15	0.11	-0.02
cce_0021	-	hypothetical protein	0.19	-0.31	-0.47	-0.49	0.08	-0.07	-0.53	-0.55	0.15
cce_0022	-	hypothetical protein	0.1	-0.3	-0.28	-0.3	0.31	-0.07	-0.41	-0.27	0.09
cce_0029	-	rfrA pentapeptide repeat-containing protein	-0.93	0.3	0.98	0.33	-0.99	0.34	1.05	1.09	-1.15
cce_0030	hisIE	bifunctional phosphoribosyl-AMP cyclohydrolase/phosphoribosyl-ATP pyrophosphatase	0.32	0.37	0.05	-0.31	0.15	0.08	-0.05	-0.38	0.18
cce_0032	feoB1	ferrous iron transport protein B	0.98	0.28	-0.15	-0.32	0.54	0.55	-0.53	-1	0.48
cce_0035	-	hypothetical protein	0	0.57	0.1	-0.1	-0.16	0.77	0.25	-0.2	-0.52
cce_0037	-	hypothetical protein	-0.12	0.62	0.65	-0.17	-0.3	0.45	0.56	0.05	-0.3
cce_0041	-	hypothetical protein	0.14	-1	-0.65	0.23	-0.03	-1.12	-0.57	0.21	0.51
cce_0042	-	histidinol-phosphate phosphatase	-0.34	-1.16	-1.8	0.29	0.32	-1.12	-1.76	-0.17	0.84
cce_0043	gmhA	phosphoheptose isomerase	0.03	-2.27	-2.12	-0.06	0.45	-2.14	-2.03	-0.48	0.44
cce_0044	-	putative GDP-L-fucose synthase	-0.73	-2.02	-1.96	0.48	0.11	-1.7	-1.66	0.1	0.38
cce_0045	-	transposase	0.09	0.55	0.52	-0.4	-0.06	0.84	0.44	-0.24	-0.23
cce_0048	-	hypothetical protein	-0.26	0.74	0.9	0.18	-0.18	1	0.96	0.58	-0.1
cce_0053	-	hypothetical protein	-0.34	0.92	0.76	0.17	-0.57	0.1	0.44	0.21	-0.39
cce_0055	-	putative metal-dependent phosphohydrolase	-0.01	-0.11	-0.18	0.28	0.34	-0.08	-0.38	0.06	0.41
cce_0058	-	hypothetical protein	-0.19	0.63	0.77	-0.41	-0.49	0.75	0.87	-0.26	-0.49
cce_0059	-	hypothetical protein	-0.1	0.76	0.43	0.12	-0.19	0.73	0.48	0.2	-0.12
cce_0063	ruvC	Holliday junction resolvase	-0.26	-0.26	-0.35	0.25	0.2	-0.38	-0.39	0.37	0.4
cce_0064	argC	N-acetyl-gamma-glutamyl-phosphate reductase	0.67	-0.28	-0.49	-0.29	0.43	-0.25	-0.36	-0.44	0.35
cce_0065	-	transporter	0.35	-0.17	-0.3	-0.25	0.4	0.21	-0.62	-0.53	0.28
cce_0069	-	hypothetical protein	-0.61	0.19	-0.01	-0.28	-0.16	0.56	0.08	-0.33	-0.35
cce_0074	-	hypothetical protein	0.24	-0.23	-0.13	0.36	0.32	-0.21	-0.02	0.22	0.44
cce_0078	-	chloride channel protein	1.09	-0.3	-0.63	-0.35	0.49	0.29	-0.54	-0.45	0.38
cce_0080	ctpB	carboxyl-terminal protease	-0.55	-1.2	-0.97	0.49	-0.03	-1.09	-0.55	0.73	0.33
cce_0084	mraW	S-adenosyl-methyltransferase MraW	0.04	-0.4	-0.58	0.36	0.36	-0.35	-0.42	0.15	0.39
cce_0085	-	hypothetical protein	-0.38	-0.37	-0.1	1	0.07	-0.55	0.12	0.66	0.21
cce_0086	-	hypothetical protein	0.38	-0.1	-0.59	0.07	0.19	-0.17	-0.47	-0.08	0.62
cce_0088	-	hypothetical protein	0.16	-0.74	-0.67	0.26	0.57	-0.91	-0.63	0.3	0.72
cce_0092	-	hypothetical protein	-0.48	0.87	0.71	-0.58	-0.33	1.34	0.81	-0.13	-0.54
cce_0094	-	hypothetical protein	0.09	0.48	0.13	-0.96	0.11	0.62	0.49	-0.36	-0.36
cce_0096	-	putative NUDIX hydrolase	0.54	0.21	-0.14	-0.44	0.57	0.58	-0.19	-0.31	0.06
cce_0099	nblA1	phycobilisome degradation protein	0.12	0.17	-1.29	-1.69	0.55	0.71	-1.31	-1.73	0.6
cce_0100	nblA2	phycobilisome degradation protein	-0.02	0.2	-1.34	-1.67	0.54	0.71	-1.24	-1.77	0.64
cce_0101	-	hypothetical protein	-0.04	0.47	0.07	-0.25	-0.17	0.32	0.1	-0.39	-0.21
cce_0102	-	RNA-binding protein	-0.09	0.49	0.09	-0.3	-0.34	0.13	0.12	-0.48	-0.24
cce_0103	rpiA	ribose-5-phosphate isomerase A	0.02	0.63	0.6	-0.07	-0.38	0.2	0.69	-0.04	-0.31
cce_0107	-	reverse transcriptase	0.16	-0.57	-0.55	-0.44	0.16	-0.28	-0.52	-0.44	0.09
cce_0108	-	hypothetical protein	0.17	-0.51	-0.31	0.26	0.12	-0.32	-0.28	0.13	0.04
cce_0109	-	hypothetical protein	-0.01	-0.64	-0.88	0.31	0.47	-0.84	-0.9	-0.17	0.5
cce_0110	-	hypothetical protein	0.07	0.81	0.54	-1.05	-0.24	1.06	0.23	-0.34	-0.74
cce_0111	-	hypothetical protein	-0.07	0.71	0.28	-0.74	-0.01	0.66	0.19	0.13	-0.3
cce_0116	-	hypothetical protein	-1.19	-0.08	0.52	0.24	-1.02	-0.38	0.5	0.72	-0.88
cce_0117	-	hypothetical protein	-0.92	0.28	0.29	0.69	-0.56	-0.14	0	0.65	-0.52
cce_0118	-	hypothetical protein	0.88	-0.56	-1.04	-1.28	0.65	-0.08	-0.8	-1.37	0.42
cce_0119	-	hypothetical protein	0.93	-0.55	-1.71	-2.01	0.6	0.18	-1.46	-1.86	0.32
cce_0126	-	putative glycosyl transferase, group 1	-0.38	0.58	0.73	0.24	-0.39	0	0.81	0.31	-0.4
cce_0127	-	glucosyl transferase	-0.07	-0.61	-0.54	0.45	0.43	-0.39	-0.27	0.22	0.39
cce_0132	-	hypothetical protein	0.44	0.27	0.17	-0.16	0.47	0.76	0.42	-0.16	0.2
cce_0133	-	cell wall hydrolase/autolysin family protein	0.19	-0.44	-0.47	-0.02	0.42	-0.24	-0.6	-0.47	0.42
cce_0135	-	putative rehydrin	-0.22	0.55	0.83	-0.28	-0.54	0.28	1	0.03	-0.74
cce_0136	rpmB	50S ribosomal protein L28	-0.48	0.14	-0.12	-0.34	-0.42	-0.04	-0.19	-0.27	-0.47
cce_0143	-	hypothetical protein	-0.26	0.17	0.11	-0.51	-0.21	0.35	0.46	0.02	-0.34
cce_0148	-	cation-translocating ATPase	0.32	-0.28	-0.28	-0.04	0.1	-0.32	-0.25	0.01	0.3
cce_0149	-	putative protein serine/threonine phosphatase	-0.4	0.86	0.93	-0.09	-0.41	0.82	0.99	0.23	-0.72
cce_0150	-	putative glycosyl transferase	0.03	0.78	0.46	-0.36	-0.37	0.52	0.68	0.44	-0.37
cce_0154	ndbB	type 2 NADH dehydrogenase	-0.5	0.6	0.11	-0.71	-0.74	0.35	0.43	-0.22	-0.47
cce_0158	-	hypothetical protein	-0.18	0.13	0.18	-0.01	0.02	0.5	0.38	0.24	0.11
cce_0159	tgt	queuine tRNA-ribosyltransferase	-0.02	0.44	0.66	-0.13	-0.49	0.02	0.74	0.28	-0.36
cce_0161	-	hypothetical protein	-0.15	0.09	0.6	0.51	0.03	-0.23	0.45	0.54	-0.28
cce_0163	-	hypothetical protein	-0.18	0.07	0.3	-0.34	-0.23	0.34	0.49	-0.19	-0.3
cce_0164	-	two-component sensor histidine kinase	-0.39	0.24	0.74	0.07	-0.21	0.47	0.78	0.15	-0.37
cce_0169	-	hypothetical protein	-0.51	0.78	0.5	-0.08	-0.64	0.51	0.8	0.21	-0.45
cce_0171	-	hypothetical protein	-0.13	1.04	0.79	-0.24	-0.55	0.31	0.57	0.52	-0.45
cce_0172	hemL	glutamate-1-semialdehyde aminotransferase	-0.45	0.53	0.69	-0.15	-0.52	0.48	0.64	0.12	-0.68
cce_0173	-	putative methionine sulfoxide reductase B	-0.11	-0.89	-0.98	0.19	0.38	-0.49	-1.11	0.01	0.37
cce_0174	gst1	glutathione S-transferase	0.22	-0.81	-0.58	0.3	0.63	-0.66	-0.86	0.33	0.54
cce_0176	-	hypothetical protein	-0.25	0.22	0.41	-1.23	-0.55	0.61	0.64	-0.75	-0.56
cce_0177	-	putative CsbD-like protein	0.91	-0.37	-0.44	-0.96	0.44	-0.16	-0.41	-0.85	0.59
cce_0182	-	hypothetical protein	-0.31	-0.08	-0.03	0.68	0.03	-0.37	0.21	0.31	0.23
cce_0183	spoIID	sporulation protein	0.18	-1.36	-1.1	-0.01	0.3	-1.17	-0.69	-0.17	0.33
cce_0186	-	hypothetical protein	0.93	-0.14	-0.92	-0.59	0.52	-0.12	-1.07	-0.97	0.51
cce_0193	-	hypothetical protein	0.09	-0.55	-0.03	0.54	0.36	-0.31	0.06	0.7	0.26
cce_0195		RND family multidrug efflux transporter; nonfunctional due to frameshift	0.35	-0.6	-0.23	0.38	1	-0.5	-0.79	0.45	0.57
cce_0197	-	putative camphor resistance CrcB protein	-1.48	-1.02	-0.57	1.16	-0.59	-0.98	-0.21	0.88	-0.25
cce_0198	ntcB	LysR family transcriptional regulator	0.62	1.06	0.07	-1.77	0.1	1.4	-0.09	-1.01	-0.26
cce_0200	-	hypothetical protein	0.06	-0.13	-0.23	0.06	0	-0.33	-0.38	-0.23	0.26
cce_0201	-	peptidase, S9C	0	-0.24	-0.31	0.05	0.14	-0.4	-0.01	0.29	0.45
cce_0202	-	NifS-like class-V aminotransferase, cysteine desulfurase	-0.17	-0.26	-0.05	0.6	0.05	-0.41	-0.08	0.3	0.09
cce_0203	-	hypothetical protein	-0.18	0.34	0.79	0.22	-0.11	0.07	0.79	0.58	-0.16
cce_0205	-	hypothetical protein	0.43	-0.06	-0.04	-0.86	0.29	0.36	-0.21	-0.76	-0.13
cce_0206	-	alcohol dehydrogenase	-0.42	0.46	0.52	0.19	-0.41	0.36	0.57	0.4	-0.17
cce_0212	-	hypothetical protein	0.43	-0.31	-0.35	-0.1	0.19	-0.68	-0.56	0.04	0.52
cce_0213	-	hypothetical protein	0.81	-0.52	-0.53	0.13	0.33	-0.52	-1	-0.45	0.41
cce_0220	-	two-component sensor histidine kinase	0.24	-0.47	-0.3	0.09	0.11	-0.44	-0.3	-0.04	0.18
cce_0223	rplL	50S ribosomal protein L7/L12	0.13	0.75	0.72	-0.43	-0.43	0.62	0.54	-0.35	-0.77
cce_0224	rplJ	50S ribosomal protein L10	-0.26	0.92	0.96	-0.75	-1.02	0.58	0.78	-0.55	-1.33
cce_0230	-	hypothetical protein	0.14	-0.24	-0.38	0.22	0.27	-0.38	-0.32	0.06	0.48
cce_0231	-	DNA-directed RNA polymerase subunit omega	-0.03	-0.64	-0.73	0.03	0.03	-1.02	-0.7	0.17	0.62
cce_0233	-	hypothetical protein	0.47	0.07	-0.44	-0.22	0.31	-0.01	-0.27	-0.41	0.27
cce_0234	-	hypothetical protein	0.45	-0.23	-0.08	0.46	0.39	-0.39	0.02	0.13	0.48
cce_0239	-	hypothetical protein	0.12	-0.17	0.05	0.68	0.25	-0.63	-0.26	0.07	0.29
cce_0243	-	group 1 glycosyl transferase	-0.11	0.61	0.4	-0.59	-0.22	0.2	0.16	-0.12	-0.27
cce_0244	-	hypothetical protein	0.02	-0.73	-0.93	0.48	0.4	-0.47	-1.1	0.1	0.43
cce_0246	-	DNA starvation/stationary phase protection protein Dps	-0.39	0.39	0.46	-0.35	-0.39	0.24	0.42	0.34	-0.27
cce_0247	-	hypothetical protein	-0.21	-2.14	-2.44	0.48	-0.07	-2.4	-1.75	0.47	0.92
cce_0248	-	putative alpha-isopropylmalate/homocitrate synthase family transferase	0.58	0.31	-0.13	-0.68	0.21	0.52	-0.11	-0.34	0.06
cce_0253	-	glycosyl transferase family protein	0.55	-0.3	-0.19	-0.03	0.4	-0.34	-0.51	-0.46	0.39
cce_0255	-	hypothetical protein	0.1	0.32	-0.38	-0.77	-0.13	0.28	-0.35	-0.54	-0.12
cce_0256	-	hypothetical protein	0.22	0.28	-0.17	-0.41	0.29	0.23	-0.1	-0.39	0.1
cce_0259	-	hypothetical protein	-1.24	-0.46	0.43	0.95	-0.79	-0.79	0.25	0.29	-0.81
cce_0260	engA	GTP-binding protein EngA	-0.03	0.64	0.48	-0.34	-0.23	0.63	0.71	-0.14	-0.26
cce_0268	-	HAD-superfamily phosphatase	-0.19	0.35	0.55	-0.11	-0.36	0.25	0.61	0.01	-0.47
cce_0269	-	hypothetical protein	0.37	-0.74	-0.65	0.19	0.62	-0.81	-0.94	-0.19	0.65
cce_0270	-	hypothetical protein	0.29	-0.64	-0.67	-0.01	0.37	-0.45	-0.83	-0.05	0.58
cce_0286	-	permease of sugar ABC transporter	0.03	-0.05	-0.08	0.55	0.25	-0.32	-0.26	0.11	0.4
cce_0287	-	proton extrusion protein PcxA	1.21	-0.18	-1.12	-1.22	0.67	-0.3	-1.39	-0.96	0.66
cce_0288	-	hypothetical protein	-0.46	0.67	0.48	0.44	-0.21	0.33	0.34	0.42	0.09
cce_0294	dapA	dihydrodipicolinate synthase	-0.24	0.41	0.36	-0.21	-0.27	0.31	0.38	-0.08	-0.27
cce_0295	-	hypothetical protein	-0.32	-0.11	-0.04	0.44	-0.35	-0.48	0.09	0.35	0.11
cce_0297	-	two-component sensor histidine kinase	0.27	-0.4	0	0.16	0.33	-0.51	-0.08	0.22	0.31
cce_0298	rpaA	two-component response regulator	0.53	-0.98	-0.7	-0.51	0.42	-0.84	-0.82	-0.73	0.31
cce_0299	mutL	DNA mismatch repair protein	0.29	-0.36	-0.22	-0.2	0.48	-0.32	-0.29	-0.41	0.47
cce_0303	cmpC	bicarbontate transport system ATP-binding protein	0.62	-1	-1.15	-0.9	0.14	-0.63	-1.14	-1.02	1.1
cce_0305	cmpA	bicarbontate transport system substrate-binding protein	0.66	0.14	-0.19	0.11	0.63	0.04	-0.43	-0.08	0.96
cce_0306	-	hypothetical protein	0.58	0.12	-0.31	-0.6	0.69	0.49	-0.23	-0.75	0.39
cce_0307	thiOG	bifunctional glycine oxidase/thiamine biosynthesis protein	0.17	0.61	0.42	-0.14	-0.16	0.41	0.33	-0.08	-0.09
cce_0309	hisH	imidazole glycerol phosphate synthase subunit HisH	0.59	0.04	-0.26	-0.45	0.59	0.15	-0.38	-0.33	0.38
cce_0315	chlM	Mg-protoporphyrin IX methyl transferase	-0.28	0.37	0.6	0.51	-0.11	-0.09	0.36	0.43	-0.18
cce_0317	-	hypothetical protein	0.22	-0.7	-0.79	-0.11	0.1	-0.85	-0.73	0.11	0.41
cce_0318	-	hypothetical protein	0.01	-0.27	-0.23	-0.11	0.42	-0.42	-0.4	-0.29	0.26
cce_0319	-	S-layer protein	0.28	-0.52	-0.31	0.14	0.17	-0.44	-0.3	-0.02	0
cce_0320	por	protochlorophyllide oxidoreductase	-0.56	-0.17	0.73	0.41	-0.45	-0.32	0.45	0.67	-0.45
cce_0321	-	hypothetical protein	0.22	0.26	-0.33	-0.3	0.31	0.48	-0.17	-0.24	0.35
cce_0322	-	hypothetical protein	0.42	-0.42	-0.86	-0.24	0.38	-0.02	-0.68	-0.31	0.57
cce_0329	-	sodium-dependent transporter	0.34	-0.73	-0.44	0.55	0.19	-0.76	-0.47	-0.03	0.64
cce_0330	-	hypothetical protein	-0.34	-0.31	-0.16	0.64	-0.13	-0.42	-0.1	0.5	0.39
cce_0332	-	hypothetical protein	-0.38	0.11	0.03	0.36	-0.13	0.22	0.29	0.39	0.04
cce_0335	-	putative chromosome segregation and condensation protein ScpA	0.49	-0.68	-0.59	-0.33	0.52	-0.72	-0.58	-0.45	0.54
cce_0338	-	acylneuraminate cytidylyltransferase	-0.43	-0.05	-0.02	0.75	-0.04	-0.2	0.18	0.46	0.07
cce_0339	-	hypothetical protein	-1.27	-1.28	-0.7	0.89	-0.38	-0.94	-0.39	0.67	-0.22
cce_0340	-	hypothetical protein	-1.77	-1.56	-1.07	1.21	-0.76	-1.79	-0.6	0.85	-0.15
cce_0342	-	ABC transporter ATP-binding protein	0.24	-0.29	-0.2	-0.22	0.08	-0.08	-0.32	-0.39	-0.1
cce_0343	-	hypothetical protein	-0.17	0.7	0.79	-0.31	-0.31	0.72	0.72	0.22	-0.32
cce_0348	-	hypothetical protein	-0.24	-0.65	-0.32	0.54	0.37	-0.26	-0.41	0.39	0.36
cce_0352	-	hypothetical protein	-0.26	0.36	0.81	0.21	-0.1	0.59	0.69	0.31	-0.29
cce_0353	-	hypothetical protein	-0.2	0.37	0.69	0.21	0.05	0.39	0.55	0.38	-0.16
cce_0362	-	putative exonuclease SbcC	-0.11	-0.82	-0.87	0.41	0.03	-0.94	-0.67	0.11	0.45
cce_0363	-	hypothetical protein	0.14	-0.54	-0.43	0.51	0.23	-0.8	-0.32	0.36	0.79
cce_0365	-	histidine triad family protein	-0.48	0.7	0.49	0.61	-0.36	0.25	0.36	0.39	-0.09
cce_0368	-	ABC transporter ATP-binding protein	-0.49	0.49	0.36	-0.61	-0.23	1.06	0.39	-0.27	-0.73
cce_0369	-	hypothetical protein	-0.48	0.39	0.29	0.28	-0.26	0.23	0.44	0.5	0.12
cce_0370	-	protease	0.02	-0.16	0.1	0.33	0.29	-0.32	0.04	0.28	0.24
cce_0372	-	hypothetical protein	0.24	-0.14	-0.22	0.17	0.28	-0.32	-0.15	0.01	0.44
cce_0376	-	hypothetical protein	-0.48	0.07	0.56	0.8	-0.62	0.16	0.83	0.66	-0.32
cce_0377	-	hypothetical protein	-1.21	-0.26	-0.11	0.67	-1.01	-0.94	0.27	0.98	-0.2
cce_0379	-	putative methyltransferase	-1.37	-0.92	-0.81	0.74	-1.06	-1.48	-0.46	0.48	-0.2
cce_0380	-	hypothetical protein	-0.26	-0.44	-0.02	0.85	-0.18	-0.75	0.08	0.32	-0.03
cce_0381	-	hypothetical protein	-0.19	-0.46	0.08	0.76	0.02	-0.88	-0.17	0.35	0.05
cce_0384	-	deoxyuridine 5	-0.14	0.85	0.71	-0.38	-0.51	0.25	0.51	0.09	-0.4
cce_0385	-	hypothetical protein	-0.19	0.4	0.6	-0.21	-0.28	0.2	0.68	0.1	-0.32
cce_0388	-	cation transport ATPase	0.09	-0.36	-0.33	0.24	0.47	-0.49	-0.31	0.18	0.54
cce_0389	-	hypothetical protein	-0.67	0.45	0.54	0.54	-0.58	-0.11	0.6	0.43	-0.18
cce_0390	trk	K+ transporter	-0.58	0.62	0.71	-0.19	-0.45	0.39	0.65	0.03	-0.42
cce_0396	fumC	fumarate hydratase	1.46	-0.36	-1.07	-1.29	0.77	-0.25	-1.13	-1.49	0.63
cce_0397	-	hypothetical protein	1.32	0.01	-0.76	-1.24	0.38	-0.14	-0.5	-1.01	0.62
cce_0398	-	hypothetical protein	1.58	-0.41	-1.65	-1.4	0.52	-0.55	-1.02	-1.74	0.85
cce_0400	psaK1	photosystem I reaction center subunit X	0.05	-0.95	-0.52	0.4	0.22	-1.15	-0.82	-0.03	0.17
cce_0401	murA	UDP-N-acetylglucosamine 1-carboxyvinyltransferase	-0.88	-1.29	-0.89	0.98	-0.17	-1.42	-0.64	0.89	0.19
cce_0402	spoU	tRNA/rRNA methyltransferase	-0.25	0.65	0.28	0.19	-0.18	0.67	0.34	-0.06	-0.39
cce_0404	purU	formyltetrahydrofolate deformylase	1.01	-0.57	-1.21	-1.29	0.94	-0.31	-1.3	-1.35	0.59
cce_0405	mmsB	putative 3-hydroxyisobutyrate dehydrogenase	0.52	-0.66	-0.86	-0.97	0.34	-0.53	-0.76	-0.65	0.52
cce_0407	-	hypothetical protein	0.01	-0.2	-0.3	0.56	0.29	-0.57	-0.35	0.31	0.38
cce_0408	-	hypothetical protein	-0.12	-0.51	-0.79	-0.06	0.37	-0.24	-0.8	-0.22	0.38
cce_0416	-	hypothetical protein	-0.34	0.42	1.05	-0.13	-0.21	0.5	0.82	0.03	-0.45
cce_0417	-	hypothetical protein	-0.23	0.38	0.92	0.26	-0.3	0.3	0.94	0.26	-0.34
cce_0421	-	hypothetical protein	-0.33	0.37	0.51	0.05	-0.38	0.14	0.74	0.49	-0.47
cce_0425	-	hypothetical protein	0.09	0.68	0.12	-1.04	-0.13	0.57	0.17	-0.64	0.33
cce_0427	-	oxygenase	-0.27	0.54	0.66	0.04	-0.48	0.15	0.71	0.23	-0.47
cce_0428	-	hypothetical protein	-0.72	0.41	0.69	0.08	-0.49	0.29	0.65	0.43	-0.52
cce_0429	-	putative chromosome segregation and condensation protein ScpB	-0.58	-0.03	0.44	0.57	-0.34	0.08	0.56	0.54	-0.31
cce_0432	-	hypothetical protein	0.84	0.13	-0.88	-1.33	0.16	0.42	-0.86	-1.34	-0.11
cce_0435	kaiB3	circadian clock protein	0.16	0.2	-0.37	-0.37	0.17	0.8	0.15	-0.35	0.01
cce_0436	-	hypothetical protein	0.27	0.52	-0.33	-0.96	0.13	1.07	0.09	-0.97	0.12
cce_0439	-	hypothetical protein	0	-0.1	0.03	0.44	-0.03	-0.58	-0.01	0.07	0.07
cce_0443	-	hypothetical protein	0.42	-0.16	-1	-0.19	0.14	-0.21	-0.82	-0.7	0.71
cce_0446	-	two-component response regulator	0.04	0.55	0.58	-0.06	-0.21	0.37	0.78	0.28	-0.25
cce_0448	-	response regulator	-0.33	0.48	0.29	-0.23	-0.29	0.34	0.94	0.46	-0.08
cce_0455	-	hypothetical protein	0.27	-0.23	0.37	0.63	0.17	-0.47	0.25	0.56	0.04
cce_0459	-	hypothetical protein	0.01	-0.37	-0.7	-0.52	0.24	0.39	-0.55	-0.8	0.09
cce_0461	ntcA	nitrogen-responsive regulatory protein	0	-0.61	-0.29	0.39	0.27	-0.51	-0.01	0.21	0.44
cce_0462	-	hypothetical protein	-0.03	-0.48	-0.09	0.28	0.27	-0.61	-0.09	0.06	0.39
cce_0466	-	hypothetical protein	0.55	-0.01	-0.45	-0.32	0.59	0.52	-0.07	-0.89	0.32
cce_0470	-	hypothetical protein	0.13	-0.84	-0.87	-0.11	0.6	-0.83	-1.08	-0.55	0.6
cce_0472	-	XisI-like fdxN element excision controlling factor protein	-0.21	0.51	0.74	-0.09	-0.43	0.5	1	0.11	-0.34
cce_0475	gst4	glutathione S-transferase	-0.33	0.48	0.37	0.47	-0.28	0.41	0.64	0.56	0.07
cce_0478	-	hypothetical protein	-3.1	0.94	2.39	-2.26	-2.69	0.91	1.01	-1.53	-2.81
cce_0479	-	nutrient-stress induced DNA binding protein	-0.65	0.53	0.32	-0.12	-0.37	0.36	0.14	0.15	-0.51
cce_0480	-	hypothetical protein	-0.11	-1.85	-1.23	0.24	0.63	-1.91	-1.65	-0.17	0.73
cce_0481	-	hypothetical protein	0.17	-0.14	-0.2	0.24	0.19	-0.3	-0.21	-0.15	0.33
cce_0482	-	putative heavy metal transport/detoxification protein	0.49	-0.25	-0.55	-0.68	0.06	-0.14	-0.37	-0.74	0.09
cce_0483	-	hypothetical protein	0.83	-0.09	-0.46	-0.29	0.35	-0.41	-0.51	-0.63	0.25
cce_0484	recJ1	single-stranded-DNA-specific exonuclease	-0.63	0.34	0.36	0.19	-0.55	0.31	0.37	0.25	-0.25
cce_0486	-	hypothetical protein	-0.2	0.35	0.41	-0.02	-0.29	0.22	0.69	0.35	-0.23
cce_0488	-	hypothetical protein	-0.65	0.62	0.51	0.18	-0.56	0.58	0.54	0.29	-0.59
cce_0492	-	hypothetical protein	0.22	-1.28	-0.93	0.32	0.45	-1.34	-0.75	0.23	0.52
cce_0493	ptpS	6-pyruvoyl-tetrahydropterin synthase	-0.09	-0.57	-0.3	0.34	0.26	-0.67	-0.36	0.32	0.29
cce_0495	-	hypothetical protein	0.53	-1.63	-1.42	-0.9	0.44	-1.09	-1.02	-1.03	0.32
cce_0496	-	hypothetical protein	-0.04	-1.1	-1.16	-0.22	0.71	-0.71	-1.15	-0.62	0.36
cce_0499	-	cytochrome c assembly protein	0.54	-0.56	-0.37	-0.3	0.16	-0.59	-0.35	-0.25	0.29
cce_0500	-	hypothetical protein	0.42	-0.53	-0.52	0.03	0.36	-0.45	-0.51	-0.29	0.36
cce_0501	-	hypothetical protein	-0.25	0.57	0.64	-0.07	-0.33	0.57	0.84	0.21	-0.31
cce_0505	-	peptidyl-prolyl cis-trans isomerase	-0.64	0.3	0.63	0.47	-0.5	-0.06	0.38	0.45	-0.45
cce_0512	-	hypothetical protein	-0.9	-0.61	-0.48	0.59	-1.06	-1.39	-0.03	0.67	-0.17
cce_0513	-	hypothetical protein	-0.82	-0.52	-0.39	1.03	-0.44	-0.86	-0.35	0.23	0.04
cce_0514	-	hypothetical protein	-0.84	-0.59	-0.4	0.75	-0.61	-0.83	-0.24	0.47	0.08
cce_0515	-	group 1 glycosyl transferase	-0.52	-0.7	-0.27	0.73	-0.48	-0.71	0.11	0.87	0.15
cce_0516	-	group 1 glycosyl transferase	-0.8	-0.99	-0.66	0.72	-0.64	-1.17	-0.4	0.55	-0.18
cce_0517	-	hypothetical protein	-1.3	-0.97	-0.86	1.12	-0.68	-1.59	-0.59	0.57	-0.07
cce_0518	-	hypothetical protein	-1.02	-1.17	-0.92	1.09	-0.27	-1.25	-0.42	0.77	0.1
cce_0519	-	hypothetical protein	-0.96	-1.37	-1.29	1.26	-0.16	-1.6	-0.95	0.81	0.11
cce_0520	-	putative methyltransferase	-1.23	-0.46	-0.31	1.13	-0.27	-0.66	-0.35	0.63	-0.09
cce_0521	-	hypothetical protein	-1.08	-0.95	-0.36	0.62	-0.81	-1.17	0.15	0.51	-0.2
cce_0525	-	hypothetical protein	-1.14	-0.46	0.23	0.86	-0.52	-0.41	0.04	0.61	-0.16
cce_0526	-	hypothetical protein	-1.11	-0.57	0.52	0.98	-0.29	-0.71	0.16	0.6	-0.06
cce_0527	-	hypothetical protein	-1.55	-1.36	-0.58	0.86	-0.88	-1.96	-0.62	1.33	0.25
cce_0528	-	hypothetical protein	-0.72	-1.4	-0.05	0.84	-0.32	-1.76	-0.47	1.38	-0.11
cce_0529	-	putative alpha/beta hydrolase	-0.67	-0.06	0.22	0.08	-0.4	0.13	0.7	0.38	-0.15
cce_0530	-	putative adenylate cyclase	-0.37	0.59	0.85	-0.03	-0.5	0.31	0.87	0.34	-0.54
cce_0532	-	hypothetical protein	-0.47	0.66	0.71	-0.18	-0.29	1.03	0.75	-0.01	-0.8
cce_0534	-	hypothetical protein	-0.5	0.55	0.26	0.05	-0.31	0.78	0.63	0.34	-0.11
cce_0536	-	hypothetical protein	-0.2	0.43	0.39	0.11	-0.54	0.22	0.25	-0.04	-1.07
cce_0537	-	hypothetical protein	-1.03	-0.37	0.66	0.86	-0.86	-0.42	0.36	0.39	-1.13
cce_0538	cbiL	precorrin-2 methyltransferase	0.52	-0.02	-0.62	0.23	0.43	-0.34	-0.62	-0.16	0.74
cce_0539	-	hypothetical protein	0.34	0.43	0.11	-0.41	0.06	0.54	-0.05	-0.04	0.07
cce_0541	-	hypothetical protein	0.16	0.76	0.83	-0.51	-0.28	0.76	0.52	-0.41	-0.59
cce_0542	-	hypothetical protein	0.38	0.64	-0.08	-0.35	0.04	0.19	0.01	-0.22	0.08
cce_0545	-	putative nitrogenase-associated protein	-2.24	1.67	0.49	-2	-2.02	1.97	0.72	-0.24	-2.81
cce_0546	-	hypothetical protein	-1.86	1.5	0.45	-1.43	-1.47	1.85	0.82	-0.23	-1.99
cce_0547	-	nifT/fixU	-2.6	1.69	0.8	-2.05	-2.12	2	0.7	-0.5	-3.18
cce_0548	nifZ	iron-sulfur cofactor synthesis protein	-2.24	1.52	0.62	-2.03	-2.2	1.81	0.76	-0.44	-2.97
cce_0549	aksA	trans-homoaconitate synthase	-1.72	1.72	0.55	-1.62	-1.67	1.81	0.42	-0.73	-2.38
cce_0550	-	hypothetical protein	-1.44	1.96	0.59	-2.24	-1.58	2.14	0.38	-1.11	-2.55
cce_0551	-	hypothetical protein	-1.6	1.76	0.25	-1.81	-1.33	1.92	-0.02	-1.26	-2.13
cce_0552	-	hypothetical protein	-0.46	1.35	0.02	-2.05	-0.55	1.43	-0.07	-1.01	-0.68
cce_0553	cysE2	serine O-acetyltransferase	-2.28	1.92	0.73	-2.44	-2.27	2.01	0.62	-1.16	-3.39
cce_0554	nifB	nitrogenase cofactor biosynthesis protein	-0.75	1.62	0.58	-1.73	-1.26	1.58	0.17	-0.63	-2.24
cce_0555	-	hypothetical protein	-0.94	1.63	0.54	-1.87	-1.4	1.72	0.17	-0.52	-2.51
cce_0556	-	4Fe-4S ferredoxin	-1.08	1.46	0.39	-2.01	-1.63	1.55	0.18	-0.53	-2.62
cce_0557	nifS	nitrogenase cofactor synthesis protein	-0.35	1.64	0.69	-2.04	-1.22	1.66	0.35	-0.56	-2.13
cce_0558	nifU	iron-sulfur cluster assembly protein	-0.53	1.5	0.63	-1.92	-1.25	1.73	0.49	-0.66	-2.22
cce_0559	nifH	nitrogenase iron protein	-2.25	1.15	0.62	-1.12	-1.54	1.59	0.24	-0.31	-2.8
cce_0560	nifD	nitrogenase molybdenum-iron protein subunit alpha	-2.47	1.32	0.63	-1.92	-2.16	1.55	0.32	-0.9	-3.37
cce_0561	nifK	nitrogenase molybdenum-iron protein subunit beta	-2.38	1.79	0.7	-1.99	-2.2	1.74	0.29	-0.86	-3.23
cce_0562	-	hypothetical protein	-1.3	1.82	0.78	-1.64	-1.71	1.74	0.63	-0.59	-2.61
cce_0563	nifE	nitrogenase molybdenum-iron cofactor biosynthesis protein	-1.46	1.63	0.53	-1.07	-1.46	1.69	0.57	-0.14	-2.37
cce_0564	nifN	nitrogenase molybdenum-cofactor biosynthesis protein NifN	-1.28	1.68	0.64	-1.38	-1.57	1.83	0.52	-0.22	-2.51
cce_0565	nifX	nitrogen fixation protein	-1.72	1.53	0.36	-1.55	-1.66	1.67	0.31	-0.19	-2.68
cce_0566	-	hypothetical protein	-1.74	1.54	0.37	-1.82	-1.84	1.53	0.37	-0.29	-2.69
cce_0567	-	hypothetical protein	-1.59	1.7	0.49	-1.41	-1.73	1.61	0.46	-0.07	-2.31
cce_0568	nifW	nitrogenase stabilizing/protective protein	-1.44	1.47	0.44	-1.78	-1.79	1.51	0.56	-0.16	-2.55
cce_0569	hesA	putative molybdenum cofactor biosynthesis/nitrogen fixation-like protein	-1.29	1.75	0.68	-1.69	-1.85	1.63	0.6	-0.2	-2.48
cce_0570	hesB	Fe-S cluster biosynthesis nitrogen fixation-like protein	-1.92	1.92	0.59	-1.69	-1.91	1.85	0.39	-0.12	-2.85
cce_0571	-	2Fe-2S ferredoxin	-2.37	1.33	0.38	-1.56	-1.71	1.61	0.23	-0.29	-2.69
cce_0572	-	hypothetical protein	-2.29	1.58	0.46	-1.88	-1.99	1.66	0.62	-0.01	-2.82
cce_0573	-	hypothetical protein	-2.09	1.85	0.47	-1.78	-1.88	1.71	0.55	0.12	-2.64
cce_0574	-	HSR1-like GTP-binding protein	-1.76	1.78	0.54	-1.77	-1.43	1.72	0.26	-0.52	-1.83
cce_0575	feoB2	ferrous iron transport protein B	-1.87	1.96	0.56	-2.55	-1.61	1.95	0.48	-1.38	-2.37
cce_0576	feoA2	ferrous iron transport protein A	-1.98	1.8	0.54	-2.38	-1.37	2.03	-0.13	-1.74	-2.27
cce_0577	-	hypothetical protein	-1.79	1.69	0.43	-1.83	-1.38	1.99	0.03	-1.22	-1.85
cce_0578	-	putative molybdate ABC transporter permease	-1.37	1.64	0.41	-1.04	-0.99	1.96	0.25	-0.68	-1.34
cce_0579	fdxB	4Fe-4S ferredoxin	-3.65	1.45	0.72	-1.39	-2.05	1.67	0.46	-0.54	-2.92
cce_0582	-	hypothetical protein	-0.7	0.94	0.91	-1.07	-0.92	1.16	1.08	0.17	-1.18
cce_0583	-	hypothetical protein	-0.67	0.84	0.65	-0.6	-0.56	1.15	0.46	0.31	-0.68
cce_0584	-	hypothetical protein	0.25	0.69	0.22	-0.76	-0.01	0.65	0.2	-0.48	-0.16
cce_0585	-	hypothetical protein	0.5	0.67	-0.22	-0.52	0.25	0.46	-0.17	-0.4	0.23
cce_0586	-	hypothetical protein	1.15	0.2	-1.07	-1.69	0.26	0.28	-0.86	-1.64	0.13
cce_0587	-	hypothetical protein	1.39	0.15	-1.02	-1.54	0.64	0.15	-0.92	-1.52	0.41
cce_0590	petE	plastocyanin	-0.15	0.41	0.52	0.4	-0.2	0.14	0.48	0.23	-0.26
cce_0592	-	hypothetical protein	0.14	-0.31	-0.12	0.27	0.66	-0.21	-0.43	-0.04	0.27
cce_0596	-	mrr restriction system protein	-1.01	0.09	-0.34	-0.39	-0.51	0.29	0.32	-0.21	-0.2
cce_0597	-	hypothetical protein	-0.32	0.52	0.29	-0.45	-0.24	0.71	0.37	0.46	-0.36
cce_0598	-	hypothetical protein	0.11	-1.71	-1.18	0.45	0.27	-1.65	-1.11	-0.04	0.35
cce_0601	sigE	group 2 sigma-70 RNA polymerase sigma factor E	0.62	-1.04	-1.26	-0.78	0.58	-0.84	-1.11	-1.02	0.55
cce_0606	pgm	phosphoglucomutase	-0.15	0.13	0.54	0.12	-0.19	0.23	0.65	0.37	-0.2
cce_0607	-	putative ribonuclease H	0.63	-0.46	-0.38	-0.24	0.48	-0.75	-0.91	-0.66	0.13
cce_0609	-	hypothetical protein	-0.94	0.05	0.09	0.25	-0.78	-0.31	0.58	0.55	-0.06
cce_0610	-	hypothetical protein	-0.09	-0.26	0.03	0.39	0.37	-0.55	-0.34	0.13	0.31
cce_0615	-	hypothetical protein	-0.59	0.69	0.72	0.4	-0.46	-0.02	0.96	0.35	-0.81
cce_0616	-	hypothetical protein	-0.59	0.32	0.25	-0.53	-1.08	-0.1	0.85	-0.08	-0.82
cce_0617	-	group 1 glycosyl transferase	-0.44	0.97	0.93	-0.31	-0.9	0.27	1.18	0.22	-0.74
cce_0619	rfbB1	dTDP-glucose 4,6-dehydratase	-0.16	0.54	0.64	0.06	-0.21	0.12	0.72	0.31	-0.23
cce_0624	-	FAD-dependent pyridine nucleotide-disulfide oxidoreductase	0.12	0.31	0.14	-0.26	-0.12	0.54	0.03	-0.15	-0.08
cce_0628	ilvH	acetolactate synthase 3 regulatory subunit	0.77	0.11	-0.03	-0.47	0.33	0.31	0.02	-0.48	-0.07
cce_0629	-	putative CP12	0.52	0.19	0.06	0.13	0.34	0.15	-0.1	-0.15	0.03
cce_0632	-	hypothetical protein	-0.8	0.82	0.96	-0.44	-0.88	0.41	1.16	0.39	-0.7
cce_0636	psbA5	photosystem II D1 protein	0.5	0.43	0.13	-0.47	-0.37	-0.1	-0.48	-0.72	-0.4
cce_0638	-	putative reverse transcriptase	0.61	-0.82	-0.48	-0.08	0.58	-0.62	-0.31	0.07	0.5
cce_0641	clpP1	ATP-dependent Clp protease proteolytic subunit	0.26	-0.53	-0.34	-0.36	0.06	-0.31	-0.38	-0.24	0.17
cce_0642	-	hypothetical protein	0.72	-0.39	-1.06	-0.35	0.49	-0.35	-1.22	-0.83	0.38
cce_0643	-	hypothetical protein	0.9	-0.61	-1.01	-0.9	0.51	-0.17	-0.91	-1.12	0.09
cce_0645	devA	glycolipid ABC transporter ATP-binding protein	0.28	-0.08	-0.36	0.1	0.2	-0.34	-0.31	-0.23	0.51
cce_0646	devB	glycolipid ABC transporter membrane protein	-0.12	-1.11	-1.44	0.42	0.26	-0.65	-1.36	-0.58	0.73
cce_0648	devC	ABC transporter permease	-0.62	0.3	0.34	0.49	-0.16	0.3	0.31	0.33	-0.13
cce_0649	-	hypothetical protein	0.32	-1.2	-1.38	-0.2	0.29	-1.19	-1.74	-0.66	0.47
cce_0650	-	UPF YGGT-containing protein	-0.73	0.93	0.59	0.01	-0.87	0.58	0.56	0.27	-0.65
cce_0655	-	hypothetical protein	-1.74	-1.45	-0.61	1.18	-0.35	-1.15	-0.37	0.97	-0.16
cce_0658	-	hypothetical protein	-0.16	-0.38	-0.23	0.16	0.1	-0.43	-0.16	0.07	0.06
cce_0659	psbC	photosystem II CP43 protein, chlorophyll-binding protein CP43	-0.1	-0.61	-0.32	0.26	0.07	-0.85	-0.74	0.13	0.22
cce_0660	psbD1	photosystem II D2 protein	-0.23	-0.94	-0.18	0.08	-0.08	-1.16	-0.5	0.08	0.07
cce_0661	-	putative GatB/Yqey	-0.66	0.32	0.05	0.25	-0.62	-0.31	0.17	0.4	-0.22
cce_0662	-	hypothetical protein	0.41	-0.75	-0.3	0.24	0.27	-1.42	-0.54	-0.11	0.36
cce_0663	sdhA	succinate dehydrogenase flavoprotein subunit	0.82	-0.25	-0.11	-0.55	0.41	-0.1	-0.14	-0.44	0.17
cce_0665	-	hypothetical protein	0.4	-0.95	-0.76	-0.16	0.26	-1	-0.22	-0.35	0.53
cce_0666	pgi	glucose-6-phosphate isomerase	1.4	-0.1	-0.24	-1.67	0.4	0.16	-0.01	-1.25	0.2
cce_0668	-	hypothetical protein	0.58	0.88	0.13	-1.5	0.12	1.37	-0.12	-1.05	-0.09
cce_0682	-	hypothetical protein	-0.89	-0.7	0.18	0.98	-0.52	-0.59	0.7	0.98	-0.22
cce_0684	-	hypothetical protein	-0.37	0.48	0.93	0.21	-0.77	0.42	0.55	0.11	-0.85
cce_0687	-	hypothetical protein	-0.02	0.57	0.76	-0.95	-0.88	0.71	0.56	0.35	-0.39
cce_0689	-	putative diguanylate cyclase	-0.45	0.77	0.62	-0.35	-0.36	0.88	0.54	-0.12	-0.49
cce_0695	-	cytochrome P450	0.44	-0.82	-0.34	0.39	0.45	-0.79	-0.05	0.22	0.39
cce_0696	-	hypothetical protein	-0.13	-0.57	-0.68	0.12	0.35	-0.81	-0.8	0.06	0.42
cce_0697	-	putative acetyltransferase, Eis type	-0.26	-0.56	-0.32	0.16	0.1	-0.79	-0.2	0.16	0.18
cce_0706	moaE	molybdopterin (MPT) converting factor subunit 2	-0.5	-0.21	0.03	0.21	-0.33	-0.09	0.33	0.32	-0.17
cce_0707	glmM	phosphoglucosamine mutase	-0.46	-2.04	-1.61	0.8	-0.03	-1.59	-0.79	0.74	0.24
cce_0708	-	leucyl aminopeptidase	0.07	0.82	1.27	0.42	-0.31	0.41	0.69	0.53	-0.48
cce_0710	-	hypothetical protein	-1.13	0.14	0.86	0.75	-0.88	-0.49	0.62	0.27	-0.93
cce_0711	-	group 1 glycosyl transferase	-0.59	0.83	0.19	-1.3	-0.76	1.07	0.38	-0.72	-0.78
cce_0714	-	hypothetical protein	-0.04	0.65	0.22	-0.52	0	0.76	0.59	-0.42	0.02
cce_0717	-	hypothetical protein	-0.77	-0.16	-0.1	0.61	-0.31	-0.12	0.25	0.79	0.09
cce_0718	-	putative glutamate--cysteine ligase	-0.16	0.66	0.73	-0.18	-0.28	0.57	0.75	0.1	-0.39
cce_0720	-	peptidoglycan-binding M23B family peptidase	-0.77	-1.65	-0.16	1.15	-0.2	-1.71	-0.45	0.65	0.06
cce_0727	-	hypothetical protein	0.28	-0.02	-0.05	0.01	0.22	-0.34	-0.38	0.05	0.32
cce_0728	-	hypothetical protein	0.08	-0.17	0.47	0.41	0.03	-0.45	0.33	0.54	-0.04
cce_0729	-	hypothetical protein	-0.41	0.3	0.37	0.15	-0.12	0.66	0.68	0.25	-0.2
cce_0733	-	hypothetical protein	-1.4	-0.85	-0.13	1.06	-0.54	-0.9	0.29	0.93	-0.37
cce_0737	-	hypothetical protein	-0.17	-0.47	-0.49	0.26	0.18	-0.36	-0.38	0.1	0.04
cce_0740	-	hypothetical protein	0.08	-0.5	-0.49	0.31	0.3	-0.59	-0.7	-0.11	0.29
cce_0743	-	serine/threonine protein kinase	-1.02	0.84	1.32	-0.71	-1.22	0.89	1.3	0.14	-1.42
cce_0744	-	hypothetical protein	-0.85	1.05	0.88	-0.07	-0.65	0.67	0.6	0.25	-0.64
cce_0745	-	esterase	-0.27	0.2	0.24	-0.11	-0.28	0.13	0.47	0.38	0.01
cce_0751	-	hypothetical protein	0.17	-1.2	-1.06	0.19	0.52	-1.1	-1.05	-0.21	0.59
cce_0752	-	putative 4Fe-4S cluster binding protein	0.23	-1.19	-1.13	-0.1	0.53	-0.89	-1.03	-0.33	0.72
cce_0754	-	two-component response regulator	0.04	-0.29	-0.27	0.64	0.27	-0.79	-0.18	-0.16	0.5
cce_0757	-	hypothetical protein	0.05	-0.04	-0.16	0.31	0.34	0	-0.24	0.14	0.54
cce_0758	gyrB	DNA gyrase subunit B	0.29	-0.49	-0.26	0.22	0.29	-0.43	-0.32	0.31	0.46
cce_0760	-	hypothetical protein	0.34	-0.23	-0.24	0.02	0.27	-0.28	-0.51	-0.04	0.32
cce_0761	-	extracellular solute-binding protein	0.43	-0.43	-0.4	-0.01	0.5	-0.44	-0.51	-0.08	0.59
cce_0765	-	hypothetical protein	-0.79	0.37	0.27	-0.04	-0.66	0.06	0.25	0.14	-0.57
cce_0775	-	hypothetical protein	0.06	-0.29	-0.43	0.25	0.1	-0.26	-0.26	0.13	0.54
cce_0776	psbQ	photosystem II protein Q	-0.55	0.05	0.51	0.13	-0.65	-0.65	0.05	0.1	-0.88
cce_0777	-	putative hydrolase	-0.03	-0.45	-0.23	0.6	0.1	-0.25	-0.17	0.38	0.34
cce_0778	-	hypothetical protein	0.23	-0.61	-0.24	0.12	0.23	-0.84	-0.38	0.01	0.14
cce_0779	-	extracellular solute-binding protein	-0.18	-0.12	0.17	0.44	0.21	-0.06	0.18	0.28	0.36
cce_0783	-	hypothetical protein	1.02	0.2	0.1	0.04	0.61	0.19	-0.13	-0.05	0.52
cce_0788	-	hypothetical protein	1.16	-0.86	-1.49	-1.37	0.83	-0.13	-1.26	-1.47	0.64
cce_0789	-	hypothetical protein	-0.34	-0.11	0.06	0.47	-0.07	-0.22	0.11	0.32	0.26
cce_0791	-	hypothetical protein	0.61	0.72	0.32	-0.24	0.06	0.96	0.35	0.11	-0.38
cce_0793	-	hypothetical protein	0.19	-0.38	-0.48	0.15	0.39	-0.59	-0.54	0.03	0.58
cce_0796	-	hypothetical protein	0.25	-0.49	-0.72	-0.23	0.34	-0.25	-0.74	-0.66	0.53
cce_0798	rpe	ribulose-phosphate 3-epimerase	-0.27	-0.27	-0.04	0.35	-0.04	-0.53	-0.12	0.41	0.27
cce_0799	-	oxidoreductase	0.46	-1.08	-0.9	0.12	0.63	-0.94	-1.01	-0.15	0.4
cce_0800	ackA1	acetate kinase	-0.08	-0.24	-0.1	0.27	0.47	-0.14	-0.15	0.19	0.35
cce_0802	cobO	cob(I)alamin adenosyltransferase	-0.24	0.56	0.47	-0.33	-0.4	0.26	0.39	0.03	-0.3
cce_0804	psbP	photosystem II oxygen evolving complex protein PsbP, 23 kD extrinsic protein	-0.72	0.61	0.5	0.65	-0.73	-0.02	0.49	0.26	-0.55
cce_0809	-	hypothetical protein	-0.41	0.28	0.11	0.57	-0.25	0.14	0.44	0.46	0.01
cce_0811	folD	bifunctional 5,10-methylene-tetrahydrofolate dehydrogenase/ 5,10-methylene-tetrahydrofolate cyclohydrolase	0.95	-0.12	-0.94	-1.07	0.17	0.26	-0.77	-0.97	0.2
cce_0812	-	hypothetical protein	-0.29	-1.13	-0.45	0.52	0.15	-1.29	-0.36	0.25	0.32
cce_0818	murE	UDP-N-acetylmuramoylalanyl-D-glutamate--2,6-diaminopimelate ligase	-0.84	-0.62	-0.38	0.85	-0.26	-0.64	-0.14	0.7	-0.01
cce_0821	-	hypothetical protein	0.25	0.55	0.01	-0.74	-0.39	0.26	-0.1	-0.72	-0.4
cce_0825	-	sulfate transporter	0.48	0.74	-0.12	-1.07	0.45	0.81	-0.39	-1.21	0.37
cce_0827	-	hypothetical protein	0.41	0.81	0.3	-0.93	-0.13	0.64	0.5	-0.68	-0.34
cce_0840	-	hypothetical protein	-0.51	0.47	0.26	-0.42	-0.18	0.86	0.06	-0.02	-0.1
cce_0841	pntB	pyridine nucleotide transhydrogenase subunit beta	1.1	0.63	-0.45	-1.47	0.15	0.53	-0.75	-1.5	-0.14
cce_0842	pntA-2	putative nicotinamide nucleotide transhydrogenase subunit alpha 2 (A2)	1.14	0.52	-0.51	-1.33	0.09	0.39	-0.73	-1.48	-0.17
cce_0843	pntA-1	putative nicotinamide nucleotide transhydrogenase subunit alpha 1 (A1)	1.18	0.53	-0.52	-1.36	0.14	0.45	-0.71	-1.44	-0.12
cce_0844	mop	molybdenum-pterin-binding protein	-0.58	0.69	0.42	-0.87	-0.85	0.5	0.34	-0.46	-1.02
cce_0845	-	hypothetical protein	-0.32	0.69	1.06	0.07	-0.54	0.33	0.7	0.19	-0.6
cce_0846	-	cation-translocating ATPase	0.94	-0.34	-1.21	-0.63	0.54	0	-1.33	-0.79	0.67
cce_0847	modA	molybdenum ABC transporter periplasmic binding protein	0.61	-0.4	-0.91	-0.65	0.23	-0.29	-0.9	-1.02	0.46
cce_0849	-	hypothetical protein	0.65	0.14	-0.14	-0.91	0.4	0.45	-0.14	-0.52	0.28
cce_0850	-	hypothetical protein	1.07	-0.46	-0.68	-0.64	0.55	0.04	-0.85	-0.5	0.63
cce_0854	-	hypothetical protein	0.13	0.6	0.18	-0.83	-0.24	0.57	0.08	-0.72	-0.24
cce_0855	-	hypothetical protein	0.38	-0.29	-0.34	0.05	0.45	-0.62	-0.49	-0.04	0.59
cce_0856	merA	mercuric reductase	0.38	-0.43	-0.59	0.05	0.53	-0.59	-0.79	-0.3	0.52
cce_0857	-	hypothetical protein	0.15	-0.26	-0.48	0.02	0.41	-0.16	-0.64	-0.32	0.4
cce_0859	-	hypothetical protein	0.36	-1.5	-1.48	0.06	0.48	-1.68	-1.72	-0.7	0.4
cce_0860	psbH	photosystem II reaction center protein H	0.16	-0.59	-0.64	0.31	0.23	-0.86	-1.01	-0.14	0.19
cce_0867	-	hypothetical protein	0.7	-0.78	-0.26	-0.21	0.34	-0.75	-0.33	-0.4	0.15
cce_0869	-	hypothetical protein	-0.87	1.06	0.67	-1.36	-1.52	1.04	1.27	-0.46	-1.21
cce_0870	-	hypothetical protein	-0.12	0.26	0.12	-0.77	-0.24	0.4	0.17	-0.32	-0.36
cce_0872	-	hypothetical protein	0.88	-0.39	-0.79	-0.38	0.35	-0.02	-0.63	-0.5	0.46
cce_0874	-	hypothetical protein	0.46	0.19	-0.55	-0.48	0.12	-0.1	-0.18	-0.39	0.37
cce_0875	sigA	RNA polymerase sigma factor RpoD	0.43	-0.49	-0.91	-0.46	0.36	-0.22	-0.81	-0.66	0.24
cce_0879	-	hypothetical protein	0.14	-0.34	-0.42	0.35	0.38	-0.2	-0.13	-0.05	0.35
cce_0880	-	hypothetical protein	0.53	-0.65	-0.48	-0.37	0.39	-0.58	-0.34	-0.33	0.4
cce_0886	pstS	phosphate ABC transporter substrate-binding protein	-0.55	-2.31	-1.49	-0.92	0.63	-0.69	-0.61	0.04	0.82
cce_0891	-	hypothetical protein	-0.03	-0.55	-0.14	0.3	0.06	-0.58	-0.07	0.17	0.16
cce_0892	-	ferredoxin	-0.19	-0.48	-0.06	0.84	0.51	-0.79	-0.57	0.52	0.51
cce_0893	psbM	photosystem II reaction center protein M	-0.93	-0.38	0.28	0.78	-0.29	-1.02	-0.25	0.69	-0.28
cce_0901	-	hypothetical protein	0.45	-0.17	-0.49	-0.06	0.68	-0.34	-1.15	-0.63	0.42
cce_0902	carA	carbamoyl phosphate synthase small subunit	1.15	-0.32	-0.91	-0.98	0.63	-0.11	-0.96	-1.27	0.3
cce_0903	-	hypothetical protein	0.9	0.06	-0.69	-0.97	0.31	0.15	-0.65	-1.09	0.17
cce_0909	-	hypothetical protein	0.16	-0.41	-0.39	0.45	0.27	-0.47	-0.18	0.25	0.37
cce_0913	-	putative peptidase	-0.14	0.09	0.18	-0.01	-0.24	0.69	0.52	0.2	-0.34
cce_0915	-	hypothetical protein	-0.52	0.48	0.68	-0.31	-0.61	-0.07	0.79	0.24	-0.51
cce_0916	-	cation efflux system protein	0.29	-0.11	-0.36	-0.25	0.35	-0.13	-0.39	-0.29	0.28
cce_0921	prsA	ribose-phosphate pyrophosphokinase	0.68	0.28	0.14	-0.66	-0.07	0.43	0.23	-0.51	-0.3
cce_0922	rodA	putative rod shape-determining protein	-0.14	-0.71	-0.78	0.55	0.25	-0.54	-0.55	0.31	0.16
cce_0923	-	MRP protein-like protein	-0.71	-1.06	-0.76	0.89	-0.17	-1	-0.7	0.63	0.06
cce_0924	-	hypothetical protein	0.8	-0.26	-0.23	-0.39	0.19	0.03	-0.06	-0.5	0.17
cce_0925	-	hypothetical protein	-0.66	0.56	0.5	-0.12	-0.71	0.91	0.89	-0.26	-0.84
cce_0935	-	hypothetical protein	0.53	-0.3	-0.29	-0.08	0.41	0.03	-0.24	-0.16	0.25
cce_0944	-	putative peptidase S13, D-Ala-D-Ala carboxypeptidase C	-1.23	-0.93	-0.59	1.05	-0.23	-0.91	-0.09	1.02	-0.02
cce_0945	-	hypothetical protein	0.16	-0.4	-0.06	0.26	0.11	-0.69	-0.08	0.14	-0.3
cce_0953	nifJ	pyruvate oxidoreductase	0.97	0.17	-0.3	-1.53	0.28	0.61	-0.01	-0.94	-0.09
cce_0956	-	putative DNA-methyltransferase	1.14	0.54	-0.46	-1.9	0.05	0.76	-0.13	-1.3	0.05
cce_0964	-	hypothetical protein	0.4	-0.04	-0.34	-0.39	0.31	-0.16	-0.33	-0.3	0.36
cce_0967	-	hypothetical protein	-0.37	0.51	0.6	0.18	-0.48	0.44	0.59	0.15	-0.3
cce_0968	-	hypothetical protein	-0.33	0.9	0.32	-1.69	-0.52	1.54	0.78	-0.9	-0.81
cce_0969	-	two-component sensor histidine kinase	0.47	0.77	-0.48	-1.85	0.17	1.2	-0.69	-1.7	-0.08
cce_0970	-	two-component transcription regulator	0.25	0.73	-0.49	-1.73	-0.04	1.13	-0.13	-1.05	0.08
cce_0977	-	hypothetical protein	-0.32	0.7	0.73	-0.3	-0.5	0.37	0.84	0.25	-0.48
cce_0979	-	hypothetical protein	-0.16	0.65	0.79	-0.64	-0.46	0.3	1.12	0.1	-0.61
cce_0981	-	hypothetical protein	0.01	0.48	0.82	-0.47	-0.24	0.53	0.72	-0.11	-0.68
cce_0983	-	hypothetical protein	-0.52	0.9	0.65	0.08	-0.51	0.95	0.76	-0.31	-0.74
cce_0984	-	hypothetical protein	-0.18	0.42	0.7	-0.46	-0.28	0.71	0.79	0.13	-0.56
cce_0987	glgC	glucose-1-phosphate adenylyltransferase	-0.38	0.45	0.95	0.28	-0.6	-0.25	0.57	0.41	-0.7
cce_0988	-	haloacid dehalogenase-like hydrolase, type 3	-0.66	0.46	0.76	0.45	-0.55	-0.12	0.56	0.7	-0.65
cce_0989	psaA	photosystem I P700 chlorophyll a apoprotein A1	0.26	-0.78	-0.55	0.1	0.01	-0.87	-0.97	-0.15	0.12
cce_0990	psaB	photosystem I P700 chlorophyll a apoprotein A2	0.34	-0.67	-0.55	0.07	0.1	-0.76	-0.99	-0.12	0.23
cce_0992	-	hypothetical protein	0.88	-0.8	-0.66	-0.11	0.48	-1.3	-1.07	-0.5	0.18
cce_0993	-	hypothetical protein	-0.42	-1.22	-0.5	1.14	-0.1	-0.72	-0.18	0.76	-0.03
cce_0994	petH	ferredoxin-NADP oxidoreductase	0.45	-0.1	-0.36	-0.71	0.1	-0.07	-0.45	-0.53	0.12
cce_0995	prk	phosphoribulokinase	-0.72	-0.6	0.29	0.44	-0.52	-0.85	0.18	0.53	-0.48
cce_0996	-	hypothetical protein	-0.31	0.22	0.17	0.18	-0.36	0.02	0.27	0.19	-0.2
cce_0997	gdhA	glutamate dehydrogenase	-1.03	0	0.57	0.56	-0.37	-0.48	0.25	0.54	-0.42
cce_0999	psaK2	photosystem I reaction center subunit X	0.09	-0.34	0.13	0.67	0.12	-0.59	0.1	0.34	-0.07
cce_1000	-	hypothetical protein	-0.27	0.35	0.55	0.34	-0.15	0.08	0.35	0.1	-0.46
cce_1002	-	hypothetical protein	0.87	0.03	-0.85	-0.85	0.53	-0.62	-0.23	-1.27	0.42
cce_1003	-	UDP-glucose-beta-D-glucan glucosyltransferase	0.82	-0.06	-0.5	-0.52	0.55	-0.13	-0.81	-0.42	0.61
cce_1004	sufS	cysteine desulfurase	0.18	0.48	0.62	0.19	-0.42	0.32	0.45	0.18	-0.19
cce_1005	sufD	putative iron-sulfur assembly protein	-0.2	0.59	0.86	-0.36	-0.9	0.1	0.68	-0.01	-0.43
cce_1007	-	hypothetical protein	-0.03	-0.79	-0.47	-0.18	0.03	-0.97	-0.18	0.05	0.49
cce_1010	-	cation-transporting ATPase	0.59	-0.07	-0.12	-0.18	0.37	0.08	-0.08	-0.19	0.51
cce_1012	-	hypothetical protein	0.32	-0.19	-0.36	-0.49	0.49	-0.08	-0.59	-0.42	0.2
cce_1013	-	RNA-binding protein	0.28	-1.01	-0.56	-0.13	0.19	-1.15	-0.71	-0.38	0.2
cce_1017	-	NifU-like protein	0.53	0.18	0.03	-0.88	0.03	0.29	0.06	-0.68	-0.3
cce_1019	-	group 1 glycosyl transferase	-0.13	0.42	0.47	-0.07	-0.34	0.25	0.72	0.32	-0.23
cce_1020	-	hypothetical protein	-0.4	0.66	0.61	-0.53	-0.63	0.41	0.83	0.27	-0.73
cce_1021	-	hypothetical protein	-0.37	0.65	0.55	-0.27	-0.12	0.6	0.27	-0.31	-0.43
cce_1029	-	succinyldiaminopimelate transaminase	-0.23	0.13	0.15	-0.07	-0.16	0.38	0.2	0.25	-0.1
cce_1032	tyrS	tyrosyl-tRNA synthetase	0.03	0.54	0.72	-0.15	-0.13	0.33	0.65	-0.02	-0.28
cce_1034	-	hypothetical protein	0.8	0.34	-0.3	-1.24	0.24	0.5	-0.24	-1.36	-0.03
cce_1035	-	putative Iron permease FTR1	0.64	0.28	-0.27	-0.72	0.28	0.17	-0.24	-0.88	0.29
cce_1036	-	hypothetical protein	0.49	-0.39	-0.44	-0.02	0.38	-0.1	-0.38	0.14	0.5
cce_1037	-	hypothetical protein	0.3	-0.72	-0.95	-0.02	0.7	-0.66	-1.21	-0.27	0.62
cce_1038	-	hypothetical protein	0.24	-0.61	-0.7	-0.1	0.44	-0.59	-0.95	-0.15	0.52
cce_1041	-	hypothetical protein	-0.44	0.31	0.28	0.44	-0.27	0.29	0.43	0.72	0.04
cce_1042	-	hypothetical protein	-1.01	0.49	1.25	0.34	-0.58	0.4	0.83	0.37	-0.83
cce_1044	-	hypothetical protein	0.39	-0.54	-0.42	-0.09	0.49	-0.4	-0.19	-0.1	0.38
cce_1051	-	hypothetical protein	0.81	0.11	-0.26	-0.54	0.34	-0.2	-0.13	-0.29	0.36
cce_1053	-	hypothetical protein	-0.21	-1.18	-0.92	0.13	0.08	-1	-0.87	-0.37	0.2
cce_1055	-	hypothetical protein	0.5	-0.51	-0.24	0.17	0.69	-0.12	-0.21	0.07	0.33
cce_1056	-	hypothetical protein	-0.3	-0.81	-0.65	0.77	0.27	-0.81	-0.36	0.44	0.23
cce_1059	-	putative Iojap-related protein	0.29	-1.1	-0.87	-0.13	0.5	-1.07	-0.77	-0.02	0.63
cce_1060	-	hypothetical protein	0.23	-0.12	-0.46	-0.28	0.32	-0.06	-0.78	-0.39	0.22
cce_1062	-	putative YrdC-like RNA-binding protein	0.07	0.59	0.93	-0.94	-0.52	0.89	0.97	-0.49	-0.91
cce_1063	hupS	[NiFe] uptake hydrogenase small subunit	0.94	1.32	-0.13	-2.09	-0.4	1.48	-0.15	-1.59	-0.83
cce_1064	hupL	[NiFe] uptake hydrogenase large subunit	1.01	1.42	-0.32	-1.7	-0.06	1.3	-0.71	-1.38	-0.28
cce_1070	-	hypothetical protein	-0.35	0.61	0.52	-0.73	-0.86	0.64	0.87	0.04	-0.77
cce_1071	-	hypothetical protein	1.04	0.06	-0.02	-0.56	0.36	0.53	0.44	0.03	0.31
cce_1072	avaIR	type II site-specific deoxyribonuclease	-0.05	0.43	0.45	-0.19	-0.29	0.51	0.09	-0.18	-0.35
cce_1074	chlD	magnesium chelatase, ATPase subunit D	-0.24	0.54	0.79	-0.3	-0.58	0.1	0.78	0.29	-0.64
cce_1075	-	hypothetical protein	0.06	-0.34	-0.17	0.12	0.34	-0.11	-0.37	0.08	0.41
cce_1076	-	hypothetical protein	0.29	-0.27	-0.23	-0.17	0.37	-0.27	-0.16	-0.2	0.34
cce_1077	-	hypothetical protein	0.38	-1.6	-1.32	-0.4	0.84	-1.21	-1.62	-0.61	0.69
cce_1079	-	hypothetical protein	0.49	-0.19	-0.32	0.04	0.65	-0.5	-0.66	0.07	0.65
cce_1080	-	hypothetical protein	0.45	-0.32	-0.59	-0.08	0.58	-0.59	-1.04	-0.18	0.71
cce_1081	-	hypothetical protein	-0.3	-1.21	-0.75	0.51	0.09	-1.22	-0.8	0.22	0.26
cce_1083	-	hypothetical protein	0.7	-0.39	-0.67	-0.05	0.61	-0.09	-0.71	-0.07	0.51
cce_1084	purD	phosphoribosylglycinamide synthetase	-0.43	0.91	0.53	0.04	-0.39	1.01	0.39	0.04	-0.39
cce_1087	-	hypothetical protein	-0.07	0.35	0.59	-0.17	0.08	0.52	0.57	0.08	-0.04
cce_1093	-	hypothetical protein	0.74	0.42	0.19	0.03	0.43	0.54	0.17	-0.04	0.17
cce_1095	-	hypothetical protein	0.81	0.4	0.29	-0.29	0.37	0.44	-0.1	-0.3	0.05
cce_1097	-	hypothetical protein	-0.35	-0.15	0.54	0.12	-0.37	-0.12	0.59	0.47	-0.51
cce_1100	-	hypothetical protein	-0.11	0.48	0.26	-0.68	-0.07	0.32	0.13	-0.32	-0.21
cce_1102	-	putative helicase	0.02	-0.13	-0.15	0.51	0.31	-0.18	-0.45	0.07	0.32
cce_1103	-	hypothetical protein	-0.69	0.67	0.98	-0.04	-0.52	0.42	0.98	0.31	-0.7
cce_1104	-	hypothetical protein	-0.35	0.68	0.68	0.27	-0.1	-0.01	0.48	0.33	-0.22
cce_1110	-	hypothetical protein	-0.66	-0.47	-0.04	0.44	-0.1	-0.16	0.34	0.51	-0.25
cce_1113	-	periplasmic polyamine-binding protein of ABC transporter	-0.73	-0.23	0.06	0.57	-0.43	-0.38	0.37	0.47	-0.24
cce_1114	-	hypothetical protein	0.83	0.25	-0.08	-1.08	0.05	0.21	0.12	-0.71	0.05
cce_1115	exbD	biopolymer transport protein	-0.47	-0.68	-0.49	0.8	0.06	-1.01	-0.81	0.7	0.69
cce_1116	exbB1	putative biopolymer transport protein	-0.83	-0.41	-0.24	1.07	-0.18	-0.93	-0.51	0.43	0.17
cce_1117	-	proteinase inhibitor I4 serpin	0.6	0.06	-0.36	-0.43	0.33	0.07	-0.21	-0.36	0.41
cce_1120	-	putative phytase	-1.58	-2.04	-2	-1.09	0.18	-0.72	-0.88	-0.18	1.26
cce_1121	aspC2	aspartate aminotransferase	0.55	-0.11	-0.19	-0.3	0.24	-0.05	-0.09	-0.3	0.49
cce_1122	-	hypothetical protein	0.85	-0.04	-0.95	-1.29	0.7	0.18	-1.22	-1.49	0.44
cce_1123	-	hypothetical protein	0.84	-0.26	-0.99	-1.14	0.7	0.3	-1.06	-1.25	0.45
cce_1124	-	hypothetical protein	0.63	-0.15	-0.76	-0.34	0.5	0.42	-0.81	-0.55	0.43
cce_1128	-	hypothetical protein	0.57	-1.31	-1.23	-0.76	0.59	-1.45	-1.69	-1.14	0.43
cce_1129	-	hypothetical protein	-0.73	1.36	0.7	-0.48	-0.98	1.65	0.92	0.12	-1.12
cce_1131	-	hypothetical protein	-0.33	0.15	0.42	0.4	-0.15	0.1	0.29	0.48	-0.24
cce_1133	fadD	long-chain-fatty-acid CoA ligase	-0.1	-0.37	-0.32	0.16	0.02	-0.42	0.03	0.18	0.37
cce_1134	-	hypothetical protein	-0.06	-0.82	-0.5	0.33	0.22	-1.42	-0.77	0.12	0.33
cce_1136	ychF	GTP-dependent nucleic acid-binding protein EngD	0.41	-0.11	-0.18	-0.87	0.23	-0.02	-0.1	-0.4	0.31
cce_1138	-	two-component hybrid sensor and regulator	0.44	0.1	0.01	0.11	0.64	0.27	-0.22	-0.22	0.36
cce_1140	-	hypothetical protein	0.24	-0.31	-0.43	-0.7	0.33	0.09	-0.23	-0.39	0.39
cce_1141	-	hypothetical protein	0.52	-0.42	-0.73	-0.82	0.54	-0.15	-0.77	-0.68	0.6
cce_1142	-	hypothetical protein	0.23	-0.31	-0.74	-0.91	0.43	-0.05	-0.68	-0.51	0.62
cce_1145	-	hypothetical protein	0.52	0.24	0.07	-0.92	0.02	0.39	0.04	-0.63	-0.18
cce_1148	-	hypothetical protein	-0.01	0.69	0.83	-0.39	-0.63	0.21	0.98	0.08	-0.49
cce_1151	-	hypothetical protein	-0.08	0.14	0.41	-0.32	-0.3	0.19	0.45	0.05	-0.37
cce_1155	-	peptidase M48, Ste24p	1.08	-1.4	-2.16	-2.17	0.63	-0.93	-1.9	-2.53	0.56
cce_1156	-	hypothetical protein	-0.08	-1.16	-0.64	0.12	0.08	-1.49	-0.72	0.26	0.19
cce_1157	-	hypothetical protein	0.32	-1	-0.77	-0.15	0.35	-0.92	-0.6	-0.09	0.47
cce_1158	-	hypothetical protein	0.11	-0.59	-0.54	0.29	0.18	-0.7	-0.37	0.25	0.62
cce_1169	-	hypothetical protein	0.11	-0.59	-0.47	0.66	0.36	-0.91	-0.88	0.17	0.76
cce_1170	-	hypothetical protein	-0.22	-0.73	-0.45	-0.08	0.07	-0.79	-0.36	0.05	0.59
cce_1175	-	eicosanoid/glutathione metabolism family protein	0.27	-0.86	-0.43	-0.26	0.15	-0.84	-0.47	-0.06	0.25
cce_1176	ndhB	NAD(P)H-quinone oxidoreductase subunit 2	0.65	-0.27	-0.57	-0.3	0.32	-0.31	-0.89	-0.46	0.27
cce_1181	-	methylthioadenosine phosphorylase	-0.11	-0.28	-0.12	0.21	0.07	-0.54	-0.25	0.46	0.27
cce_1182	-	hypothetical protein	-0.37	0.11	0.52	0.13	-0.52	-0.32	0.4	0.43	-0.59
cce_1185	-	two-component hybrid sensor and regulator	-0.14	0.25	0.3	-0.21	0.04	0.4	0.46	0.24	0.05
cce_1191	-	hypothetical protein	-0.43	0.56	0.91	0.02	-0.38	0.72	0.99	0.43	-0.37
cce_1200	-	hypothetical protein	0.36	0	-0.06	-0.32	0.01	0.35	-0.16	-0.52	0.23
cce_1210	purL	phosphoribosylformylglycinamidine synthase II	0.01	0.67	0.62	-0.05	-0.14	0.39	0.42	0.22	-0.01
cce_1212	-	hypothetical protein	-0.83	-1.18	0.23	1.04	-0.8	-1.07	-0.41	0.17	-0.83
cce_1214	narB	nitrate reductase	0.71	-0.28	-0.85	-0.26	0.3	-0.1	-1.48	-0.66	0.32
cce_1216	-	hypothetical protein	0.99	0.07	-0.35	-1.5	-0.02	-0.27	-0.67	-0.95	0.43
cce_1217	-	hypothetical protein	1.05	0.69	0.15	-0.81	0.28	0.69	-0.08	-0.55	0.34
cce_1218	-	hypothetical protein	-0.15	-0.47	-0.41	0.21	0.17	-0.26	-0.35	0.01	0.34
cce_1219	-	hypothetical protein	0.05	-0.69	-0.41	0.12	0.45	-0.54	-0.3	0.15	0.65
cce_1221	-	hypothetical protein	0.14	-0.85	-0.56	0.27	0.53	-0.86	-0.46	-0.07	0.75
cce_1224	-	hypothetical protein	-0.19	0.5	0.41	-0.19	-0.04	0.9	0.55	-0.11	-0.57
cce_1225	-	hypothetical protein	-0.04	0.67	0.42	-0.76	-0.33	0.67	0.73	-0.31	-0.54
cce_1231	-	hypothetical protein	-0.13	-0.42	0.12	0.3	-0.27	-0.58	-0.03	-0.03	-0.65
cce_1232	-	putative ABC transporter permease, ABC-2	-0.48	-1.35	-1.27	0.53	0.11	-1.45	-1.04	0.28	0.41
cce_1233	-	ABC transporter ATP-binding protein	-0.39	-0.5	-0.34	0.45	-0.3	-0.55	-0.19	0.11	0.06
cce_1234	-	NAD-dependent epimerase/dehydratase	-0.16	-1.38	-1.03	0.22	-0.2	-1.53	-0.72	0.29	0.33
cce_1236	-	hypothetical protein	-1.14	0.5	0.83	-0.1	-0.68	0.83	0.67	-0.38	-1.35
cce_1238	-	hypothetical protein	-0.29	0.61	0.52	-0.16	-0.49	0.23	0.07	-0.36	-0.78
cce_1239	-	hypothetical protein	-0.52	0.64	0.71	0.08	-0.35	0.12	0.48	0.22	-0.45
cce_1240	mntB	Mn2+ ABC transporter permease	-0.93	0.75	0.62	-0.19	-0.72	0.88	0.7	0.13	-1
cce_1241	mntA	Mn2+ ABC transporter ATP-binding protein	-1.39	0.92	0.86	-0.15	-0.75	0.81	1.07	0.35	-0.6
cce_1242	mntC	Mn2+ ABC transporter periplasmic binding protein	-0.9	0.92	0.87	-0.08	-0.6	0.97	1.13	0.21	-0.68
cce_1245	-	SDR family dehydrogenase/reductase	0.3	0.56	0.38	0.01	-0.18	0.36	0.53	0.06	-0.18
cce_1248	-	hypothetical protein	0.58	-0.35	-0.16	0.04	0.28	-0.95	-0.67	0.03	0.48
cce_1249	-	hypothetical protein	-0.17	-0.21	-0.2	0.78	0.26	-0.43	-0.28	0.66	0.22
cce_1253	-	sulfatase	-0.18	-0.01	0.5	0.55	0.1	0.11	0.48	0.42	0.25
cce_1255	-	hypothetical protein	-0.67	0.84	0.91	0.58	-0.71	0.05	1.14	0.95	-0.17
cce_1256	-	hypothetical protein	-0.51	0	0.18	0.48	-0.39	-0.35	0.26	0.55	-0.31
cce_1258	-	hypothetical protein	0.94	-0.31	-0.97	-0.6	0.42	-0.62	-0.82	-0.87	0.66
cce_1259	-	hypothetical protein	0.93	-0.08	-0.48	-0.61	0.75	-0.03	-0.57	-0.87	0.55
cce_1260	-	hypothetical protein	0.59	-0.2	-0.29	-0.16	0.41	-0.18	-0.06	-0.4	0.28
cce_1262	-	putative Tn7-like transposition protein D	-0.17	0.4	0.48	0.21	0.14	0.68	0.56	0.33	0.11
cce_1265	-	hypothetical protein	-0.31	-1.21	-0.52	0.03	0.01	-1.07	-0.4	0.61	0.3
cce_1266	glmS	glucosamine--fructose-6-phosphate aminotransferase	-1.01	-1.7	-1.36	0.99	-0.25	-1.75	-0.96	0.89	0.32
cce_1267	-	SDR family dehydrogenase/reductase	-0.49	0.82	0.41	0.42	-0.35	0.33	0.42	0.27	-0.13
cce_1270	ftsH1	cell division protein	0.25	-0.66	-0.3	0.33	0.25	-0.64	-0.53	0.2	0.42
cce_1276	-	hypothetical protein	0.55	-0.36	-0.59	-0.05	0.17	-0.53	-0.45	-0.18	0.44
cce_1277	-	putative histone-like DNA-binding protein	-0.18	-0.04	-0.03	0.25	-0.18	-0.36	0.02	0.44	-0.16
cce_1279	-	hypothetical protein	-0.65	-0.16	-0.16	1	-0.82	-0.45	0.8	0.59	-0.43
cce_1281	dpm1	dolichyl-phosphate-mannose synthase	0.01	0.19	0.27	0.74	0.06	-0.01	0.19	0.25	0.07
cce_1282	-	hypothetical protein	0.36	-1.46	-1.36	0.21	0.66	-1.37	-1.49	-0.1	0.67
cce_1283	-	hypothetical protein	0.21	-1.4	-1.12	0.12	0.49	-1.68	-1.33	-0.06	0.56
cce_1285	-	putative ribonuclease BN	-0.44	-0.5	-0.13	0.41	-0.4	-0.97	0.06	0.72	0.11
cce_1287	-	hypothetical protein	-0.22	0.1	0.25	0.51	-0.07	-0.05	0.32	0.53	0.23
cce_1288	-	putative lipoxygenase	-0.47	0.27	0.64	0.52	-0.29	0.04	0.44	0.67	-0.2
cce_1289	psaJ	photosystem I reaction center subunit IX	-0.36	-0.55	-0.05	0.23	-0.27	-0.9	-0.32	0.24	-0.28
cce_1290	psaF	photosystem I reaction center subunit III	-0.17	-0.49	0.02	0.47	-0.11	-0.74	-0.4	0.28	-0.17
cce_1292	-	hypothetical protein	0.27	-0.27	0.09	0.4	0.3	-0.43	-0.08	0.02	0.3
cce_1293	-	hypothetical protein	-0.01	-0.67	-0.45	0.22	0.21	-0.65	-0.3	0.1	0.41
cce_1294	-	hypothetical protein	-0.26	-0.42	-0.15	0.39	0.09	-0.64	-0.07	0.21	-0.17
cce_1296	bcp	bacterioferritin comigratory protein	-0.37	-0.23	-0.04	0.66	-0.15	-0.47	0.39	0.44	-0.1
cce_1297	-	ribosome-associated GTPase	0.03	-0.04	-0.03	0.59	0.11	-0.48	-0.07	0.15	0.47
cce_1301	-	hypothetical protein	0.55	-0.59	-0.54	0.27	0.39	-0.77	-0.64	0.24	0.69
cce_1303	psbJ	photosystem II reaction center protein J	-0.18	0.07	0.36	0.55	-0.17	-0.17	-0.1	0.3	-0.41
cce_1304	psbL	photosystem II reaction center L	-0.22	-0.05	0.49	0.51	-0.13	-0.5	0.01	0.28	-0.33
cce_1305	psbF	cytochrome b559 subunit beta	-0.28	-0.27	0.31	0.41	-0.33	-0.63	-0.08	0.24	-0.53
cce_1307	psbE	cytochrome b559 subunit alpha	-0.68	-0.54	-0.01	0.44	-0.28	-0.95	-0.38	0.16	-0.44
cce_1309	rub1	rubredoxin	-1.28	0.09	0.42	0.87	-0.67	-0.07	0.13	0.69	-0.43
cce_1310	gldA	glycerol dehydrogenase	0.48	-0.4	-0.52	-0.34	0.39	-0.38	-0.62	-0.36	0.47
cce_1313	isiB2	flavodoxin	0.47	1.01	0.29	-1.11	-0.02	1.24	-0.04	-0.99	-0.75
cce_1314	ftsZ	cell division protein	-0.03	0.37	0.34	0.07	-0.33	0.09	0.27	0.15	-0.25
cce_1317	ispE	4-diphosphocytidyl-2-C-methyl-D-erythritol kinase	-0.02	0.13	0.36	0.47	-0.22	0.14	0.47	0.69	-0.06
cce_1323	-	hypothetical protein	0.29	0.59	0.56	-0.13	-0.03	0.52	0.71	0.06	0.03
cce_1324	-	hypothetical protein	-0.13	0.07	0.11	-0.25	-0.35	0.31	-0.15	-0.23	-0.21
cce_1325	-	hypothetical protein	0.07	0.51	0.8	-0.89	-0.53	0.58	1.11	0.42	-0.48
cce_1326	-	hypothetical protein	-0.2	0.73	1.01	-0.51	-0.21	0.61	0.51	-0.04	-0.44
cce_1327	-	hypothetical protein	0	0.72	0.95	-0.48	-0.13	0.52	0.69	-0.06	-0.39
cce_1335	-	hypothetical protein	-0.26	0.28	0.3	0.09	-0.22	0.19	0.49	0.43	0.01
cce_1341	psaD	photosystem I reaction center subunit II	0.07	-1.14	-0.57	0.01	0.05	-1.2	-0.88	-0.05	0.02
cce_1343	groES	co-chaperonin GroES	-1.13	0.45	0.87	0.45	-0.84	0.29	0.66	0.24	-1.82
cce_1344	groEL	chaperonin GroEL	-1.01	0.57	1.14	-0.1	-1.31	0.37	0.94	0.04	-2.54
cce_1345	-	ATP synthase subunit gamma-like protein	-0.07	0.02	0.26	-0.09	-0.42	0.02	0.3	-0.06	-0.71
cce_1347	-	hypothetical protein	0.71	-0.34	-0.21	0.51	0.53	-0.2	-0.29	0.07	0.19
cce_1348	-	hypothetical protein	-0.31	0.23	0.14	0.05	-0.03	0.77	0.42	0.28	-0.02
cce_1351	lysA	diaminopimelate decarboxylase	0.45	0.45	0.25	-0.06	0.26	0.46	-0.01	-0.17	0.13
cce_1352	-	hypothetical protein	-0.04	-1.04	-1.01	0.09	0.21	-0.93	-0.93	-0.24	0.41
cce_1354	nrdA	ribonucleoside-diphosphate reductase subunit alpha	0.63	0.69	0.08	-1.21	0.16	0.24	-0.43	-1.59	-0.32
cce_1357	-	fructose-1,6-bisphosphate aldolase	-0.24	-0.47	0.31	0.4	-0.06	-0.5	0.04	0.43	-0.12
cce_1366	rnpA	ribonuclease P	-0.08	0.67	0.39	0.19	-0.18	0.07	0.23	0.06	-0.29
cce_1368	-	hypothetical protein	-0.51	0.86	1.08	-0.38	-0.78	0.78	1.19	0.37	-0.8
cce_1369	-	hypothetical protein	-0.24	0.17	0.51	0.05	-0.2	0.03	0.57	0.26	-0.34
cce_1372	-	carboxyl-terminal protease	-0.12	-0.49	-0.32	-0.08	-0.11	-0.86	-0.4	-0.08	0.08
cce_1374	-	hypothetical protein	-0.37	-0.35	-0.04	0.63	-0.24	-0.36	0.13	0.63	-0.11
cce_1375	-	hypothetical protein	-0.02	0.44	0.23	0.17	-0.2	0.11	0.27	0.05	-0.1
cce_1379	exsB	transcriptional regulator	-0.29	0.84	0.69	-0.21	-0.41	0.88	0.51	-0.13	-0.57
cce_1380	-	hypothetical protein	-0.56	0.41	0.48	0.2	-0.8	-0.18	0.76	0.29	-0.41
cce_1381	-	hypothetical protein	0.81	0.08	-0.3	-0.26	0.36	0.25	0.07	-0.75	0.2
cce_1383	petB	cytochrome b6	0.24	-0.28	-0.29	0.11	0.28	-0.54	-0.73	-0.29	0.04
cce_1386	-	putative TRAP dicarboxylate transporter DctM subunit	0.14	-0.02	-0.22	0.37	0.21	-0.41	-0.66	-0.05	0.33
cce_1389	-	hypothetical protein	-0.07	-0.31	0.12	0.65	0.18	-0.66	-0.07	0.23	0.11
cce_1390	-	hypothetical protein	-0.26	0.42	0.44	0.08	-0.27	0.28	0.84	0.09	-0.23
cce_1391	rplU	50S ribosomal protein L21	0.07	0.65	0.66	0.08	-0.2	0.53	0.62	-0.14	-0.38
cce_1395	-	hypothetical protein	-0.49	0.37	0.54	0.22	-0.33	-0.1	0.53	0.31	-0.22
cce_1398	-	hypothetical protein	-0.53	0.53	0.64	-0.22	-0.59	0.48	0.86	-0.04	-0.62
cce_1399	-	hypothetical protein	0.26	0.68	0.26	0.03	-0.13	0.6	0.39	0.05	0.03
cce_1402	-	hypothetical protein	0.03	-0.64	-0.62	0.77	0.2	-0.46	-0.2	0.26	0.42
cce_1403	-	Na+/solute symporter	-0.24	-0.74	-0.59	0.65	0.08	-0.46	-0.52	0.39	0.1
cce_1404	-	hypothetical protein	-0.61	-0.29	0.39	0.7	-0.1	-0.22	0.21	0.41	-0.29
cce_1408	-	hypothetical protein	0.12	-0.31	-0.14	0.65	0.59	-0.91	-0.86	-0.25	0.1
cce_1409	-	hypothetical protein	0.29	0.15	0.2	0.73	0.56	-0.21	0.19	0.28	0.59
cce_1410	-	hypothetical protein	-0.1	-0.28	-0.26	0.41	0.05	-0.67	-0.28	0.31	0.47
cce_1411	-	hypothetical protein	-0.63	0.57	1.12	-0.17	-0.61	0.76	1.24	-0.04	-0.86
cce_1412	-	two-component response regulator	-0.75	0.71	0.64	-0.08	-0.69	0.81	1.18	0.14	-0.5
cce_1413	-	sensory transduction histidine kinase	-0.02	0.45	0.41	-0.31	-0.15	0.34	0.33	-0.08	-0.12
cce_1414	-	hypothetical protein	-0.46	0.31	0.66	0.37	-0.48	-0.24	0.59	0.27	-0.46
cce_1415	-	hypothetical protein	-0.72	0.67	1	0.29	-0.69	0.48	0.74	0.3	-0.51
cce_1417	-	hypothetical protein	0.11	-0.23	-0.04	0.41	0.14	-0.26	-0.25	0.02	0.04
cce_1418	-	AMP-dependent synthetase and ligase	0.21	-1.28	-1.61	-0.06	0.35	-1.44	-1.89	-0.48	0.8
cce_1419	-	hypothetical protein	0.44	-1.2	-1.58	-0.41	0.36	-1.11	-1.57	-0.14	0.8
cce_1420	-	hypothetical protein	0.48	0.01	0	-0.51	0.22	0.08	-0.36	-0.5	0.21
cce_1421	-	putative type II thioesterase	0.69	-0.34	-0.43	-0.48	0.51	-0.3	-0.62	-0.3	0.39
cce_1423	-	transcriptional regulator	-0.06	-0.7	-0.44	0.18	0.42	-0.69	-0.34	-0.29	0.32
cce_1427	-	putative Uracil-DNA glycosylase superfamily protein	0.37	-0.72	-0.85	0.29	0.51	-0.88	-0.96	-0.15	0.59
cce_1432	-	hypothetical protein	1.88	0.39	-1.65	-1.44	0.35	0.7	-1.01	-1.85	-0.29
cce_1433	-	hypothetical protein	0.4	-0.6	-0.53	0.14	0.52	-0.62	-0.55	-0.38	0.21
cce_1434	uvrC	excinuclease ABC subunit C	-0.07	-0.86	-0.76	0.26	0.25	-0.68	-0.59	0.18	0.45
cce_1435	-	hypothetical protein	0.55	-0.21	0.14	0.15	0.54	-0.23	-0.04	-0.09	0.32
cce_1438	-	hypothetical protein	0.17	-0.72	-0.57	0.62	0.7	-1.02	-0.51	-0.01	0.63
cce_1439	-	hypothetical protein	0.19	-0.82	-0.38	-0.31	0.26	-0.63	-0.45	-0.61	-0.11
cce_1446	-	hypothetical protein	-0.82	0.58	0.61	-0.2	-0.69	0.66	0.46	-0.04	-0.67
cce_1454	-	hypothetical protein	0.05	-0.78	-0.57	-0.02	0.07	-0.64	-0.4	0.02	0.21
cce_1456	-	putative alpha-glucosidase	-0.16	0.33	0.61	-0.57	-0.19	0.61	0.63	-0.25	-0.46
cce_1459	-	hypothetical protein	0.62	0.13	0.15	-0.23	0.49	0.12	-0.27	-0.08	0.19
cce_1460	-	hypothetical protein	1.04	0.11	-0.4	-1.39	0.27	0.23	-0.34	-0.78	0.12
cce_1461	-	hypothetical protein	1.35	-0.18	-0.98	-1.56	0.67	-0.05	-0.8	-1.52	0.29
cce_1462	-	hypothetical protein	1.15	-0.44	-1.22	-1.44	0.63	-0.09	-0.95	-1.36	0.32
cce_1463	-	hypothetical protein	1.14	-0.42	-1.1	-1.19	0.7	0.04	-0.92	-1.47	0.29
cce_1464	-	hypothetical protein	0.43	-1.64	-1.71	-0.09	0.59	-1.3	-1.9	-0.98	0.36
cce_1471	-	putative ABC-2 type transporter	0.01	-0.87	-0.77	0.35	0.19	-1.01	-0.8	0.02	0.54
cce_1473	cysK	cysteine synthase A	1.25	-0.26	-0.9	-1.38	0.5	0.13	-0.84	-1.32	0.29
cce_1475	-	WD repeat-containing protein	-0.21	-0.84	-0.84	0.14	-0.04	-1.06	-0.52	-0.12	0.49
cce_1476	-	hypothetical protein	-0.68	0.23	0.33	0.24	-0.84	-0.32	0.97	0.7	-0.26
cce_1477	-	hypothetical protein	-0.39	0.37	0.69	0.4	-0.37	-0.08	0.64	0.53	-0.55
cce_1478	-	hypothetical protein	0.06	-0.57	-0.3	-0.06	0.22	-0.58	-0.27	0.07	0.23
cce_1479	-	putative phosphohistidine phosphatase SixA	0.16	-0.7	-0.07	0.51	0.53	-0.57	-0.31	0	0.28
cce_1480	-	Holliday junction resolvase-like protein	0.81	-0.65	-1.16	-0.58	0.57	-0.43	-1	-1.01	0.63
cce_1481	-	hypothetical protein	-1.1	0.55	0.91	0.73	-0.81	0.55	0.8	0.86	-0.29
cce_1482	-	hypothetical protein	0.71	-0.56	-1.15	-1.1	0.37	-0.08	-1.06	-1.38	0.16
cce_1493	-	hypothetical protein	0.07	-0.14	0	0.49	0.36	-0.04	-0.12	0.27	0.36
cce_1495	thrS	threonyl-tRNA synthetase	0.38	-0.26	0.07	0.69	0.23	-0.46	-0.05	0.11	0.19
cce_1498	-	nitrogen assimilation regulatory protein	0.31	-0.38	-0.37	0.28	0.55	-0.52	-0.57	0.25	0.52
cce_1500	-	hypothetical protein	0	0.3	0.17	0.81	-0.38	-0.04	0.41	0.62	-0.2
cce_1505	-	hypothetical protein	0.39	0.57	0.55	-0.58	-0.07	0.58	0.4	-0.12	-0.15
cce_1513	-	hypothetical protein	0.8	-2.15	-1.88	-0.35	0.84	-1.59	-1.85	-0.54	0.69
cce_1514	pyrE	orotate phosphoribosyltransferase	-0.28	-0.42	-0.15	0.47	0.03	-0.28	0.2	0.35	0.21
cce_1518	-	hypothetical protein	1.16	0.12	-0.32	-0.57	0.16	-0.69	-0.83	-0.89	-0.16
cce_1520	-	two-component response regulator	0.39	-0.11	-0.19	-0.33	0.41	0.02	-0.04	-0.48	0.24
cce_1523	-	hypothetical protein	1.15	-0.38	-0.92	-1.07	0.76	-0.13	-0.88	-1.36	0.75
cce_1524	-	hypothetical protein	1.21	-0.73	-1.35	-1.2	0.68	-0.2	-1.28	-1.67	0.6
cce_1525	yrdA	ferripyochelin binding protein	-0.76	0.68	0.83	0.17	-0.81	0.51	0.91	0.29	-0.93
cce_1526	psbY	photosystem II protein Y	-0.01	-0.16	0.28	0.28	-0.21	-0.38	0.22	0.27	-0.3
cce_1527	pyrF	orotidine 5	0.31	-0.72	-0.42	-0.02	0.14	-0.64	-0.38	0.02	0.2
cce_1528	-	hypothetical protein	0.03	-0.52	-0.63	0.29	0.18	-0.38	-0.32	-0.03	0.4
cce_1531	cbiQ3	putative cobalt ABC transporter permease	0.35	-0.17	-0.26	0.06	0.19	-0.33	-0.6	-0.18	0.31
cce_1532	-	hypothetical protein	-1.01	0.85	0.74	-0.51	-1.02	0.68	0.53	-0.01	-1.19
cce_1534	-	putative carotenoid isomerase	-0.63	0.5	0.63	0.43	-0.24	0.42	0.48	0.45	-0.23
cce_1537	-	hypothetical protein	-0.04	0.62	0.07	-1.1	0.12	1.3	-0.65	-1.23	0.32
cce_1540	-	hypothetical protein	-0.71	-0.72	0.6	0.97	-0.52	-1.13	0.22	0.95	-0.28
cce_1541	-	hypothetical protein	-0.07	-0.82	-0.67	0.11	0.08	-0.47	-0.13	0.21	0.44
cce_1542	gpmA	phosphoglyceromutase	-0.38	-0.78	-0.64	0.32	-0.01	-0.55	-0.33	0.47	0.51
cce_1547	-	hypothetical protein	-0.68	-1.26	-0.89	0.11	-0.08	-1.76	-0.95	0.29	0.48
cce_1555	-	hypothetical protein	-0.01	-0.36	-0.23	0.13	0.4	-0.42	-0.39	0.07	0.2
cce_1560	-	serine/threonine protein kinase	-0.09	0.22	0.51	-0.19	-0.11	0.58	0.53	-0.01	-0.38
cce_1563	-	hypothetical protein	-0.76	-0.07	0.41	0.69	-0.48	-0.67	-0.32	0.81	0.05
cce_1567	-	putative sodium dependent transporter	-0.28	0.1	0.38	0.43	0.11	0.1	0.25	0.34	0.07
cce_1571	-	hypothetical protein	-0.47	0.34	0.25	0.66	-0.21	0.06	0.38	0.44	-0.3
cce_1572	-	hypothetical protein	0.68	0.56	0.24	-0.11	-0.12	0.53	0.5	-0.38	-0.43
cce_1578	pilM	type IV pilus assembly protein	0.78	-1.2	-0.64	-0.43	0.56	-1.27	-0.73	-0.33	0.5
cce_1579	-	hypothetical protein	0.08	-0.29	-0.61	0.03	0.54	-0.16	-0.62	-0.13	0.45
cce_1580	-	hypothetical protein	0.51	-0.78	-0.81	-0.03	0.7	-0.64	-0.84	-0.04	0.7
cce_1581	gspD	general secretion pathway protein D	0.49	-1.64	-1.5	-0.18	0.58	-1.3	-1.39	-0.04	0.61
cce_1582	-	hypothetical protein	0.2	-0.53	-0.31	-0.16	0.44	-0.37	-0.47	-0.17	0.33
cce_1584	fabH	3-oxoacyl-ACP synthase	-0.54	0.23	0.1	0.25	-0.44	0.13	0.04	0.17	-0.17
cce_1589	-	hypothetical protein	0.53	0.42	-0.35	-0.7	0.48	0.19	-0.46	-0.78	0.47
cce_1590	-	hypothetical protein	0.21	0.3	-0.71	-1.27	-0.02	-0.01	-0.5	-1.14	0.16
cce_1595	putA	bifunctional proline dehydrogenase/delta-1-pyrroline-5-carboxylate dehydrogenase	-0.6	0.55	0.82	0.15	-0.48	0.3	0.63	0.3	-0.67
cce_1596	-	hypothetical protein	-0.39	0.96	0.88	0.03	-0.42	0.46	0.52	0.65	-0.67
cce_1600	-	putative Rad3-related DNA helicase	0.22	-0.3	-0.14	0.56	0.48	-0.25	-0.04	0.06	0.42
cce_1601	-	D-lactate dehydrogenase	-0.61	0.81	0.44	-0.61	-0.57	1.27	0.67	-0.27	-0.55
cce_1602	-	acetyltransferase	0	0.28	0.46	-0.22	-0.15	0.4	0.49	0.17	-0.05
cce_1605	menE	O-succinylbenzoic acid--CoA ligase	-0.1	0.36	0.44	-0.03	-0.17	0.22	0.4	0.07	-0.07
cce_1617	-	hypothetical protein	0.39	-0.35	-0.65	-0.03	0.22	-0.21	-0.47	-0.06	0.26
cce_1618	cobM	precorrin-4 C(11)-methyltransferase	0.78	-0.47	-0.5	-0.4	0.79	-0.43	-0.83	-0.39	0.45
cce_1620	sodB	superoxide dismutase	-1.08	0.25	0.36	0.03	-0.77	0.04	0.15	0.03	-0.86
cce_1622	-	hypothetical protein	0.12	-0.31	-0.32	0.33	0.37	-0.42	-0.28	-0.04	0.32
cce_1624	-	hypothetical protein	-0.16	0.09	0.28	0.26	-0.24	-0.09	0.45	0.14	-0.13
cce_1626	-	ABC transporter ATP-binding protein	0.19	-1.36	-1.27	0.08	-0.07	-1.82	-1.18	-0.03	0.58
cce_1627	-	hypothetical protein	0.35	0.38	-0.27	-0.78	0.26	0.97	-0.32	-0.78	-0.08
cce_1629	glgP1	glycogen phosphorylase	0.48	0.3	0.06	-0.6	0.03	0.31	0.07	-0.62	0.04
cce_1631	-	cell envelope-related transcriptional attenuator	0.07	-1.53	-1.48	0.06	0.39	-1.15	-1.26	-0.06	0.46
cce_1632	-	PEP/pyruvate-binding protein	0.11	0.04	0	-0.36	-0.01	0.44	0.44	-0.23	-0.09
cce_1633	-	hypothetical protein	0.2	0.49	0.3	-0.29	-0.03	0.3	0.09	-0.27	-0.3
cce_1639	-	hypothetical protein	0.39	-0.2	-0.57	-0.13	0.4	-0.13	-0.56	-0.27	0.45
cce_1640	nrdB1	ribonucleoside-diphosphate reductase subunit beta	0.54	-0.42	-0.51	-0.32	0.17	-0.56	-0.42	-0.44	0.42
cce_1643	-	nitroreductase	0.09	-0.47	-0.54	-0.32	-0.02	-0.91	-0.79	-0.4	0.65
cce_1644	-	hypothetical protein	0.35	0.71	0.3	-0.46	-0.34	0.83	0.48	-0.07	-0.65
cce_1645	cobS	cobalamin synthase	0.08	-0.16	-0.23	0.42	0.25	-0.07	0.02	0.22	0.37
cce_1646	-	hypothetical protein	0.55	-0.94	-1.28	-0.43	0.53	-0.81	-1.19	-0.78	0.52
cce_1648	-	hypothetical protein	-0.08	0.14	0.51	0.68	0	-0.73	0.13	0.33	0.07
cce_1651	-	putative ATPase	-0.44	0.84	0.62	0.46	-0.41	0.39	0.27	0.24	-0.44
cce_1654	-	AMP-dependent synthetase and ligase/ acyl-CoA synthase	0.44	-0.82	-1.07	0.37	0.37	-0.69	-0.74	-0.01	0.49
cce_1657	-	hypothetical protein	0.24	0.86	0.46	-0.38	-0.24	0.38	0.52	-0.16	-0.28
cce_1658	-	hypothetical protein	0.13	0.78	0.38	-0.55	-0.25	1.03	0.4	-0.06	-0.29
cce_1659	hemB2	delta-aminolevulinic acid dehydratase	-0.18	0.23	0.78	0.36	-0.37	-0.18	0.62	0.38	-0.52
cce_1662	-	putative polysaccharide pyruvyl transferase	0.04	0.56	0.38	0.06	-0.07	0.32	0.36	0.01	-0.11
cce_1665	petF1	2Fe-2S ferredoxin	0.4	-0.12	-0.14	-0.22	0.3	-0.12	-0.11	-0.27	0.22
cce_1668	tldD	putative modulator of DNA gyrase	0.23	-0.64	-0.62	0.07	0.32	-0.68	-0.79	-0.01	0.43
cce_1669	-	hypothetical protein	-0.05	-0.28	-0.25	0.23	0.33	-0.22	-0.25	0.28	0.4
cce_1671	-	DNA polymerase III subunit delta	-0.64	0.79	1.13	0.2	-0.72	0.45	1.3	0.06	-0.85
cce_1675	-	hypothetical protein	0.29	0.3	0.62	0.11	-0.36	0.42	0.64	0.36	-0.53
cce_1678	-	hypothetical protein	1.06	1.14	0.28	-0.45	0.4	1.56	0.11	-0.32	0.14
cce_1682	-	hypothetical protein	-0.22	0.44	-0.04	-0.36	-0.3	0.55	0.04	-0.18	0.07
cce_1687	-	hypothetical protein	-0.44	0.74	0.87	-0.13	-0.92	0.42	0.94	0.57	-0.82
cce_1689	-	sulfate transporter	0.76	-1.57	-0.92	-0.47	0.56	-1.6	-1.26	-0.73	1.02
cce_1690	ndhD5	NAD(P)H-quinone oxidoreductase subunit 4	-0.47	-0.69	0.44	0.75	-0.25	-1.24	-0.09	0.72	0.05
cce_1691	-	hypothetical protein	-0.29	-0.21	0.46	0.69	0.01	-0.44	0.03	0.59	0.13
cce_1693	ndhD4	NAD(P)H-quinone oxidoreductase subunit D4	-0.46	-0.03	0.5	0.66	-0.18	-0.15	0.1	0.5	-0.29
cce_1696	-	transposase	0.79	0.42	0.17	-0.86	0.37	0.84	0.58	-0.27	0.21
cce_1698	-	hypothetical protein	0.04	0.35	0.28	-0.1	-0.04	0.51	0.01	-0.25	-0.41
cce_1702	-	hypothetical protein	-0.38	0.47	0.28	-0.4	-0.24	0.61	0.15	0.16	-0.02
cce_1703	-	hypothetical protein	-0.25	0.67	0.71	-0.48	-0.28	0.56	0.52	0.09	-0.4
cce_1707	-	hypothetical protein	0.73	-1.41	-1.02	-1.07	0.48	-1.21	-0.91	-1.03	0.34
cce_1713	-	ABC transporter ATP-binding protein	-0.38	-1.25	-0.91	-0.09	-0.39	-1.83	-1.17	-0.4	0.54
cce_1716	-	hypothetical protein	-0.14	0.01	0.19	-0.31	-0.13	0.31	0.47	0.22	-0.29
cce_1717	-	FMN-dependent alpha-hydroxy acid dehydrogenase	0.68	0.01	-0.4	-0.48	0.34	0.05	-0.41	-0.41	0.46
cce_1720	-	hypothetical protein	-0.08	0.75	-0.15	-0.85	-0.1	0.7	0	-0.46	0.15
cce_1721	-	hypothetical protein	-0.74	-0.1	-0.03	0.76	-0.32	0.23	0.42	0.57	-0.04
cce_1722	alaS	alanyl-tRNA synthetase	0.32	-0.74	-0.56	-0.12	0.33	-0.67	-0.55	-0.19	0.34
cce_1723	-	hypothetical protein	0.13	-1.19	-0.51	0.07	0.58	-0.82	-0.48	0.37	0.33
cce_1724	-	hypothetical protein	-0.73	-1.07	-0.56	0.9	-0.1	-1.28	-0.32	0.67	0.27
cce_1725	-	two-component transcriptional regulatory protein	-0.45	0.6	0.97	0.01	-0.35	0.63	0.93	0.24	-0.5
cce_1726	-	hypothetical protein	-0.13	0.28	0.59	-0.33	-0.09	0.34	0.28	-0.21	-0.34
cce_1730	rfbC	dTDP-4-dehydrorhamnose 3,5-epimerase	-0.02	0.64	0.46	-0.01	-0.18	0.35	0.61	0.5	-0.01
cce_1731	-	putative Sua5/YciO/YrdC/YwlC	-0.19	0.49	0.48	0.4	-0.36	0.51	0.73	0.55	-0.21
cce_1735	-	hypothetical protein	0.05	0.45	0.38	0.17	-0.37	0.19	0.23	0.29	-0.37
cce_1738	-	hypothetical protein	-1.3	-1.39	-1.06	1.16	-0.52	-1.45	-0.6	0.74	-0.08
cce_1742	-	hypothetical protein	-0.22	0.07	0.1	0.25	-0.28	0.2	0.24	0.31	-0.02
cce_1743	-	peptidase M52, hydrogen uptake protein	0.73	0.05	-0.41	-0.14	0.18	-0.02	-0.04	-0.49	0.08
cce_1745	-	DNA binding protein HU	0.1	-0.32	-0.68	-0.27	0.16	-0.23	-0.96	-0.46	-0.01
cce_1747	psaC	photosystem I subunit VII	0.48	-0.52	-0.34	0.17	0.18	-0.59	-0.6	0.11	0.07
cce_1748	-	transglycosylase-associated protein	0.48	-0.64	-0.74	-0.42	0.24	-0.56	-0.66	-0.42	0.26
cce_1749	-	hypothetical protein	0.74	-1.63	-0.93	-0.28	0.71	-1.28	-1.07	-0.34	0.77
cce_1750	-	hypothetical protein	-0.5	0.63	0.49	0.62	-0.2	0.42	0.55	0.44	-0.06
cce_1755	-	hypothetical protein	-0.55	0.43	0.2	0.09	-0.24	0.38	0.47	0.23	-0.07
cce_1756	-	hypothetical protein	1.02	-1.6	-2.59	-2.51	0.23	-1.46	-2.13	-2.26	0.49
cce_1757	-	hypothetical protein	-0.11	0.62	0.19	0.09	-0.18	0.21	0.41	0.2	-0.15
cce_1762	ndhJ	NADH dehydrogenase subunit J	0.57	-0.52	-0.57	-0.31	0.28	-0.64	-0.81	-0.36	0.21
cce_1764	ndhC	NADH dehydrogenase subunit A	0.6	-0.34	-0.43	-0.01	0.41	-0.43	-0.72	-0.25	0.33
cce_1768	-	transcriptional regulator	0.03	-1.53	-1.33	0.62	0.09	-1.44	-0.6	-0.16	0.64
cce_1771	-	hypothetical protein	-0.16	-0.69	-0.48	0.32	0.27	-0.24	-0.48	0.25	0.79
cce_1772	aspA	aspartoacylase	0.67	0.2	0.02	-0.42	0.33	0.34	-0.02	-0.02	0.14
cce_1773	-	hypothetical protein	0.61	0.11	-0.11	-0.46	0.38	0.22	-0.23	-0.21	0.12
cce_1775	glnB	nitrogen regulatory protein P-II	0.57	-0.77	-1.06	-0.73	0.51	-0.07	-0.77	-1.11	0.21
cce_1776	-	putative Ham1-like protein	0.47	0.01	-0.55	0.08	0.4	0.01	-0.12	-0.1	0.58
cce_1777	-	two-component hybrid sensor and regulator	0.58	0.29	-0.21	-0.27	0.67	0.37	-0.42	-0.26	0.55
cce_1779	dacB	D-alanyl-D-alanine carboxypeptidase	-1.81	-1.68	-1.23	1.18	-1.11	-2.02	-0.57	0.57	-0.35
cce_1781	aroA	3-phosphoshikimate 1-carboxyvinyltransferase	-0.03	0.26	0.18	-0.28	-0.01	0.35	0.39	0.22	-0.07
cce_1783	-	hypothetical protein	-1.57	1.12	0.96	-1.17	-0.98	1.85	0.62	-0.81	-1.68
cce_1784	-	transposase	-0.49	0.52	0.91	-0.17	-0.67	0.09	0.86	-0.13	-0.84
cce_1791	-	hypothetical protein	0.23	-0.66	-0.28	0.07	0.65	-0.48	-0.68	0.11	0.47
cce_1792	-	hypothetical protein	0.07	-0.29	0.21	0.58	0.03	-0.08	0.06	0.55	0.01
cce_1797	-	hypothetical protein	0.22	-0.34	0.3	0.8	0.41	-0.34	0.47	0.4	0.07
cce_1798	-	putative lipid kinase	-0.18	0.22	0.42	0.08	-0.2	0.01	0.38	0.06	-0.41
cce_1799	trmH	RNA methyltransferase TrmH, group 3	0.2	-0.79	-0.97	-0.3	-0.12	-0.75	-0.6	-0.09	0.6
cce_1800	-	putative ribonuclease III	0.35	-0.58	-0.55	0	0.3	-0.57	-0.56	-0.33	0.37
cce_1801	-	hypothetical protein	0.41	-0.32	-0.43	0.03	0.43	-0.31	-0.66	-0.41	0.38
cce_1803	-	hypothetical protein	0.09	-0.73	-0.65	0.44	0.29	-0.75	-0.55	0.03	0.34
cce_1805	-	hypothetical protein	-0.5	-0.33	0.1	0.47	-0.25	-0.49	0.07	0.43	-0.31
cce_1806	-	glycoside hydrolase family protein	0.01	0.56	0.95	0.6	-0.18	0.21	0.89	0.59	-0.24
cce_1808	-	OmpR family two-component response regulator	0.3	0.48	-0.16	-0.79	0.18	0.32	-0.12	-0.4	0.28
cce_1810	-	glutaredoxin-like protein	0.79	0.3	-0.35	-0.71	0.25	0.36	-0.35	-0.47	0.09
cce_1814	-	peptidoglycan-binding M23B family peptidase	0	-0.56	0.15	0.92	-0.02	-0.79	0.07	0.82	0.28
cce_1821	-	HAD-superfamily hydrolase	-1.8	-1.56	-0.69	0.8	-0.43	-1.52	-0.31	0.76	-0.03
cce_1822	metK	S-adenosylmethionine synthetase	-1.44	-1.52	-0.96	1.15	-0.38	-1.72	-0.65	0.98	0.06
cce_1824	-	hypothetical protein	0.96	-0.18	-0.42	-0.76	0.37	0.31	-0.43	-0.23	0.51
cce_1825	-	hypothetical protein	0.72	0.09	-0.47	-0.8	0.45	0.64	-0.78	-0.45	0.45
cce_1826	-	hypothetical protein	-1.11	-1.17	-0.3	1.56	-0.34	-1.33	-0.3	1.28	0.16
cce_1827	-	hypothetical protein	-1.12	-1.53	-0.87	1.1	-0.48	-1.63	-0.64	0.79	0.03
cce_1829	lpxB	lipid-A-disaccharide synthase	-0.97	-0.3	-0.17	1.08	-0.14	-0.78	-0.6	0.95	0.2
cce_1830	lpxB	lipid-A-disaccharide synthase	-1.04	-0.42	-0.11	0.8	-0.49	-1.01	-0.34	0.75	-0.03
cce_1831	-	hypothetical protein	-0.63	-0.24	0.39	0.93	-0.4	-0.43	0.36	0.77	-0.09
cce_1837	psbB	photosystem II CP47 protein, 47 kD chlorophyll-binding protein	0.07	-0.89	-0.26	-0.04	-0.01	-0.92	-0.5	0.1	0.2
cce_1839	infB	translation initiation factor IF-2	0.62	-0.14	-0.19	-0.01	0.23	-0.06	-0.27	-0.25	0.08
cce_1841	nusA	transcription elongation factor NusA	0.33	-0.28	-0.05	0.03	0.03	-0.53	-0.23	0.11	0.18
cce_1842	-	hypothetical protein	0.27	-0.35	-0.16	0.39	0.11	-0.72	-0.38	0.32	0.44
cce_1843	-	putative terpenoid synthase	0.66	-0.87	-1	-0.28	0.29	-0.71	-0.89	-0.43	0.23
cce_1844	-	hypothetical protein	0.49	0.46	-0.95	-1.95	0.18	0.79	-1.02	-1.7	-0.16
cce_1845	-	hypothetical protein	0.91	0.21	-0.74	-0.86	0.78	0.26	-1.18	-0.93	0.64
cce_1846	-	hypothetical protein	0.7	0	-0.91	-1.24	0.31	0.19	-1.04	-1.25	0.37
cce_1848	-	two-component sensor histidine kinase	-0.14	0.27	0.6	0.01	-0.29	0.1	0.69	0.43	-0.23
cce_1852	-	polysaccharide deacetylase	0.74	0.13	0.13	0.24	0.52	0.15	0.28	0.27	0.58
cce_1854	-	hypothetical protein	0.74	-0.3	-0.98	-1.15	0.44	0.25	-0.48	-1.25	0.29
cce_1855	-	hypothetical protein	0.79	0.38	-0.93	-1.63	0.21	0.55	-0.78	-1.46	0.05
cce_1856	-	hypothetical protein	0.85	0.52	-0.93	-2.1	-0.16	0.64	-0.76	-1.55	-0.36
cce_1857	-	NifU-like protein	0.87	-0.06	-0.59	-0.8	0.39	0.18	-0.25	-0.66	0.54
cce_1858	-	hypothetical protein	0.82	-0.16	-0.66	-0.28	0.38	0.05	-0.45	-0.24	0.63
cce_1863	-	hypothetical protein	0.13	0.6	0.6	0.05	-0.25	0.36	1	0.09	-0.45
cce_1866	-	hypothetical protein	1.06	1.08	0.23	-0.79	-0.21	0.4	-0.09	-0.95	-0.66
cce_1878	-	two-component sensor histidine kinase	0.93	0.07	-0.17	-0.16	0.55	-0.1	-0.33	-0.58	0.42
cce_1880	-	hypothetical protein	0.28	0.58	0.04	-0.68	0.3	0.8	-0.1	-0.53	0.06
cce_1881	-	hypothetical protein	-1.54	-1.48	-0.42	0.97	-0.34	-1.35	0.2	0.98	-0.12
cce_1885	-	hypothetical protein	-0.5	0.25	0.27	0.32	-0.36	0.21	0.38	0.53	-0.15
cce_1886	-	hypothetical protein	0.22	-0.42	-0.6	0.48	0.58	-0.18	-0.46	0.08	0.52
cce_1889	-	hypothetical protein	-1.42	0.57	1.4	-0.99	-1.18	0.13	1.48	0.65	-1.57
cce_1890	-	hypothetical protein	-1.09	0.87	1.33	-0.92	-1.03	0.15	1.38	0.53	-1.32
cce_1893	-	hypothetical protein	0.49	-0.37	-0.12	0.37	0.53	-0.45	-0.46	-0.04	0.5
cce_1894	-	hypothetical protein	0.36	-0.41	-0.58	0.06	0.56	-0.57	-0.69	-0.22	0.42
cce_1898	patB	transcriptional regulator	-0.54	1.52	0.36	-2.11	-1.34	1.68	0.56	-0.9	-1.64
cce_1899	lexA	SOS function regulatory protein	-0.13	0.86	0.72	-0.11	-0.6	0.52	0.64	0.11	-0.78
cce_1900	gltA	citrate synthase	-0.27	0.85	0.78	-0.77	-0.67	0.67	0.91	-0.13	-0.63
cce_1901	-	putative pathogenesis-like protein	0.03	-0.02	-0.39	-0.58	0.11	0.24	-0.14	-0.47	0.28
cce_1903	amiA1	N-acetylmuramoyl-L-alanine amidase	0.05	-0.27	-0.43	0.7	0.44	-0.92	-0.92	0.33	0.75
cce_1910	clpP4	ATP-dependent Clp protease-like protein	-0.09	-0.74	-0.07	0.33	0.17	-0.91	-0.32	0.22	0.15
cce_1913	-	hypothetical protein	-0.39	0.47	0.24	-0.11	-0.21	0.42	0.3	0.02	-0.13
cce_1915	-	hypothetical protein	-0.24	0.47	0.5	-0.38	-0.23	0.55	0.73	-0.24	-0.36
cce_1916	-	hypothetical protein	-0.11	0.71	0.63	-0.44	-0.05	0.53	0.38	-0.09	-0.19
cce_1917	-	cation-transporting ATPase	0.65	-0.5	-0.82	-0.93	0.53	0.06	-0.71	-0.71	0.33
cce_1918	-	hypothetical protein	0.3	0.15	0.09	-0.57	-0.05	0.2	-0.02	-0.32	-0.2
cce_1920	-	putative glycosyl transferase	-0.37	0.29	0.48	0.28	-0.18	0.11	0.49	0.15	-0.17
cce_1921	-	group 1 glycosyl transferase	-0.64	0.43	0.55	0.22	-0.63	0.02	0.55	0.35	-0.56
cce_1925	-	hypothetical protein	0.04	0.28	0.23	-0.15	-0.19	0.5	0.65	0.17	0.23
cce_1927	-	hypothetical protein	-0.55	0.39	0.38	0.2	-0.53	0.02	0.22	0.21	-0.42
cce_1930	-	hypothetical protein	-2.81	-2.47	-1.48	1.93	-1	-2.59	-0.51	1.32	-0.1
cce_1933	-	hypothetical protein	0.29	-0.44	-0.37	-0.29	0.17	-0.4	-0.26	-0.43	-0.04
cce_1935	-	hypothetical protein	0.04	0.62	0.06	-0.16	-0.32	0.53	0.05	-0.01	-0.28
cce_1938	-	hypothetical protein	-0.06	0.81	0.69	-0.66	-0.29	0.91	0.54	-0.13	-0.4
cce_1943	-	hypothetical protein	-0.72	-0.97	0.4	0.68	-0.27	-1.18	0.17	0.59	-0.41
cce_1947	-	hypothetical protein	0.65	-0.69	-1.24	-0.74	0.26	-0.88	-1.23	-0.68	0.53
cce_1948	-	hypothetical protein	0.76	-0.62	-1.09	-1.09	-0.03	-0.69	-0.89	-0.66	0.42
cce_1949	-	hypothetical protein	0.33	-0.39	-0.45	-0.29	0.33	-0.12	-0.16	-0.33	0.15
cce_1950	-	transposase	0.69	-0.33	-0.59	-0.21	0.57	-0.14	-0.53	-0.64	0.43
cce_1951	fur2	ferric uptake regulator	-1.09	-1.11	-0.65	0.91	-0.13	-0.74	-0.38	0.62	0.02
cce_1952	-	two-component response regulator receiver protein	-0.4	-0.87	-0.39	0.66	0.07	-0.73	-0.21	0.41	0.13
cce_1955	-	hypothetical protein	0.09	-0.37	0.45	0.58	0.03	-0.49	0.3	0.53	-0.07
cce_1959	-	hypothetical protein	0.2	0.22	-0.19	-0.58	0	0.08	-0.12	-0.18	0.11
cce_1961	obgE	GTPase ObgE	0.5	0.6	-0.4	-0.61	-0.13	0.24	-0.57	-0.54	0.08
cce_1965	-	hypothetical protein	0.2	-1.14	-0.91	0.33	0.3	-0.67	-0.63	-0.21	0.41
cce_1966	-	hypothetical protein	0.69	-0.22	-0.07	-0.49	0.54	-0.2	-0.3	-0.25	0.28
cce_1967	-	hypothetical protein	0.72	-0.14	-0.18	-0.23	0.46	0.31	-0.16	-0.06	0.2
cce_1972	-	disulfide bond formation protein	0.36	-0.41	-0.05	0.32	0.34	-0.48	-0.23	0.12	0.38
cce_1973	btpA	photosystem I biogenesis protein	-0.09	0.1	0.42	0.24	-0.29	-0.02	0.6	0.41	-0.3
cce_1975	coxC1	cytochrome c oxidase subunit III	1.19	0.04	-1.2	-1.63	0.57	0.08	-1.62	-1.91	0.39
cce_1976	coxA1	cytochrome c oxidase subunit I	1.14	-0.21	-1.28	-1.82	0.3	0.04	-1.49	-1.87	0.25
cce_1977	coxB1	cytochrome c oxidase subunit II	1.06	-0.03	-1.19	-1.74	0.44	0.38	-1.34	-1.92	0.37
cce_1978	-	hypothetical protein	0.66	-0.47	-1.06	-1.1	0.33	-0.62	-1.04	-0.96	0.59
cce_1981	cbiD	cobalt-precorrin-6A synthase	0.12	-0.3	0.01	0.44	0.13	-0.68	-0.06	0.04	0.01
cce_1995	-	virulence factor MviN-like protein	0.11	-0.66	-0.45	0.32	0.25	-0.56	-0.28	0.15	0.32
cce_1997	-	hypothetical protein	-2.27	-2.09	-0.67	1.53	-0.35	-1.68	-0.14	1.4	-0.3
cce_1998	-	hypothetical protein	-0.41	-0.65	-0.28	1.03	0.22	-0.65	-0.4	0.95	0.2
cce_1999	mreC	rod shape-determining protein	-0.95	-0.67	-0.43	0.95	-0.15	-0.46	-0.21	0.96	0.18
cce_2004	-	AcrB/AcrD/AcrF family protein	-0.04	-0.52	-0.64	0.58	0.44	-0.3	-0.72	0.01	0.52
cce_2011	-	hypothetical protein	0.03	-0.95	-1.35	-0.15	0.48	-0.54	-1.38	-0.15	0.71
cce_2014	-	putative ATP/GTP-binding protein	0.75	0.6	0.33	-0.98	0.19	0.82	0.26	-0.14	0.06
cce_2015	-	hypothetical protein	0.14	0.58	0.96	-0.88	-0.3	0.97	1.11	0.01	-0.64
cce_2021	-	hypothetical protein	-0.34	0.7	0.92	-0.17	-0.25	0.87	0.55	-0.2	-0.6
cce_2027	-	putative permease YjgP/YjgQ	-0.21	-1.19	-1.02	0.26	0.07	-1.13	-0.94	0.17	0.27
cce_2028	-	ABC transporter ATP-binding protein	-0.21	-1.61	-1.39	0.43	0.14	-1.53	-0.97	0.5	0.45
cce_2029	-	hypothetical protein	-0.31	-1.09	-1.03	0.67	0.28	-0.8	-1.06	0.25	0.36
cce_2030	-	hypothetical protein	0.31	-0.19	-0.38	0.02	0.33	-0.22	-0.09	0.11	0.62
cce_2031	-	hypothetical protein	0.66	-0.18	-0.25	-0.53	0.22	-0.23	-0.25	-0.57	0.23
cce_2034	-	hypothetical protein	-0.44	0.33	0.25	0.3	-0.48	0.04	0.45	0.46	-0.22
cce_2038	carB	carbamoyl phosphate synthase large subunit	0.86	-0.08	-0.65	-0.51	0.38	0.55	-0.23	-0.55	0.49
cce_2039	-	putative six-hairpin glycosidase familly protein	0.08	0.67	0.21	-0.08	-0.18	0.35	0.16	-0.07	-0.05
cce_2041	-	hypothetical protein	0.01	-0.48	-0.75	-0.08	-0.1	-0.82	-0.6	-0.2	0.44
cce_2048	-	hypothetical protein	-0.52	0.86	0.67	0.16	0.01	0.7	0.49	0.25	-0.14
cce_2052	-	hypothetical protein	0.71	-0.42	-0.43	-0.31	0.46	-0.18	-0.48	-0.17	0.39
cce_2055	-	hypothetical protein	0.33	0.67	0.29	-0.62	-0.03	0.21	0.23	-0.61	0.03
cce_2062	-	putative aldose 1-epimerase	0.41	-0.73	-0.51	-0.14	0.45	-0.89	-0.23	-0.43	0.43
cce_2063	-	putative phosphatidate cytidylyltransferase	0.61	-0.75	-0.59	-0.23	0.47	-0.81	-0.6	-0.16	0.7
cce_2066	-	NUDIX hydrolase	-0.62	0.58	0.9	-0.04	-0.58	0.66	0.9	0.14	-0.58
cce_2067	-	carbohydrate kinase	-0.34	0.69	0.79	0.17	-0.55	0.01	0.98	0.23	-0.52
cce_2076	glmU	bifunctional N-acetylglucosamine-1-phosphate uridyltransferase/glucosamine-1-phosphate acetyltransferase	-0.31	0.32	0.5	0.13	-0.21	0.26	0.39	0.06	-0.51
cce_2079	-	hypothetical protein	0.16	-0.72	-0.51	0.02	0.44	-0.66	-0.47	-0.15	0.19
cce_2081	-	hypothetical protein	-0.35	0.54	0.2	-0.35	-0.46	0.22	0.22	0.17	-0.43
cce_2082	accD	acetyl-CoA carboxylase subunit beta	-0.04	0.47	0.39	-0.16	-0.27	0.24	0.41	0.32	-0.19
cce_2091	-	putative ABC transporter ATP binding protein	-0.49	0.32	0.18	-0.23	-0.52	0.11	0.38	-0.07	-0.27
cce_2092	-	hypothetical protein	-0.65	0.47	0.48	-0.3	-0.54	0.15	0.77	0.21	-0.17
cce_2094	-	hypothetical protein	-0.78	1	0.71	-0.13	-0.81	0.58	0.56	0.05	-0.61
cce_2098	-	hypothetical protein	-0.18	0.45	0.37	0.03	-0.19	0.27	0.32	0.01	-0.21
cce_2103	-	rfrA pentapeptide repeat-containing protein	-0.22	0.24	0.2	0.38	-0.22	-0.17	0.35	0.49	-0.01
cce_2105	-	hypothetical protein	0.35	0.32	0.61	0.64	0.21	-0.16	0.33	0.41	0.15
cce_2111	-	hypothetical protein	-0.15	0.69	0.72	0.12	-0.03	0.65	0.72	-0.07	-0.26
cce_2115	-	putative 6-pyruvoyl tetrahydrobiopterin synthase	0.46	-0.28	-0.33	-0.33	0.49	0.05	-0.36	-0.35	0.2
cce_2118	-	hypothetical protein	-0.17	0.34	0.7	0.05	-0.61	0.41	0.71	0.1	-0.94
cce_2119	-	hypothetical protein	-0.15	0.82	1.02	-0.04	-1.06	0.71	1.1	0.19	-1.26
cce_2123	-	hypothetical protein	-0.24	0.44	0.73	0.18	-0.17	0.4	0.86	0.33	-0.18
cce_2125	-	hypothetical protein	-0.5	0.27	0.57	0.33	-0.41	-0.19	0.32	0.43	-0.07
cce_2127	-	hypothetical protein	-0.53	0.1	0.27	0.36	-0.03	-0.47	0.29	0.55	0.07
cce_2129	-	hypothetical protein	0.47	-0.4	-0.45	-0.61	0.39	-0.15	-0.36	-0.23	0.43
cce_2130	trpA	tryptophan synthase subunit alpha	0.76	-0.07	-0.21	-0.4	0.2	-0.15	-0.22	-0.23	0.28
cce_2132	-	glyceraldehyde-3-phosphate dehydrogenase, type I	-0.34	0.73	0.86	-0.3	-0.61	1.02	0.97	-0.19	-0.94
cce_2133	prmA	50S ribosomal protein L11 methyltransferase	0.87	0.29	-0.19	-0.49	0.19	0.26	-0.37	-0.6	0.12
cce_2134	serA	D-3-phosphoglycerate dehydrogenase	0.92	0.05	-0.36	-0.43	0.44	-0.15	-0.63	-0.62	0.3
cce_2136	-	hypothetical protein	0.14	0.85	0.59	-0.4	-0.19	0.62	0.37	-0.2	-0.49
cce_2137	recQ	ATP-dependent DNA helicase	-0.03	0.93	0.47	-0.88	-0.5	1.16	0.52	-0.33	-0.36
cce_2140	-	hypothetical protein	-0.31	0.18	0.52	0.9	0.02	0.3	0.26	0.77	0.12
cce_2146	-	hypothetical protein	-0.74	-0.16	0.21	0.73	-0.18	-0.2	0.45	0.6	0.05
cce_2147	-	hypothetical protein	0	0.27	0.19	-0.26	-0.07	0.25	0.38	-0.04	-0.16
cce_2149	-	hypothetical protein	-0.31	0.72	0.5	-0.4	-0.29	0.61	0.66	-0.03	-0.19
cce_2157	-	hypothetical protein	0.76	0.29	-0.15	-0.12	0.34	0.56	-0.05	-0.46	0.15
cce_2159	-	hypothetical protein	0.02	-0.39	-0.24	0.08	0.4	-0.31	-0.29	-0.33	0.46
cce_2160	-	hypothetical protein	-0.62	0.42	0.79	-0.1	-0.8	0.13	0.8	-0.08	-0.85
cce_2161	-	hypothetical protein	-0.64	1.1	1.29	-0.27	-1.07	0.4	1.51	0.42	-1.07
cce_2162	-	hypothetical protein	-0.26	1.2	1.21	-0.5	-0.77	0.33	0.95	0.5	-0.73
cce_2163	-	hypothetical protein	-0.39	0.95	0.86	0.07	-0.67	0.27	0.67	0.25	-0.53
cce_2164	-	hypothetical protein	-0.08	0.5	0.14	-0.57	-0.1	0.63	0.02	-0.28	-0.25
cce_2167	-	hypothetical protein	0.94	-0.4	-0.26	0.18	0.54	-0.09	0.05	-0.08	0.37
cce_2169	-	hypothetical protein	0.61	-0.96	-1.15	-0.34	0.34	-1.06	-1.35	-0.31	0.53
cce_2178	-	hypothetical protein	0.42	-0.33	-0.23	-0.47	0.42	-0.13	-0.32	-0.24	0.42
cce_2179	-	hypothetical protein	0.49	-0.26	-0.03	-0.5	0.45	0.02	-0.19	-0.15	0.33
cce_2180	-	hypothetical protein	-0.11	0.23	0.63	0.14	-0.24	-0.11	0.63	0.43	-0.25
cce_2193	hlyB1	toxin secretion ABC transporter ATP-binding protein	-0.37	0.44	0.71	-0.02	-0.42	0.38	0.33	0.6	0.06
cce_2195	-	hypothetical protein	-0.27	0.62	0.63	-0.4	-0.19	0.58	0.71	0.13	-0.51
cce_2202	-	hypothetical protein	-0.14	-0.85	-0.85	0.36	-0.04	-0.55	-0.21	0.41	0.28
cce_2203	-	rfrA pentapeptide repeat-containing protein	-0.08	-0.33	-0.41	0.59	0.1	-0.49	-0.59	0.1	0.35
cce_2207	lpxD	UDP-3-O-(3-hydroxymyristoyl) glucosamine N-acyltransferase	-1.11	-0.77	-0.54	0.77	-0.36	-0.5	-0.25	0.74	-0.06
cce_2213	-	hypothetical protein	-0.83	0.75	1	-1.5	-0.07	1.65	0.21	-0.71	-0.96
cce_2214	-	putative CAB/ELIP/HLIP family protein	-1.51	0.54	1.06	-1.89	-0.85	1.58	-0.01	-1.09	-1.99
cce_2215	-	retinal pigment epithelial membrane protein	0.21	-0.76	-0.7	-0.07	0.5	-1.01	-1.02	0.21	0.73
cce_2216	-	hypothetical protein	-0.12	0.24	0.13	-0.24	-0.27	0.48	0.53	0.29	0.2
cce_2217	-	hypothetical protein	-0.83	0.02	-0.48	-0.58	-0.56	0.41	0.16	-0.1	0.22
cce_2223	ndhI	NADH dehydrogenase subunit I	0.63	-0.36	-0.22	-0.23	0.35	-0.57	-0.63	-0.69	-0.07
cce_2224	ndhA	NADH dehydrogenase subunit H	1.02	-0.15	-0.16	-0.31	0.36	-0.34	-0.41	-0.43	0.24
cce_2225	-	phosphoketolase	-0.69	0.08	0.96	0.29	-1	-0.29	0.63	0.63	-1.09
cce_2226	dcoH2	putative pterin-4-alpha-carbinolamine dehydratase	-0.53	0.39	0.51	0.58	-0.23	0.12	0.27	0.4	-0.35
cce_2227	-	putative peptidase S66, LD-carboxypeptidase A	0.04	-0.52	-0.65	0.47	0.24	-0.45	-0.32	0.5	0.27
cce_2232	-	two-component sensor histidine kinase	-0.06	-0.78	-0.5	-0.1	0.45	-0.55	-0.64	-0.48	0.35
cce_2236	cphB	cyanophycinase	0.7	0.21	0	-0.47	0.2	0.25	-0.07	-0.47	0.04
cce_2237	cphA	cyanophycin synthetase	0.52	0.44	0.12	-0.58	-0.08	0.33	0.3	-0.44	-0.06
cce_2239	-	hypothetical protein	-0.33	-1.12	-0.57	0.28	-0.11	-1.55	-0.7	0.05	0.44
cce_2241	-	hypothetical protein	0.32	-0.39	-0.32	0.18	0.33	-0.53	-0.36	0.07	0.52
cce_2245	-	hypothetical protein	0.45	-0.62	-0.68	0.01	0.55	-0.23	-0.59	-0.22	0.69
cce_2248	glgB1	glycogen branching protein	-0.11	-0.53	-0.28	0.43	0.11	-0.95	-0.42	-0.02	0.41
cce_2252	-	hypothetical protein	0	-0.07	-0.23	0.17	0.23	-0.64	-0.41	0	0.36
cce_2253	manC	mannose-1-phosphate guanylyltransferase	-1.33	-0.71	-0.23	0.76	-0.51	-1.05	-0.21	0.64	-0.09
cce_2257	icfA1	beta-carbonic anhydrase, carboxysomal	-0.11	0.85	0.9	-0.28	-0.83	0.61	1.16	0.32	-0.8
cce_2265	-	hypothetical protein	-0.12	0.11	0.41	0.55	0.04	0.05	0.46	0.45	0.06
cce_2267	-	hypothetical protein	-0.21	-0.34	0.12	0.32	-0.13	-0.38	0.11	0.19	-0.16
cce_2268	-	extracellular solute-binding protein	-0.33	-0.15	-0.04	0.37	-0.1	-0.23	0.08	0.23	-0.03
cce_2269	-	hypothetical protein	0.02	0.04	0.14	0.64	0.32	-0.04	0.05	0.42	0.2
cce_2274	-	hypothetical protein	0.61	-0.06	-0.2	-0.33	0.22	-0.2	-0.26	-0.24	0.42
cce_2278	-	hypothetical protein	0.53	-0.77	-0.6	-0.38	0.73	-0.37	-0.45	-0.29	0.6
cce_2287	-	hypothetical protein	0.78	-0.72	-1.24	-1.09	0.84	-0.02	-0.81	-1.46	0.48
cce_2294	-	hypothetical protein	0.69	0.1	-0.2	0.08	0.4	0.2	-0.28	-0.22	0.17
cce_2295	ndhF1	NAD(P)H-quinone oxidoreductase subunit F	0.99	-0.29	-0.9	-0.96	0.45	0.01	-1.11	-1.01	0.41
cce_2299	-	hypothetical protein	0.25	-0.02	-0.08	0.46	0.18	-0.3	-0.2	0.08	0.15
cce_2302	uppS1	undecaprenyl pyrophosphate synthetase	0.16	-2.11	-2.3	-1.49	0.66	-1.45	-2.1	-0.98	0.85
cce_2303	-	hypothetical protein	-0.1	-2.81	-2.96	-2.19	0.61	-2.12	-2.55	-1.35	1.07
cce_2305	trpC	indole-3-glycerol-phosphate synthase	0.03	-0.64	-0.85	0.06	-0.13	-0.79	-0.5	0.26	0.69
cce_2306	-	hypothetical protein	-0.96	-0.58	-0.25	0.6	-0.49	-0.74	-0.04	0.48	-0.21
cce_2307	-	hypothetical protein	-0.48	-0.17	0.29	0.28	-0.29	-0.4	0.34	0.28	-0.29
cce_2308	cpcF	phycocyanin alpha-subunit phycocyanobilin lyase	-0.41	-0.33	-0.14	0.37	-0.5	-0.56	0.24	0.4	-0.1
cce_2312	ispG	4-hydroxy-3-methylbut-2-en-1-yl diphosphate synthase	-0.3	0.25	0.6	0.51	-0.23	-0.11	0.36	0.37	-0.31
cce_2313	-	hypothetical protein	2.42	1.01	-1.11	-2.03	0.37	1.1	-0.85	-2.34	-0.38
cce_2315	hoxH	hydrogenase large subunit	0.35	0.17	-0.04	-0.69	0.55	-0.02	-0.05	-0.84	0.19
cce_2316	hoxY	hydrogenase small subunit	0.59	0.45	-0.15	-0.77	0.54	0.58	-0.04	-0.39	0.26
cce_2317	hoxU	bidirectional hydrogenase complex protein HoxU	0.53	0.13	-0.28	-0.35	0.48	0.45	0.04	0.1	0.23
cce_2319	hoxE	NADH dehydrogenase I subunit E	0.52	-0.08	-0.36	-0.84	0.55	0.32	-0.4	-0.72	0.01
cce_2323	-	hypothetical protein	0.68	0.12	-0.55	-0.77	0.13	0.32	0.07	-0.58	0.37
cce_2324	ho2	heme oxygenase	-1.49	1.18	1.08	-0.6	-1.69	0.79	1.01	-0.01	-1.94
cce_2325	hemN	oxygen independent coprophorphyrinogen III oxidase 1	-1.31	1.08	0.92	-0.74	-1.77	0.47	1.63	0.49	-1.69
cce_2326	-	hypothetical protein	0.81	-0.45	-0.19	-0.11	0.13	-1	-0.79	-0.19	0.49
cce_2328	-	putative Fe-S metabolism associated SufE	0.49	0.15	-0.06	-0.99	0.11	0	0.03	-0.72	0.01
cce_2329	-	hypothetical protein	-0.39	-0.53	-0.43	0.51	0.06	-1.37	-0.77	0.19	0.35
cce_2330	fur1	ferric uptake regulation protein	-0.68	-0.39	-0.79	0.7	-0.05	-1.54	-1.16	0.24	0.65
cce_2331	-	putative D-alanyl-D-alanine carboxypeptidase	0.32	-0.13	-0.3	0.5	0.35	-0.33	-0.38	0.15	0.39
cce_2337	-	group 2 sigma-70 RNA polymerase sigma factor	-0.97	0.8	0.6	-0.82	-0.31	1.05	0.11	-0.96	-1.23
cce_2338	todF	2-hydroxy-6-oxohepta-2,4-dienoate hydrolase	-0.62	0.79	0.62	-0.52	-0.65	0.37	0.99	0.04	-0.54
cce_2342	ribC	riboflavin synthase subunit alpha	-0.07	0.56	0.64	-0.3	-0.27	0.34	0.72	0.2	-0.36
cce_2343	-	hypothetical protein	-0.93	0.88	0.47	-0.24	-1.06	0.73	0.65	-0.06	-0.87
cce_2344	-	hypothetical protein	-1	1.23	0.25	-1.09	-0.76	1.22	0.33	-0.89	-0.87
cce_2345	-	hypothetical protein	0.71	-0.43	-0.36	-0.05	0.65	-0.31	-0.52	0.1	0.54
cce_2346	-	hypothetical protein	-0.61	0.35	0.32	0.13	-0.47	0.77	0.45	0.08	-0.46
cce_2348	-	hypothetical protein	-0.41	1.53	-0.08	-0.83	-0.82	1.2	0.27	-0.39	-0.07
cce_2349	-	hypothetical protein	0.41	-0.76	-0.54	0.25	0.14	-0.68	-0.47	0.52	0.48
cce_2351	-	hypothetical protein	0.3	-0.09	0.14	0.6	0.4	-0.4	-0.18	0.24	0.35
cce_2365	-	two-component response regulator	-0.18	0.46	0.39	0.22	0.04	0.26	0.38	0.35	0.05
cce_2366	-	two-component sensor histidine kinase	0.03	0.38	0.41	-0.15	0.01	0.69	0.5	0.15	-0.41
cce_2367	-	hypothetical protein	0.14	0.33	0.49	-0.27	-0.16	0.33	0.59	0.17	-0.5
cce_2369	-	transposase IS200-like protein	-0.44	0.19	0.57	-0.25	-0.62	0.17	0.4	0.31	-0.56
cce_2372	murB	UDP-N-acetylenolpyruvoylglucosamine reductase	-1.13	-1.57	-1.45	1.19	-0.22	-1.11	-0.63	1.02	0.12
cce_2373	murC	UDP-N-acetylmuramate--L-alanine ligase	-1.07	-2.49	-2.08	1.22	-0.03	-2.05	-0.92	0.91	0.17
cce_2376	-	two-component response regulator	-0.27	0.44	0.42	-0.28	-0.12	0.36	0.43	0.05	-0.15
cce_2378	lpxC	UDP-3-O-[3-hydroxymyristoyl] N-acetylglucosamine deacetylase	-0.97	-1.81	-1.76	1.26	-0.02	-2	-1.38	0.49	0.29
cce_2379	-	surface antigen D15-like protein	-1.31	-2.24	-1.46	1.28	-0.32	-1.72	-0.71	1.12	-0.02
cce_2380	purC	phosphoribosylaminoimidazole-succinocarboxamide synthase	-0.33	-0.56	0	0.87	0.09	-0.98	-0.2	0.19	0.09
cce_2381	-	hypothetical protein	-0.31	-0.51	-0.4	0.24	0.18	-0.35	-0.14	0.02	0.2
cce_2382	-	hypothetical protein	0.52	-0.26	-0.5	-0.57	0.38	-0.15	-0.42	-0.8	0.16
cce_2383	proA2	gamma-glutamyl phosphate reductase	0.84	-0.23	-0.64	-0.48	0.44	-0.17	-0.57	-0.59	0.52
cce_2387	-	hypothetical protein	0.75	-0.46	-0.33	-0.65	0.5	-0.07	-0.1	-0.59	0.16
cce_2390	trxM2	thioredoxin M	0.28	0.09	0.04	-0.47	0.09	0	-0.32	-0.49	-0.06
cce_2393	-	hypothetical protein	-0.01	0.73	0.74	-0.49	-0.15	0.59	0.85	0.15	-0.34
cce_2394	-	hypothetical protein	-0.27	0.69	0.49	-0.06	-0.28	0.54	0.54	0.16	-0.21
cce_2401	-	hypothetical protein	-0.06	0.42	0.87	0.62	-0.26	0.27	0.31	1.04	-0.46
cce_2405	-	hypothetical protein	-0.32	-1.41	-1.59	0.07	0.78	-0.87	-1.49	-0.63	0.84
cce_2407	-	hypothetical protein	-0.17	0.28	0.68	0.08	-0.34	0.33	0.78	0.24	-0.36
cce_2408	-	hypothetical protein	0.22	-0.96	-0.78	0.26	0.32	-0.63	-0.51	0.14	0.34
cce_2410	-	extracellular solute-binding protein	-0.03	0.21	0.4	0.63	0.01	0.17	0.29	0.28	0.06
cce_2412	fabG	3-oxoacyl-ACP reductase	-0.48	0.6	0.92	-0.06	-0.57	0.23	0.87	0.26	-0.6
cce_2414	xisH4	putative fdxN element excision controlling factor protein	-0.16	0.27	0.61	-0.65	-0.2	0.88	0.69	-0.65	-0.58
cce_2415	-	XisI-like fdxN element excision controlling factor protein	0.2	0.47	0.13	-0.56	-0.05	0.61	0.17	-0.21	0.07
cce_2416	-	hypothetical protein	0.22	0.44	0.2	-0.4	0.01	0.65	0.33	0.07	0.09
cce_2422	-	hypothetical protein	0.04	-0.49	-0.41	-0.61	0.13	0.11	-0.06	-0.35	0.28
cce_2424	sigH	RNA polymerase sigma factor	-0.21	-0.46	-0.65	-0.33	0.32	-0.26	-0.53	-0.48	0.61
cce_2426	-	hypothetical protein	1.74	0.92	-1.2	-2.97	0.01	1.17	-0.75	-2.46	-1.06
cce_2429	-	hypothetical protein	0.7	0.46	-0.12	-0.42	0.33	0.62	0	-0.28	0.3
cce_2431	-	hypothetical protein	-0.01	-0.55	-0.66	0.3	0.27	-0.77	-0.38	-0.03	0.46
cce_2432	-	hypothetical protein	0.69	-0.72	-0.83	-0.64	0.84	0.06	-0.82	-1.17	0.34
cce_2433	ccmK4	carbon dioxide concentrating mechanism protein	-0.15	0.1	0.48	0.07	-0.41	-0.01	0.61	0.28	-0.43
cce_2434	ccmK3	carbon dioxide concentrating mechanism protein	-0.22	0.25	0.76	0	-0.59	0.22	1.06	0.52	-0.4
cce_2435	-	hypothetical protein	-0.2	-0.29	-0.1	0.35	0.11	-0.4	-0.06	0.31	0.35
cce_2436	-	hypothetical protein	0.06	-0.07	-0.16	-0.24	0.05	0.19	-0.07	-0.41	0.04
cce_2437	-	hypothetical protein	0.42	-0.22	-0.51	0.09	0.21	-0.32	-0.54	0.08	0.47
cce_2438	recN	DNA repair protein	0.4	-0.24	-0.26	0.16	0.47	-0.24	-0.24	-0.11	0.36
cce_2439	-	hypothetical protein	0.1	-0.57	-0.77	-0.29	-0.01	-0.29	-0.32	-0.18	0.35
cce_2440	-	hypothetical protein	1.41	-0.18	-1.08	-2	0.73	0.05	-1.07	-1.89	0.48
cce_2442	-	hypothetical protein	0.32	0.55	0.48	-0.72	-0.01	1.08	0.51	-0.39	-0.33
cce_2443	-	hypothetical protein	0.11	0.47	0.29	-0.8	-0.11	0.87	0.12	-0.53	-0.34
cce_2444	-	sulfur carrier protein ThiS	0	0.58	-0.27	-0.68	-0.06	0.8	-0.54	-0.81	-0.16
cce_2446	thrC	threonine synthase	0.12	0.63	0.06	-0.62	0.03	0.32	-0.29	-0.87	-0.18
cce_2448	-	ParA family chromosome partioning protein ParB family	-0.57	0.64	0.61	0.45	-0.38	0.09	0.52	0.26	-0.34
cce_2449	-	hypothetical protein	-0.76	0.6	0.78	0.42	-0.67	0.52	0.76	0.35	-0.78
cce_2450	-	solute-binding family protein 3	-1.51	-1.26	-0.69	1.05	-0.95	-1.84	-0.38	0.92	0.04
cce_2451	-	hypothetical protein	0.7	-0.12	-0.22	-0.29	0.58	-0.08	-0.79	-0.36	0.55
cce_2452	-	hypothetical protein	0.06	-0.98	-0.9	0.61	0.35	-1.41	-0.89	-0.21	0.59
cce_2453	-	penicillin-binding protein 1A	0.42	-1.35	-1.13	0.23	0.21	-1.51	-1.01	0.16	0.64
cce_2464	-	Hsp70-like protein	-0.12	-0.25	-0.01	0.38	0.1	-0.14	-0.02	0.41	0.13
cce_2466	murI	glutamate racemase	0.39	-1.68	-1.31	0.28	0.65	-1.56	-1.32	-0.18	0.47
cce_2467	amiA2	N-acetylmuramoyl-L-alanine amidase	-1.19	-1.93	-1.55	1.35	-0.02	-1.65	-1.38	1.02	0.38
cce_2468	-	Na+/H+ antiporter	0.66	-1.15	-0.39	0.14	0.42	-1.33	-0.54	0.29	0.47
cce_2469	-	hypothetical protein	-0.01	-0.16	-0.19	0.28	0.19	-0.23	-0.21	0.25	0.52
cce_2470	-	hypothetical protein	-0.12	0.53	0.78	0.25	-0.39	0.19	0.85	0.32	-0.38
cce_2471	-	putative adenine specific DNA methyltransferase	-0.34	0.91	0.76	-0.05	-0.56	0.48	0.65	0.18	-0.52
cce_2472	-	hypothetical protein	0.3	-0.87	-0.33	-0.77	0.66	-0.93	-0.66	-0.71	0.65
cce_2478	-	hypothetical protein	0.03	0.99	1.13	-0.13	-0.37	0.31	1.07	0.23	-0.51
cce_2485	psbD2	photosystem II D2 protein	0.08	-0.14	-0.14	0.22	0.19	-0.38	-0.65	-0.25	-0.05
cce_2486	-	glycosyl transferase family protein	-0.64	-0.51	-0.14	0.73	-0.22	-0.75	0.16	0.52	0.2
cce_2488	-	alginate O-acetylation protein / membrane bound O-acyl transferase, MBOAT	0.23	-0.2	-0.26	0.28	0.35	-0.3	-0.44	-0.04	0.3
cce_2489	-	hypothetical protein	-0.52	0.49	0.51	0.1	-0.25	0.2	0.33	0.21	-0.3
cce_2491	-	hypothetical protein	-0.34	0.14	0.15	0.92	-0.11	0.01	0.47	0.52	-0.16
cce_2495	radC	DNA repair protein RadC	0.47	0.56	0.13	-0.22	0.41	0.71	0.22	0.17	0.42
cce_2496	smtA	metallothionein	0.17	0.69	0.01	-0.92	-0.22	0.83	-0.08	-0.56	-0.53
cce_2497	-	hypothetical protein	-0.88	0.8	0.99	-0.04	-0.88	0.42	0.91	0.6	-0.66
cce_2500	-	hypothetical protein	0.44	-1.9	-1.55	-0.36	0.61	-1.48	-1.78	-0.58	0.53
cce_2501	-	hypothetical protein	-0.27	-0.55	-0.37	0.25	0.03	-0.52	-0.04	0.16	0.22
cce_2502	-	putative CsbD-like protein	0.28	-0.58	-0.36	0.13	0.19	-0.51	-0.31	-0.05	0.23
cce_2505	-	two-component hybrid sensor and regulator	0.27	-0.4	-0.57	0.44	0.48	-0.52	-1.04	-0.29	0.61
cce_2506	-	hypothetical protein	-0.03	-0.66	-0.57	0.11	0.28	-0.44	-0.49	0.1	0.41
cce_2511	-	hypothetical protein	-0.15	0.26	0.57	0.12	0.02	0.43	0.85	0.22	-0.26
cce_2514	-	hypothetical protein	1.69	-0.32	-2.04	-2.32	0.86	0.22	-1.77	-3.14	0.39
cce_2515	-	carotenoid oxygenase	0.76	0.13	-0.33	-0.48	0.28	0.01	0.05	-0.46	0.44
cce_2516	-	hypothetical protein	-0.75	-1.29	-0.84	1.07	-0.28	-0.97	0.05	0.75	0.09
cce_2519	-	hypothetical protein	0.25	-0.45	-0.22	-0.03	0.34	-0.46	-0.14	0.06	0.44
cce_2520	-	hypothetical protein	0.21	0.07	0.2	0.39	0.24	-0.3	0.05	0.2	0.23
cce_2522	-	ROK family protein	-0.23	0.37	0.31	-0.09	-0.2	0.3	0.55	0.24	-0.07
cce_2534	-	hypothetical protein	0.42	0.62	0.45	-0.56	0.4	0.63	-0.1	-0.45	0.02
cce_2535	opcA	OxPPCycle protein	0.99	0.33	-0.68	-1.06	0.25	0.58	-0.96	-1.41	0.06
cce_2536	zwf	glucose-6-phosphate 1-dehydrogenase	0.84	0.15	-0.82	-0.92	0.25	0.54	-0.97	-0.96	0.22
cce_2546	-	two-component sensor histidine kinase	0.25	-0.28	-0.4	0.03	0.23	-0.63	-0.58	0.18	0.53
cce_2548	rfbD	dTDP-6-deoxy-L-mannose-dehydrogenase	-0.24	0.25	0.3	0.59	-0.09	-0.14	0.43	0.62	0.05
cce_2549	rfbA	glucose-1-phosphate thymidylyltransferase	-0.47	0.43	0.41	0.53	-0.34	-0.1	0.42	0.41	-0.14
cce_2553	-	hypothetical protein	-0.32	1.05	0.76	0.11	-0.55	0.23	0.34	0.15	-0.7
cce_2556	-	hypothetical protein	-0.61	0.57	0.35	0.34	-0.22	0.98	0.7	0.67	-0.18
cce_2558	phnD	phosphonate ABC transporter phosphate-binding protein	-0.64	-1.66	-1.66	-0.45	0.07	-1.16	-0.86	-0.01	0.78
cce_2559	phnE	phosphonate ABC transporter permease	-0.48	-1.43	-1.4	-0.03	0.22	-0.53	-1.14	0.29	1
cce_2560	-	D-isomer specific 2-hydroxyacid dehydrogenase	-0.63	-0.97	-0.9	-0.28	-0.14	-1.12	-0.46	0	0.33
cce_2563	-	hypothetical protein	-0.26	0.44	0.47	0.38	-0.27	-0.2	0.54	0.28	-0.02
cce_2572	psbO	photosystem II manganese-stabilizing polypeptide, 33 kD extrinsic protein	-0.2	-0.97	-0.48	-0.05	-0.09	-0.92	-0.71	-0.09	-0.22
cce_2573	ho1	heme oxygenase (decyclizing)	-0.38	-0.56	0.38	0.67	-0.44	-0.85	0.24	0.65	-0.41
cce_2583	-	hypothetical protein	-0.13	0.65	0.75	0.42	-0.19	0.21	0.42	0.74	-0.05
cce_2584	-	hypothetical protein	-0.57	0.62	0.39	0.56	-0.13	0.75	0.63	0.58	-0.11
cce_2588	-	hypothetical protein	0.83	-0.41	-0.42	-0.17	0.5	-0.4	-0.69	-0.73	0.23
cce_2589	-	acriflavin resistance protein	0.74	-0.65	-1.12	-0.23	0.32	-0.6	-1.27	-0.63	0.43
cce_2590	-	hypothetical protein	1.05	-0.72	-1.09	-0.09	0.55	-0.89	-1.74	-0.75	0.69
cce_2592	-	NUDIX hydrolase	-0.43	-0.8	-0.4	1.12	-0.28	-1.63	-0.3	0.49	0
cce_2593	-	7-alpha-hydroxysteroid dehydrogenase	0.28	-0.4	-0.33	0.69	-0.11	-0.8	-0.37	0.33	0.33
cce_2595	-	hypothetical protein	-0.13	0.46	0.68	0.88	-0.28	0.13	0.53	0.35	-0.38
cce_2598	surE	stationary phase survival protein SurE	-0.41	0.31	0.27	0.11	-0.26	0.18	0.32	0.36	0.04
cce_2603	-	hypothetical protein	-0.73	0.38	1.49	0.34	-0.73	0.01	1.32	0.61	-0.78
cce_2604	-	hypothetical protein	-1.06	0.79	1.08	0.34	-1.07	0.46	0.7	0.59	-1.25
cce_2607	-	putative L-cysteine/cystine lyase	-0.06	0.52	0.38	-0.34	-0.35	0.36	0.77	0.29	-0.18
cce_2608	-	hypothetical protein	-0.17	-1.11	-0.97	0.44	0.23	-1.5	-1.19	0.15	0.89
cce_2609	gcvP	glycine dehydrogenase	0.13	-0.34	-0.28	0.28	0.13	-0.22	-0.15	0.13	0.4
cce_2614	-	hypothetical protein	-2.08	-2.12	-1.58	1.3	-0.59	-2.04	-1.04	0.87	0.09
cce_2617	-	hypothetical protein	-0.44	0.19	0.35	0.22	-0.44	-0.12	0.37	0.36	-0.55
cce_2619	-	ABC transporter substrate-binding protein	-1.37	-1.2	-1.1	1.4	-0.25	-0.99	-0.85	0.88	0.14
cce_2632	-	iron transport protein	0.35	-0.4	-0.28	-0.12	0.43	-0.41	-0.02	-0.21	0.49
cce_2633	-	putative outer membrane protein	0.68	-0.48	-0.4	-0.53	0.44	-0.28	0.04	-0.55	0.56
cce_2634	-	hypothetical protein	0.87	-0.4	-0.44	-0.4	0.68	-0.67	-0.44	-0.34	0.88
cce_2635	-	hypothetical protein	0.33	-0.71	-0.87	0.14	0.39	-0.38	-0.64	-0.04	0.78
cce_2637	-	putative nitrogen fixation-like protein	0.89	0.26	-0.38	-1.27	0.45	0.36	-0.35	-1.04	0.06
cce_2639	-	hypothetical protein	-0.36	0.41	0.45	-0.94	-0.17	0.58	0.67	-0.49	-0.45
cce_2640	-	hypothetical protein	-0.26	0.62	0.58	0.02	-0.45	0.35	0.55	0.26	-0.34
cce_2642	-	circadian phase modifier CpmA-like protein	0.13	0.38	0.3	-0.04	-0.13	0.5	0.42	0.21	-0.1
cce_2644	-	hypothetical protein	0.84	0.29	0.15	-1.06	0.47	0.9	-0.06	-1.09	-0.32
cce_2648	-	lipoxygenase	0.37	-0.17	0.16	0.17	0.47	-0.46	0.03	0.29	0.32
cce_2649	-	hypothetical protein	0.22	-0.59	-0.44	0.26	0.21	-0.37	-0.38	0.24	0.31
cce_2650	-	hypothetical protein	-0.57	0.42	0.32	0.63	-0.45	0.17	0.41	0.43	-0.43
cce_2651	cpcB	phycocyanin beta subunit	0.01	0.12	0.46	0.58	-0.22	0.03	0.08	0.37	-0.38
cce_2652	cpcA	phycocyanin alpha subunit	0.16	0.38	0.6	0.78	-0.03	0.19	0.14	0.51	-0.2
cce_2653	cpcC2	phycocyanin associated linker protein	-0.07	-0.24	0.49	0.54	-0.24	-0.52	0.11	0.46	-0.35
cce_2654	cpcC1	phycocyanin associated linker protein	-0.28	-0.41	0.37	0.58	-0.44	-0.77	-0.08	0.52	-0.43
cce_2655	cpcD	phycocyanin associated linker protein	-0.42	-0.43	0.2	0.54	-0.36	-0.84	-0.28	0.41	-0.39
cce_2656	cpcE	phycocyanin alpha phycocyanobilin lyase	-0.33	-0.23	0.54	0.23	-0.34	-0.58	0.23	0.65	-0.35
cce_2658	glgC	glucose-1-phosphate adenylyltransferase	-0.55	0.41	0.58	0.41	-0.19	0.45	0.61	0.39	-0.18
cce_2661	msrA1	methionine sulfoxide reductase A	-0.54	0.28	0.58	0.23	-0.29	0.09	0.48	0.38	-0.21
cce_2662	-	hypothetical protein	-0.78	0.36	0.49	0.25	-0.57	0.41	0.79	0.52	-0.52
cce_2663	-	hypothetical protein	0.51	-0.17	-0.51	-0.18	0.39	-0.17	-0.45	-0.32	0.34
cce_2664	-	hypothetical protein	-0.05	-0.19	-1.07	-1.01	0.6	0.5	-1.03	-1.02	0.67
cce_2668	-	ABC transporter ATP-binding protein	0.61	-0.02	-0.04	0.21	0.32	-0.16	-0.08	0.21	0.51
cce_2669	-	hypothetical protein	0.42	-0.49	-0.62	0.06	0.27	-0.28	-0.52	-0.05	0.36
cce_2672	-	hypothetical protein	-0.61	0.93	1.1	-0.24	-0.8	0.96	1.08	0.43	-1.12
cce_2673	-	hypothetical protein	0.2	-0.2	-0.33	0.18	0.34	-0.09	-0.45	0.09	0.17
cce_2674	-	hypothetical protein	0.23	-0.25	-0.12	0.15	0.42	-0.4	-0.21	0.35	0.56
cce_2675	-	hypothetical protein	0.31	-0.3	-0.51	-0.57	0.55	-0.02	-0.62	-0.64	0.34
cce_2677	hetP	HetP protein	-0.55	-0.03	0.05	0.76	-0.3	-0.6	0.2	0.34	0.07
cce_2679	-	hypothetical protein	0.18	0.66	0.83	0.19	0.07	0.22	0.45	0.21	-0.22
cce_2683	-	tetrapyrrole methylase family protein	0.08	0.7	0.48	0.14	-0.03	0.59	0.61	0.23	0.17
cce_2684	-	putative PfkB	0.26	0.32	0.21	-0.21	0.21	0.5	0.43	-0.06	0.09
cce_2686	-	hypothetical protein	0.97	-1.29	-1.52	-0.56	0.73	-1.79	-1.75	-0.75	0.82
cce_2687	matE1	DNA-damage-inducible/multi anti extrusion protein	0.12	-0.38	-0.53	0.22	0.23	-0.35	-0.6	0.14	0.58
cce_2688	-	hypothetical protein	-0.43	0.76	0.94	-0.52	-0.33	0.82	0.91	0.3	-0.77
cce_2689	-	hypothetical protein	-0.72	0.82	1.17	-0.64	-0.76	0.95	0.93	0.06	-1.47
cce_2690	-	DegT/DnrJ/EryC1/StrS aminotransferase family protein	0.13	-1.3	-1.12	0.12	0.25	-0.97	-0.89	0.31	0.3
cce_2697	mgtE2	Mg2+ transporter	-0.26	0.72	0.36	0.24	0.06	0.81	0.6	0.36	0.09
cce_2699	-	hypothetical protein	-0.72	0.58	0.68	-0.62	-1.54	0.87	1.41	0.23	-1.76
cce_2701	-	hypothetical protein	-0.04	0.38	0.3	0.14	-0.42	0.46	0.47	0.33	-0.27
cce_2702	-	hypothetical protein	0.53	-0.23	-0.57	-1	0.52	-0.26	-0.73	-0.88	0.37
cce_2703	hypE	hydrogenase expression/formation protein	-1.41	-1.35	-1	0.97	-0.61	-1.1	-0.33	1.15	-0.01
cce_2706	xisI2	fdxN element excision controlling factor protein	-0.05	0.64	0.53	-0.34	-0.25	0.41	0.5	0.16	-0.04
cce_2708	-	rfrA pentapeptide repeat-containing protein	0.78	-1.52	-0.88	0.02	0.08	-1.22	-0.98	-0.43	0.71
cce_2709	-	hypothetical protein	0.4	-0.5	-0.55	-0.57	-0.01	-0.49	-0.62	-0.35	0.39
cce_2714	-	FAD linked oxidase	0.21	-0.33	-0.12	-0.02	0.15	-0.37	-0.31	0.15	0.44
cce_2717	cofG	FO synthase subunit 1	-1.56	-0.97	-0.1	0.57	-0.6	-0.92	0.19	0.76	-0.29
cce_2718	-	putative DoxX	-1.27	-1.36	-0.41	1.23	-0.16	-1.27	-0.14	1.1	0.22
cce_2719	-	flavin oxidoreductase/NADH oxidase	-1	-0.44	-0.17	0.52	-0.47	-0.66	0.18	0.81	0.04
cce_2720	-	hypothetical protein	-0.45	0.22	0.14	0.69	-0.22	-0.16	0.3	0.59	0.15
cce_2722	-	hypothetical protein	-0.17	0.33	0.41	0.61	-0.38	-0.25	0.26	0.87	0.01
cce_2723	-	hypothetical protein	0.04	-0.43	-0.32	-0.11	0.29	-0.53	-0.58	-0.23	0.18
cce_2724	-	putative 2-hydroxyhepta-2,4-diene-1,7-dioate isomerase	-0.19	-0.14	-0.02	0.71	-0.01	-0.21	0.1	0.6	0.03
cce_2725	rpsF	30S ribosomal protein S6	-0.24	0.86	0.73	-0.31	-0.65	0.65	0.62	-0.37	-1.12
cce_2727	-	ribosomal RNA large subunit methyltransferase N	-0.49	0.35	0	-0.42	-0.34	0.21	0.39	-0.26	0.16
cce_2728	-	hypothetical protein	-0.26	0.74	0.53	-0.35	-0.25	0.9	0.43	-0.1	-0.42
cce_2731	-	cyclopropane-fatty-acyl-phospholipid synthase	-0.32	-0.25	0.05	0.64	-0.06	-0.39	0.06	0.52	0.13
cce_2732	-	hypothetical protein	-0.35	0.27	0.13	0.22	-0.16	-0.06	0.34	0.33	0.11
cce_2734	-	hypothetical protein	-0.03	0.83	0.38	-0.09	-0.03	0.55	0.12	0.08	-0.02
cce_2739	-	hypothetical protein	-0.29	0.65	0.5	0.22	-0.33	0.11	0.3	0.28	-0.24
cce_2740	-	hypothetical protein	0.29	0.11	-0.23	0.44	0.64	-0.29	-0.41	0.24	0.64
cce_2742	-	hypothetical protein	0.3	-0.72	-0.73	0.05	0.52	-0.73	-0.98	-0.5	0.45
cce_2744	-	hypothetical protein	-0.53	0.75	0.78	0.39	-0.35	1.04	1.09	0.41	-0.48
cce_2745	-	hypothetical protein	-0.63	0.59	0.76	-0.18	-1.21	-0.03	0.75	-0.16	-1.02
cce_2746	-	putative DoxX family protein	-0.87	-0.13	0.63	1.01	-0.3	-0.37	0.09	0.54	-0.51
cce_2748	-	glucose/ribitol short chain dehydrogenase/reductase family protein	-0.94	0.84	0.54	-1.11	-0.84	1.43	0.93	-0.52	-0.87
cce_2749	-	hypothetical protein	-0.65	1.25	0.49	-0.64	-0.35	1.63	0.87	-0.46	-0.48
cce_2750	pdhC	branched-chain alpha-keto acid dehydrogenase subunit E2	-0.09	0.21	0.48	0.58	-0.11	-0.28	0.22	0.24	-0.17
cce_2751	-	hypothetical protein	0.06	0.42	0.49	0.38	-0.08	0.39	0.64	0.46	-0.19
cce_2754	-	hypothetical protein	0.2	-1.24	-0.97	0.32	0.38	-1.1	-0.95	-0.1	0.2
cce_2756	-	NAD synthetase	-0.08	0.31	0.12	-0.05	-0.2	0.28	0.44	0.12	0.08
cce_2758	nadD	nicotinic acid mononucleotide adenylyltransferase	-0.1	1.04	0.64	-0.33	-0.07	0.63	0.58	-0.07	0.08
cce_2760	-	hypothetical protein	0.86	-0.51	-0.59	-1.02	0.32	0.05	-0.18	-0.57	0.03
cce_2761	-	hypothetical protein	0.47	0.07	-0.26	-0.6	0.5	0.14	-0.11	-0.46	0.28
cce_2765	-	glutaminase	0.69	-0.84	-1.02	0.22	0.36	-1.02	-1.18	-0.29	0.49
cce_2768	-	nitroreductase	0.25	-0.45	-0.58	0.28	0.52	-0.38	-0.57	0.09	0.49
cce_2769	-	Pirin-like protein	0.08	-0.86	-0.52	0.01	0.74	-0.89	-0.76	-0.28	0.46
cce_2771	manA1	mannose-6-phosphate isomerase	0.21	-1.6	-1.25	-0.29	0.26	-1.94	-1.38	-0.14	0.67
cce_2772	-	Na+ dependent nucleoside transporter	0.29	-0.43	-0.44	0.31	0.37	-0.68	-0.65	-0.26	0.39
cce_2774	-	hypothetical protein	-0.01	-0.39	0	0.53	0.13	-0.46	-0.04	0.06	0.21
cce_2775	-	phosphoenolpyruvate synthase	-0.17	-0.12	0.64	0.39	-0.39	-0.13	0.69	0.48	-0.19
cce_2776	-	hypothetical protein	-2.19	0.65	1.27	-0.35	-2.56	0.22	1.23	0.79	-2.61
cce_2779	crtQ	zeta-carotene desaturase	-0.45	0.42	0.57	0.79	-0.15	-0.15	0.27	0.39	-0.12
cce_2780	-	hypothetical protein	-0.72	0.22	0.26	0.45	-0.5	-0.14	0.33	0.26	-0.35
cce_2782	-	LysR family transcriptional regulator	-0.44	0.02	-0.01	0.43	-0.15	-0.02	0.14	0.36	0.07
cce_2784	-	hypothetical protein	-0.17	0.57	0.5	-0.52	-0.43	0.34	0.84	-0.05	-0.2
cce_2786	-	inositol monophophatase	-0.91	0.71	0.77	-0.33	-0.8	0.73	0.78	-0.03	-0.93
cce_2790	-	hypothetical protein	0.53	0.58	0.42	-0.07	0.47	1.08	0.63	0.17	0.31
cce_2792	psb28-2	photosystem II 13 kD protein	-0.23	0.47	0.59	0.09	-0.26	0.24	0.4	0.22	-0.5
cce_2793	-	hypothetical protein	-0.57	0.42	0.36	0.46	-0.21	0.57	0.28	0.67	-0.03
cce_2795	-	hypothetical protein	0.22	0.48	-0.36	-0.62	0.45	1.13	-0.29	-0.37	0.41
cce_2796	-	hypothetical protein	0.34	-0.73	-1.05	-0.12	0.6	-0.68	-1.22	-0.07	0.73
cce_2797	-	extracellular solute-binding protein	-1.52	-1.85	-1	1	-0.57	-1.57	-0.1	1.02	0.16
cce_2802	-	hypothetical protein	0.54	-0.38	-0.73	0.05	0.26	-0.69	-1	-0.27	0.29
cce_2804	lytB	amidase	0.03	-1.22	-0.77	0.19	0.27	-1.5	-0.51	-0.28	0.14
cce_2806	-	hypothetical protein	-0.06	-0.47	-0.72	0.45	0.3	-0.31	-0.52	0.28	0.68
cce_2808	-	hypothetical protein	0.28	1.42	1.34	-0.1	-0.84	1.2	1.98	0.05	-0.42
cce_2809	-	hypothetical protein	-0.06	0.14	0.21	0.61	-0.2	-0.49	0.37	0.49	-0.01
cce_2810	miaB	(dimethylallyl)adenosine tRNA methylthiotransferase	0.33	-0.17	-0.19	0.44	0.4	-0.16	-0.24	0.11	0.17
cce_2812	atpC	F0F1 ATP synthase subunit epsilon	-0.37	0.17	0.95	0.23	-0.57	-0.23	0.76	0.23	-0.79
cce_2813	atpB1	F0F1 ATP synthase subunit beta	-0.45	0.36	0.87	0.18	-0.8	-0.01	0.7	0.27	-0.85
cce_2820	-	hypothetical protein	0.95	0.51	-0.89	-1.48	0.26	1.2	-0.45	-1.28	0.31
cce_2825	-	hypothetical protein	-0.53	0.42	0.68	0.75	-0.47	-0.06	0.43	0.58	-0.19
cce_2826	recR	recombination protein RecR	-0.27	0.14	0.34	0.28	-0.24	-0.34	0.22	0.44	0.05
cce_2828	-	reverse transcriptase	0.53	0.23	-0.03	-0.57	-0.15	0.15	-0.02	-0.28	-0.38
cce_2830	-	hypothetical protein	0.26	-0.15	-0.02	0.09	0.45	-0.15	-0.1	-0.18	0.26
cce_2837	-	hypothetical protein	-0.04	0.31	0.18	-0.3	-0.13	0.45	0.3	-0.02	-0.21
cce_2840	-	putative HofG-like general secretion pathway protein	-0.55	-0.27	0.31	0.52	-0.38	-0.32	0.12	1.07	-0.19
cce_2843	-	hypothetical protein	-0.68	0.86	0.67	-0.79	-0.79	1.08	0.62	-0.37	-0.89
cce_2845	-	hypothetical protein	0.29	0.16	0.13	-0.15	0.07	0.59	0.16	-0.15	0.11
cce_2854	-	glycosyl transferase family protein	-0.11	0.25	0.59	0.27	-0.17	0.19	0.65	0.47	-0.12
cce_2855	-	hypothetical protein	-1.18	0.71	0.75	-0.55	-0.87	1.18	0.67	0.12	-1.05
cce_2856	-	hypothetical protein	-0.31	0.46	0.66	-1.22	-0.61	0.63	0.77	-0.38	-0.96
cce_2857	-	hypothetical protein	0.14	0.35	0.34	-0.87	-0.18	0.38	0.36	-0.35	-0.4
cce_2858	-	hypothetical protein	-0.05	0.44	0.31	-0.77	-0.19	0.55	0.28	-0.28	-0.49
cce_2867	-	hypothetical protein	0.17	-0.06	-0.8	-0.62	0.57	0.67	-0.78	-0.69	0.45
cce_2868	-	hypothetical protein	-0.42	1.02	0.93	0.03	-0.38	0.8	0.7	-0.04	-0.49
cce_2874	-	hypothetical protein	-0.22	0.24	0.42	0.1	-0.17	0.72	0.86	0.16	-0.26
cce_2880	-	hypothetical protein	-1.64	-1.48	-0.63	1.1	-0.44	-1.26	-0.39	1.08	-0.04
cce_2881	fur3	ferric uptake regulation protein	-0.64	0.46	0.66	0.53	-0.61	0.04	0.72	0.52	-0.44
cce_2882	-	phosphoribosylformylglycinamidine synthase subunit PurS	-0.02	-0.11	-0.06	0.38	0.35	-0.29	-0.17	0.13	0.32
cce_2884	gloA	glyoxalase I	0.21	-0.4	-0.23	-0.14	0.03	-0.4	-0.43	-0.15	-0.02
cce_2885	-	hypothetical protein	-0.55	-1.16	-0.66	0.91	-0.13	-1.29	-0.47	0.58	0.09
cce_2886	-	hypothetical protein	-0.88	-0.84	-0.65	0.64	-0.12	-0.45	-0.48	0.55	0.36
cce_2887	trpG	anthranilate synthase component II	0.41	-0.78	-1.19	0.3	0.22	-0.8	-1.1	0.2	0.72
cce_2888	dgkA	diacylglycerol kinase	0.36	-0.75	-0.95	-0.12	0.24	-0.94	-0.92	-0.22	0.57
cce_2889	-	hypothetical protein	0.85	-0.64	-1.06	0.05	0.53	-0.35	-0.88	-0.46	0.43
cce_2890	-	hypothetical protein	0.05	-0.45	-0.36	0.58	0.37	-0.8	-0.51	0.09	0.45
cce_2897	-	hypothetical protein	0.58	-0.33	-0.86	-0.32	0.33	-0.29	-0.95	-0.76	0.38
cce_2898	-	putative plasmid stabilization system protein	-0.39	0.74	0.68	-0.06	-0.33	0.12	0.38	0.28	-0.2
cce_2900	-	hypothetical protein	-0.54	0.44	0.13	0.01	-0.33	0.16	0.39	0.14	-0.5
cce_2902	hypA	hydrogenase expression/synthesis	0.81	-0.41	-0.79	-0.73	0.31	-0.36	-0.66	-0.8	0.35
cce_2903	hypB	hydrogenase accessory protein	0.77	-0.4	-0.83	-0.53	0.37	-0.5	-0.93	-0.79	0.48
cce_2907	hypD	hydrogenase isoenzymes formation protein	0.75	-0.77	-0.77	-0.45	0.59	-0.39	-0.51	-0.37	0.56
cce_2908	apcA	allophycocyanin subunit alpha	-0.47	-0.5	0.31	0.44	-0.55	-0.8	-0.12	0.35	-0.63
cce_2909	apcB	allophycocyanin subunit beta	-0.38	-0.52	0.29	0.31	-0.56	-0.7	-0.05	0.26	-0.67
cce_2911	apcC	phycobilisome LC linker polypeptide	0.01	-0.27	0.26	0.32	-0.11	-0.29	-0.01	0.35	-0.24
cce_2917	-	hypothetical protein	0.35	-0.24	-0.39	0.53	0.57	-0.48	-0.45	0.05	0.63
cce_2919	-	hypothetical protein	-0.78	-0.37	-0.19	0.93	-0.49	-0.69	-0.22	0.7	-0.1
cce_2921	-	hypothetical protein	0.18	-0.47	-0.44	0.28	0.33	-0.53	0	-0.09	0.4
cce_2924	-	hypothetical protein	-0.54	0.32	0.46	0.08	0.02	0.36	0.35	0.13	-0.29
cce_2926	-	hypothetical protein	0.07	-0.35	-0.48	-0.01	0.27	-0.75	-0.77	-0.08	0.48
cce_2927	nadB	L-aspartate oxidase	0.67	-0.71	-0.7	-0.31	0.5	-0.86	-0.71	-0.26	0.47
cce_2932	-	putative galactose-1-phosphate uridyl transferase, class I	0.16	1.12	0.23	-0.8	0.08	1.13	0.67	-0.54	0.15
cce_2933	-	hypothetical protein	0.26	0.74	-0.25	-0.74	0.13	0.53	-0.45	-0.67	0.18
cce_2936	dapB	dihydrodipicolinate reductase	0.45	0.22	-0.1	-0.63	-0.03	0.01	-0.05	-0.42	0.31
cce_2937	-	hypothetical protein	0.85	-3.5	-4.46	-3.28	0.84	-3.44	-4.53	-3.07	1.27
cce_2938	-	hypothetical protein	0.83	-4.46	-4.58	-4.13	1.03	-4.44	-4.57	-4.1	1.32
cce_2939	sbtA	sodium dependent bicarbonate transporter	0.73	-5.06	-5.5	-5.03	0.47	-5.27	-5.64	-4.57	1.18
cce_2947	-	hypothetical protein	-0.61	0.08	0.31	-0.02	-0.37	0.13	0.46	0.09	-0.38
cce_2948	-	hypothetical protein	-0.55	0.59	0.37	0.32	-0.45	0.5	0.65	0.42	-0.54
cce_2949	-	putative 5-formyltetrahydrofolate cyclo-ligase	-0.14	0.29	0.57	0.1	-0.43	0.09	0.85	0.36	-0.47
cce_2950	-	hypothetical protein	0.36	-0.16	-0.05	0.2	0.19	-0.17	0.11	0.38	0.48
cce_2951	-	serine/threonine protein kinase	0.18	-0.45	-0.5	0.13	0.33	-0.4	-0.49	-0.01	0.32
cce_2952	-	hypothetical protein	-0.44	0.63	0.26	-0.42	-0.32	1.04	0.31	-0.27	-0.34
cce_2954	-	S54 family peptidase	-0.31	0.26	0.17	0.31	-0.63	0.06	0.3	0.41	-0.11
cce_2956	-	hypothetical protein	-0.88	0.33	0.83	0.2	-0.59	0.83	1.28	0.8	-0.69
cce_2957	gst2	glutathione S-transferase	-0.57	-0.43	0.13	0.85	-0.37	-0.5	0.07	0.4	-0.2
cce_2959	petA	apocytochrome f	0.05	-0.15	0.33	0.35	-0.13	-0.5	-0.12	0.27	-0.22
cce_2961	znuC	zinc ABC transporter periplasmic binding protein	-0.2	0.38	0.91	0.08	-0.4	0.42	0.98	0.05	-0.59
cce_2962	znuA	zinc ABC transporter ATP-binding protein	-0.71	0.74	0.82	0.41	-0.49	0.94	0.75	0.47	-0.66
cce_2963	znuB	zinc ABC transporter permease	-0.37	0.51	0.59	0.22	-0.38	0.51	0.57	0.22	-0.34
cce_2967	-	magnesium-protoporphyrin IX monomethyl ester cyclase	-0.43	-0.62	0.25	0.7	-0.25	-1.2	0.02	0.47	-0.21
cce_2970	galE2	UDP-glucose 4-epimerase	-0.15	-0.15	-0.02	0.78	0.44	-0.24	-0.15	0.28	0.37
cce_2971	-	putative polyphosphate kinase 2	0.03	-0.42	-0.66	-0.11	0.1	-0.57	-0.18	-0.25	0.39
cce_2972	-	hypothetical protein	-0.23	0.15	0.33	0.02	-0.05	0.52	0.58	0.46	-0.19
cce_2974	-	hypothetical protein	0.43	0.19	-0.11	-0.42	0.47	0.65	-0.28	-0.72	-0.12
cce_2975	hisS	histidyl-tRNA synthetase	0.49	0.16	0.08	-0.24	0.29	0.51	0.2	-0.18	-0.08
cce_2976	-	hypothetical protein	-0.83	-1.02	-0.74	0.73	-0.23	-0.97	-0.32	0.83	0.22
cce_2978	-	putative transposase	-0.23	-0.59	-0.18	0.65	0.38	-0.31	-0.54	0.45	0.57
cce_2981	-	hypothetical protein	0.44	-0.28	-0.25	0.02	0.41	0.24	-0.16	-0.05	0.53
cce_2982	-	protease	0.83	0.21	-0.22	-0.76	0.29	0.38	-0.39	-0.61	0.13
cce_2983	-	hypothetical protein	0.18	-0.78	-0.75	0.14	0.67	-0.63	-1.09	-0.05	0.67
cce_2984	-	hypothetical protein	0.17	0.07	0.2	0.58	0.46	-0.17	0.38	0.46	0.46
cce_2988	-	hypothetical protein	-1.7	-1.7	-1.03	0.67	-0.67	-1.43	-0.19	0.82	-0.06
cce_2989	-	hypothetical protein	0.34	-0.87	-1.21	-0.23	0.34	-0.88	-0.96	-0.37	0.61
cce_2993	-	methyltransferase type 11/UbiE/COQ5 methyltransferase	0.86	0.38	0.03	-0.39	0.34	0.36	0.38	-0.25	0.32
cce_3005	-	carboxypeptidase	-0.21	-0.08	0.02	0.27	-0.05	-0.4	0.1	0.34	0.21
cce_3007	-	hypothetical protein	0.46	-0.4	-0.51	0.14	0.44	-0.54	-0.71	-0.29	0.32
cce_3012	-	hypothetical protein	0.21	0.58	0.17	-0.32	-0.09	0.51	0.75	0.22	-0.32
cce_3013	-	hypothetical protein	-0.13	-0.82	-1.16	0.43	0.38	-1.09	-0.94	-0.13	0.71
cce_3014	-	hypothetical protein	-0.37	-0.83	-1.61	0.04	-0.17	-2.06	-1.96	-0.63	0.58
cce_3020	-	hypothetical protein	0.31	-1.84	-1.33	0.21	0.64	-1.73	-1.42	0.02	0.94
cce_3022	-	hypothetical protein	0.97	0.36	-0.12	-0.87	0.38	0.24	-0.18	-0.65	0.33
cce_3031	isiB1	flavodoxin FldA	-0.48	0.41	0.53	-0.12	-0.65	0.69	0.73	-0.12	-0.59
cce_3038	-	hypothetical protein	-1.21	1.57	0.84	0.03	-0.92	1.76	0.97	0.13	-0.64
cce_3042	-	peptide synthetase	-0.36	1.14	0.88	0.48	-0.18	0.99	0.6	0.14	-0.59
cce_3044	-	hypothetical protein	-0.69	0.97	1.05	-0.16	-0.98	1.23	1.19	0.07	-1.6
cce_3045	-	aminotransferase class-III glutamate-1-semialdehyde aminotransferase	-0.34	0.45	0.97	-0.67	-0.57	0.88	1.3	-0.43	-1.13
cce_3047	-	putative MbtH-like protein	-0.29	0.56	0.78	-0.2	0.16	0.77	0.47	-0.12	-0.21
cce_3050	-	peptide synthetase	-0.53	0.47	0.42	-0.09	-0.94	0.38	0.79	-0.08	-0.45
cce_3051	-	hypothetical protein	-0.5	0.23	0.1	-0.07	-0.56	0.34	-0.11	-0.02	-0.41
cce_3058	-	hypothetical protein	0.26	0.6	0.7	0.43	-0.47	0.79	0.9	0.62	-0.56
cce_3059	-	HlyD family secretion protein	-0.02	0.5	0.37	-0.32	-0.27	0.53	0.52	-0.15	-0.51
cce_3063	-	hypothetical protein	0.21	0.53	0.1	-0.34	-0.09	0.27	0.05	-0.1	-0.05
cce_3065	-	ABC transporter ATP-binding protein	-0.07	-1.23	-1.61	0.24	0.26	-0.8	-1.41	-0.26	0.47
cce_3071	-	hypothetical protein	-0.17	1.04	1	0.38	-0.59	1.1	1.32	0.3	-0.2
cce_3073	-	peptide synthetase	-0.41	0.57	0.6	0.21	-0.49	1.02	1.02	0.46	-0.22
cce_3075	-	peptide synthetase	-1.29	0.2	0.1	0.29	-0.66	0.93	0.18	0.55	-0.45
cce_3076	-	hypothetical protein	0.27	-0.78	-0.66	-0.21	0.31	-0.59	-0.86	-0.52	0.44
cce_3083	-	rfrA pentapeptide repeat-containing protein	-1.36	-2.02	-1.16	0.88	-0.22	-1.95	-1.16	0.58	0.03
cce_3084	-	hypothetical protein	-1.19	-1.94	-1.41	0.83	-0.06	-1.98	-1.38	0.47	0.16
cce_3085	-	hypothetical protein	-0.76	-1.57	-1.1	1.02	0.09	-1.62	-1.24	0.69	0.49
cce_3087	-	hypothetical protein	-0.97	-1.48	0.18	1.43	-0.51	-1.76	-0.42	0.27	-0.7
cce_3088	-	hypothetical protein	-0.62	-1	0.44	0.92	-0.82	-1.43	0.45	0.44	-0.89
cce_3089	-	hypothetical protein	-0.15	-0.33	-0.08	0.55	0.07	-0.57	-0.11	0.42	0.12
cce_3090	-	putative ABC transporter permease	-1.1	-1.46	-1	1.02	-0.23	-1.12	0.18	0.58	-0.13
cce_3091	-	phosphomethylpyrimidine kinase	-0.62	-0.77	-0.96	0.55	-0.22	-0.94	-0.52	0.55	0.36
cce_3093	-	hypothetical protein	0.23	0.15	0	-0.08	0.1	0.6	0.31	-0.06	0.07
cce_3094	argD	acetylornithine aminotransferase	0.66	-0.34	-0.8	-0.32	0.56	-0.26	-1.01	-0.51	0.55
cce_3107	-	elongation factor EF-G fragment	0.19	-0.25	-0.57	0.31	0.57	-0.2	-0.81	-0.16	0.53
cce_3112	-	hypothetical protein	0.41	-0.59	-0.36	-0.26	0.32	-0.86	-0.45	0.06	0.55
cce_3118	-	D-alanine--D-alanine ligase	-0.2	-0.5	-0.52	0.58	0.5	-0.29	0.2	0.5	0.6
cce_3119	-	Na+/solute symporter	-0.62	-1.3	-0.48	0.66	-0.13	-0.87	-0.32	0.53	0.21
cce_3121	-	caffeoyl-CoA O-methyltransferase	-0.77	0.2	0.65	-0.47	-0.95	0.41	1.21	-0.05	-0.54
cce_3123	-	hypothetical protein	-0.34	0.26	0.28	-0.1	-0.43	0.21	0.16	0.31	-0.15
cce_3124	-	hypothetical protein	-1.28	0.71	1.16	0.03	-0.95	0.95	0.97	-0.04	-1.19
cce_3126	-	peroxiredoxin	-3.15	1.22	0.89	-1.44	-2.61	1.39	0.58	-0.63	-3.62
cce_3127	-	FUR family transcriptional regulator	-0.75	0.39	0.61	-0.82	-0.57	0.46	0.27	-0.24	-0.65
cce_3130	-	hypothetical protein	0.28	1.06	0.94	0.45	0.37	0.78	0.66	0.48	0.11
cce_3139	-	hypothetical protein	1.18	-0.49	-0.93	-0.76	0.65	-0.41	-0.86	-0.88	0.34
cce_3140	-	hypothetical protein	0.63	-0.3	-0.83	-0.53	0.2	-0.23	-0.61	-0.39	0.48
cce_3141	-	hypothetical protein	0.7	-0.82	-1.23	-1.06	0.33	-0.59	-1.38	-1.11	0.33
cce_3142	-	hypothetical protein	0.56	0.14	0.13	-0.17	0.32	0.28	0.3	-0.12	0.31
cce_3148	-	hypothetical protein	-0.46	0.66	0.62	-0.56	-0.41	0.81	0.73	-0.23	-0.64
cce_3149	-	hypothetical protein	-0.63	0.95	0.66	-0.16	-0.73	0.54	0.49	0.24	-0.9
cce_3159	-	hypothetical protein	0.41	0.51	0.35	-0.69	-0.01	0.56	0.09	-0.4	-0.32
cce_3161	-	hypothetical protein	0.1	-0.9	-0.46	0.3	0.64	-0.33	-0.12	0.21	0.2
cce_3163	hofD	type 4 prepilin peptidase	-0.02	0.3	0.5	0.07	-0.2	0.44	0.56	0.26	-0.59
cce_3164	rbcS	ribulose bisphosphate carboxylase small subunit	-0.15	-0.09	0.44	0.11	-0.4	-0.26	0.32	0.37	-0.34
cce_3166	rbcL	ribulose bisophosphate carboxylase	-0.55	-0.24	0.34	0.38	-0.6	-0.57	0.1	0.51	-0.21
cce_3170	-	hypothetical protein	-0.18	0.23	0.41	-0.6	-0.26	0.45	0.59	0.17	-0.36
cce_3172	-	dienelactone hydrolase	0.12	-1.09	-0.58	0.02	0.48	-0.64	-0.99	-0.06	0.43
cce_3176	petF5	2Fe-2S ferredoxin	-0.82	0.12	0.63	0.5	-0.66	-0.09	0.71	0.4	-0.49
cce_3177	-	ABC transporter ATP-binding protein	-0.34	0.12	0.26	0.76	-0.43	-0.26	0.52	0.48	0.04
cce_3185	-	hypothetical protein	-0.45	0.2	0.35	0.33	-0.33	0.19	0.31	0.63	0.01
cce_3190	-	two-component response regulator	0.28	-0.62	-0.62	-0.03	0.17	-0.68	-0.61	0	0.51
cce_3191	-	hypothetical protein	0.12	-0.56	-0.32	0.15	0.31	-0.6	-0.34	-0.09	0.45
cce_3200	-	putative type II restriction enzyme HaeII	0.04	0.2	0.04	-0.49	0.03	0.17	-0.09	-0.18	-0.1
cce_3202	icd	isocitrate dehydrogenase	0.77	0.12	-0.19	-0.01	0.24	-0.04	-0.48	-0.4	-0.02
cce_3203	-	hypothetical protein	-0.12	-0.78	0.09	0.46	0.17	-0.68	-0.01	0.17	0.03
cce_3204	-	hypothetical protein	0.75	0.21	-0.23	-0.18	0.28	0.19	0.06	-0.19	0.41
cce_3205	-	D-tyrosyl-tRNA(Tyr) deacylase	-0.39	0.5	0.26	0.36	-0.14	0.4	0.22	0.37	-0.16
cce_3207	-	hypothetical protein	0.01	-0.52	-0.22	0.32	0.21	-0.43	-0.1	0.3	0.29
cce_3208	cpcG	phycobilisome rod-core linker polypeptide	-0.03	-0.26	0.29	0.41	-0.12	-0.48	0.13	0.36	-0.23
cce_3210	-	hypothetical protein	0.27	-1.67	-1.3	0.52	0.12	-1.86	-1.07	0.25	0.35
cce_3211	-	hypothetical protein	0.5	-0.43	0.02	0.31	0.66	-0.39	-0.57	0.09	0.27
cce_3212	-	hypothetical protein	-0.24	0.32	0.09	-0.04	-0.37	0.05	0.14	0.09	-0.14
cce_3213	-	hypothetical protein	-0.09	0.55	0.58	-0.23	-0.38	0.18	0.56	0.11	-0.14
cce_3218	-	hypothetical protein	-0.35	0.52	0.5	-0.34	-0.43	0.25	0.68	0.19	-0.34
cce_3219	-	hypothetical protein	-0.03	0.68	0.57	0.15	-0.2	0.24	0.42	0.1	-0.14
cce_3220	-	hypothetical protein	0.01	0.53	0.34	0.01	-0.35	0.25	0.37	0.22	-0.06
cce_3221	clpB2	ATP-dependent Clp protease ATP-binding subunit	-0.01	0.3	0.24	-0.24	-0.1	0.26	0.38	0.16	-0.06
cce_3222	-	hypothetical protein	-1.4	1.34	0.75	-1.37	-1.45	1.01	0.73	-0.58	-1.85
cce_3225	-	hypothetical protein	-0.29	0.16	-0.08	-0.48	-0.39	0.08	0.28	-0.06	-0.1
cce_3228	-	heterodisulfide reductase subunit B	0.09	-0.35	-0.59	-0.4	-0.11	-0.54	-0.31	-0.49	0.46
cce_3230	-	hypothetical protein	0.59	-0.05	-0.35	-0.71	-0.04	0.01	-0.29	-0.87	0.06
cce_3231	-	hypothetical protein	-0.68	0.37	0.65	0.17	-0.23	0.4	0.59	0.26	-0.45
cce_3233	gmd	GDP-D-mannose 4,6-dehydratase	-0.05	-0.92	-0.26	0.45	0.05	-1.07	-0.32	0.45	0.43
cce_3234	-	undecaprenyl-phosphate galactosephosphotransferase	0.18	-2.03	-2.05	-0.11	0.61	-1.77	-2.14	-0.62	0.53
cce_3235	-	group 1 glycosyl transferase	0.13	-0.59	-0.27	0.23	0.32	-0.52	-0.26	-0.06	0.2
cce_3237	-	glycosyl transferase family protein	0.03	-0.93	-0.79	0.07	-0.04	-1.16	-1.03	0.24	0.51
cce_3238	-	hypothetical protein	-0.35	0.45	0.55	0.4	-0.43	-0.1	0.46	0.64	-0.05
cce_3243	-	hypothetical protein	-1.06	-0.38	0.14	1.09	-0.61	-0.27	0.52	0.62	-0.27
cce_3245	-	hypothetical protein	0.86	-0.05	-0.4	-0.3	0.58	0.07	-0.35	-0.48	0.41
cce_3246	-	malic oxidoreductase	1.38	0.03	-0.38	-1.07	0.49	0.33	-0.44	-0.93	0.31
cce_3248	-	acyl-CoA dehydrogenase family protein	0.79	0.23	-0.24	-0.39	0.24	0.54	0.11	-0.23	-0.05
cce_3251	argF	ornithine carbamoyltransferase	0.89	-0.19	-0.75	-0.85	0.55	0.35	-0.65	-0.82	0.37
cce_3252	-	dihydroorotate dehydrogenase 2	0.75	-0.12	-0.54	-0.61	0.49	0.1	-0.53	-0.75	0.39
cce_3253	pfkA2	6-phosphofructokinase	1.24	-0.38	-0.47	-1.17	0.47	-0.1	-0.37	-0.83	0.38
cce_3256	rpmF	50S ribosomal protein L32	0.29	0.78	0.57	-0.47	-0.37	0.68	0.33	-0.4	-0.75
cce_3257	-	hypothetical protein	0.12	0.86	0.75	0.13	-0.21	0.28	0.64	0.37	-0.04
cce_3260	ribD	riboflavin biosynthesis protein	0.45	-0.81	-1.29	0.07	0.39	-0.7	-1.36	-0.34	0.55
cce_3261	amt1	ammonium/methylammonium permease	0.82	-0.19	-0.53	-0.47	0.39	-0.12	-0.66	-0.92	0.16
cce_3262	-	hypothetical protein	1.17	-0.08	-0.49	-0.41	0.48	-0.09	-0.68	-0.55	0.39
cce_3263	-	hypothetical protein	0.48	0.46	-0.16	-0.45	0.37	0.44	-0.23	-0.44	0.09
cce_3265	petG	cytochrome b6-f complex subunit PetG	0.38	-0.31	0.01	0.43	0.24	-0.49	-0.32	0.03	-0.07
cce_3268	-	hypothetical protein	0.76	-0.6	-0.78	-0.74	0.31	-0.44	-0.87	-0.97	0.18
cce_3269	-	hypothetical protein	1.09	-0.58	-0.68	-1	0.3	-0.22	-0.25	-0.93	0.11
cce_3271	-	hypothetical protein	1.38	0.13	-1.15	-1.7	0.44	0.62	-0.91	-1.96	0.29
cce_3272	-	rfrA pentapeptide repeat-containing protein	0.1	-0.83	-0.18	0.07	0.4	-0.96	-0.45	-0.07	0.25
cce_3273	-	hypothetical protein	0.14	-0.79	-0.25	0.23	0.53	-1.02	-0.57	0.07	0.37
cce_3280	acnB	bifunctional aconitate hydratase 2/2-methylisocitrate dehydratase	0.94	0.11	0.08	-0.76	0.44	0.24	0.06	-0.54	0.24
cce_3284	-	hypothetical protein	0.27	-0.27	-0.43	0	0.2	-0.11	-0.59	-0.21	0.21
cce_3288	-	hypothetical protein	0.35	-0.73	-0.75	0.44	0.32	-0.56	-0.68	0.01	0.34
cce_3292	hisC	histidinol phosphate aminotransferase	0.55	0.42	-0.47	-0.83	0.21	0.44	-0.43	-0.82	0.35
cce_3296	-	hypothetical protein	-0.09	0.65	0.71	-0.39	-0.31	0.14	0.56	-0.12	-0.5
cce_3298	-	hypothetical protein	-0.77	-1.17	-0.56	0.99	0.13	-1.17	-0.73	0.74	0.25
cce_3299	-	hypothetical protein	0.25	0.56	0.47	-0.22	-0.18	0.3	0.31	-0.27	-0.39
cce_3302	-	hypothetical protein	-0.44	-0.83	-1.39	0.48	0.14	-1.09	-1.21	0.32	0.52
cce_3304	-	hypothetical protein	0.49	0.18	-0.09	-0.53	0.09	0.13	-0.23	-0.38	0.19
cce_3312	-	hypothetical protein	-0.43	0.52	0.53	0.42	-0.21	0.29	0.46	0.42	-0.14
cce_3313	-	putative FAD dependent oxidoreductase	0.17	0.65	0.4	-0.63	-0.09	1.08	0.85	-0.58	-0.31
cce_3319	-	hypothetical protein	0.54	0	-0.86	-0.14	0.42	0.29	-0.63	-0.48	0.45
cce_3320	-	two-component response regulator	0.23	-0.37	-0.44	0.11	0.36	-0.22	-0.34	-0.36	0.25
cce_3328	-	hypothetical protein	-0.87	0.75	0.57	-0.11	-0.65	1.02	0.67	0.05	-0.98
cce_3329	-	hypothetical protein	-0.19	1	1.11	-0.01	-0.26	0.06	1.4	0.66	-0.62
cce_3330	groEL2	chaperonin 2	-0.58	0.91	1.21	-0.57	-1.16	0.42	1.04	-0.05	-2.21
cce_3331	-	hypothetical protein	-0.83	0.71	1.08	0.49	-0.91	-0.64	0.84	0.39	-0.7
cce_3332	-	hypothetical protein	-0.18	0.35	0.51	0.46	-0.19	0.12	0.55	0.74	0.13
cce_3335	-	NAD-dependent epimerase/dehydratase	-0.55	-0.02	0.06	0.28	-0.45	-0.13	0.19	0.47	-0.07
cce_3336	-	RNA-binding protein	0.74	0.87	0.57	0.07	0.17	1.33	0.39	0.05	0.15
cce_3338	xdhC	putative xanthine dehydrogenase accessory factor	-0.08	0.54	0.56	-0.13	-0.24	0.16	0.43	0.1	-0.31
cce_3342	-	hypothetical protein	-0.54	0.3	0.91	-0.62	-0.39	0.66	1.08	-0.04	-0.72
cce_3344	-	putative CAB/ELIP/HLIP family protein	-1.35	0.65	0.56	-1.33	-0.4	1.41	0.79	-0.83	-0.79
cce_3353	-	hypothetical protein	-1.11	-1.7	-0.79	0.75	-0.61	-1.49	-0.04	0.72	-0.23
cce_3357	-	hypothetical protein	-0.19	-2.1	-1.83	0.15	0.59	-1.92	-1.88	-0.38	0.72
cce_3358	-	putative bacterioferritin comigratory protein	-0.25	0.18	0.38	-0.09	-0.32	-0.09	0.24	-0.02	-0.6
cce_3359	cobQ	cobyric acid synthase	-0.11	0.34	0.05	-0.58	0.01	0.64	0.3	-0.28	-0.2
cce_3363	-	hypothetical protein	-1.4	-1.13	0.17	1.03	-0.52	-1.03	0.27	1.02	-0.23
cce_3364	-	hypothetical protein	-1.24	-0.95	0.16	0.9	-0.46	-0.99	0.47	0.98	-0.22
cce_3367	-	hypothetical protein	0.1	0.67	0.59	-0.58	-0.2	0.66	0.54	-0.21	-0.37
cce_3368	-	hypothetical protein	0.57	0.73	0.55	-0.55	-0.06	0.6	0.6	-0.02	-0.23
cce_3371	sppA1	protease IV, 36K short form	-0.11	-1.2	-1.19	0.44	0.3	-0.85	-1.06	0.27	0.78
cce_3374	-	hypothetical protein	-0.15	0.5	0.43	0.11	-0.46	0.31	0.71	0.21	-0.24
cce_3375	-	transcriptional regulator	0.36	-0.35	-0.11	0.26	0.61	-0.04	0.11	-0.02	0.54
cce_3377	-	hypothetical protein	0.66	-1.61	-1.26	-0.25	0.54	-1.31	-1.18	-0.78	0.71
cce_3378	-	two-component response regulator	0.34	-2.01	-2.16	-0.22	0.67	-1.85	-2.43	-0.89	0.91
cce_3379	-	two-component sensor histidine kinase	0.41	-1.36	-1.29	-0.33	0.55	-1.26	-1.24	-0.65	0.88
cce_3380	-	hypothetical protein	0.35	-0.35	-0.23	0.01	0.55	-0.25	0.02	-0.07	0.48
cce_3383	-	hypothetical protein	0.49	-0.52	-0.84	-0.05	0.46	-0.03	-0.54	-0.3	0.36
cce_3387	-	hypothetical protein	0.54	-0.42	-0.59	-0.37	0.09	-0.14	-0.33	-0.2	0.51
cce_3388	-	hypothetical protein	0.42	-0.09	-0.4	0.05	0.24	-0.09	-0.26	0.1	0.48
cce_3389	-	hypothetical protein	0.4	0.08	-0.25	0.03	0.2	0.04	-0.14	-0.09	0.4
cce_3395	ndhN	NADH dehydrogenase subunit N	0.54	-0.69	-0.8	-0.52	0.45	-0.47	-0.69	-0.37	0.47
cce_3397	-	hypothetical protein	-0.23	-0.77	-0.76	0.22	0.3	-0.94	-0.91	0.14	0.72
cce_3398	ftrC	ferredoxin thioredoxin reductase catalytic chain	-0.02	-1.16	-0.73	-0.5	-0.03	-1.5	-0.57	-0.09	0.42
cce_3399	-	hypothetical protein	-0.1	-1.89	-1.89	-0.57	-0.28	-2.56	-1.5	0.1	0.72
cce_3404	-	hypothetical protein	0.1	1.02	0.99	0.2	0.03	0.5	0.45	0.35	-0.33
cce_3408	-	hypothetical protein	-0.38	0.3	0.38	0.13	-0.07	0.54	0.59	0.72	0.04
cce_3409	-	hypothetical protein	-0.72	0.31	0.41	0.1	-0.3	0.7	0.5	0.21	-0.57
cce_3410	petC2	cytochrome b6-f complex iron-sulfur subunit	-0.25	0.27	0.7	0.09	-0.3	0.22	0.67	0.32	-0.35
cce_3412	-	hypothetical protein	-1.15	0.88	1.03	-0.33	-1.01	1.02	1.49	0.13	-1.24
cce_3413	-	hypothetical protein	-0.43	0.33	0.21	0.16	-0.32	0.5	0.29	0.37	-0.09
cce_3414	cydB	cytochrome D ubiquinol oxidase chain II	0.36	-0.53	-0.44	0.01	0.45	-0.31	-0.61	-0.24	0.57
cce_3415	cydA	cytochrome D ubiquinol oxidase chain I	0.49	-0.65	-0.45	-0.05	0.41	-0.34	-0.27	-0.25	0.32
cce_3419	-	hypothetical protein	0.54	0.59	0.38	-0.64	-0.04	0.35	0.04	-0.35	-0.29
cce_3423	ugd	UDP-glucose dehydrogenase	-0.38	-0.49	0.37	0.42	-0.18	-0.73	0.2	0.59	0.15
cce_3436	-	hypothetical protein	-0.37	-1.78	-0.94	0.94	-0.19	-1.65	-0.78	0.47	-0.03
cce_3437	-	ATPase	-0.66	-0.96	-0.27	0.84	-0.15	-1.22	0.02	0.5	-0.05
cce_3438	-	hypothetical protein	-0.85	0.13	0.57	-0.11	-0.64	0.22	0.85	0.09	-0.37
cce_3440	-	ThiJ/PfpI peptidase C56 family protein	0.01	-0.51	-0.21	0.16	0.28	-0.34	-0.28	-0.07	0.25
cce_3442	-	hypothetical protein	-0.32	0.46	0.68	-0.44	-0.25	0.82	0.91	0.33	-0.38
cce_3445	-	hypothetical protein	-0.96	-1.78	-1.24	1.34	-0.22	-1.4	-0.58	1.3	0.33
cce_3446	-	hypothetical protein	-0.33	0.63	0.9	-1.01	-1.11	0.78	1.46	-0.23	-1.17
cce_3448	-	hypothetical protein	0.13	-0.2	-0.32	-0.34	0.28	0.14	-0.24	-0.02	0.32
cce_3454	-	hypothetical protein	-0.06	-0.24	-0.33	0.29	0.13	-0.3	-0.39	0.16	0.28
cce_3456	-	transglycosylase-associated protein	0.07	-0.4	-0.76	0.28	0.09	-0.46	-0.4	0.39	0.39
cce_3460	-	group 1 glycosyl transferase	0.33	-0.93	-0.59	0.23	0.5	-0.9	-0.3	0.16	0.42
cce_3463	-	hypothetical protein	-1.18	0.8	0.3	-0.27	-0.97	0.66	0.39	-0.03	-0.99
cce_3464	-	hypothetical protein	1.91	-0.09	-1.08	-1.42	0.39	-0.25	-1.46	-1.29	0.76
cce_3465	glgX	glycogen debranching protein	1.12	-0.11	-0.69	-0.82	0.37	-0.01	-0.68	-0.81	0.44
cce_3466	-	transposase	-0.39	0.67	0.44	-0.03	-0.16	0.59	0.57	0.21	-0.05
cce_3468	-	ArsR family transcriptional regulator	-0.15	0.28	0.58	-0.16	-0.05	0.37	0.57	0.03	-0.27
cce_3469	-	hypothetical protein	-0.17	0.57	0.59	0.28	-0.43	0.57	0.74	0.11	-0.69
cce_3470	-	hypothetical protein	-0.17	0.57	0.81	-0.07	-0.31	0.68	0.77	0.59	-0.3
cce_3471	-	hypothetical protein	0.32	0.69	0.47	0.46	0.06	0.69	0.78	0.5	0.02
cce_3474	-	putative type II site-specific deoxyribonuclease	0.25	0.44	0.25	-0.28	-0.1	0.41	0.3	0.24	0.02
cce_3478	-	hypothetical protein	0.11	-0.93	-0.64	0.08	0.44	-0.56	-0.46	-0.19	0.34
cce_3481	-	hypothetical protein	-0.62	0.41	0.38	0.02	-0.55	0.3	0.44	0.26	-0.52
cce_3483	bicA	putative bicarbonate transporter	-0.26	-0.03	0.6	0.3	-0.23	-0.04	0.35	0.48	-0.22
cce_3490	rpsT	30S ribosomal protein S20	0.14	0.43	0.19	-0.35	-0.17	0.35	0.1	-0.27	-0.27
cce_3492	-	hypothetical protein	-1.6	-1.32	-0.7	0.95	-0.11	-0.75	-0.41	0.51	-0.02
cce_3493	-	alkaline phosphatase	-1.94	-2.28	-1.98	-1.6	-0.46	-0.38	-0.32	-0.41	1.49
cce_3499	-	hypothetical protein	-0.75	1.03	0.99	0.19	-0.47	0.9	0.69	-0.06	-0.91
cce_3505	-	hypothetical protein	-0.83	-1.01	-0.49	0.8	-0.34	-0.98	-0.13	0.68	0.14
cce_3506	-	hypothetical protein	-0.27	-0.63	-0.34	0.37	0.1	-0.48	-0.47	0.34	0.12
cce_3507	-	hypothetical protein	-0.9	-1.42	-0.62	0.65	-0.43	-1.29	-0.26	0.9	0.08
cce_3508	-	putative oxidoreductase iron-sulfur binding subunit, IorA	-0.25	0.75	0.46	-0.15	-0.01	0.75	0.4	0.18	-0.43
cce_3514	-	hypothetical protein	-0.69	0.08	0.05	0.19	-0.21	-0.13	0.14	0.18	-0.16
cce_3515	-	hypothetical protein	-0.58	-0.01	0.47	-0.15	-0.54	-0.17	0.51	0.2	-0.68
cce_3516	bioD	dithiobiotin synthetase	-0.44	0.3	0.61	0.51	-0.17	-0.01	0.61	0.48	-0.41
cce_3517	-	S-layer protein	-0.39	-3.03	-2.68	-0.92	0.54	-1.68	-1.85	-0.1	0.97
cce_3520	-	two-component sensor histidine kinase	0.18	-0.15	-0.12	0.23	0.34	-0.49	-0.07	0.09	0.52
cce_3524	-	hypothetical protein	0.49	-0.79	-0.42	-0.45	0.41	-0.64	-0.27	-0.47	0.11
cce_3525	-	ABC transporter ATP-binding protein	0.01	0.16	0.5	0.44	-0.07	0	0.8	0.51	0.01
cce_3529	-	hypothetical protein	0.37	-0.21	-0.44	-0.01	0.62	0.03	-0.48	0.05	0.52
cce_3532	-	hypothetical protein	1.17	0.05	-0.19	-0.5	0.23	0.37	-0.03	-0.27	0.27
cce_3534	trpS	tryptophanyl-tRNA synthetase	-0.29	0.49	0.63	0.07	-0.27	0.37	0.71	0.36	-0.35
cce_3543	-	hypothetical protein	-0.32	-1.68	-1.31	0.49	0.49	-1.3	-1.3	0.27	0.34
cce_3545	-	hypothetical protein	-0.45	-1.53	-1.75	0.23	-0.19	-1.65	-1.61	0.26	0.8
cce_3546	-	amidase	-0.12	-0.86	-1.48	0.18	0.03	-1.15	-1.71	-0.19	0.61
cce_3547	-	cyclopropane-fatty-acyl-phospholipid synthase	-0.32	-0.68	-0.82	0.02	-0.2	-1.28	-0.94	-0.33	0.38
cce_3548	-	hypothetical protein	-0.15	0.05	0.06	-0.35	-0.12	0.38	0.06	-0.03	0.03
cce_3549	-	hypothetical protein	-0.86	0.54	1.15	-0.39	-0.59	0.8	0.75	-0.36	-1.33
cce_3550	-	transposase	-0.05	-0.34	-0.43	-0.04	0.16	-0.38	-0.25	-0.34	0.38
cce_3553	-	asparaginase	-0.45	0.14	-0.02	0.17	-0.52	-0.06	0.3	0.39	-0.25
cce_3556	-	ArsR family transcriptional regulator	-0.48	0.07	0.57	-0.16	-0.46	0.49	0.85	0.08	-0.83
cce_3557	-	two-component response regulator	-0.55	0.66	0.68	0.19	-0.06	0.26	0.59	0.1	-0.29
cce_3560	-	hypothetical protein	-0.94	0.98	-0.66	-2.1	-0.92	1.85	-0.5	-0.9	0.06
cce_3563	clpS2	putative ATP-dependent Clp protease adaptor protein	-0.37	0.18	0.26	0.05	-0.15	0.42	0.4	0.31	-0.05
cce_3570	-	fibrillin	-0.41	-0.26	-0.06	0.71	-0.42	-0.29	0.06	0.49	-0.11
cce_3571	apcD	allophycocyanin-B	-0.3	-0.35	-0.15	0.4	-0.26	-0.6	-0.2	0.3	-0.2
cce_3572	-	hypothetical protein	0.51	-0.32	-0.79	-0.79	0.37	0.28	-0.74	-0.93	0.17
cce_3574	-	WD repeat-containing protein	-0.02	-0.48	-0.31	0.35	0.13	-0.46	-0.21	0.63	0.48
cce_3575	-	hypothetical protein	-0.36	-0.22	0.03	0.64	-0.16	-0.54	-0.08	0.12	0.04
cce_3577	-	hypothetical protein	0.47	0.6	0.42	-0.33	0.32	0.61	0.19	-0.32	0.08
cce_3579	ftsH2	cell division protein	0.17	-0.48	0.01	0.32	0.16	-0.72	-0.39	0.06	0.08
cce_3580	-	hypothetical protein	0.35	-0.34	-0.58	0.02	0.42	-0.21	-0.88	-0.22	0.47
cce_3582	-	hypothetical protein	0.53	0.01	-0.24	-0.37	0.5	0.26	-0.49	-0.39	0.35
cce_3587	-	zinc-binding oxidoreductase	0.2	-0.7	-0.44	-0.19	0.34	-0.68	-0.63	-0.35	0.17
cce_3590	-	group 1 glycosyl transferase	-0.35	0.41	0.98	0.4	-0.4	0.39	1.11	0.66	-0.47
cce_3591	pyrH	uridylate kinase	-0.16	-0.41	0.52	0.49	-0.37	-0.85	0.28	0.59	-0.27
cce_3592	frr	ribosome recycling factor	-0.18	-0.5	0.56	0.34	-0.45	-0.67	0.33	0.58	-0.45
cce_3593	codA	cytosine deaminase	-0.51	0.23	0.1	-0.12	-0.32	0.17	0.12	0.04	-0.11
cce_3598	-	hypothetical protein	-0.65	0.15	0.23	0.06	-0.56	0.5	0.62	0.27	-0.35
cce_3604	-	hypothetical protein	0.55	-0.84	-0.67	-0.08	0.36	-1.18	-0.89	-0.29	0.64
cce_3606	-	putative Band 7 protein	0.43	-0.86	-0.96	-0.52	0.33	-0.68	-0.63	-0.32	0.53
cce_3607	-	putative phosphoketolase	0.45	-0.82	-0.44	-0.61	1.04	-0.62	-0.69	-0.75	0.62
cce_3608	-	hypothetical protein	0.36	-0.68	-1.04	-0.75	0.4	-0.43	-0.54	-0.67	0.62
cce_3609	-	hypothetical protein	-0.34	0.28	0.19	-0.05	-0.11	0.44	0.71	0.19	0.04
cce_3610	-	hypothetical protein	-0.12	0.46	0.42	-0.48	-0.28	0.37	0.83	-0.05	-0.33
cce_3611	-	hypothetical protein	-0.47	0.6	0.77	0.21	-0.03	0.69	0.81	0.33	-0.38
cce_3612	gap	glyceraldehyde-3-phosphate dehydrogenase	1.02	-0.43	-1.38	-1.34	0.47	-0.17	-1.25	-1.58	0.3
cce_3616	-	hypothetical protein	0.31	-0.26	-0.36	-0.24	0.35	0	-0.41	-0.44	0.26
cce_3617	leuB	3-isopropylmalate dehydrogenase	-0.67	0.23	0.13	-0.15	-0.89	0.58	0.47	0.01	-0.58
cce_3618	-	hypothetical protein	-0.76	0.02	-0.02	0.7	-0.5	0.05	0.25	0.64	-0.29
cce_3621	lepB2	signal peptidase I	0.13	-0.89	-0.44	0.11	0.07	-1.08	-0.24	0.26	0.26
cce_3632	-	putative prenyltransferase	-0.3	-0.29	0.21	0.43	-0.14	-0.42	0.31	0.3	-0.05
cce_3633	psb27	photosystem II 11 kD protein	-0.66	-0.44	0.5	0.69	-0.3	-1.24	-0.02	0.55	-0.26
cce_3634	-	ABC transporter ATP-binding protein	-0.11	-0.57	-0.52	0.03	0.32	-0.79	-0.58	-0.21	0.21
cce_3637	-	Na+/H+ antiporter	0.63	0.18	-0.1	0.28	0.44	0.01	-0.27	0.01	0.42
cce_3638	mnmA	tRNA-specific 2-thiouridylase MnmA	0.15	-0.34	-0.43	0.45	0.36	-0.53	-0.66	0.04	0.53
cce_3639	-	hypothetical protein	0.99	-1.12	-1.39	-1.48	0.79	-0.89	-1.29	-1.73	0.6
cce_3641	-	ABC transporter ATP-binding protein	-0.25	-0.57	-0.25	0.64	-0.18	-0.64	0.04	0.62	-0.07
cce_3644	-	hypothetical protein	-0.22	-0.89	-0.52	1.11	0.24	-1.27	-1.13	0.14	0.26
cce_3645	-	putative peptidase C14, caspase catalytic	-0.15	-0.08	0.11	0.95	0.16	-0.31	-0.05	0.43	0.2
cce_3646	-	hypothetical protein	-0.29	0.65	0.87	0.08	0.03	0.93	0.76	-0.06	-0.26
cce_3647	-	hypothetical protein	-0.41	0.17	0.34	0.4	-0.05	0.06	0.46	0.4	0.1
cce_3652	-	hypothetical protein	-0.13	-0.68	-0.61	0.12	0.58	-0.95	-0.82	-0.37	0.42
cce_3653	-	hypothetical protein	-0.12	-0.87	-0.72	0.19	0.65	-0.91	-0.95	-0.2	0.46
cce_3655	rluD2	pseudouridine synthase	0.27	-0.07	0.03	0.29	0.51	-0.34	-0.02	-0.14	0.36
cce_3659	-	putative glycosyl transferase, group 1	-0.46	0.38	0.07	-0.04	-0.54	0.27	0.23	0.37	-0.34
cce_3662	-	FAD-dependent pyridine nucleotide-disulfide oxidoreductase	-1.5	1.34	0.9	-2.34	-1.09	2.13	0.4	-1.85	-2.08
cce_3666	-	formylmethionine deformylase	-0.27	-1.39	-1.35	0.12	0.1	-1.66	-1.26	-0.2	0.57
cce_3668	-	putative hydroxylase	-0.4	0.02	0.14	0.35	-0.35	0.01	0.41	0.39	0.06
cce_3669	-	hypothetical protein	0.35	-1.28	-1.03	-0.06	0.16	-1.14	-1.42	-0.81	0.18
cce_3670	-	hypothetical protein	-0.32	-1.09	-0.6	0.35	0.2	-1.12	-0.61	0.21	0.15
cce_3671	-	hypothetical protein	0.57	-0.02	-0.25	0.09	0.61	-0.18	-0.29	-0.25	0.63
cce_3676	-	hypothetical protein	1.09	0.05	-0.78	-1.18	0.48	-0.08	-0.93	-1.19	0.53
cce_3677	cbiM	cobalamin (vitamin B12) biosynthesis	1.03	0.03	-0.46	-0.76	0.27	0.02	-0.23	-0.69	0.33
cce_3678	-	hypothetical protein	1.09	-0.02	-0.7	-0.84	0.38	0.02	-0.6	-0.92	0.37
cce_3679	cbiQ2	putative cobalt ABC transporter permease	1.24	-0.14	-0.85	-0.74	0.48	-0.21	-0.85	-1.11	0.54
cce_3680	-	hypothetical protein	1.26	-0.16	-0.62	-0.98	0.13	-0.54	-0.64	-0.97	0.49
cce_3681	moaC	molybdenum cofactor biosynthesis protein MoaC	1.06	-0.42	-0.65	-0.34	0.17	-1.1	-0.9	-0.79	0.6
cce_3685	-	hypothetical protein	0.31	0.28	-0.56	-0.28	0.07	0.15	-0.43	-0.45	0.32
cce_3686	panC	bifunctional pantoate ligase/cytidylate kinase	-0.87	-0.59	-0.09	0.98	-0.1	-0.79	-0.07	0.81	-0.03
cce_3688	-	hypothetical protein	-0.39	-0.51	-0.23	0.32	0.15	-0.26	-0.05	0.34	0.15
cce_3692	-	hypothetical protein	-0.05	0.22	0.39	0.57	0.04	0.19	0.48	0.43	0.13
cce_3693	-	peptidase M23B	-0.21	-1.16	-0.85	0.33	0.02	-1.15	-0.7	0.43	0.19
cce_3694	-	hypothetical protein	0.79	0.13	-0.08	-0.18	0.49	0.3	0.17	-0.22	0.2
cce_3695	-	hypothetical protein	-0.11	-0.52	-0.47	0.43	0.3	-0.53	-0.4	0.25	0.48
cce_3699	-	hypothetical protein	-0.04	-0.85	-0.98	0.27	0.49	-1.13	-1.32	-0.48	0.43
cce_3700	-	ABC transporter ATP-binding protein	-0.14	-0.75	-0.98	0.33	0.15	-0.76	-1.14	0.02	0.28
cce_3702	cobA	uroporphyrin-III C-methyltransferase	0.73	-0.62	-0.73	-0.15	0.42	-0.29	-0.67	-0.49	0.4
cce_3719	alr	alanine racemase	-0.24	-0.75	-0.57	0.61	-0.1	-0.89	-0.28	0.42	0.14
cce_3720	-	hypothetical protein	0.19	-0.69	-0.49	0.42	0.15	-0.79	-0.45	0.27	0.36
cce_3721	-	hypothetical protein	-0.41	0.35	0.4	0.25	-0.23	0.52	0.4	0.34	-0.29
cce_3722	-	two-component hybrid sensor and regulator	0.53	0.21	-0.13	-0.37	0.25	0.13	-0.11	-0.52	0.25
cce_3723	-	two-component hybrid sensor and regulator	0.39	-0.37	-0.41	-0.43	0.13	-0.29	-0.21	-0.38	0.33
cce_3724	-	putative FKBP-type peptidyl-prolyl cis-trans isomerase	0.49	-0.31	-0.61	-0.48	0.36	-0.28	-0.64	-0.69	0.02
cce_3728	cyp	cytochrome P450	0.18	-0.6	-0.36	0.39	0.49	-0.43	-0.47	0.37	0.76
cce_3732	-	hypothetical protein	0.18	-0.51	-0.25	0.28	0.08	-1.08	-0.36	0.04	0.42
cce_3736	-	hypothetical protein	-0.39	0.7	0.33	-0.28	-0.06	0.58	0.13	-0.44	-0.49
cce_3740	-	putative dephospho-CoA kinase	0.66	-0.18	-0.95	-0.64	0.35	0.3	-0.32	-0.68	0.46
cce_3741	-	hypothetical protein	-0.22	0.47	-0.03	-0.01	-0.12	0.49	0.46	-0.1	-0.02
cce_3742	-	hypothetical protein	1.14	0.22	-0.96	-1.3	0.5	0.74	-1	-1.46	0.27
cce_3744	-	putative glycosyl transferase, group 1	-0.32	-0.03	0.41	0.49	-0.23	-0.13	0.66	0.38	-0.21
cce_3746	gnd	6-phosphogluconate dehydrogenase	0.81	0.53	-0.58	-1.57	0.12	0.76	-0.6	-1.57	-0.17
cce_3752	-	hypothetical protein	-0.28	-0.42	-0.31	0.41	0.37	-0.31	-0.22	-0.03	0.35
cce_3754	-	phytoene desaturase	-0.69	0.31	0.41	0.25	-0.69	-0.15	0.73	0.39	-0.3
cce_3756	-	hypothetical protein	-0.81	0.08	0.61	0.63	-0.5	-0.3	0.31	0.73	-0.43
cce_3762	-	hypothetical protein	-0.25	0.05	0.31	0.44	-0.07	-0.52	0.21	0.6	0.3
cce_3763	-	flavin-binding family monooxygenase	-0.54	-0.45	-0.33	0.22	-0.16	-0.75	-0.35	0.51	0.34
cce_3767	-	hypothetical protein	-0.23	-0.16	-0.16	0.28	0.21	-0.33	-0.05	0.17	0.28
cce_3768	-	oligopeptidase A	0.05	-0.26	-0.23	-0.02	0.21	-0.46	-0.25	0.02	0.35
cce_3777	-	hypothetical protein	-0.68	0.75	0.34	-0.16	-0.67	0.6	0.11	-0.07	-0.58
cce_3778	-	hypothetical protein	-0.86	0.88	0.13	-0.06	-0.8	0.23	0.12	-0.02	-0.44
cce_3789	-	hypothetical protein	0.09	0.97	0.77	-0.28	-0.3	0.54	0.61	0.1	-0.45
cce_3790	-	hypothetical protein	-0.43	1.04	0.96	-0.36	-0.71	0.86	1.01	0.22	-0.83
cce_3791	-	hypothetical protein	-0.97	0.74	0.94	-0.38	-0.83	1.12	1	-0.04	-1.12
cce_3797	-	hypothetical protein	-0.9	-0.22	0.32	0.89	-0.78	-0.09	0.59	0.55	-0.8
cce_3798	-	hypothetical protein	-0.74	0.01	0.67	0.74	-0.6	-0.08	0.66	0.78	-0.83
cce_3799	-	hypothetical protein	-0.64	0.81	0.69	-0.35	-0.81	0.8	0.8	-0.13	-0.58
cce_3800	-	hypothetical protein	-0.48	0.62	0.88	-0.47	-0.62	1.13	0.93	-0.27	-0.8
cce_3803	-	hypothetical protein	-0.17	0.54	0.88	-0.57	-0.3	1.02	0.94	-0.68	-0.82
cce_3804	-	transposase	-0.07	0.52	0.88	-0.78	-0.22	1.24	0.94	-0.56	-0.91
cce_3806	-	transposase	-0.12	0.96	0.88	0.57	0.41	0.88	1.06	0.59	0.01
cce_3813	-	hypothetical protein	0.42	-0.69	-0.29	0.18	0.44	-0.83	-0.38	-0.29	0.18
cce_3815	-	hypothetical protein	-0.16	0.54	0.31	-0.14	-0.36	0.53	1.06	0.11	-0.33
cce_3816	purB	adenylosuccinate lyase	-0.01	0.59	0.57	-0.7	-0.42	0.74	0.61	-0.39	-0.57
cce_3817	-	hypothetical protein	-1.1	-0.03	0.41	0.98	-0.44	0.04	0.71	0.21	-0.77
cce_3822	ppc	phosphoenolpyruvate carboxylase	0.6	-0.46	-0.84	-0.15	0.24	-0.22	-0.77	-0.59	0.19
cce_3823	-	hypothetical protein	0.66	-0.14	-0.5	-0.12	0.14	-0.43	-0.5	-0.59	0.41
cce_3825	-	cytochrome P450	0.16	-0.95	-0.85	0.1	0.49	-0.91	-0.86	0.05	0.6
cce_3832	-	hypothetical protein	-0.14	0.79	0.68	0.17	-0.21	0.59	0.59	0.35	-0.32
cce_3833	-	flavoprotein diflavin flavoprotein	0.3	-0.86	-0.93	-0.47	0.42	-0.58	-0.9	-0.83	1
cce_3834	-	hypothetical protein	0.85	-2.4	-2.52	-2.15	0.35	-2.63	-3.06	-2.28	1.58
cce_3835	-	flavoprotein	1.04	-1.64	-1.48	-1.09	0.47	-1.75	-1.52	-1.47	0.9
cce_3839	-	hypothetical protein	-0.28	0.54	-0.04	-0.57	-0.26	0.42	0.17	-0.24	-0.09
cce_3842	glcP	glucose transport protein	-0.21	-0.45	-0.43	0.39	0.25	-0.58	-0.78	0.22	0.61
cce_3843	-	hypothetical protein	0.05	-0.58	-0.44	-0.19	0.31	-0.94	-0.97	0.29	0.42
cce_3852	-	hypothetical protein	0.12	-0.26	-0.36	-0.28	0.22	0.15	-0.27	-0.18	0.38
cce_3859	-	hypothetical protein	-1.14	0.11	-0.3	-0.15	-0.64	0.97	0.27	0.05	-0.35
cce_3861	-	transposase	-0.01	0.23	0.51	0.63	0.17	0.33	0.63	0.47	0.35
cce_3868	-	hypothetical protein	-0.06	-0.95	-0.57	0.47	0.21	-0.69	-0.02	0.33	0.6
cce_3870	-	sulfatase	0.01	-1.93	-0.36	0.34	0.29	-1.34	-0.65	0.56	0.51
cce_3872	-	hypothetical protein	-0.11	-0.45	-0.61	0.57	0.24	-0.48	-0.87	-0.21	0.26
cce_3873	-	hypothetical protein	0.11	-0.28	-0.06	0.41	0.34	-0.46	-0.19	0.15	0.34
cce_3875	-	hypothetical protein	-0.57	0.41	0.74	0.26	-0.28	0.34	0.86	0.36	-0.25
cce_3878	-	hypothetical protein	-0.4	-0.08	-0.09	0.21	-0.02	0.16	0.28	0.56	0.36
cce_3883	mazG	nucleoside triphosphate pyrophosphohydrolase	-0.59	0.27	0.86	-0.49	-0.74	0.57	1.09	0.04	-0.83
cce_3893	-	hypothetical protein	0.22	-0.23	-0.41	-0.04	0.51	-0.33	-0.13	-0.5	0.2
cce_3895	-	two-component response regulator	-0.05	0.44	0.45	0.64	0.14	0.15	0.27	0.4	0.16
cce_3896	lnt	apolipoprotein N-acyltransferase	0.08	-2.17	-1.77	0.28	0.25	-2.45	-1.08	0.29	0.51
cce_3897	-	hypothetical protein	0.04	-1.41	-1.09	0.56	0.66	-1.46	-1.08	0.08	0.59
cce_3898	-	hypothetical protein	-0.03	-0.86	-0.81	0.47	0.27	-0.76	-0.66	0.3	0.24
cce_3900	-	hypothetical protein	0.28	-0.9	-0.84	-0.26	0.49	-0.82	-0.66	-0.38	0.5
cce_3902	-	hypothetical protein	0.17	0.4	-0.11	-0.25	0.05	0.5	-0.11	-0.43	0.15
cce_3907	-	hypothetical protein	-0.41	0.92	0.41	-0.5	-0.36	0.89	0.83	0.11	-0.42
cce_3908	-	hypothetical protein	-0.18	-0.75	-0.39	0.16	0.03	-0.96	-0.37	-0.12	0.12
cce_3909	-	hypothetical protein	-0.29	1.04	0.34	-0.94	-0.24	1.16	0.25	-0.78	-0.36
cce_3910	-	hypothetical protein	-0.13	0.6	0.18	-0.73	-0.03	0.74	0.29	-0.53	-0.31
cce_3912	-	hypothetical protein	0.25	0.1	-0.03	-0.83	-0.17	0.31	0.2	-0.4	-0.3
cce_3913	-	hypothetical protein	0.26	0.38	0.06	-0.56	0.05	0.6	0.11	-0.34	-0.23
cce_3915	-	hypothetical protein	0.17	1.04	-0.02	-1.48	0	1.61	0.09	-1.28	-0.49
cce_3916	-	cation-transporting ATPase, E1-E2 type	1.19	-0.34	-0.56	-1.15	0.55	0.12	-0.33	-0.73	0.44
cce_3919	-	putative endoribonuclease L-PSP	0.23	-0.63	-0.22	-0.1	0.18	-0.54	-0.19	-0.14	0.26
cce_3921	-	hypothetical protein	-0.39	0.49	0.71	-0.63	-0.2	1.65	0.5	-0.34	-0.23
cce_3926	-	hypothetical protein	0.2	-0.28	-0.05	0.09	0.56	-0.24	-0.26	0.17	0.41
cce_3927	-	hypothetical protein	0.04	-2.16	-1.3	-0.43	0.37	-2.05	-1.45	-0.27	0.52
cce_3929	-	hypothetical protein	0.17	-1.04	-0.74	0.09	-0.09	-1.27	-0.23	0.06	0.37
cce_3930	-	hypothetical protein	-0.37	0.02	0.38	0.29	-0.04	-0.15	0.22	0.08	-0.28
cce_3933	accA	acetyl-CoA carboxylase carboxyltransferase subunit alpha	-0.19	0.16	0.26	-0.05	-0.65	0.1	0.51	0.23	-0.51
cce_3934	-	short chain dehydrogenase	-0.37	0.47	0.62	0.34	-0.65	0.19	0.55	0.15	-0.68
cce_3935	folE1	GTP cyclohydrolase I	-0.15	0.49	0.57	0.52	-0.29	0.17	0.45	0.2	-0.23
cce_3937	-	two-component hybrid sensor and regulator	-0.04	0.55	0.28	0.6	-0.19	0.08	0.3	0.42	-0.12
cce_3939	-	hypothetical protein	0.18	-0.35	-0.49	-0.16	0.38	-0.22	-0.56	-0.32	0.2
cce_3941	-	alpha amylase	0.19	0.85	0.48	0.21	-0.64	0.84	1.03	0.55	-0.61
cce_3942	-	hypothetical protein	0.49	0.45	0.45	-0.22	0.02	0.44	0.4	0.04	-0.09
cce_3946	-	hypothetical protein	0.05	-0.01	0.12	-0.56	0.07	0.81	0.69	0.13	-0.06
cce_3949	-	hypothetical protein	0.03	-0.52	-0.19	0.08	0.56	-0.49	-0.54	-0.3	0.44
cce_3951	glyA	serine hydroxymethyltransferase	0.72	0.23	0.06	-0.46	-0.03	0.24	0.16	-0.43	-0.19
cce_3953	-	hypothetical protein	0.42	-0.32	-0.77	-0.31	0.23	-0.29	-0.81	-0.26	0.52
cce_3956	-	hypothetical protein	0.69	-0.15	-0.36	0.09	0.56	-0.04	-0.59	-0.18	0.35
cce_3957	purM	phosphoribosylaminoimidazole synthetase	0.02	-0.64	-0.48	0.25	-0.1	-0.61	-0.24	0.19	0.14
cce_3958	-	glycosyl transferase family protein	-0.72	-1.16	-0.78	0.72	-0.19	-0.72	-0.21	0.74	0.15
cce_3961	hypC	putative hydrogenase expression/formation protein	0.4	0.35	-0.16	-0.77	0.37	0.62	0.03	-0.78	0.16
cce_3962	psaI	photosystem I reaction center subunit VIII	-0.09	-0.58	-0.07	0.39	0.07	-0.84	-0.5	0.19	-0.05
cce_3965	-	hypothetical protein	0.67	-0.34	-0.76	-0.6	0.23	-0.36	-0.91	-0.91	0.18
cce_3967	-	hypothetical protein	0.03	-0.62	-0.22	0.03	0.13	-0.66	-0.14	0	0.19
cce_3969	cbiC1	precorrin-8X methylmutase	0.46	-0.44	-1.15	-0.34	0.58	-0.65	-1.3	-0.7	0.81
cce_3971	-	ABC transporter ATP-binding protein	0.02	0.72	0.36	-0.27	-0.01	0.63	0.27	-0.33	-0.08
cce_3972	cysC	adenylylsulfate kinase	-0.56	-0.63	0.08	0.77	-0.33	-1.4	0.02	0.62	-0.12
cce_3973	-	hypothetical protein	0.08	-0.71	-0.52	0.11	0.17	-1.08	-0.48	0.03	0.41
cce_3974	glpX	fructose 1,6-bisphosphatase II	-0.55	-0.33	0.72	0.63	-0.71	-0.35	0.5	0.89	-0.56
cce_3976	hemA	glutamyl-tRNA reductase	0.06	-0.46	-0.14	0.11	0.15	-0.57	-0.16	0.21	0.19
cce_3977	-	retinal pigment epithelial membrane protein	0.98	-0.76	-1.87	-1.49	0.66	-0.75	-1.92	-2.11	0.76
cce_3978	-	hypothetical protein	1.15	-1.23	-2.54	-1.91	0.97	-0.97	-2.33	-2.54	1.06
cce_3981	-	ArsR family transcriptional regulator	-0.27	0.49	0.54	0.29	-0.86	-0.64	-0.13	-0.38	-1.2
cce_3984	-	ABC phosphate transport system ATP-binding protein	-0.23	0.26	0.25	0.51	-0.1	-0.24	0.09	0.14	-0.18
cce_3986	-	putative 4-hydroxybenzoyl-CoA thioesterase	0.27	-0.03	0.1	0.17	0.45	-0.21	-0.01	-0.04	0.29
cce_3988	trxA2	thioredoxin	-0.17	0.16	0.32	-0.17	-0.45	0.22	0.42	-0.06	-0.63
cce_3989	-	fatty acid desaturase	0.2	-0.35	0.02	0.28	0.24	-0.66	-0.28	-0.05	0.18
cce_3994	-	hypothetical protein	1	-0.38	-0.19	0.05	0.65	-0.82	-0.52	-0.29	0.64
cce_3997	-	hypothetical protein	-0.67	0.38	0.78	-0.59	-0.6	0.68	0.66	0.07	-0.71
cce_3999	-	hypothetical protein	-0.08	0.45	0.85	0.12	-0.13	0.39	0.51	0.31	-0.04
cce_4000	-	hypothetical protein	0.65	-0.08	0.3	0.28	0.62	-0.37	-0.09	0.26	0.28
cce_4003	asnB	asparagine synthetase B	0.3	0.5	-0.08	-0.11	0.17	0.32	-0.02	-0.19	0.09
cce_4007	-	hypothetical protein	0.38	-0.04	-0.02	-0.44	0.25	0.27	0.02	-0.52	-0.02
cce_4009	-	hypothetical protein	0.38	0.91	0.44	0.09	-0.15	0.7	0.34	0.1	-0.16
cce_4011	-	processing protease	-0.1	0.73	0.69	-0.23	-0.24	0.41	0.27	-0.04	-0.36
cce_4013	rplC	50S ribosomal protein L3	-0.27	1.01	0.52	-0.13	-0.72	0.72	0.47	-0.38	-0.81
cce_4014	-	hypothetical protein	-0.12	0.92	0.49	-0.26	-0.52	0.78	0.33	-0.29	-0.55
cce_4015	rplD	50S ribosomal protein L4	-0.15	1.18	0.68	-0.18	-0.36	0.89	0.34	-0.4	-0.54
cce_4016	rplW	50S ribosomal protein L23	-0.07	1.17	0.84	-0.35	-0.32	0.84	0.35	-0.53	-0.6
cce_4017	rplB	50S ribosomal protein L2	0.14	0.97	1	-0.51	-0.57	0.86	0.77	-0.43	-0.86
cce_4018	rpsS	30S ribosomal protein S19	-0.06	1.06	1.1	-0.56	-0.65	0.75	0.81	-0.42	-1.03
cce_4019	rplV	50S ribosomal protein L22	-0.2	1.16	0.88	-0.46	-0.57	0.74	0.59	-0.29	-0.79
cce_4020	rpsC	30S ribosomal protein S3	0.06	1.29	1.14	-0.64	-0.8	0.76	0.79	-0.17	-1.01
cce_4021	rplP	50S ribosomal protein L16	0.29	1.01	1.23	-1.01	-0.98	0.81	1.17	-0.22	-1.26
cce_4022	rpl29	50S ribosomal protein L29	0.21	1.04	1.08	-0.73	-0.79	0.87	0.96	-0.19	-1.11
cce_4023	rpsQ	30S ribosomal protein S17	0.18	1.2	1.06	-0.8	-0.86	0.97	0.85	-0.32	-1.17
cce_4024	rplN	50S ribosomal protein L14	0.32	1.28	1.32	-0.69	-0.72	0.96	1.13	-0.21	-1.08
cce_4025	rplX	50S ribosomal protein L24	0.11	1.33	1.2	-0.67	-0.72	0.89	0.88	-0.36	-1.13
cce_4026	-	hypothetical protein	0.13	1.32	1.22	-0.63	-0.73	0.92	0.91	-0.36	-1.22
cce_4027	rplE	50S ribosomal protein L5	-0.04	1.29	1.12	-0.68	-0.92	1.01	0.88	-0.44	-1.27
cce_4028	rpsH	30S ribosomal protein S8	0.14	1.28	1.17	-0.56	-0.83	0.97	0.97	-0.36	-1.03
cce_4029	rplF	50S ribosomal protein L6	0.25	1.31	1.23	-0.75	-0.86	0.92	1.13	-0.15	-0.94
cce_4030	rplR	50S ribosomal protein L18	0.31	1.31	1.26	-0.74	-0.84	1.05	1.2	0.06	-0.8
cce_4031	rpsE	30S ribosomal protein S5	0.16	1.28	1.09	-1	-0.79	0.94	0.84	-0.35	-0.99
cce_4032	rplO	50S ribosomal protein L15	0.02	1.13	1.19	-0.77	-0.8	0.95	0.97	-0.46	-1.29
cce_4033	secY	preprotein translocase subunit SecY	-0.01	0.94	0.69	-0.57	-0.68	0.43	0.49	-0.35	-0.83
cce_4034	adk	adenylate kinase	0.09	1.28	1	-0.69	-0.92	0.69	0.96	-0.45	-0.94
cce_4035	infA	translation initiation factor IF-1	-0.1	1.02	0.61	-0.41	-0.75	0.65	0.55	-0.32	-0.53
cce_4036	rpl36	50S ribosomal protein L36	-0.03	0.18	0.15	-0.39	-0.33	0.25	0.14	-0.33	-0.46
cce_4041	truA	tRNA pseudouridine synthase A	0.22	0.47	0.54	-0.25	-0.36	0.17	0.44	-0.11	-0.42
cce_4042	rpl13	50S ribosomal protein L13	0.33	0.5	0.68	-0.08	-0.3	0.19	0.54	0.07	-0.41
cce_4050	-	hypothetical protein	0.06	-0.78	0.06	0.54	0.33	-1.23	-0.21	0.15	0.3
cce_4052	-	putative FAD-dependent pyridine nucleotide-disulfide oxidoreductase	-0.44	0.31	0.61	-0.26	-0.54	-0.06	0.6	0.17	-0.53
cce_4057	-	hypothetical protein	0.08	0.7	0.92	0.34	0.04	0.44	0.8	0.44	-0.12
cce_4063	-	hypothetical protein	-0.06	-0.53	-0.76	0.09	0.15	-1.09	-0.82	0	0.53
cce_4066	-	putative addiction module toxin, Txe/YoeB	-0.15	0.45	0.45	-0.29	-0.02	0.31	0.51	0.17	-0.2
cce_4067	-	hypothetical protein	-0.18	0.48	0.21	-0.17	0.06	0.58	0.23	0.07	-0.16
cce_4069	-	hypothetical protein	0.27	-0.47	-0.53	0.44	0.42	-0.53	-0.73	-0.16	0.51
cce_4070	-	hypothetical protein	0.7	0.13	-0.11	-0.32	0.25	-0.01	-0.21	-0.51	0.43
cce_4071	-	cobalt ABC transporter ATP-binding protein	0.31	-0.12	-0.23	0.06	0.62	0.01	-0.47	-0.15	0.52
cce_4074	-	hypothetical protein	-0.06	0.6	0.63	0.34	-0.12	0.22	0.62	0.35	0.06
cce_4076	-	amidase	0.16	-0.19	0.04	0.45	0.43	-0.06	-0.05	0.06	0.29
cce_4077	dnaE-n	DNA polymerase III subunit alpha	0.49	-0.71	-0.36	-0.26	0.46	-0.87	-0.51	-0.12	0.38
cce_4078	-	hypothetical protein	0.51	-0.78	-0.28	0.11	0.65	-0.67	-0.39	-0.07	0.05
cce_4080	-	hypothetical protein	-0.29	0.96	0.32	-0.43	-0.49	0.99	0.81	-0.52	-0.6
cce_4084	trxM1	thioredoxin M	-0.64	0.44	0.14	0.39	-0.36	0.21	0.18	0.52	-0.26
cce_4085	-	hypothetical protein	-0.12	0.48	0.54	0	-0.07	0.55	0.37	0.21	-0.04
cce_4087	rpsJ	30S ribosomal protein S10	0.05	0.74	1.05	-0.43	-0.56	0.27	1.01	-0.22	-0.75
cce_4094	-	hypothetical protein	0.12	-0.07	0.04	0.6	0.2	-0.21	-0.09	0.32	0.24
cce_4095	-	hypothetical protein	0.89	-1.59	-1.73	-0.41	0.84	-1.06	-1.67	-0.86	0.69
cce_4098	-	putative amidohydrolase 2	0.24	-0.4	-0.56	0.13	0.11	-0.46	-0.44	0.14	0.32
cce_4099	-	hypothetical protein	0.24	-0.15	-0.34	0.21	0.31	-0.23	-0.25	0.05	0.37
cce_4101	-	peroxidase	-0.1	0.82	0.7	-0.45	-0.39	0.31	0.64	-0.11	-0.43
cce_4106	-	hypothetical protein	0.34	1.1	-0.02	-0.93	0.1	0.85	-0.13	-1.04	0.08
cce_4107	-	hypothetical protein	-0.27	1.07	-0.39	-2.22	-0.74	1.55	-0.04	-1.56	-0.65
cce_4108	-	hypothetical protein	0.05	0.69	-0.37	-0.7	0.03	1.16	-0.36	-0.73	0.09
cce_4109	coxB3	cytochrome c oxidase subunit II	0.31	0.97	0.2	-0.88	0.21	1.39	0.07	-0.66	0.07
cce_4110	coxA3	cytochrome c oxidase subunit I	0.53	0.75	-0.15	-0.93	0.49	1.03	-0.57	-0.99	0.17
cce_4111	coxC3	cytochrome c oxidase subunit III	0.51	0.07	-0.46	-0.02	0.58	0.26	-0.69	-0.36	0.45
cce_4113	-	devA-like ABC transporter ATP-binding protein	0.25	-0.54	-0.51	-0.1	0.41	-0.73	-0.26	-0.19	0.46
cce_4114	-	devC-like ABC transporter permease	0.31	-0.34	-0.32	0.28	0.32	-0.37	-0.69	-0.11	0.19
cce_4117	acp	acyl carrier protein	-0.56	0.31	0.64	0.28	-0.55	-0.22	0.55	0.42	-0.54
cce_4118	fabF	3-oxoacyl-(acyl carrier protein) synthase II	-0.34	0.18	0.65	0.35	-0.37	-0.49	0.5	0.48	-0.37
cce_4119	-	hypothetical protein	-0.16	0.31	0.1	-0.2	0.02	0.53	0.24	-0.06	-0.05
cce_4120	-	hypothetical protein	-0.35	0.08	0.1	0.28	-0.09	-0.26	-0.02	0.49	-0.03
cce_4121	-	hypothetical protein	-0.59	0.27	0.35	0.25	-0.48	-0.4	0.35	0.43	-0.31
cce_4122	chlG	bacteriochlorophyll/chlorophyll a synthase	-0.41	0.25	0.28	0.74	-0.22	-0.19	-0.11	0.52	-0.26
cce_4123	rpsO	30S ribosomal protein S15	0.13	0.53	0.46	-0.45	-0.16	0.13	0.32	-0.51	-0.41
cce_4124	-	putative thiol-specific antioxidant protein	-0.29	0.75	0.52	0.24	-0.05	0.42	0.44	0.32	-0.02
cce_4126	-	hypothetical protein	-0.28	0.53	0.49	0.46	-0.62	0.28	0.4	0.24	-0.62
cce_4128	-	hypothetical protein	-0.43	0.52	0.14	-0.19	-0.84	0.45	0.37	0.33	-0.51
cce_4129	-	S-layer protein	0.47	-2.2	-2.06	-0.37	0.51	-1.98	-2.31	-0.85	0.41
cce_4130	folC	folylpolyglutamate synthase	-0.14	-0.51	-0.49	-0.03	-0.21	-0.82	-0.48	0.06	0.26
cce_4131	ccdA	c-type cytochrome biogenesis protein	0.31	-0.18	-0.24	0.22	0.15	-0.47	-0.36	0.04	0.5
cce_4132	ccs1	c-type cytochrome biogenesis protein	0.06	-0.21	-0.45	0.22	0.14	-0.25	-0.39	0.03	0.42
cce_4135	-	hypothetical protein	0.03	0.28	0.37	-0.29	-0.08	0.33	0.17	0.03	-0.17
cce_4139	-	hypothetical protein	0.13	-1.74	-0.91	0.09	0.71	-1.37	-1.05	-0.2	-0.14
cce_4140	hisA	1-(5-phosphoribosyl)-5-[(5-phosphoribosylamino)methylideneamino] imidazole-4-carboxamide isomerase	0.31	-0.84	-0.54	0.05	0.55	-0.81	-0.36	-0.17	0.22
cce_4141	-	hypothetical protein	-1.08	-1.44	-0.29	0.84	-0.49	-1.18	-0.34	0.86	-0.18
cce_4142	sigG	RNA polymerase sigma factor RpoE	-1.04	-1.36	-0.24	0.65	-0.47	-1.2	-0.37	0.65	-0.18
cce_4147	-	penicillin-binding protein 1B	-0.95	-0.95	-0.8	0.86	-0.02	-0.56	-0.45	0.68	0.09
cce_4151	bioF	8-amino-7-oxononanoate synthase	0.63	0.12	-0.29	0.15	0.42	0.24	-0.51	-0.01	0.52
cce_4152	aspS	aspartyl-tRNA synthetase	0.66	-0.29	-0.25	-0.27	0.33	-0.43	-0.18	-0.37	0.44
cce_4153	-	hypothetical protein	1.04	-0.22	-0.83	-1.83	0.01	0.17	-0.45	-1.24	0.29
cce_4154	-	hypothetical protein	0.99	-0.1	-0.93	-1.63	0.17	0.1	-0.85	-1.34	0.44
cce_4155	-	hypothetical protein	0.57	-0.28	-0.38	-0.78	0.47	0.13	-0.81	-0.3	0.49
cce_4157	-	hypothetical protein	-0.13	-0.9	-1.08	0.96	0.13	-1.24	-0.91	0.61	0.29
cce_4159	-	hypothetical protein	-0.36	-0.14	0.32	0.62	-0.13	0.15	0.17	0.3	-0.22
cce_4160	-	acylphosphatase	-0.12	0.28	0.22	0.14	-0.09	0.15	0.54	0.33	0.03
cce_4161	-	hypothetical protein	-0.25	0.12	0.26	-0.39	-0.68	0.13	0.71	-0.1	-0.47
cce_4162	-	hypothetical protein	-0.29	0.58	0.6	-0.12	-0.52	0.48	0.74	0.2	-0.61
cce_4163	-	phosphoglycerate mutase	-0.9	0.99	0.56	0.11	-0.86	0.48	0.41	0.3	-0.71
cce_4164	-	phosphoglycerate mutase	-0.24	-0.42	-0.3	0.1	0.03	-0.53	-0.45	-0.15	-0.17
cce_4169	-	hypothetical protein	-0.2	0.06	0.07	0.31	0.11	-0.23	0.09	0.43	0.04
cce_4172	-	hypothetical protein	0.26	-0.36	-0.19	0.23	0.42	-0.13	-0.12	0.11	0.42
cce_4174	-	hypothetical protein	-0.22	-0.05	0.57	0.6	-0.23	-0.09	0.89	0.64	-0.23
cce_4175	-	hypothetical protein	-0.43	0.95	0.52	-0.24	-0.56	0.65	0.81	0.18	-0.33
cce_4176	-	hypothetical protein	-0.71	0.42	0.42	-0.14	-0.41	0.7	0.58	0.07	-0.71
cce_4178	-	hypothetical protein	-0.11	-0.38	-0.36	0.53	-0.01	-0.46	-0.17	0.28	0.25
cce_4179	-	hypothetical protein	0.11	-0.25	-0.39	0.3	0.34	-0.17	-0.48	0.04	0.5
cce_4180	-	hypothetical protein	-0.19	0.54	0.11	-0.12	-0.21	0.54	0.05	-0.11	-0.43
cce_4182	-	hypothetical protein	-0.31	0.65	0.63	-0.27	-0.58	0.34	0.75	0.32	-0.38
cce_4183	-	two-component response regulator	-0.36	0.6	0.89	-0.29	-0.71	0.64	1.04	0.03	-0.86
cce_4186	-	glycosyl transferase family protein	-0.1	-0.27	-0.27	0.47	0.28	-0.19	-0.19	0.28	0.2
cce_4187	-	peptide chain release factor 2	-0.86	-0.93	-0.43	0.46	-0.31	-0.87	-0.05	0.65	0.04
cce_4188	-	hypothetical protein	-0.09	-0.81	-0.47	0.6	0.31	-0.48	-0.32	0.27	0.16
cce_4189	-	hypothetical protein	-0.6	0.21	0.3	-0.62	-1.24	0.14	0.36	-0.21	-1.29
cce_4191	-	methyl accepting chemotaxis protein	-0.13	-0.45	-0.5	0.59	0.05	-0.41	-0.5	0.64	0.34
cce_4192	-	hypothetical protein	0.35	-0.29	-0.39	-0.4	0.19	-0.05	-0.17	-0.35	0.3
cce_4197	-	hypothetical protein	0.88	-0.49	-0.84	-0.2	0.59	-0.26	-0.2	-0.25	0.51
cce_4205	-	hypothetical protein	0.03	0.24	-0.02	-0.15	-0.17	0.57	0.51	-0.17	-0.09
cce_4206	-	hypothetical protein	-1.13	-1.57	-1.08	1.47	-0.16	-1.53	-0.57	0.9	0.06
cce_4211	-	hypothetical protein	0.49	0.38	0.23	-0.76	0.02	0.68	0.29	-0.4	-0.12
cce_4212	-	rfrA pentapeptide repeat-containing protein	0.03	0.03	0.2	0.35	0.18	-0.18	0.04	0.6	0.3
cce_4214	-	hypothetical protein	-0.18	-0.89	-0.78	0.41	0.24	-0.88	-0.78	0.32	0.51
cce_4222	rpl25	50S ribosomal protein L25	-0.29	0.71	0.84	-0.31	-0.69	0.41	0.79	-0.14	-0.85
cce_4223	-	hypothetical protein	0.63	0.27	-0.54	-0.94	-0.11	0.29	-0.38	-1	0.52
cce_4227	ilvB	acetolactate synthase	0.98	-0.11	-0.21	-0.33	0.39	-0.01	-0.33	-0.42	0.11
cce_4231	-	transposase	-0.01	0.72	0.39	-0.12	-0.12	0.6	0.31	0.23	-0.12
cce_4232	-	transposase	0.11	0.59	0.16	-0.45	-0.04	0.89	0.25	-0.32	-0.39
cce_4233	-	hypothetical protein	-0.32	0.98	0.88	-0.13	-0.46	0.67	0.82	0.41	-0.36
cce_4240	-	transposase	-0.73	0.68	0.49	0.03	-0.31	0.46	0.85	0.42	-0.26
cce_4245	-	hypothetical protein	-0.51	0.43	0.57	0.46	-0.27	0.44	0.41	0.6	-0.23
cce_4247	clpC1	ATP-dependent Clp protease regulatory subunit	0.38	-0.44	-0.14	-0.13	0.19	-0.21	-0.24	-0.09	0.08
cce_4257	-	hypothetical protein	-0.02	0.69	0.79	-0.38	-0.3	0.59	0.85	-0.14	-0.43
cce_4261	-	putative addiction module toxin, Txe/YoeB	-0.56	0.19	0.85	-0.49	-0.36	0.69	0.96	0.01	-0.84
cce_4272	-	hypothetical protein	-0.1	-0.1	0.38	0.29	-0.15	-0.39	0.43	0.43	-0.17
cce_4273	psaM	photosystem I reaction center subunit XII	0.04	-0.21	-0.05	0.43	0.16	-0.49	-0.5	0.26	0.03
cce_4274	-	hypothetical protein	0.27	-0.81	-0.29	0.43	0.15	-0.85	-0.22	0.33	0.02
cce_4277	-	putative saccharopine dehydrogenase	0.15	-0.43	-0.5	0.06	0.3	0.03	-0.41	-0.1	0.42
cce_4278	crtO	zeta-carotene desaturase	0.03	-0.38	-0.33	0.15	0.37	-0.2	-0.26	-0.03	0.42
cce_4279	ccmN	carbon dioxide concentrating mechanism protein	-0.62	0.7	1.06	0.47	-0.45	0.22	0.82	0.86	-0.43
cce_4283	ccmK2	carbon dioxide concentrating mechanism protein	-0.42	-0.19	0.51	0.07	-0.69	-0.25	0.61	0.5	-0.32
cce_4285	-	hypothetical protein	-1.44	0.51	1.03	0.26	-1.02	0.49	1.01	0.57	-1.01
cce_4288	-	putative two-component response regulator	-0.38	0.93	0.71	0.05	-0.3	0.93	0.61	-0.03	-0.32
cce_4290	-	hypothetical protein	0.18	-0.07	-0.36	0.02	0.27	-0.12	-0.34	-0.04	0.51
cce_4299	ndhD1	NAD(P)H-quinone oxidoreductase subunit 4	1.03	-0.85	-1.59	-1.06	0.53	-0.61	-1.82	-1.45	0.39
cce_4300	-	hypothetical protein	-0.17	0.44	0.52	-0.02	-0.19	0.18	0.55	0.17	-0.16
cce_4301	-	hypothetical protein	-0.28	0.86	1.43	-0.41	-0.43	0.87	1.18	0.18	-0.75
cce_4304	tpiA	triosephosphate isomerase	-0.13	-0.68	-0.31	-0.12	0.19	-0.63	-0.28	-0.18	0.15
cce_4306	-	hypothetical protein	0.36	-1.28	-1.09	0.1	0.7	-0.71	-0.94	-0.15	0.71
cce_4307	-	putative heme peroxidase	0.34	-1.1	-0.87	0.01	0.62	-0.67	-0.86	0.03	0.71
cce_4312	-	hypothetical protein	-0.31	0.64	0.51	-0.24	-0.11	0.78	0.42	-0.31	-0.31
cce_4316	-	methyl accepting chemotaxis protein	-0.18	-0.43	-0.18	0.68	0.25	-0.57	0.12	0.44	0.25
cce_4323	-	hypothetical protein	-0.34	0.41	0.47	0.2	-0.35	0.81	0.57	0.23	-0.35
cce_4324	fpg	formamidopyrimidine-DNA glycosylase	-0.07	-0.61	-0.52	-0.17	0.17	-0.49	-0.53	0.29	0.48
cce_4325	psaE	photosystem I reaction center subunit IV	0.38	-0.6	-0.39	0.12	0.24	-0.48	-0.74	-0.09	0.02
cce_4326	-	hypothetical protein	0.26	-0.91	-0.99	-0.04	0.72	-0.63	-0.92	-0.04	0.78
cce_4327	-	hypothetical protein	-0.27	-0.32	-0.45	0.26	0.25	-0.23	-0.39	-0.02	0.46
cce_4328	ecaA	putative carbonic anhydrase	-0.1	0.34	0.66	-0.09	-0.11	0.78	0.68	0.17	-0.37
cce_4332	-	hemolysin-type calcium-binding protein	-0.08	0.09	0.44	0.06	-0.09	0.33	0.56	0.4	-0.02
cce_4334	-	hypothetical protein	-0.05	0.17	0.14	-1.01	-0.2	0.72	0.02	-0.85	-0.83
cce_4338	-	hypothetical protein	0.29	-0.17	-0.34	-0.51	0.27	-0.21	-0.14	-0.27	0.24
cce_4339	-	hypothetical protein	0.37	0.36	0.09	-0.11	0.07	0.36	0.21	-0.23	-0.02
cce_4340	-	hypothetical protein	0.31	0.31	0.2	-0.63	0.22	0.76	0.21	-0.61	-0.31
cce_4350	bioB	biotin synthetase	0.32	0.09	0.41	0.57	0.13	-0.08	0.54	0.42	0.1
cce_4354	purH	bifunctional phosphoribosylaminoimidazolecarboxamide formyltransferase/IMP cyclohydrolase	0.45	0.67	-0.15	-0.41	0.12	0.45	-0.38	-0.35	0.19
cce_4355	-	hypothetical protein	0.02	0.27	0.37	0	-0.47	0.19	0.44	-0.07	-0.58
cce_4356	-	malic enzyme	-0.3	0.33	0.33	-0.22	-0.13	0.71	0.19	-0.23	-0.48
cce_4357	-	UbiE/COQ5 methyltransferase	0.21	-0.64	-0.4	-0.02	0.44	-0.84	-0.62	-0.1	0.4
cce_4361	-	hypothetical protein	-0.23	1.09	0.47	-0.6	-0.54	0.78	0.47	0.38	-0.32
cce_4369	-	hypothetical protein	0.05	-0.15	-0.15	0.55	0.33	-0.22	-0.07	0.1	0.55
cce_4370	argG	argininosuccinate synthase	0.61	0.08	-0.58	-0.56	0.12	0.33	-0.7	-0.97	0.02
cce_4371	-	hypothetical protein	0.7	-0.18	-0.64	-1.16	0.1	-0.09	-0.73	-1.53	-0.05
cce_4373	-	hypothetical protein	0.36	0.39	0.2	-0.19	0.35	0.42	-0.13	-0.46	0.26
cce_4375	-	hypothetical protein	0.5	0.48	-0.57	-1.41	0.44	1.06	-0.79	-1.43	0.23
cce_4377	-	hypothetical protein	-0.18	0.11	0.35	0.42	-0.2	-0.08	0.45	0.55	-0.09
cce_4378	hemC	porphobilinogen deaminase	0.03	-0.41	-0.12	0.55	0.26	-0.75	-0.02	0.32	0.37
cce_4379	-	hypothetical protein	-0.19	-0.35	-0.27	0.15	0.01	-0.92	-0.34	-0.02	0.26
cce_4383	-	hypothetical protein	-0.57	-0.7	-0.48	1.1	0.05	-0.83	-0.36	0.74	0.3
cce_4385	-	cation-transporting P-type ATPase	0.27	-0.36	-1.04	-0.36	0.32	-0.26	-1.06	-0.53	0.34
cce_4386	-	hypothetical protein	0.31	0.52	0.37	-0.5	0.18	0.33	0.17	-0.14	0.09
cce_4390	rnhA	ribonuclease H	0.62	0.67	0.16	-0.82	0.29	1.13	0.12	-0.39	0.01
cce_4391	-	guanosine-3	0.32	0.31	-0.14	-0.86	0.16	0.78	-0.09	-0.55	0
cce_4395	-	putative Rieske 2Fe-2S family protein	-0.72	-1.13	-0.34	0.79	0.05	-0.9	-0.35	0.81	0.28
cce_4396	-	ArsR family transcriptional regulator	-1.14	0.54	0.84	0.1	-0.34	0.46	0.16	0.21	-0.62
cce_4397	-	rfrA pentapeptide repeat-containing protein	-0.3	0.36	0.27	0.13	-0.14	0.34	0.12	0.31	-0.05
cce_4398	rplI	50S ribosomal protein L9	-0.17	0.5	0.5	-0.39	-0.46	0.2	0.6	-0.12	-0.47
cce_4404	manA2	mannose-6-phosphate isomerase	0.51	0.02	0.05	-0.3	0.69	0.15	-0.46	-0.17	0.27
cce_4407	-	hypothetical protein	-0.19	0.38	0.58	0.05	-0.1	0.41	0.52	-0.06	-0.3
cce_4412	-	magnesium-protoporphyrin IX monomethyl ester cyclase	-0.18	0.2	0.33	0.03	-0.21	0.07	0.36	0.33	-0.57
cce_4415	cbiQ1	putative cobalt ABC transporter permease	-0.37	0.75	0.67	0.14	-0.43	-0.02	0.78	0.57	-0.38
cce_4416	-	two-component response regulator	-0.31	0.39	0.34	0.2	-0.37	-0.05	0.75	0.36	0
cce_4420	folB	dihydroneopterin aldolase	-0.33	0.43	0.66	0.15	-0.13	0.21	0.68	0.47	0.01
cce_4421	-	putative rhomboid-like protein	-0.08	-0.65	-0.67	0.06	0.38	-0.64	-0.71	-0.09	0.39
cce_4425	-	hypothetical protein	-0.19	0.78	0.81	0.02	-0.15	0.61	0.69	0.08	-0.14
cce_4427	-	hypothetical protein	-0.56	0.83	0.85	0.04	-0.62	0.48	0.82	0.16	-0.65
cce_4428	-	hypothetical protein	-0.32	0.05	0.11	0.31	-0.18	-0.2	0.09	0.25	0.08
cce_4431	-	hypothetical protein	0.15	-0.43	-0.5	-0.13	0.26	-0.59	-0.33	-0.25	0.31
cce_4432	glnA	glutamine synthetase	0.67	0.04	-0.05	-0.66	0.01	-0.23	-0.27	-0.72	-0.23
cce_4435	-	hypothetical protein	1.46	0.01	-1.12	-1.16	0.23	0.31	-0.76	-1.2	-0.16
cce_4436	deaD	ATP-dependent RNA helicase	0.06	0.87	0.28	-0.61	-0.55	0.55	0.15	-0.51	-0.18
cce_4437	-	hypothetical protein	0.18	0.6	0.23	-0.89	-0.45	0.59	0.33	-0.34	-0.03
cce_4440	aroB1	3-dehydroquinate synthase	-0.61	0.65	0.42	-0.21	-0.54	0.54	0.67	0.16	-0.42
cce_4441	psbN	photosystem II protein	0.03	-0.06	0.32	0.49	0.11	-0.29	-0.21	0.15	0.13
cce_4443	-	hypothetical protein	-0.1	0.37	0.12	0.02	-0.1	0.41	0.22	0.28	-0.21
cce_4444	-	hypothetical protein	-0.26	1.06	0.69	-0.16	-0.33	1.29	0.48	-0.19	-0.92
cce_4445	-	hypothetical protein	0.2	-0.29	-0.14	0.05	-0.03	-0.44	-0.5	-0.22	-0.27
cce_4446	petN	cytochrome b6-f complex subunit PetN	0.07	-0.41	-0.39	-0.11	0.1	-0.46	-0.6	-0.13	-0.06
cce_4450	-	hypothetical protein	0.87	-1.85	-1.99	-1.44	0.73	-0.61	-1.59	-2.04	0.71
cce_4451	-	hypothetical protein	0.55	-1.04	-1.82	-0.08	0.58	-0.08	-2.11	-0.92	0.75
cce_4452	-	hypothetical protein	1.09	-1.49	-1.91	-1.03	0.78	-1.49	-2.17	-1.6	0.89
cce_4453	-	putative TatD DNase-like metal-dependent hydrolase	0.7	-1.62	-1.64	-0.83	0.78	-1.02	-1.75	-0.91	0.88
cce_4455	aroB	3-dehydroquinate synthase	1.15	-2.25	-1.72	-1.05	0.74	-1.95	-1.94	-0.82	0.95
cce_4456	-	hypothetical protein	0.57	-0.68	-0.71	-0.09	0.72	-0.22	-0.93	-0.25	0.68
cce_4457	-	hypothetical protein	0.56	-0.69	-0.78	-0.1	0.65	-0.39	-0.9	-0.47	0.7
cce_4459	-	hypothetical protein	0.23	-0.44	-0.4	0.19	0.24	-0.41	-0.17	-0.07	0.46
cce_4465	-	hypothetical protein	0.45	-0.32	-0.28	0.06	0.13	-0.57	-0.23	0.06	0.42
cce_4470	-	hypothetical protein	-0.38	0.4	0.94	-0.51	-0.32	0.77	0.9	-0.09	-0.61
cce_4472	-	hypothetical protein	-0.09	0.56	0.41	-0.74	-0.04	0.99	0.39	-0.38	-0.19
cce_4476	-	hypothetical protein	0.48	-0.71	-0.95	0.39	0.65	-1.06	-1.02	-0.05	0.89
cce_4478	ilvG	acetolactate synthase 3 catalytic subunit	0.81	-0.38	-0.44	-0.6	0.33	-0.04	-0.39	-0.33	0.21
cce_4479	menA	1,4-dihydroxy-2-naphthoate octaprenyltransferase	-0.27	0.21	0.36	0.45	-0.56	-0.17	0.67	0.45	-0.17
cce_4480	menF	isochorismate synthase	-0.24	0.61	0.56	-0.02	-0.26	0.36	0.55	0.06	-0.37
cce_4483	atpI	F0F1 ATP synthase subunit A	-0.35	-0.36	0.4	0.46	-0.59	-0.8	0.1	0.37	-0.72
cce_4484	atpH	F0F1 ATP synthase subunit C	-0.11	0.21	0.41	0.59	-0.12	-0.19	0.04	0.3	-0.41
cce_4485	atpG	F0F1 ATP synthase subunit B	-0.5	-0.15	0.71	0.42	-0.66	-0.56	0.56	0.43	-0.83
cce_4486	atpF	F0F1 ATP synthase subunit B	-0.21	-0.15	1.01	0.44	-0.64	-0.62	0.87	0.57	-0.76
cce_4487	atpD	F0F1 ATP synthase subunit delta	-0.26	-0.21	0.84	0.47	-0.65	-0.66	0.68	0.65	-0.63
cce_4488	atpA1	F0F1 ATP synthase subunit alpha	-0.36	-0.14	0.59	0.54	-0.51	-0.75	0.24	0.61	-0.47
cce_4489	atpC1	F0F1 ATP synthase subunit gamma	-0.26	0	0.96	0.32	-0.68	-0.56	0.79	0.51	-0.87
cce_4490	-	hypothetical protein	-0.88	-0.53	0.3	0.76	-0.78	-0.84	0.35	0.62	-0.69
cce_4494	-	hypothetical protein	0.33	-0.67	-0.89	0.37	0.42	-0.88	-0.99	-0.2	0.51
cce_4496	-	hypothetical protein	0.08	-0.86	-0.55	0.19	0.41	-1.46	-0.41	0.3	0.37
cce_4497	-	inositol monophosphate family protein	0.34	-0.32	-0.26	0.1	0.19	-0.07	-0.16	0.05	0.2
cce_4498	-	alpha/beta hydrolase	0.38	-0.31	-0.21	0.2	0.55	0.04	-0.39	-0.21	0.28
cce_4500	-	hypothetical protein	-0.25	0.48	0.52	0.03	-0.26	0.33	0.54	0.17	-0.29
cce_4503	-	hypothetical protein	0	-0.83	-0.62	0.34	0.3	-0.87	-0.53	-0.35	-0.09
cce_4504	-	hypothetical protein	0	-0.74	-0.47	0.38	0.16	-0.59	-0.35	-0.15	-0.14
cce_4506	-	hypothetical protein	-0.21	1.06	0.59	-0.47	-0.44	1.01	0.58	-0.28	-0.46
cce_4509	-	hypothetical protein	0.27	-0.26	-0.2	0.38	0.08	-0.46	-0.07	0.07	0.51
cce_4510	shc	squalene-hopene cyclase	0.78	-1.37	-1.67	-0.47	0.9	-0.68	-1.81	-0.79	0.77
cce_4512	lysC	aspartate kinase	0.67	-1.1	-0.89	-0.29	0.69	-0.62	-0.94	-0.08	0.5
cce_4516	-	hypothetical protein	-0.99	-1.27	-0.39	0.77	-0.04	-1.11	-0.06	0.75	0.08
cce_4518	psbK	photosystem II reaction center protein K	-0.41	-0.19	0.08	0.43	-0.32	-0.52	-0.34	0.23	-0.52
cce_4520	hisD2	histidinol dehydrogenase	0.4	-0.28	-0.29	0.09	0.39	-0.23	-0.28	0.08	0.4
cce_4524	rph	ribonuclease PH	-0.69	0.28	0.31	0.82	-0.38	0.12	0.15	0.27	-0.27
cce_4525	-	hypothetical protein	-0.63	0.01	0.3	1.17	-0.36	-0.08	0.12	0.6	-0.03
cce_4526	-	short chain dehydrogenase/reductase family oxidoreductase	-0.25	-0.42	-0.27	0.33	0.02	-0.28	-0.31	0.19	0.71
cce_4530	-	hypothetical protein	-0.24	0.32	0.61	0.28	-0.4	-0.07	0.58	0.57	-0.18
cce_4531	-	hypothetical protein	1.03	-0.72	-1.28	-0.77	0.45	-0.56	-1.09	-0.75	0.7
cce_4536	-	hypothetical protein	-0.27	0.22	0.71	-0.16	-0.25	0.49	0.23	-0.09	-0.88
cce_4539	-	FO synthase subunit 2	-0.39	0.27	0.34	0.22	-0.25	0.24	0.7	0.58	-0.11
cce_4540	ftsW	putative cell division protein	-0.89	-0.66	-0.3	0.62	-0.38	-0.96	0.02	0.69	-0.02
cce_4542	-	two-component response regulator	-0.07	1.31	0.57	-0.74	-0.38	0.92	0.44	-0.26	-0.44
cce_4543	-	two-component response regulator	0.27	0.92	0.3	-0.58	-0.08	0.55	0.24	-0.09	-0.07
cce_4547	-	hypothetical protein	0.12	-0.53	-0.6	0.16	0.2	-0.37	-0.3	0.06	0.3
cce_4551	-	hypothetical protein	0.15	-0.48	-0.64	-0.02	-0.14	-1.08	-0.97	-0.36	0.33
cce_4553	-	hypothetical protein	-0.33	0.04	0.3	0.24	-0.2	-0.49	0.24	0.32	0.1
cce_4557	-	group 1 glycosyl transferase	-1.09	-0.56	-0.15	0.74	-0.71	-1.26	-0.08	0.89	-0.1
cce_4559	-	hypothetical protein	-0.31	-0.33	-0.06	0.34	-0.14	-1.14	-0.21	0.19	-0.02
cce_4562	-	hypothetical protein	0.43	-0.37	0.02	0.35	0.69	-0.32	-0.3	0.12	0.41
cce_4563	-	hypothetical protein	0.65	-0.09	0.16	0.06	1.03	-0.69	-0.53	-0.02	0.63
cce_4569	-	endonuclease V	-0.1	0.56	0.75	0.31	0.05	0.4	0.98	0.38	-0.33
cce_4571	sqdB	sulfolipid biosynthesis protein	-0.21	0.19	0.54	0.36	-0.49	-0.37	0.69	0.63	-0.36
cce_4572	-	hypothetical protein	0.63	-0.28	-0.49	-0.76	0.37	0.05	-0.08	-0.77	0.1
cce_4573	-	hypothetical protein	0.66	-0.08	-0.13	-0.49	0.42	0.11	-0.1	-0.23	0.37
cce_4575	-	exonuclease SbcD	-0.4	-0.49	-0.29	0.73	-0.45	-1.79	-0.53	-0.19	-0.15
cce_4579	-	two-component hybrid sensor and regulator	0.34	-0.16	0.06	0.13	0.45	-0.31	-0.15	-0.15	0.34
cce_4580	-	hypothetical protein	-0.38	-1.27	-0.82	-0.34	-0.3	-1.04	-0.91	-0.65	-0.32
cce_4586	-	DegT/DnrJ/EryC1/StrS aminotransferase family protein	-0.08	-0.08	0.14	0.54	0.07	-0.3	0.2	0.31	0.18
cce_4589	-	group 1 glycosyl transferase	-0.04	-0.7	-0.74	0.19	0.59	-1.49	-1.26	-0.62	1.17
cce_4591	gmk	guanylate kinase	0.61	-0.24	-0.29	-0.35	0.22	-0.04	-0.12	-0.38	0.32
cce_4599	-	putative cytochrome oxidase assembly	0.76	0.2	-0.48	-1.05	0.33	0.41	-0.57	-0.98	0.31
cce_4600	ctaB	protoheme IX farnesyltransferase	1.47	-0.67	-1.62	-1.52	0.62	-0.18	-1.77	-1.84	0.58
cce_4603	-	hypothetical protein	-0.3	-0.92	-1.12	0.32	0.16	-0.76	-0.86	0.21	0.59
cce_4604	-	putative nucleotidyltransferase/Poly(A) polymerase	0.69	-0.29	-0.45	-1.38	0.47	-0.06	-0.36	-0.94	0.56
cce_4605	-	hypothetical protein	0.39	-0.47	-0.52	0.2	0.67	-0.72	-0.8	-0.36	0.62
cce_4607	-	hypothetical protein	0.18	-0.74	-0.56	0.19	0.51	-0.86	-0.29	-0.53	0.35
cce_4610	-	hypothetical protein	0.59	-0.44	-1.31	-0.82	0.65	0.01	-1.25	-1.83	0.48
cce_4611	-	hypothetical protein	0.52	-0.4	-0.97	-0.47	0.71	-0.19	-0.92	-1.31	0.53
cce_4614	-	glycosyl transferase	-0.75	0.76	0.88	0.05	-0.91	0.5	0.97	0.26	-1.1
cce_4615	-	dolichyl-phosphate-mannose synthase	0.32	-0.14	-0.33	0.2	0.03	-0.27	-0.4	0.06	0.13
cce_4619	-	hypothetical protein	-0.27	0.43	0.01	-1.04	-0.22	0.99	0.23	-0.59	-0.54
cce_4623	-	cell death suppressor protein	0.02	-0.59	-0.23	0.22	0.51	-0.57	-0.36	-0.05	0.35
cce_4627	tktA	transketolase	-0.73	0.42	0.71	0.16	-0.78	0.08	0.51	0.33	-0.86
cce_4636	-	rfrA pentapeptide repeat-containing protein	-0.24	0.74	0.62	0.07	-0.22	0.86	0.61	0.35	-0.29
cce_4637	-	N-acetyl-glucosamine-6-phosphate deacetylase	-0.18	0.79	0.58	-0.49	-0.16	0.54	0.6	-0.09	-0.09
cce_4638	purE	phosphoribosylaminoimidazole carboxylase	-0.91	0.87	0.53	-0.21	-0.8	0.66	0.76	-0.02	-0.99
cce_4645	secF	preprotein translocase subunit SecF	-0.69	0.26	0.22	0.05	-0.76	-0.09	0.61	0.17	-0.39
cce_4646	secD	preprotein translocase subunit SecD	-0.18	0.27	0.44	0.65	0.01	0.28	0.21	0.23	-0.23
cce_4647	pdhB	pyruvate dehydrogenase E1 component beta subunit	-0.1	0.56	0.89	0.3	-0.17	-0.03	0.58	0.34	-0.17
cce_4654	-	group 1 glycosyl transferase	0.26	-0.41	-0.17	0.3	0.26	-0.42	-0.18	0.13	0.31
cce_4662	-	hypothetical protein	-0.17	0.11	0.4	0.22	-0.27	-0.33	0.51	0.57	-0.31
cce_4664	-	hypothetical protein	0.67	0.61	-0.92	-1.35	0.17	1.11	-0.45	-1.03	-0.13
cce_4665	-	ATP-dependent protease	-0.72	0.62	0.88	-0.03	-0.38	0.7	0.6	0.02	-0.72
cce_4666	pheA	prephenate dehydratase	1.02	0.14	-0.12	-0.23	0.5	0.71	-0.14	-0.45	0.19
cce_4674	rbfA	ribosome-binding factor A	0.23	-0.65	-0.3	0.06	0.25	-0.71	-0.32	-0.07	0.06
cce_4677	-	hypothetical protein	-0.03	-0.96	-0.92	-0.02	0.4	-1.23	-0.89	-0.26	0.38
cce_4678	-	phosphoribosyltransferase	0.6	-0.37	-0.46	-0.03	0.32	-0.37	-0.41	-0.16	0.3
cce_4680	psbZ	photosystem II reaction center protein Z	-0.2	-0.62	-0.11	0.42	-0.11	-0.87	-0.48	0.39	-0.18
cce_4681	-	hypothetical protein	-0.04	0.35	0.16	-0.17	-0.02	0.35	0.43	-0.09	-0.06
cce_4682	-	putative phosphoglucomutases	-0.32	0.58	0.48	-0.22	-0.23	0.59	0.6	-0.04	-0.34
cce_4683	-	putative MscS mechanosensitive ion channel	-0.03	0.71	0.76	0.07	-0.12	0.3	0.58	0.08	-0.51
cce_4685	thiS	sulfur carrier protein ThiS	0.47	0.4	0.28	-0.81	0.04	0.25	0.08	-0.58	-0.01
cce_4687	talA	transaldolase AB family	0.91	0.41	-0.28	-1.44	0.14	0.63	-0.2	-1.34	-0.23
cce_4688	-	hypothetical protein	0.57	-0.36	-0.44	-0.52	0.41	-0.1	-0.26	-0.48	0.18
cce_4692	ppsA	phosphoenolpyruvate synthase	0.82	-0.89	-1.04	-1.12	0.75	-0.5	-1.01	-0.77	0.35
cce_4693	pyrB	aspartate carbamoyltransferase catalytic subunit	-0.14	-0.3	-0.06	0.54	-0.1	-0.64	-0.15	0.43	0.25
cce_4694	-	hypothetical protein	-0.13	0.15	0.29	0.02	-0.17	0.05	0.38	0.08	-0.26
cce_4695	-	hypothetical protein	0.26	-0.37	-0.34	0.02	0.39	-0.18	-0.44	0.09	0.28
cce_4698	-	hypothetical protein	-0.21	0.18	0.22	0.23	-0.19	-0.39	0.24	0.13	-0.31
cce_4701	gst3	glutathione S-transferase	0.83	0.14	-0.31	-0.56	0.76	0.22	-0.4	-0.64	0.74
cce_4702	feoA3	ferrous iron transport protein A	0.65	-0.27	-0.22	-0.79	0.43	0.07	-0.32	-1.1	0.03
cce_4705	-	hypothetical protein	0.45	-0.27	-0.45	-0.07	0.54	-0.3	-0.65	-0.43	0.52
cce_4706	-	hypothetical protein	0.33	-0.28	-0.66	-0.28	0.34	-0.56	-0.69	-0.41	0.63
cce_4707	-	hypothetical protein	0.12	-0.57	-0.96	-0.29	0.39	-0.91	-0.87	-0.59	0.65
cce_4710	rsu2	pseudouridine synthase	0.18	0.03	-0.33	0.22	0.28	-0.24	-0.27	0.04	0.37
cce_4711	-	hypothetical protein	0.57	0.58	0.2	-0.62	-0.12	0.47	0.54	-0.11	-0.21
cce_4714	-	NarL family two-component response regulator	-0.09	-0.11	-0.29	-0.83	0.06	0.17	-0.29	-0.73	-0.05
cce_4715	kaiB2	putative circadian clock protein	0.28	0.41	0.16	-0.33	0.13	0.59	0.08	-0.14	0.13
cce_4716	kaiC2	circadian clock protein KaiC	0.3	0.3	0.12	-0.59	-0.11	0.35	0.36	0	-0.03
cce_4718	lepA	GTP-binding protein LepA	0.12	-0.51	-0.35	0.02	0.15	-0.33	-0.26	0.06	0.19
cce_4719	-	hypothetical protein	-0.06	-0.8	-0.04	0.58	0.32	-0.47	-0.09	0.05	0.05
cce_4721	-	WD40-like beta-propeller protein	0.19	0.24	0.24	-0.35	-0.02	0.32	0.3	-0.15	-0.15
cce_4724	-	glycosyl transferase family protein	-0.56	0.37	0.38	-0.03	-0.36	0.72	0.49	0.01	-0.53
cce_4726	-	hypothetical protein	-0.98	0.29	0.17	0.88	-0.37	-0.15	0.16	0.6	-0.16
cce_4727	-	hypothetical protein	-0.89	-0.27	0.02	0.85	-0.29	-0.42	0.2	0.62	-0.18
cce_4735	ddl	D-alanyl-alanine synthetase A	-0.84	-0.72	-0.46	1.15	-0.08	-0.71	-0.23	0.78	-0.07
cce_4737	-	hypothetical protein	-0.12	0.54	0.43	0.24	-0.02	0.48	0.16	0.2	-0.32
cce_4741	-	hypothetical protein	0.34	-0.97	-1.06	-0.08	0.39	-0.82	-1	0.04	0.46
cce_4743	pgl	6-phosphogluconolactonase	0.64	0.14	-0.52	-0.66	0.18	0.39	-0.35	-0.56	0.18
cce_4746	-	putative type II restriction enzyme HgiDI	-0.8	0.59	0.76	-0.25	-0.83	-0.19	0.64	0.43	-0.38
[truncated: 152 more rows]

## Sheet: Model2
cce_0013	-	hypothetical protein	-0.38	0.18	0.09	-0.05	-0.36	0.38	0.35	0.27	-0.315
cce_0015	-	hypothetical protein	-0.6	1.16	1.21	-0.03	-0.84	0.36	0.75	0.53	-0.695
cce_0019	-	hypothetical protein	-0.31	-0.34	-0.05	0.2	0.02	-0.4	-0.15	0.11	-0.015
cce_0021	-	hypothetical protein	0.19	-0.31	-0.47	-0.49	0.08	-0.07	-0.53	-0.55	0.145
cce_0022	-	hypothetical protein	0.1	-0.3	-0.28	-0.3	0.31	-0.07	-0.41	-0.27	0.09
cce_0025	-	hypothetical protein	0.4	0.01	0.31	-0.38	0.42	0.17	0.03	-0.22	0.03
cce_0029	-	rfrA pentapeptide repeat-containing protein	-0.93	0.3	0.98	0.33	-0.99	0.34	1.05	1.09	-1.145
cce_0032	feoB1	ferrous iron transport protein B	0.98	0.28	-0.15	-0.32	0.54	0.55	-0.53	-1	0.48
cce_0037	-	hypothetical protein	-0.12	0.62	0.65	-0.17	-0.3	0.45	0.56	0.05	-0.3
cce_0038	-	hypothetical protein	-0.35	0.3	0.11	0.6	-0.55	0.51	0.87	0.23	-0.415
cce_0043	gmhA	phosphoheptose isomerase	0.03	-2.27	-2.12	-0.06	0.45	-2.14	-2.03	-0.48	0.435
cce_0048	-	hypothetical protein	-0.26	0.74	0.9	0.18	-0.18	1	0.96	0.58	-0.095
cce_0049	-	hypothetical protein	0.22	0.76	1.02	-0.19	0.24	0.53	0.68	0.24	0.015
cce_0053	-	hypothetical protein	-0.34	0.92	0.76	0.17	-0.57	0.1	0.44	0.21	-0.39
cce_0056	-	hypothetical protein	0.01	-0.33	-0.27	-0.19	-0.09	-0.65	-0.34	-0.06	0.32
cce_0058	-	hypothetical protein	-0.19	0.63	0.77	-0.41	-0.49	0.75	0.87	-0.26	-0.485
cce_0059	-	hypothetical protein	-0.1	0.76	0.43	0.12	-0.19	0.73	0.48	0.2	-0.115
cce_0064	argC	N-acetyl-gamma-glutamyl-phosphate reductase	0.67	-0.28	-0.49	-0.29	0.43	-0.25	-0.36	-0.44	0.345
cce_0065	-	transporter	0.35	-0.17	-0.3	-0.25	0.4	0.21	-0.62	-0.53	0.28
cce_0066	-	DASS family sodium/sulfate transporter	0.44	-0.62	-0.14	-0.8	0.47	-0.61	-0.52	-0.24	0.17
cce_0068	exoD2	exopolysaccharide synthesis protein	-0.5	0.42	-0.24	0.46	0.08	0.77	-0.12	0.16	0.17
cce_0078	-	chloride channel protein	1.09	-0.3	-0.63	-0.35	0.49	0.29	-0.54	-0.45	0.375
cce_0079	-	hypothetical protein	-0.4	-0.07	0.34	0.1	-0.38	0.15	0.14	-0.02	-0.41
cce_0086	-	hypothetical protein	0.38	-0.1	-0.59	0.07	0.19	-0.17	-0.47	-0.08	0.615
cce_0087	-	metallophosphoesterase	-0.01	-0.57	-0.64	0.61	0.15	-0.2	-0.66	0.14	0.28
cce_0088	-	hypothetical protein	0.16	-0.74	-0.67	0.26	0.57	-0.91	-0.63	0.3	0.72
cce_0098	-	hypothetical protein	-0.04	-0.76	-0.25	0.07	-0.04	-0.71	0.01	0.1	-0.095
cce_0103	rpiA	ribose-5-phosphate isomerase A	0.02	0.63	0.6	-0.07	-0.38	0.2	0.69	-0.04	-0.305
cce_0107	-	reverse transcriptase	0.16	-0.57	-0.55	-0.44	0.16	-0.28	-0.52	-0.44	0.085
cce_0109	-	hypothetical protein	-0.01	-0.64	-0.88	0.31	0.47	-0.84	-0.9	-0.17	0.495
cce_0113	-	putative transport protein	-0.37	0.16	0.26	0.34	-0.2	0.26	0.21	0.18	-0.165
cce_0116	-	hypothetical protein	-1.19	-0.08	0.52	0.24	-1.02	-0.38	0.5	0.72	-0.875
cce_0117	-	hypothetical protein	-0.92	0.28	0.29	0.69	-0.56	-0.14	0	0.65	-0.52
cce_0118	-	hypothetical protein	0.88	-0.56	-1.04	-1.28	0.65	-0.08	-0.8	-1.37	0.42
cce_0119	-	hypothetical protein	0.93	-0.55	-1.71	-2.01	0.6	0.18	-1.46	-1.86	0.32
cce_0121	-	hypothetical protein	0.29	-0.14	-0.24	-0.1	0.51	-0.42	-0.6	-0.15	0.315
cce_0123	thiL	thiamine monophosphate kinase	0.02	0.44	0.39	0.49	-0.16	0.29	0.37	0.27	0.125
cce_0126	-	putative glycosyl transferase, group 1	-0.38	0.58	0.73	0.24	-0.39	0	0.81	0.31	-0.395
cce_0133	-	cell wall hydrolase/autolysin family protein	0.19	-0.44	-0.47	-0.02	0.42	-0.24	-0.6	-0.47	0.415
cce_0134	-	putative methyltransferase	-0.09	0.14	0.53	0.22	0.12	0.45	0.75	0.02	-0.235
cce_0135	-	putative rehydrin	-0.22	0.55	0.83	-0.28	-0.54	0.28	1	0.03	-0.735
cce_0136	rpmB	50S ribosomal protein L28	-0.48	0.14	-0.12	-0.34	-0.42	-0.04	-0.19	-0.27	-0.465
cce_0138	-	hypothetical protein	0.21	-0.3	-0.17	-0.28	0.19	-0.55	-0.28	-0.15	0.305
cce_0148	-	cation-translocating ATPase	0.32	-0.28	-0.28	-0.04	0.1	-0.32	-0.25	0.01	0.3
cce_0149	-	putative protein serine/threonine phosphatase	-0.4	0.86	0.93	-0.09	-0.41	0.82	0.99	0.23	-0.715
cce_0155	lrtA	light repressed protein	0.45	0.06	-0.31	-0.33	0.27	0.21	-0.04	-0.12	-0.06
cce_0164	-	two-component sensor histidine kinase	-0.39	0.24	0.74	0.07	-0.21	0.47	0.78	0.15	-0.37
cce_0169	-	hypothetical protein	-0.51	0.78	0.5	-0.08	-0.64	0.51	0.8	0.21	-0.45
cce_0172	hemL	glutamate-1-semialdehyde aminotransferase	-0.45	0.53	0.69	-0.15	-0.52	0.48	0.64	0.12	-0.675
cce_0174	gst1	glutathione S-transferase	0.22	-0.81	-0.58	0.3	0.63	-0.66	-0.86	0.33	0.535
cce_0177	-	putative CsbD-like protein	0.91	-0.37	-0.44	-0.96	0.44	-0.16	-0.41	-0.85	0.59
cce_0183	spoIID	sporulation protein	0.18	-1.36	-1.1	-0.01	0.3	-1.17	-0.69	-0.17	0.325
cce_0186	-	hypothetical protein	0.93	-0.14	-0.92	-0.59	0.52	-0.12	-1.07	-0.97	0.51
cce_0190	-	hypothetical protein	0.05	0.17	-0.13	0.07	0.15	0.56	-0.05	-0.14	-0.025
cce_0195		RND family multidrug efflux transporter; nonfunctional due to frameshift	0.35	-0.6	-0.23	0.38	1	-0.5	-0.79	0.45	0.57
cce_0197	-	putative camphor resistance CrcB protein	-1.48	-1.02	-0.57	1.16	-0.59	-0.98	-0.21	0.88	-0.25
cce_0203	-	hypothetical protein	-0.18	0.34	0.79	0.22	-0.11	0.07	0.79	0.58	-0.155
cce_0206	-	alcohol dehydrogenase	-0.42	0.46	0.52	0.19	-0.41	0.36	0.57	0.4	-0.17
cce_0212	-	hypothetical protein	0.43	-0.31	-0.35	-0.1	0.19	-0.68	-0.56	0.04	0.515
cce_0213	-	hypothetical protein	0.81	-0.52	-0.53	0.13	0.33	-0.52	-1	-0.45	0.405
cce_0216	-	hypothetical protein	-0.04	0.65	0.91	-0.19	-0.43	0.19	1.14	0.31	-0.435
cce_0220	-	two-component sensor histidine kinase	0.24	-0.47	-0.3	0.09	0.11	-0.44	-0.3	-0.04	0.18
cce_0223	rplL	50S ribosomal protein L7/L12	0.13	0.75	0.72	-0.43	-0.43	0.62	0.54	-0.35	-0.765
cce_0230	-	hypothetical protein	0.14	-0.24	-0.38	0.22	0.27	-0.38	-0.32	0.06	0.48
cce_0233	-	hypothetical protein	0.47	0.07	-0.44	-0.22	0.31	-0.01	-0.27	-0.41	0.27
cce_0234	-	hypothetical protein	0.45	-0.23	-0.08	0.46	0.39	-0.39	0.02	0.13	0.48
cce_0253	-	glycosyl transferase family protein	0.55	-0.3	-0.19	-0.03	0.4	-0.34	-0.51	-0.46	0.39
cce_0266	-	hypothetical protein	0.2	-0.32	-0.38	-0.18	0.14	-0.73	-0.25	0.28	0.58
cce_0268	-	HAD-superfamily phosphatase	-0.19	0.35	0.55	-0.11	-0.36	0.25	0.61	0.01	-0.47
cce_0269	-	hypothetical protein	0.37	-0.74	-0.65	0.19	0.62	-0.81	-0.94	-0.19	0.65
cce_0270	-	hypothetical protein	0.29	-0.64	-0.67	-0.01	0.37	-0.45	-0.83	-0.05	0.575
cce_0272	-	hypothetical protein	0.21	-0.38	-0.71	-0.25	0.7	-0.17	-0.63	-0.02	0.375
cce_0273	-	hypothetical protein	0.38	-0.49	-0.47	-0.21	0.73	-0.08	-0.29	0.39	0.395
cce_0274	-	hypothetical protein	0.19	-1.08	-0.4	-0.29	0.88	-0.65	-0.44	-0.23	-0.165
cce_0278	-	rfrA pentapeptide repeat-containing protein	-0.47	0.47	0.2	0.19	-0.07	0.14	0.56	0.23	0.135
cce_0282	hisF	imidazole glycerol phosphate synthase subunit HisF	0.32	0.18	0.26	-0.32	0.23	0.36	0.14	-0.32	0.05
cce_0287	-	proton extrusion protein PcxA	1.21	-0.18	-1.12	-1.22	0.67	-0.3	-1.39	-0.96	0.66
cce_0288	-	hypothetical protein	-0.46	0.67	0.48	0.44	-0.21	0.33	0.34	0.42	0.09
cce_0294	dapA	dihydrodipicolinate synthase	-0.24	0.41	0.36	-0.21	-0.27	0.31	0.38	-0.08	-0.265
cce_0297	-	two-component sensor histidine kinase	0.27	-0.4	0	0.16	0.33	-0.51	-0.08	0.22	0.31
cce_0298	rpaA	two-component response regulator	0.53	-0.98	-0.7	-0.51	0.42	-0.84	-0.82	-0.73	0.31
cce_0299	mutL	DNA mismatch repair protein	0.29	-0.36	-0.22	-0.2	0.48	-0.32	-0.29	-0.41	0.47
cce_0300	-	hypothetical protein	0.35	0.02	-0.14	-0.07	0.43	-0.35	-0.26	0.15	0.4
cce_0303	cmpC	bicarbontate transport system ATP-binding protein	0.62	-1	-1.15	-0.9	0.14	-0.63	-1.14	-1.02	1.095
cce_0305	cmpA	bicarbontate transport system substrate-binding protein	0.66	0.14	-0.19	0.11	0.63	0.04	-0.43	-0.08	0.96
cce_0308	-	hypothetical protein	0.17	-0.43	0.03	-0.16	0.12	-0.35	-0.03	-0.19	-0.08
cce_0309	hisH	imidazole glycerol phosphate synthase subunit HisH	0.59	0.04	-0.26	-0.45	0.59	0.15	-0.38	-0.33	0.38
cce_0313	-	solute-binding family protein 3	-0.71	-0.4	-0.25	0.02	-0.95	-0.41	0.68	0.23	-0.555
cce_0317	-	hypothetical protein	0.22	-0.7	-0.79	-0.11	0.1	-0.85	-0.73	0.11	0.405
cce_0318	-	hypothetical protein	0.01	-0.27	-0.23	-0.11	0.42	-0.42	-0.4	-0.29	0.255
cce_0319	-	S-layer protein	0.28	-0.52	-0.31	0.14	0.17	-0.44	-0.3	-0.02	0
cce_0320	por	protochlorophyllide oxidoreductase	-0.56	-0.17	0.73	0.41	-0.45	-0.32	0.45	0.67	-0.445
cce_0322	-	hypothetical protein	0.42	-0.42	-0.86	-0.24	0.38	-0.02	-0.68	-0.31	0.565
cce_0331	-	hypothetical protein	-0.41	-0.34	-0.4	0.36	-0.47	-0.82	-0.05	0.78	0.385
cce_0335	-	putative chromosome segregation and condensation protein ScpA	0.49	-0.68	-0.59	-0.33	0.52	-0.72	-0.58	-0.45	0.54
cce_0337	-	hypothetical protein	-0.3	0.24	0.36	0.53	0.09	0.44	0.39	0.36	-0.015
cce_0343	-	hypothetical protein	-0.17	0.7	0.79	-0.31	-0.31	0.72	0.72	0.22	-0.32
cce_0344	-	hypothetical protein	0.16	-1.01	-1.26	0.04	0.32	-0.11	-1.14	0.04	0.33
cce_0345	-	hypothetical protein	-0.25	-0.2	0.13	-0.21	-0.17	0.27	0.45	-0.2	-0.195
cce_0352	-	hypothetical protein	-0.26	0.36	0.81	0.21	-0.1	0.59	0.69	0.31	-0.29
cce_0353	-	hypothetical protein	-0.2	0.37	0.69	0.21	0.05	0.39	0.55	0.38	-0.155
cce_0354	-	hypothetical protein	-0.21	0.65	0.55	0.75	0.15	0.73	0.05	0.7	0.16
cce_0365	-	histidine triad family protein	-0.48	0.7	0.49	0.61	-0.36	0.25	0.36	0.39	-0.09
cce_0369	-	hypothetical protein	-0.48	0.39	0.29	0.28	-0.26	0.23	0.44	0.5	0.115
cce_0372	-	hypothetical protein	0.24	-0.14	-0.22	0.17	0.28	-0.32	-0.15	0.01	0.44
cce_0376	-	hypothetical protein	-0.48	0.07	0.56	0.8	-0.62	0.16	0.83	0.66	-0.315
cce_0382	-	hypothetical protein	0.57	-0.15	-0.64	-0.15	0.22	-0.36	-0.46	-0.15	0.605
cce_0383	-	hypothetical protein	0.49	-0.01	-0.14	-0.06	0.36	-0.48	-0.36	0.18	0.585
cce_0385	-	hypothetical protein	-0.19	0.4	0.6	-0.21	-0.28	0.2	0.68	0.1	-0.32
cce_0386	-	hypothetical protein	-0.06	0.13	0.27	0.12	0.04	0.51	0.34	-0.03	-0.21
cce_0388	-	cation transport ATPase	0.09	-0.36	-0.33	0.24	0.47	-0.49	-0.31	0.18	0.535
cce_0389	-	hypothetical protein	-0.67	0.45	0.54	0.54	-0.58	-0.11	0.6	0.43	-0.18
cce_0390	trk	K+ transporter	-0.58	0.62	0.71	-0.19	-0.45	0.39	0.65	0.03	-0.42
cce_0396	fumC	fumarate hydratase	1.46	-0.36	-1.07	-1.29	0.77	-0.25	-1.13	-1.49	0.625
cce_0397	-	hypothetical protein	1.32	0.01	-0.76	-1.24	0.38	-0.14	-0.5	-1.01	0.62
cce_0398	-	hypothetical protein	1.58	-0.41	-1.65	-1.4	0.52	-0.55	-1.02	-1.74	0.85
cce_0399	natB	branched chain amino acid ABC transporter periplasmic-binding protein	0.26	-0.11	-0.3	0.05	0.03	-0.53	-0.26	0.06	0.1
cce_0402	spoU	tRNA/rRNA methyltransferase	-0.25	0.65	0.28	0.19	-0.18	0.67	0.34	-0.06	-0.39
cce_0403	-	hypothetical protein	0.93	-0.02	-0.55	-0.25	0.47	0	-0.53	-0.01	0.48
cce_0404	purU	formyltetrahydrofolate deformylase	1.01	-0.57	-1.21	-1.29	0.94	-0.31	-1.3	-1.35	0.585
cce_0405	mmsB	putative 3-hydroxyisobutyrate dehydrogenase	0.52	-0.66	-0.86	-0.97	0.34	-0.53	-0.76	-0.65	0.515
cce_0408	-	hypothetical protein	-0.12	-0.51	-0.79	-0.06	0.37	-0.24	-0.8	-0.22	0.38
cce_0409	-	hypothetical protein	0.34	-0.91	-0.52	-0.11	0.36	-0.53	-0.25	0.11	0.29
cce_0410	-	reverse transcriptase	0.5	0.51	0.35	-0.51	-0.48	0.29	0.69	-0.01	-0.125
cce_0416	-	hypothetical protein	-0.34	0.42	1.05	-0.13	-0.21	0.5	0.82	0.03	-0.45
cce_0417	-	hypothetical protein	-0.23	0.38	0.92	0.26	-0.3	0.3	0.94	0.26	-0.335
cce_0418	pilC	pilin biogenesis protein	-0.3	-0.01	0.55	-0.09	-0.31	0.22	0.6	-0.07	-0.485
cce_0421	-	hypothetical protein	-0.33	0.37	0.51	0.05	-0.38	0.14	0.74	0.49	-0.47
cce_0427	-	oxygenase	-0.27	0.54	0.66	0.04	-0.48	0.15	0.71	0.23	-0.465
cce_0428	-	hypothetical protein	-0.72	0.41	0.69	0.08	-0.49	0.29	0.65	0.43	-0.52
cce_0429	-	putative chromosome segregation and condensation protein ScpB	-0.58	-0.03	0.44	0.57	-0.34	0.08	0.56	0.54	-0.31
cce_0443	-	hypothetical protein	0.42	-0.16	-1	-0.19	0.14	-0.21	-0.82	-0.7	0.705
cce_0445	cheW	chemotaxis protein	0.1	0.44	-0.09	-0.15	-0.44	0.3	0.25	0.42	0.245
cce_0446	-	two-component response regulator	0.04	0.55	0.58	-0.06	-0.21	0.37	0.78	0.28	-0.25
cce_0453	-	putative transcriptional regulator AbrB	-0.4	0.57	0.95	0.15	-0.25	0.42	0.67	-0.03	-0.59
cce_0469	-	hypothetical protein	-0.4	0.54	0.28	0.4	-0.15	0.41	0.43	0	-0.06
cce_0470	-	hypothetical protein	0.13	-0.84	-0.87	-0.11	0.6	-0.83	-1.08	-0.55	0.595
cce_0471	-	hypothetical protein	0.09	-0.51	-0.97	0.24	0.37	-0.3	-1.02	-0.04	0.43
cce_0472	-	XisI-like fdxN element excision controlling factor protein	-0.21	0.51	0.74	-0.09	-0.43	0.5	1	0.11	-0.34
cce_0475	gst4	glutathione S-transferase	-0.33	0.48	0.37	0.47	-0.28	0.41	0.64	0.56	0.065
cce_0476	ispF	2-C-methyl-D-erythritol 2,4-cyclodiphosphate synthase	-0.73	0.17	-0.23	0.37	-0.19	0.16	-0.06	0.36	0.235
cce_0478	-	hypothetical protein	-3.1	0.94	2.39	-2.26	-2.69	0.91	1.01	-1.53	-2.81
cce_0479	-	nutrient-stress induced DNA binding protein	-0.65	0.53	0.32	-0.12	-0.37	0.36	0.14	0.15	-0.505
cce_0480	-	hypothetical protein	-0.11	-1.85	-1.23	0.24	0.63	-1.91	-1.65	-0.17	0.73
cce_0482	-	putative heavy metal transport/detoxification protein	0.49	-0.25	-0.55	-0.68	0.06	-0.14	-0.37	-0.74	0.09
cce_0483	-	hypothetical protein	0.83	-0.09	-0.46	-0.29	0.35	-0.41	-0.51	-0.63	0.245
cce_0484	recJ1	single-stranded-DNA-specific exonuclease	-0.63	0.34	0.36	0.19	-0.55	0.31	0.37	0.25	-0.25
cce_0486	-	hypothetical protein	-0.2	0.35	0.41	-0.02	-0.29	0.22	0.69	0.35	-0.23
cce_0488	-	hypothetical protein	-0.65	0.62	0.51	0.18	-0.56	0.58	0.54	0.29	-0.59
cce_0492	-	hypothetical protein	0.22	-1.28	-0.93	0.32	0.45	-1.34	-0.75	0.23	0.52
cce_0495	-	hypothetical protein	0.53	-1.63	-1.42	-0.9	0.44	-1.09	-1.02	-1.03	0.315
cce_0496	-	hypothetical protein	-0.04	-1.1	-1.16	-0.22	0.71	-0.71	-1.15	-0.62	0.36
cce_0499	-	cytochrome c assembly protein	0.54	-0.56	-0.37	-0.3	0.16	-0.59	-0.35	-0.25	0.29
cce_0500	-	hypothetical protein	0.42	-0.53	-0.52	0.03	0.36	-0.45	-0.51	-0.29	0.36
cce_0501	-	hypothetical protein	-0.25	0.57	0.64	-0.07	-0.33	0.57	0.84	0.21	-0.305
cce_0502	pyrFE	bifunctional orotidine 5	-0.29	0.35	0.44	0.44	-0.39	0.43	0.86	0.41	-0.18
cce_0505	-	peptidyl-prolyl cis-trans isomerase	-0.64	0.3	0.63	0.47	-0.5	-0.06	0.38	0.45	-0.45
cce_0526	-	hypothetical protein	-1.11	-0.57	0.52	0.98	-0.29	-0.71	0.16	0.6	-0.055
cce_0529	-	putative alpha/beta hydrolase	-0.67	-0.06	0.22	0.08	-0.4	0.13	0.7	0.38	-0.15
cce_0530	-	putative adenylate cyclase	-0.37	0.59	0.85	-0.03	-0.5	0.31	0.87	0.34	-0.54
cce_0531	-	hypothetical protein	-0.34	1.02	0.74	0.16	-0.31	0.47	0.24	0.55	-0.1
cce_0532	-	hypothetical protein	-0.47	0.66	0.71	-0.18	-0.29	1.03	0.75	-0.01	-0.795
cce_0534	-	hypothetical protein	-0.5	0.55	0.26	0.05	-0.31	0.78	0.63	0.34	-0.11
cce_0536	-	hypothetical protein	-0.2	0.43	0.39	0.11	-0.54	0.22	0.25	-0.04	-1.07
cce_0537	-	hypothetical protein	-1.03	-0.37	0.66	0.86	-0.86	-0.42	0.36	0.39	-1.125
cce_0538	cbiL	precorrin-2 methyltransferase	0.52	-0.02	-0.62	0.23	0.43	-0.34	-0.62	-0.16	0.735
cce_0539	-	hypothetical protein	0.34	0.43	0.11	-0.41	0.06	0.54	-0.05	-0.04	0.065
cce_0545	-	putative nitrogenase-associated protein	-2.24	1.67	0.49	-2	-2.02	1.97	0.72	-0.24	-2.81
cce_0546	-	hypothetical protein	-1.86	1.5	0.45	-1.43	-1.47	1.85	0.82	-0.23	-1.99
cce_0547	-	nifT/fixU	-2.6	1.69	0.8	-2.05	-2.12	2	0.7	-0.5	-3.18
cce_0548	nifZ	iron-sulfur cofactor synthesis protein	-2.24	1.52	0.62	-2.03	-2.2	1.81	0.76	-0.44	-2.965
cce_0549	aksA	trans-homoaconitate synthase	-1.72	1.72	0.55	-1.62	-1.67	1.81	0.42	-0.73	-2.38
cce_0553	cysE2	serine O-acetyltransferase	-2.28	1.92	0.73	-2.44	-2.27	2.01	0.62	-1.16	-3.385
cce_0559	nifH	nitrogenase iron protein	-2.25	1.15	0.62	-1.12	-1.54	1.59	0.24	-0.31	-2.8
cce_0560	nifD	nitrogenase molybdenum-iron protein subunit alpha	-2.47	1.32	0.63	-1.92	-2.16	1.55	0.32	-0.9	-3.37
cce_0561	nifK	nitrogenase molybdenum-iron protein subunit beta	-2.38	1.79	0.7	-1.99	-2.2	1.74	0.29	-0.86	-3.225
cce_0562	-	hypothetical protein	-1.3	1.82	0.78	-1.64	-1.71	1.74	0.63	-0.59	-2.605
cce_0563	nifE	nitrogenase molybdenum-iron cofactor biosynthesis protein	-1.46	1.63	0.53	-1.07	-1.46	1.69	0.57	-0.14	-2.365
cce_0564	nifN	nitrogenase molybdenum-cofactor biosynthesis protein NifN	-1.28	1.68	0.64	-1.38	-1.57	1.83	0.52	-0.22	-2.505
cce_0565	nifX	nitrogen fixation protein	-1.72	1.53	0.36	-1.55	-1.66	1.67	0.31	-0.19	-2.675
cce_0566	-	hypothetical protein	-1.74	1.54	0.37	-1.82	-1.84	1.53	0.37	-0.29	-2.69
cce_0567	-	hypothetical protein	-1.59	1.7	0.49	-1.41	-1.73	1.61	0.46	-0.07	-2.31
cce_0568	nifW	nitrogenase stabilizing/protective protein	-1.44	1.47	0.44	-1.78	-1.79	1.51	0.56	-0.16	-2.545
cce_0569	hesA	putative molybdenum cofactor biosynthesis/nitrogen fixation-like protein	-1.29	1.75	0.68	-1.69	-1.85	1.63	0.6	-0.2	-2.48
cce_0570	hesB	Fe-S cluster biosynthesis nitrogen fixation-like protein	-1.92	1.92	0.59	-1.69	-1.91	1.85	0.39	-0.12	-2.85
cce_0571	-	2Fe-2S ferredoxin	-2.37	1.33	0.38	-1.56	-1.71	1.61	0.23	-0.29	-2.69
cce_0572	-	hypothetical protein	-2.29	1.58	0.46	-1.88	-1.99	1.66	0.62	-0.01	-2.82
cce_0573	-	hypothetical protein	-2.09	1.85	0.47	-1.78	-1.88	1.71	0.55	0.12	-2.635
cce_0574	-	HSR1-like GTP-binding protein	-1.76	1.78	0.54	-1.77	-1.43	1.72	0.26	-0.52	-1.825
cce_0577	-	hypothetical protein	-1.79	1.69	0.43	-1.83	-1.38	1.99	0.03	-1.22	-1.85
cce_0578	-	putative molybdate ABC transporter permease	-1.37	1.64	0.41	-1.04	-0.99	1.96	0.25	-0.68	-1.335
cce_0579	fdxB	4Fe-4S ferredoxin	-3.65	1.45	0.72	-1.39	-2.05	1.67	0.46	-0.54	-2.92
cce_0582	-	hypothetical protein	-0.7	0.94	0.91	-1.07	-0.92	1.16	1.08	0.17	-1.18
cce_0583	-	hypothetical protein	-0.67	0.84	0.65	-0.6	-0.56	1.15	0.46	0.31	-0.675
cce_0587	-	hypothetical protein	1.39	0.15	-1.02	-1.54	0.64	0.15	-0.92	-1.52	0.405
cce_0590	petE	plastocyanin	-0.15	0.41	0.52	0.4	-0.2	0.14	0.48	0.23	-0.255
cce_0592	-	hypothetical protein	0.14	-0.31	-0.12	0.27	0.66	-0.21	-0.43	-0.04	0.265
cce_0601	sigE	group 2 sigma-70 RNA polymerase sigma factor E	0.62	-1.04	-1.26	-0.78	0.58	-0.84	-1.11	-1.02	0.55
cce_0606	pgm	phosphoglucomutase	-0.15	0.13	0.54	0.12	-0.19	0.23	0.65	0.37	-0.2
cce_0607	-	putative ribonuclease H	0.63	-0.46	-0.38	-0.24	0.48	-0.75	-0.91	-0.66	0.13
cce_0609	-	hypothetical protein	-0.94	0.05	0.09	0.25	-0.78	-0.31	0.58	0.55	-0.06
cce_0615	-	hypothetical protein	-0.59	0.69	0.72	0.4	-0.46	-0.02	0.96	0.35	-0.81
cce_0616	-	hypothetical protein	-0.59	0.32	0.25	-0.53	-1.08	-0.1	0.85	-0.08	-0.815
cce_0617	-	group 1 glycosyl transferase	-0.44	0.97	0.93	-0.31	-0.9	0.27	1.18	0.22	-0.735
cce_0618	-	hypothetical protein	-0.1	0.5	0.51	0.04	-0.04	0.16	0.26	0.07	-0.065
cce_0619	rfbB1	dTDP-glucose 4,6-dehydratase	-0.16	0.54	0.64	0.06	-0.21	0.12	0.72	0.31	-0.225
cce_0625	-	hypothetical protein	0.45	0.13	-0.15	0.07	0.44	0.1	-0.25	0.12	0.565
cce_0626	-	putative acetyltransferase	0.24	0.09	-0.26	-0.4	0.18	-0.05	-0.15	-0.02	0.42
cce_0630	-	putative peptidase M50	0.23	-0.65	-0.53	-0.19	-0.08	-1.07	-0.23	-0.22	0.135
cce_0632	-	hypothetical protein	-0.8	0.82	0.96	-0.44	-0.88	0.41	1.16	0.39	-0.7
cce_0635	-	hypothetical protein	0.32	0.57	-0.09	0.28	0.08	0.16	0.05	0.57	0.235
cce_0638	-	putative reverse transcriptase	0.61	-0.82	-0.48	-0.08	0.58	-0.62	-0.31	0.07	0.495
cce_0641	clpP1	ATP-dependent Clp protease proteolytic subunit	0.26	-0.53	-0.34	-0.36	0.06	-0.31	-0.38	-0.24	0.165
cce_0642	-	hypothetical protein	0.72	-0.39	-1.06	-0.35	0.49	-0.35	-1.22	-0.83	0.38
cce_0643	-	hypothetical protein	0.9	-0.61	-1.01	-0.9	0.51	-0.17	-0.91	-1.12	0.085
cce_0644	sigB	RNA polymerase sigma factor	-0.6	-0.62	0.18	0.21	-0.08	-0.41	-0.12	0.15	-0.1
cce_0645	devA	glycolipid ABC transporter ATP-binding protein	0.28	-0.08	-0.36	0.1	0.2	-0.34	-0.31	-0.23	0.505
cce_0648	devC	ABC transporter permease	-0.62	0.3	0.34	0.49	-0.16	0.3	0.31	0.33	-0.125
cce_0649	-	hypothetical protein	0.32	-1.2	-1.38	-0.2	0.29	-1.19	-1.74	-0.66	0.47
cce_0650	-	UPF YGGT-containing protein	-0.73	0.93	0.59	0.01	-0.87	0.58	0.56	0.27	-0.65
cce_0651	-	putative pyridoxamine 5-phosphate oxidase, FMN-binding	-0.01	0.26	0.6	0.33	0.75	0.16	0.02	0.18	0.195
cce_0652	-	hypothetical protein	-1.35	0.03	0.83	-0.67	-0.47	0.45	0.84	-0.17	-2.06
cce_0657	-	two-component response regulator	-0.13	0.18	0.46	0.11	-0.16	0.02	0.56	0.09	-0.25
cce_0658	-	hypothetical protein	-0.16	-0.38	-0.23	0.16	0.1	-0.43	-0.16	0.07	0.055
cce_0662	-	hypothetical protein	0.41	-0.75	-0.3	0.24	0.27	-1.42	-0.54	-0.11	0.355
cce_0663	sdhA	succinate dehydrogenase flavoprotein subunit	0.82	-0.25	-0.11	-0.55	0.41	-0.1	-0.14	-0.44	0.17
cce_0665	-	hypothetical protein	0.4	-0.95	-0.76	-0.16	0.26	-1	-0.22	-0.35	0.525
cce_0667	-	hypothetical protein	0.65	0.15	-0.23	-0.5	0.29	-0.33	-0.44	-0.48	0.38
cce_0671	-	putative type I restriction-modification system, M subunit protein	-0.52	-0.05	0.13	0.22	-0.02	0.22	0.24	0.07	-0.15
cce_0675	-	sterol desaturase family protein	-0.23	0.44	0.55	0.38	-0.43	0.1	0.38	0.42	0.105
cce_0684	-	hypothetical protein	-0.37	0.48	0.93	0.21	-0.77	0.42	0.55	0.11	-0.845
cce_0685	sufB	cysteine desulfurase activator complex subunit SufB	-0.29	0.44	0.68	0.61	-0.84	0.3	0.46	0.29	-0.59
cce_0689	-	putative diguanylate cyclase	-0.45	0.77	0.62	-0.35	-0.36	0.88	0.54	-0.12	-0.49
cce_0693	-	hypothetical protein	0.7	-0.16	-0.04	0.04	0.14	0.25	0.1	0.17	0.13
cce_0695	-	cytochrome P450	0.44	-0.82	-0.34	0.39	0.45	-0.79	-0.05	0.22	0.385
cce_0696	-	hypothetical protein	-0.13	-0.57	-0.68	0.12	0.35	-0.81	-0.8	0.06	0.415
cce_0697	-	putative acetyltransferase, Eis type	-0.26	-0.56	-0.32	0.16	0.1	-0.79	-0.2	0.16	0.18
cce_0706	moaE	molybdopterin (MPT) converting factor subunit 2	-0.5	-0.21	0.03	0.21	-0.33	-0.09	0.33	0.32	-0.165
cce_0708	-	leucyl aminopeptidase	0.07	0.82	1.27	0.42	-0.31	0.41	0.69	0.53	-0.475
cce_0709	-	hypothetical protein	-0.72	-0.52	1.14	0.04	-1.33	-0.15	1.59	0.33	-1.185
cce_0710	-	hypothetical protein	-1.13	0.14	0.86	0.75	-0.88	-0.49	0.62	0.27	-0.925
cce_0718	-	putative glutamate--cysteine ligase	-0.16	0.66	0.73	-0.18	-0.28	0.57	0.75	0.1	-0.39
cce_0721	-	hypothetical protein	-0.01	0.12	0.34	0.04	-0.33	-0.01	0.6	0.25	-0.09
cce_0727	-	hypothetical protein	0.28	-0.02	-0.05	0.01	0.22	-0.34	-0.38	0.05	0.315
cce_0728	-	hypothetical protein	0.08	-0.17	0.47	0.41	0.03	-0.45	0.33	0.54	-0.035
cce_0729	-	hypothetical protein	-0.41	0.3	0.37	0.15	-0.12	0.66	0.68	0.25	-0.195
cce_0730	-	hypothetical protein	-0.71	0.25	-0.39	0.43	-0.05	0.45	-0.65	0.11	0.055
cce_0740	-	hypothetical protein	0.08	-0.5	-0.49	0.31	0.3	-0.59	-0.7	-0.11	0.29
cce_0743	-	serine/threonine protein kinase	-1.02	0.84	1.32	-0.71	-1.22	0.89	1.3	0.14	-1.415
cce_0744	-	hypothetical protein	-0.85	1.05	0.88	-0.07	-0.65	0.67	0.6	0.25	-0.64
cce_0751	-	hypothetical protein	0.17	-1.2	-1.06	0.19	0.52	-1.1	-1.05	-0.21	0.59
cce_0752	-	putative 4Fe-4S cluster binding protein	0.23	-1.19	-1.13	-0.1	0.53	-0.89	-1.03	-0.33	0.715
cce_0758	gyrB	DNA gyrase subunit B	0.29	-0.49	-0.26	0.22	0.29	-0.43	-0.32	0.31	0.46
cce_0760	-	hypothetical protein	0.34	-0.23	-0.24	0.02	0.27	-0.28	-0.51	-0.04	0.32
cce_0761	-	extracellular solute-binding protein	0.43	-0.43	-0.4	-0.01	0.5	-0.44	-0.51	-0.08	0.59
cce_0765	-	hypothetical protein	-0.79	0.37	0.27	-0.04	-0.66	0.06	0.25	0.14	-0.565
cce_0766	-	putative methyltransferase	0.15	-0.14	-0.28	0.39	0.39	-0.06	-0.38	0.33	0.42
cce_0768	-	hypothetical protein	-0.27	0.22	0.41	0.6	-0.12	0.55	0.83	0.39	-0.285
cce_0772	-	hypothetical protein	-0.25	0.39	0.22	0.58	-0.14	0.55	0.3	0.43	-0.05
cce_0778	-	hypothetical protein	0.23	-0.61	-0.24	0.12	0.23	-0.84	-0.38	0.01	0.135
cce_0783	-	hypothetical protein	1.02	0.2	0.1	0.04	0.61	0.19	-0.13	-0.05	0.515
cce_0785	-	hypothetical protein	0.15	-0.24	0.02	-0.3	0.32	0.04	-0.05	-0.22	0.01
cce_0788	-	hypothetical protein	1.16	-0.86	-1.49	-1.37	0.83	-0.13	-1.26	-1.47	0.64
cce_0793	-	hypothetical protein	0.19	-0.38	-0.48	0.15	0.39	-0.59	-0.54	0.03	0.575
cce_0796	-	hypothetical protein	0.25	-0.49	-0.72	-0.23	0.34	-0.25	-0.74	-0.66	0.53
cce_0799	-	oxidoreductase	0.46	-1.08	-0.9	0.12	0.63	-0.94	-1.01	-0.15	0.4
cce_0801	rplS	50S ribosomal protein L19	-0.07	0.47	-0.09	-0.1	-0.46	-0.22	-0.06	-0.1	0.035
cce_0802	cobO	cob(I)alamin adenosyltransferase	-0.24	0.56	0.47	-0.33	-0.4	0.26	0.39	0.03	-0.3
cce_0804	psbP	photosystem II oxygen evolving complex protein PsbP, 23 kD extrinsic protein	-0.72	0.61	0.5	0.65	-0.73	-0.02	0.49	0.26	-0.55
cce_0809	-	hypothetical protein	-0.41	0.28	0.11	0.57	-0.25	0.14	0.44	0.46	0.01
cce_0813	-	NUDIX hydrolase	-0.76	-1.05	-1	0.98	-0.29	-0.8	-0.44	0.59	0.155
cce_0815	-	hypothetical protein	-0.07	-0.28	-0.2	0.37	-0.12	-0.01	-0.08	0.24	0.005
cce_0822	-	hypothetical protein	0.6	-0.46	-0.41	-0.11	0.36	-0.43	-0.22	-0.04	0.385
cce_0823	-	hypothetical protein	0.42	-0.33	-0.24	-0.12	0.33	-0.36	-0.11	0.04	0.335
cce_0825	-	sulfate transporter	0.48	0.74	-0.12	-1.07	0.45	0.81	-0.39	-1.21	0.365
cce_0832	mazE	putative cell growth regulatory protein	-0.2	0.05	0.37	-0.15	-0.19	0.03	0.59	0.15	-0.25
cce_0835	ahcY	S-adenosyl-L-homocysteine hydrolase	0.14	-0.93	0.01	0.19	0.02	-1.42	-0.24	0.24	0.215
cce_0844	mop	molybdenum-pterin-binding protein	-0.58	0.69	0.42	-0.87	-0.85	0.5	0.34	-0.46	-1.015
cce_0845	-	hypothetical protein	-0.32	0.69	1.06	0.07	-0.54	0.33	0.7	0.19	-0.595
cce_0846	-	cation-translocating ATPase	0.94	-0.34	-1.21	-0.63	0.54	0	-1.33	-0.79	0.665
cce_0847	modA	molybdenum ABC transporter periplasmic binding protein	0.61	-0.4	-0.91	-0.65	0.23	-0.29	-0.9	-1.02	0.46
cce_0850	-	hypothetical protein	1.07	-0.46	-0.68	-0.64	0.55	0.04	-0.85	-0.5	0.625
cce_0855	-	hypothetical protein	0.38	-0.29	-0.34	0.05	0.45	-0.62	-0.49	-0.04	0.585
cce_0856	merA	mercuric reductase	0.38	-0.43	-0.59	0.05	0.53	-0.59	-0.79	-0.3	0.515
cce_0857	-	hypothetical protein	0.15	-0.26	-0.48	0.02	0.41	-0.16	-0.64	-0.32	0.395
cce_0859	-	hypothetical protein	0.36	-1.5	-1.48	0.06	0.48	-1.68	-1.72	-0.7	0.4
cce_0860	psbH	photosystem II reaction center protein H	0.16	-0.59	-0.64	0.31	0.23	-0.86	-1.01	-0.14	0.185
cce_0862	-	hypothetical protein	0.15	-0.37	-0.41	-0.18	0.03	-0.76	-0.29	0.13	0.325
cce_0867	-	hypothetical protein	0.7	-0.78	-0.26	-0.21	0.34	-0.75	-0.33	-0.4	0.145
cce_0869	-	hypothetical protein	-0.87	1.06	0.67	-1.36	-1.52	1.04	1.27	-0.46	-1.205
cce_0872	-	hypothetical protein	0.88	-0.39	-0.79	-0.38	0.35	-0.02	-0.63	-0.5	0.46
cce_0873	-	hypothetical protein	-0.99	-0.21	0.38	0.43	-0.78	0.1	0.64	0.32	-0.875
cce_0874	-	hypothetical protein	0.46	0.19	-0.55	-0.48	0.12	-0.1	-0.18	-0.39	0.37
cce_0875	sigA	RNA polymerase sigma factor RpoD	0.43	-0.49	-0.91	-0.46	0.36	-0.22	-0.81	-0.66	0.24
cce_0877	crtE	geranylgeranyl pyrophosphate synthase	-0.06	0.08	0.7	0.15	-0.38	-0.02	0.74	0.32	-0.395
cce_0878	-	coenzyme A biosynthesis protein	-0.35	0.02	0.43	0.63	-0.01	0.29	0.5	0.49	-0.285
cce_0880	-	hypothetical protein	0.53	-0.65	-0.48	-0.37	0.39	-0.58	-0.34	-0.33	0.4
cce_0889	-	hypothetical protein	-0.06	-0.2	-0.1	0.23	0.59	-0.12	-0.3	0.02	0.435
cce_0890	glgA2	glycogen synthase	-0.11	0.27	0.43	0.59	0.02	0.21	0.66	0.32	0.135
cce_0896	-	hypothetical protein	0.49	-0.76	-0.94	-0.53	0.35	-0.72	-1.23	-0.34	0.295
cce_0901	-	hypothetical protein	0.45	-0.17	-0.49	-0.06	0.68	-0.34	-1.15	-0.63	0.415
cce_0902	carA	carbamoyl phosphate synthase small subunit	1.15	-0.32	-0.91	-0.98	0.63	-0.11	-0.96	-1.27	0.3
cce_0903	-	hypothetical protein	0.9	0.06	-0.69	-0.97	0.31	0.15	-0.65	-1.09	0.165
cce_0912	mraY	phospho-N-acetylmuramoyl-pentapeptide-transferase	-0.21	-0.03	-0.08	0.49	0.1	-0.04	-0.23	0.36	0.245
cce_0913	-	putative peptidase	-0.14	0.09	0.18	-0.01	-0.24	0.69	0.52	0.2	-0.335
cce_0915	-	hypothetical protein	-0.52	0.48	0.68	-0.31	-0.61	-0.07	0.79	0.24	-0.51
cce_0916	-	cation efflux system protein	0.29	-0.11	-0.36	-0.25	0.35	-0.13	-0.39	-0.29	0.275
cce_0924	-	hypothetical protein	0.8	-0.26	-0.23	-0.39	0.19	0.03	-0.06	-0.5	0.17
cce_0925	-	hypothetical protein	-0.66	0.56	0.5	-0.12	-0.71	0.91	0.89	-0.26	-0.835
cce_0935	-	hypothetical protein	0.53	-0.3	-0.29	-0.08	0.41	0.03	-0.24	-0.16	0.25
cce_0936	-	hypothetical protein	0.69	0.26	-0.25	0.03	0.1	0.12	-0.02	0.14	0.185
cce_0941	-	hypothetical protein	-0.4	-0.24	0.32	0.4	-0.4	-0.23	0.63	0.28	-0.44
cce_0946	-	hypothetical protein	0.56	-0.32	-0.28	-0.1	0.43	-0.35	-0.38	0.03	0.22
cce_0947	-	hypothetical protein	0.31	0.23	0.2	-0.33	0.39	0.27	-0.04	0.07	0.25
cce_0957	ribF	riboflavin biosynthesis protein	0.23	-0.28	0.26	0.59	0.35	-0.19	0.54	0.15	0.135
cce_0964	-	hypothetical protein	0.4	-0.04	-0.34	-0.39	0.31	-0.16	-0.33	-0.3	0.355
cce_0967	-	hypothetical protein	-0.37	0.51	0.6	0.18	-0.48	0.44	0.59	0.15	-0.3
cce_0974	-	TetR family transcriptional regulator	-0.74	0.03	-0.56	0.68	-1.12	-0.92	-0.27	0.16	0.035
cce_0977	-	hypothetical protein	-0.32	0.7	0.73	-0.3	-0.5	0.37	0.84	0.25	-0.475
cce_0983	-	hypothetical protein	-0.52	0.9	0.65	0.08	-0.51	0.95	0.76	-0.31	-0.74
cce_0984	-	hypothetical protein	-0.18	0.42	0.7	-0.46	-0.28	0.71	0.79	0.13	-0.56
cce_0987	glgC	glucose-1-phosphate adenylyltransferase	-0.38	0.45	0.95	0.28	-0.6	-0.25	0.57	0.41	-0.7
cce_0988	-	haloacid dehalogenase-like hydrolase, type 3	-0.66	0.46	0.76	0.45	-0.55	-0.12	0.56	0.7	-0.645
cce_0989	psaA	photosystem I P700 chlorophyll a apoprotein A1	0.26	-0.78	-0.55	0.1	0.01	-0.87	-0.97	-0.15	0.12
cce_0990	psaB	photosystem I P700 chlorophyll a apoprotein A2	0.34	-0.67	-0.55	0.07	0.1	-0.76	-0.99	-0.12	0.23
cce_0992	-	hypothetical protein	0.88	-0.8	-0.66	-0.11	0.48	-1.3	-1.07	-0.5	0.18
cce_0994	petH	ferredoxin-NADP oxidoreductase	0.45	-0.1	-0.36	-0.71	0.1	-0.07	-0.45	-0.53	0.12
cce_0995	prk	phosphoribulokinase	-0.72	-0.6	0.29	0.44	-0.52	-0.85	0.18	0.53	-0.48
cce_0996	-	hypothetical protein	-0.31	0.22	0.17	0.18	-0.36	0.02	0.27	0.19	-0.195
cce_0998	trpF	N-(5	-0.2	0.29	0.22	0.78	-0.02	0.37	0.35	0.26	0.03
cce_1000	-	hypothetical protein	-0.27	0.35	0.55	0.34	-0.15	0.08	0.35	0.1	-0.455
cce_1002	-	hypothetical protein	0.87	0.03	-0.85	-0.85	0.53	-0.62	-0.23	-1.27	0.415
cce_1003	-	UDP-glucose-beta-D-glucan glucosyltransferase	0.82	-0.06	-0.5	-0.52	0.55	-0.13	-0.81	-0.42	0.61
cce_1004	sufS	cysteine desulfurase	0.18	0.48	0.62	0.19	-0.42	0.32	0.45	0.18	-0.185
cce_1005	sufD	putative iron-sulfur assembly protein	-0.2	0.59	0.86	-0.36	-0.9	0.1	0.68	-0.01	-0.43
cce_1010	-	cation-transporting ATPase	0.59	-0.07	-0.12	-0.18	0.37	0.08	-0.08	-0.19	0.505
cce_1011	-	hypothetical protein	0.36	0.34	-0.35	-0.35	0.48	0.3	-0.75	-0.39	0.555
cce_1012	-	hypothetical protein	0.32	-0.19	-0.36	-0.49	0.49	-0.08	-0.59	-0.42	0.2
cce_1013	-	RNA-binding protein	0.28	-1.01	-0.56	-0.13	0.19	-1.15	-0.71	-0.38	0.195
cce_1015	-	hypothetical protein	-0.53	-0.91	-1.16	0.69	-0.1	-0.64	-0.07	0.39	0.425
cce_1019	-	group 1 glycosyl transferase	-0.13	0.42	0.47	-0.07	-0.34	0.25	0.72	0.32	-0.225
cce_1020	-	hypothetical protein	-0.4	0.66	0.61	-0.53	-0.63	0.41	0.83	0.27	-0.725
cce_1021	-	hypothetical protein	-0.37	0.65	0.55	-0.27	-0.12	0.6	0.27	-0.31	-0.425
cce_1026	-	hypothetical protein	-0.01	-0.11	0.43	0.32	0.06	-0.54	0.5	0.05	-0.12
cce_1029	-	succinyldiaminopimelate transaminase	-0.23	0.13	0.15	-0.07	-0.16	0.38	0.2	0.25	-0.1
cce_1032	tyrS	tyrosyl-tRNA synthetase	0.03	0.54	0.72	-0.15	-0.13	0.33	0.65	-0.02	-0.275
cce_1036	-	hypothetical protein	0.49	-0.39	-0.44	-0.02	0.38	-0.1	-0.38	0.14	0.5
cce_1037	-	hypothetical protein	0.3	-0.72	-0.95	-0.02	0.7	-0.66	-1.21	-0.27	0.62
cce_1038	-	hypothetical protein	0.24	-0.61	-0.7	-0.1	0.44	-0.59	-0.95	-0.15	0.52
cce_1041	-	hypothetical protein	-0.44	0.31	0.28	0.44	-0.27	0.29	0.43	0.72	0.04
cce_1042	-	hypothetical protein	-1.01	0.49	1.25	0.34	-0.58	0.4	0.83	0.37	-0.825
cce_1044	-	hypothetical protein	0.39	-0.54	-0.42	-0.09	0.49	-0.4	-0.19	-0.1	0.375
cce_1051	-	hypothetical protein	0.81	0.11	-0.26	-0.54	0.34	-0.2	-0.13	-0.29	0.36
cce_1055	-	hypothetical protein	0.5	-0.51	-0.24	0.17	0.69	-0.12	-0.21	0.07	0.33
cce_1057	-	putative L-asparaginase II	0.21	-1.4	-1.2	-0.51	-0.12	-1.29	-0.65	0.21	0.76
cce_1059	-	putative Iojap-related protein	0.29	-1.1	-0.87	-0.13	0.5	-1.07	-0.77	-0.02	0.625
cce_1060	-	hypothetical protein	0.23	-0.12	-0.46	-0.28	0.32	-0.06	-0.78	-0.39	0.215
cce_1063	hupS	[NiFe] uptake hydrogenase small subunit	0.94	1.32	-0.13	-2.09	-0.4	1.48	-0.15	-1.59	-0.83
cce_1066	-	hypothetical protein	0.77	-0.37	-0.44	-0.52	0.4	-0.42	-0.26	0.02	0.29
cce_1070	-	hypothetical protein	-0.35	0.61	0.52	-0.73	-0.86	0.64	0.87	0.04	-0.77
cce_1072	avaIR	type II site-specific deoxyribonuclease	-0.05	0.43	0.45	-0.19	-0.29	0.51	0.09	-0.18	-0.345
cce_1074	chlD	magnesium chelatase, ATPase subunit D	-0.24	0.54	0.79	-0.3	-0.58	0.1	0.78	0.29	-0.635
cce_1075	-	hypothetical protein	0.06	-0.34	-0.17	0.12	0.34	-0.11	-0.37	0.08	0.405
cce_1076	-	hypothetical protein	0.29	-0.27	-0.23	-0.17	0.37	-0.27	-0.16	-0.2	0.34
cce_1077	-	hypothetical protein	0.38	-1.6	-1.32	-0.4	0.84	-1.21	-1.62	-0.61	0.685
cce_1079	-	hypothetical protein	0.49	-0.19	-0.32	0.04	0.65	-0.5	-0.66	0.07	0.65
cce_1080	-	hypothetical protein	0.45	-0.32	-0.59	-0.08	0.58	-0.59	-1.04	-0.18	0.705
cce_1083	-	hypothetical protein	0.7	-0.39	-0.67	-0.05	0.61	-0.09	-0.71	-0.07	0.505
cce_1084	purD	phosphoribosylglycinamide synthetase	-0.43	0.91	0.53	0.04	-0.39	1.01	0.39	0.04	-0.39
cce_1091	-	hypothetical protein	0.66	-0.07	-0.22	-0.48	0.34	-0.21	-0.4	-0.12	0.58
cce_1097	-	hypothetical protein	-0.35	-0.15	0.54	0.12	-0.37	-0.12	0.59	0.47	-0.505
cce_1098	-	putative N-6 DNA methylase	-0.54	-0.05	0.09	0.19	-0.55	0.07	0.35	0.1	-0.615
cce_1103	-	hypothetical protein	-0.69	0.67	0.98	-0.04	-0.52	0.42	0.98	0.31	-0.7
cce_1104	-	hypothetical protein	-0.35	0.68	0.68	0.27	-0.1	-0.01	0.48	0.33	-0.215
cce_1106	-	hypothetical protein	-0.5	0.51	0.23	-0.13	-0.27	0.53	-0.04	-0.02	-0.28
cce_1107	-	cytochrome c family protein	-0.06	0.56	0.37	0.18	-0.04	0.54	0.24	0.15	0.04
cce_1111	-	hypothetical protein	0.63	-0.04	-0.23	-0.23	-0.12	-1.26	-0.38	0.21	0.08
cce_1115	exbD	biopolymer transport protein	-0.47	-0.68	-0.49	0.8	0.06	-1.01	-0.81	0.7	0.69
cce_1117	-	proteinase inhibitor I4 serpin	0.6	0.06	-0.36	-0.43	0.33	0.07	-0.21	-0.36	0.405
cce_1121	aspC2	aspartate aminotransferase	0.55	-0.11	-0.19	-0.3	0.24	-0.05	-0.09	-0.3	0.49
cce_1122	-	hypothetical protein	0.85	-0.04	-0.95	-1.29	0.7	0.18	-1.22	-1.49	0.44
cce_1123	-	hypothetical protein	0.84	-0.26	-0.99	-1.14	0.7	0.3	-1.06	-1.25	0.445
cce_1124	-	hypothetical protein	0.63	-0.15	-0.76	-0.34	0.5	0.42	-0.81	-0.55	0.43
cce_1128	-	hypothetical protein	0.57	-1.31	-1.23	-0.76	0.59	-1.45	-1.69	-1.14	0.43
cce_1129	-	hypothetical protein	-0.73	1.36	0.7	-0.48	-0.98	1.65	0.92	0.12	-1.12
cce_1131	-	hypothetical protein	-0.33	0.15	0.42	0.4	-0.15	0.1	0.29	0.48	-0.235
cce_1132	-	hypothetical protein	-0.58	0.08	-0.51	0.62	0.12	0.6	-0.42	0.26	0.55
cce_1133	fadD	long-chain-fatty-acid CoA ligase	-0.1	-0.37	-0.32	0.16	0.02	-0.42	0.03	0.18	0.37
cce_1136	ychF	GTP-dependent nucleic acid-binding protein EngD	0.41	-0.11	-0.18	-0.87	0.23	-0.02	-0.1	-0.4	0.305
cce_1138	-	two-component hybrid sensor and regulator	0.44	0.1	0.01	0.11	0.64	0.27	-0.22	-0.22	0.36
cce_1139	-	putative phosphate transporter phosphate binding protein	-0.01	-0.04	-0.5	0.64	0.23	0.24	-0.38	0.22	0.195
cce_1140	-	hypothetical protein	0.24	-0.31	-0.43	-0.7	0.33	0.09	-0.23	-0.39	0.39
cce_1141	-	hypothetical protein	0.52	-0.42	-0.73	-0.82	0.54	-0.15	-0.77	-0.68	0.6
cce_1142	-	hypothetical protein	0.23	-0.31	-0.74	-0.91	0.43	-0.05	-0.68	-0.51	0.615
cce_1143	prfC	peptide chain release factor 3	0.62	-0.33	-0.4	-0.43	0.25	0.02	-0.54	0.12	0.43
cce_1155	-	peptidase M48, Ste24p	1.08	-1.4	-2.16	-2.17	0.63	-0.93	-1.9	-2.53	0.56
cce_1157	-	hypothetical protein	0.32	-1	-0.77	-0.15	0.35	-0.92	-0.6	-0.09	0.47
cce_1161	-	biopolymer transport protein ExbD/TolR family	-0.21	0.62	-0.1	0.63	0.04	1.42	0.23	1.12	0.665
cce_1168	-	low molecular weight phosphotyrosine protein phosphatase	-0.28	0.5	0.44	0.59	-0.27	0.68	0.42	0.12	-0.27
cce_1173	-	hypothetical protein	0.67	-0.53	-0.25	-0.27	0.38	-0.51	-0.14	-0.04	0.36
cce_1175	-	eicosanoid/glutathione metabolism family protein	0.27	-0.86	-0.43	-0.26	0.15	-0.84	-0.47	-0.06	0.25
cce_1176	ndhB	NAD(P)H-quinone oxidoreductase subunit 2	0.65	-0.27	-0.57	-0.3	0.32	-0.31	-0.89	-0.46	0.265
cce_1178	-	hypothetical protein	-0.21	-0.21	0.16	0.49	0.37	-0.2	0.06	0.19	0.005
cce_1182	-	hypothetical protein	-0.37	0.11	0.52	0.13	-0.52	-0.32	0.4	0.43	-0.585
cce_1190	-	glyoxalase II	0.13	-0.2	-0.2	-0.17	0.1	-0.38	-0.23	-0.07	0.275
cce_1191	-	hypothetical protein	-0.43	0.56	0.91	0.02	-0.38	0.72	0.99	0.43	-0.365
cce_1192	-	hypothetical protein	-0.57	-0.05	0.41	0.21	-0.33	0.1	0.77	0.31	-0.61
cce_1201	-	hypothetical protein	-0.31	0.11	0.38	0.1	-0.35	0.14	0.88	0.06	-0.41
cce_1202	-	isopentenyl pyrophosphate isomerase	0.84	-0.98	-2.02	-0.61	0.7	-0.7	-1.59	-0.41	0.815
cce_1203	-	putative alpha-mannosidase	0.26	0.05	0.26	0.24	0.21	0.35	0.78	0.29	0
cce_1210	purL	phosphoribosylformylglycinamidine synthase II	0.01	0.67	0.62	-0.05	-0.14	0.39	0.42	0.22	-0.01
cce_1211	-	amidophosphoribosyltransferase	0.45	0.16	-0.15	0.02	0.29	-0.08	-0.39	0.03	0.36
cce_1212	-	hypothetical protein	-0.83	-1.18	0.23	1.04	-0.8	-1.07	-0.41	0.17	-0.83
cce_1214	narB	nitrate reductase	0.71	-0.28	-0.85	-0.26	0.3	-0.1	-1.48	-0.66	0.32
cce_1216	-	hypothetical protein	0.99	0.07	-0.35	-1.5	-0.02	-0.27	-0.67	-0.95	0.425
cce_1219	-	hypothetical protein	0.05	-0.69	-0.41	0.12	0.45	-0.54	-0.3	0.15	0.65
cce_1220	-	hypothetical protein	0.51	0.01	-0.43	-1.13	0.24	-0.24	-1.22	-1.22	0.25
cce_1221	-	hypothetical protein	0.14	-0.85	-0.56	0.27	0.53	-0.86	-0.46	-0.07	0.75
cce_1222	nrtP	high-affinity nitrate/nitrite bispecific transporter	0.69	0.16	-0.76	-1.21	0.26	-0.22	-2.03	-1.46	0.215
cce_1236	-	hypothetical protein	-1.14	0.5	0.83	-0.1	-0.68	0.83	0.67	-0.38	-1.35
cce_1238	-	hypothetical protein	-0.29	0.61	0.52	-0.16	-0.49	0.23	0.07	-0.36	-0.775
cce_1239	-	hypothetical protein	-0.52	0.64	0.71	0.08	-0.35	0.12	0.48	0.22	-0.45
cce_1240	mntB	Mn2+ ABC transporter permease	-0.93	0.75	0.62	-0.19	-0.72	0.88	0.7	0.13	-0.995
cce_1241	mntA	Mn2+ ABC transporter ATP-binding protein	-1.39	0.92	0.86	-0.15	-0.75	0.81	1.07	0.35	-0.595
cce_1242	mntC	Mn2+ ABC transporter periplasmic binding protein	-0.9	0.92	0.87	-0.08	-0.6	0.97	1.13	0.21	-0.68
cce_1243	-	hypothetical protein	-0.3	-0.18	0.31	0.1	-0.24	-0.02	0.35	0.12	-0.385
cce_1248	-	hypothetical protein	0.58	-0.35	-0.16	0.04	0.28	-0.95	-0.67	0.03	0.475
cce_1255	-	hypothetical protein	-0.67	0.84	0.91	0.58	-0.71	0.05	1.14	0.95	-0.17
cce_1258	-	hypothetical protein	0.94	-0.31	-0.97	-0.6	0.42	-0.62	-0.82	-0.87	0.655
cce_1259	-	hypothetical protein	0.93	-0.08	-0.48	-0.61	0.75	-0.03	-0.57	-0.87	0.55
cce_1260	-	hypothetical protein	0.59	-0.2	-0.29	-0.16	0.41	-0.18	-0.06	-0.4	0.275
cce_1262	-	putative Tn7-like transposition protein D	-0.17	0.4	0.48	0.21	0.14	0.68	0.56	0.33	0.105
cce_1264	-	hypothetical protein	0.17	-0.05	0.29	-0.22	0.27	0.3	0.54	-0.12	-0.165
cce_1267	-	SDR family dehydrogenase/reductase	-0.49	0.82	0.41	0.42	-0.35	0.33	0.42	0.27	-0.125
cce_1268	nth	endonuclease III	-0.52	0.65	0.32	0.36	-0.32	0.75	0.28	0.26	-0.1
cce_1270	ftsH1	cell division protein	0.25	-0.66	-0.3	0.33	0.25	-0.64	-0.53	0.2	0.415
cce_1274	-	putative cytidine/deoxycytidylate deaminase	0.24	-0.05	-0.05	-0.17	0.1	-0.2	-0.09	-0.39	0.035
cce_1276	-	hypothetical protein	0.55	-0.36	-0.59	-0.05	0.17	-0.53	-0.45	-0.18	0.435
cce_1277	-	putative histone-like DNA-binding protein	-0.18	-0.04	-0.03	0.25	-0.18	-0.36	0.02	0.44	-0.155
cce_1282	-	hypothetical protein	0.36	-1.46	-1.36	0.21	0.66	-1.37	-1.49	-0.1	0.67
cce_1283	-	hypothetical protein	0.21	-1.4	-1.12	0.12	0.49	-1.68	-1.33	-0.06	0.555
cce_1288	-	putative lipoxygenase	-0.47	0.27	0.64	0.52	-0.29	0.04	0.44	0.67	-0.2
cce_1293	-	hypothetical protein	-0.01	-0.67	-0.45	0.22	0.21	-0.65	-0.3	0.1	0.405
cce_1297	-	ribosome-associated GTPase	0.03	-0.04	-0.03	0.59	0.11	-0.48	-0.07	0.15	0.465
cce_1299	dnaJ1	chaperone protein DnaJ	0.29	-0.73	-0.8	-0.11	0.27	-0.7	-0.79	0.38	0.495
cce_1301	-	hypothetical protein	0.55	-0.59	-0.54	0.27	0.39	-0.77	-0.64	0.24	0.69
cce_1309	rub1	rubredoxin	-1.28	0.09	0.42	0.87	-0.67	-0.07	0.13	0.69	-0.425
cce_1310	gldA	glycerol dehydrogenase	0.48	-0.4	-0.52	-0.34	0.39	-0.38	-0.62	-0.36	0.47
cce_1314	ftsZ	cell division protein	-0.03	0.37	0.34	0.07	-0.33	0.09	0.27	0.15	-0.245
cce_1316	-	hypothetical protein	-0.07	0.4	0.92	0.71	0.05	0.46	1	0.68	-0.205
cce_1317	ispE	4-diphosphocytidyl-2-C-methyl-D-erythritol kinase	-0.02	0.13	0.36	0.47	-0.22	0.14	0.47	0.69	-0.06
cce_1328	hflX	GTP-binding protein	0.76	-0.71	-0.62	-0.23	0.18	-0.88	-0.71	0.13	0.335
cce_1334	-	hypothetical protein	-0.42	0.09	0.31	0.11	-0.11	0.12	0.37	0.08	-0.09
cce_1335	-	hypothetical protein	-0.26	0.28	0.3	0.09	-0.22	0.19	0.49	0.43	0.005
cce_1336	-	putative RNA-binding S4 protein	-0.51	0.32	0.69	0.17	-0.31	0.42	0.58	0.14	-0.22
cce_1341	psaD	photosystem I reaction center subunit II	0.07	-1.14	-0.57	0.01	0.05	-1.2	-0.88	-0.05	0.02
cce_1343	groES	co-chaperonin GroES	-1.13	0.45	0.87	0.45	-0.84	0.29	0.66	0.24	-1.82
cce_1344	groEL	chaperonin GroEL	-1.01	0.57	1.14	-0.1	-1.31	0.37	0.94	0.04	-2.535
cce_1345	-	ATP synthase subunit gamma-like protein	-0.07	0.02	0.26	-0.09	-0.42	0.02	0.3	-0.06	-0.705
cce_1347	-	hypothetical protein	0.71	-0.34	-0.21	0.51	0.53	-0.2	-0.29	0.07	0.185
cce_1352	-	hypothetical protein	-0.04	-1.04	-1.01	0.09	0.21	-0.93	-0.93	-0.24	0.41
cce_1356	dnaK3	molecular chaperone DnaK	0.23	-0.4	-0.1	-0.12	0.46	-0.26	-0.28	0.31	0.42
cce_1357	-	fructose-1,6-bisphosphate aldolase	-0.24	-0.47	0.31	0.4	-0.06	-0.5	0.04	0.43	-0.115
cce_1368	-	hypothetical protein	-0.51	0.86	1.08	-0.38	-0.78	0.78	1.19	0.37	-0.795
cce_1369	-	hypothetical protein	-0.24	0.17	0.51	0.05	-0.2	0.03	0.57	0.26	-0.34
cce_1375	-	hypothetical protein	-0.02	0.44	0.23	0.17	-0.2	0.11	0.27	0.05	-0.1
cce_1378	-	hypothetical protein	0.72	-0.07	-0.29	-0.46	0.25	-0.51	-0.31	0.02	0.335
cce_1379	exsB	transcriptional regulator	-0.29	0.84	0.69	-0.21	-0.41	0.88	0.51	-0.13	-0.57
cce_1380	-	hypothetical protein	-0.56	0.41	0.48	0.2	-0.8	-0.18	0.76	0.29	-0.41
cce_1383	petB	cytochrome b6	0.24	-0.28	-0.29	0.11	0.28	-0.54	-0.73	-0.29	0.04
cce_1387	-	tripartite ATP-independent periplasmic transporter DctQ component	0.07	0.3	0.02	0.56	0.04	0.02	-0.16	0.16	0.34
cce_1390	-	hypothetical protein	-0.26	0.42	0.44	0.08	-0.27	0.28	0.84	0.09	-0.225
cce_1391	rplU	50S ribosomal protein L21	0.07	0.65	0.66	0.08	-0.2	0.53	0.62	-0.14	-0.375
cce_1395	-	hypothetical protein	-0.49	0.37	0.54	0.22	-0.33	-0.1	0.53	0.31	-0.22
cce_1398	-	hypothetical protein	-0.53	0.53	0.64	-0.22	-0.59	0.48	0.86	-0.04	-0.62
cce_1407	-	hypothetical protein	-0.19	0.47	0.65	-0.17	-0.13	0.47	0.4	0.01	-0.04
cce_1411	-	hypothetical protein	-0.63	0.57	1.12	-0.17	-0.61	0.76	1.24	-0.04	-0.86
cce_1412	-	two-component response regulator	-0.75	0.71	0.64	-0.08	-0.69	0.81	1.18	0.14	-0.495
cce_1414	-	hypothetical protein	-0.46	0.31	0.66	0.37	-0.48	-0.24	0.59	0.27	-0.455
cce_1415	-	hypothetical protein	-0.72	0.67	1	0.29	-0.69	0.48	0.74	0.3	-0.51
cce_1418	-	AMP-dependent synthetase and ligase	0.21	-1.28	-1.61	-0.06	0.35	-1.44	-1.89	-0.48	0.8
cce_1419	-	hypothetical protein	0.44	-1.2	-1.58	-0.41	0.36	-1.11	-1.57	-0.14	0.795
cce_1420	-	hypothetical protein	0.48	0.01	0	-0.51	0.22	0.08	-0.36	-0.5	0.21
cce_1421	-	putative type II thioesterase	0.69	-0.34	-0.43	-0.48	0.51	-0.3	-0.62	-0.3	0.385
cce_1427	-	putative Uracil-DNA glycosylase superfamily protein	0.37	-0.72	-0.85	0.29	0.51	-0.88	-0.96	-0.15	0.585
cce_1433	-	hypothetical protein	0.4	-0.6	-0.53	0.14	0.52	-0.62	-0.55	-0.38	0.205
cce_1435	-	hypothetical protein	0.55	-0.21	0.14	0.15	0.54	-0.23	-0.04	-0.09	0.32
cce_1436	-	hypothetical protein	0.18	-0.04	-0.06	-0.01	0.48	-0.02	-0.54	-0.33	0.145
cce_1439	-	hypothetical protein	0.19	-0.82	-0.38	-0.31	0.26	-0.63	-0.45	-0.61	-0.11
cce_1445	-	putative dienelactone hydrolase	-0.56	0	0.23	0.32	-0.07	0.57	0.59	0.17	-0.02
cce_1446	-	hypothetical protein	-0.82	0.58	0.61	-0.2	-0.69	0.66	0.46	-0.04	-0.665
cce_1454	-	hypothetical protein	0.05	-0.78	-0.57	-0.02	0.07	-0.64	-0.4	0.02	0.21
cce_1459	-	hypothetical protein	0.62	0.13	0.15	-0.23	0.49	0.12	-0.27	-0.08	0.19
cce_1461	-	hypothetical protein	1.35	-0.18	-0.98	-1.56	0.67	-0.05	-0.8	-1.52	0.29
cce_1462	-	hypothetical protein	1.15	-0.44	-1.22	-1.44	0.63	-0.09	-0.95	-1.36	0.315
cce_1463	-	hypothetical protein	1.14	-0.42	-1.1	-1.19	0.7	0.04	-0.92	-1.47	0.29
cce_1464	-	hypothetical protein	0.43	-1.64	-1.71	-0.09	0.59	-1.3	-1.9	-0.98	0.36
cce_1468	-	putative lipopolysaccharide biosynthesis	-0.08	-0.26	-0.49	0.41	0.42	-0.06	-0.66	0.22	0.555
cce_1473	cysK	cysteine synthase A	1.25	-0.26	-0.9	-1.38	0.5	0.13	-0.84	-1.32	0.29
cce_1474	malQ	4-alpha-glucanotransferase	-0.02	0.08	0.32	-0.1	-0.29	0.02	0.7	-0.04	-0.525
cce_1477	-	hypothetical protein	-0.39	0.37	0.69	0.4	-0.37	-0.08	0.64	0.53	-0.55
cce_1478	-	hypothetical protein	0.06	-0.57	-0.3	-0.06	0.22	-0.58	-0.27	0.07	0.225
cce_1480	-	Holliday junction resolvase-like protein	0.81	-0.65	-1.16	-0.58	0.57	-0.43	-1	-1.01	0.625
cce_1481	-	hypothetical protein	-1.1	0.55	0.91	0.73	-0.81	0.55	0.8	0.86	-0.285
cce_1482	-	hypothetical protein	0.71	-0.56	-1.15	-1.1	0.37	-0.08	-1.06	-1.38	0.16
cce_1484	-	Mn(2+)/Zn(2+) family ABC transporter periplasmic binding protein	-0.11	0.35	0.64	0.12	0.03	0.89	0.8	-0.03	0.1
cce_1487	-	hypothetical protein	-0.75	-0.36	-0.01	-0.61	-0.92	0.13	0.81	0.41	-0.35
cce_1492	-	hypothetical protein	0.01	-0.34	-0.73	0.75	0.31	0.41	-0.48	0.6	0.52
cce_1498	-	nitrogen assimilation regulatory protein	0.31	-0.38	-0.37	0.28	0.55	-0.52	-0.57	0.25	0.52
cce_1511	-	putative ATP synthase delta/epsilon subunit	0.31	-0.08	-0.24	0.15	0.67	0.1	-0.66	-0.21	0.21
cce_1512	atpB2	F0F1 ATP synthase subunit beta	0.32	-0.1	-0.06	0.1	0.35	0.36	-0.23	0.19	0.34
cce_1513	-	hypothetical protein	0.8	-2.15	-1.88	-0.35	0.84	-1.59	-1.85	-0.54	0.69
cce_1516	-	hypothetical protein	1.25	0.05	-0.47	-0.4	0.12	-0.85	-0.4	-0.71	0.085
cce_1517	-	hypothetical protein	1.05	-0.03	-0.62	-0.53	0.13	-0.8	-0.88	-0.77	0.035
cce_1518	-	hypothetical protein	1.16	0.12	-0.32	-0.57	0.16	-0.69	-0.83	-0.89	-0.16
cce_1520	-	two-component response regulator	0.39	-0.11	-0.19	-0.33	0.41	0.02	-0.04	-0.48	0.24
cce_1523	-	hypothetical protein	1.15	-0.38	-0.92	-1.07	0.76	-0.13	-0.88	-1.36	0.745
cce_1524	-	hypothetical protein	1.21	-0.73	-1.35	-1.2	0.68	-0.2	-1.28	-1.67	0.595
cce_1525	yrdA	ferripyochelin binding protein	-0.76	0.68	0.83	0.17	-0.81	0.51	0.91	0.29	-0.925
cce_1526	psbY	photosystem II protein Y	-0.01	-0.16	0.28	0.28	-0.21	-0.38	0.22	0.27	-0.295
cce_1527	pyrF	orotidine 5	0.31	-0.72	-0.42	-0.02	0.14	-0.64	-0.38	0.02	0.195
cce_1530	-	ABC transporter ATP-binding protein	0.05	-0.94	-1.1	-0.64	-0.19	-1.13	-0.7	-0.4	0.35
cce_1531	cbiQ3	putative cobalt ABC transporter permease	0.35	-0.17	-0.26	0.06	0.19	-0.33	-0.6	-0.18	0.31
cce_1532	-	hypothetical protein	-1.01	0.85	0.74	-0.51	-1.02	0.68	0.53	-0.01	-1.19
cce_1533	pgsA	CDP-diacylglycerol--glycerol-3-phosphate 3-phosphatidyltransferase	-0.05	0.5	0.67	0.2	0.15	0.72	0.49	0.12	-0.05
cce_1534	-	putative carotenoid isomerase	-0.63	0.5	0.63	0.43	-0.24	0.42	0.48	0.45	-0.23
cce_1538	-	hypothetical protein	-0.7	-1.05	-1.57	1.12	0.02	-1.13	-1.8	0.31	0.55
cce_1552	-	hypothetical protein	0.4	-0.36	-0.41	0.16	0.31	-0.36	-0.21	0.36	0.445
cce_1555	-	hypothetical protein	-0.01	-0.36	-0.23	0.13	0.4	-0.42	-0.39	0.07	0.2
cce_1558	-	putative phenazine biosynthesis PhzC/PhzF protein	-0.29	0.64	0.81	-0.02	-0.09	0.66	0.42	0.04	-0.265
cce_1560	-	serine/threonine protein kinase	-0.09	0.22	0.51	-0.19	-0.11	0.58	0.53	-0.01	-0.375
cce_1565	-	VIC family potassium channel protein	-0.03	0.74	-0.14	0.07	0.33	0.95	-0.29	-0.47	0.43
cce_1566	-	hypothetical protein	-0.71	0.07	-0.53	0.69	0.04	0.59	-0.76	0.4	0.665
cce_1571	-	hypothetical protein	-0.47	0.34	0.25	0.66	-0.21	0.06	0.38	0.44	-0.295
cce_1578	pilM	type IV pilus assembly protein	0.78	-1.2	-0.64	-0.43	0.56	-1.27	-0.73	-0.33	0.5
cce_1579	-	hypothetical protein	0.08	-0.29	-0.61	0.03	0.54	-0.16	-0.62	-0.13	0.445
cce_1580	-	hypothetical protein	0.51	-0.78	-0.81	-0.03	0.7	-0.64	-0.84	-0.04	0.7
[truncated: 1,168 more rows]

## Sheet: Satisfy both
cce_0013	-	hypothetical protein	-0.38	0.18	0.09	-0.05	-0.36	0.38	0.35	0.27	-0.32
[truncated: 1,201 more rows]

## Sheet: Satisfy either
cce_0005	-	hypothetical protein	-0.488333	-1.195	-0.91	0.96	0.05	-0.875	-0.53	0.785	0.405
[truncated: 2,654 more rows]

[truncated: 3 more sheets: Satisfy none, Satisfy only Model1, Satisfy only Model2]
