# Supplementary material for: Coupling of Cellular Processes and Their Coordinated Oscillations under Continuous Light in Cyanothece sp. ATCC 51142, a Diazotrophic Unicellular Cyanobacterium
Source: PLoS One. 2015 May 14;10(5):e0125148. doi: 10.1371/journal.pone.0125148 (PMC4431719; doi:10.1371/journal.pone.0125148)
Supplement: S3 Table — Transcriptomic data from light/dark (LD)conditionwas considered, to identify the cyclic genes that show a periodicity (T) of ±24h, using Sinusoidal and Fourier Transform parameter fitting model approach. The genes that satisfy both the models, either of the models, none of the models, only Model1 and only Model2, were identified as similar to that of mentioned therein in S2 Table. (XLS) [file pone.0125148.s005.xls]

## Sheet: Summary
Organism: Cyanothece sp. ATCC 51142
Growth Condition: Light-Dark (LD)
Total genes considered for the model: 4666
Number of Genes show 1.5 fold: 1863
Parameters considered in the Model
Periodicity (T): ±24
Residual Percent Energy (RPE): 25%
Model1 (Sinusoidal Model)
Model1 predicted genes: 1024
Model1 predicted genes satisfy T and RPE: 540
Model2 (Fourier Transform Model)
Model2 predicted genes: 1673
Comparison of Model1 and Model2:
Genes satisfy both Models: 540
Genes satisfy either Models: 1673
Genes satisfy none of the Models: 1133
Genes satisfy only Model1: 0
Genes satisfy only Model2: 1133

## Sheet: Model1
cce_0002			-0.07	0.14	-0.06	-0.73	-0.48	-0.4	-0.11	-0.26	0.15	-0.64	-0.54	-0.36
cce_0009	-	hypothetical protein	0.61	0.48	0.02	-0.34	-0.15	-0.11	0.58	0.34	0.06	-0.19	-0.03	-0.06
cce_0029	-	rfrA pentapeptide repeat-containing protein	-1.98	-1.23	0.92	0.58	0.12	-1.28	-1.97	-0.88	1.2	0.46	-0.27	-1.25
cce_0034	-	hypothetical protein	0.25	0.4	0.3	-0.31	0.01	-0.04	0.34	0.2	0.43	-0.3	-0.24	-0.1
cce_0044	-	putative GDP-L-fucose synthase	-0.77	-1.1	-0.88	-0.39	0.6	0.53	-0.83	-1.37	-0.8	-0.41	0.54	0.65
cce_0052	-	hypothetical protein	-0.27	0.03	0	0.51	0.11	-0.24	-0.31	0.14	-0.02	0.31	0.09	-0.19
cce_0064	argC	N-acetyl-gamma-glutamyl-phosphate reductase	0.17	-0.38	-0.13	-0.29	-0.13	0.32	0.18	-0.32	0	-0.23	0	0.26
cce_0071	-	hypothetical protein	0.13	0.42	0.19	-0.055	-0.105	-0.06	0.175	0.49	0.265	-0.06	-0.035	-0.045
cce_0073	-	hypothetical protein	-0.83	-0.57	-0.16	0.67	0.06	-0.18	-0.86	-0.25	-0.04	0.6	0.12	-0.12
cce_0078	-	chloride channel protein	0.99	-0.31	-0.23	-0.43	-0.37	0.34	1.1	-0.26	-0.23	-0.3	-0.18	0.15
cce_0080	ctpB	carboxyl-terminal protease	-0.54	-0.62	-0.39	0.23	0.42	0.16	-0.74	-0.6	-0.55	0.23	0.55	0.25
cce_0081	rpsN	30S ribosomal protein S14	-0.17	0.53	0.28	-0.1	-0.57	-0.61	-0.25	0.71	0.28	0.09	-0.44	-0.62
cce_0093	-	hypothetical protein	0.97	0.41	-0.24	-0.64	-0.88	0.28	1.03	0.21	-0.19	-0.51	-0.62	0.1
cce_0094	-	hypothetical protein	1.19	0.23	-0.51	-0.56	-0.59	0.28	1.22	0.1	-0.36	-0.4	-0.39	0.08
cce_0099	nblA1	phycobilisome degradation protein	1.32	0.3	-0.38	-1.44	-0.97	-0.1	1.48	-0.1	-0.68	-1.59	-1.13	-0.04
cce_0102	-	RNA-binding protein	-0.39	0.25	-0.05	0.33	-0.55	-0.36	-0.4	0.43	-0.11	0.33	-0.29	-0.26
cce_0103	rpiA	ribose-5-phosphate isomerase A	-0.6	0.2	0.2	0.65	-0.95	-0.9	-0.71	0.43	0.2	0.63	-0.61	-0.75
cce_0110	-	hypothetical protein	0.35	0.52	0.25	-0.33	-0.22	-0.1	0.41	0.32	0.26	-0.36	-0.23	-0.18
cce_0111	-	hypothetical protein	0.4	0.46	0.26	-0.34	-0.27	-0.14	0.39	0.24	0.16	-0.36	-0.28	-0.25
cce_0112	-	hypothetical protein	-0.08	0.58	0.21	0.09	-0.16	-0.27	-0.13	0.63	0.32	0.06	-0.12	-0.2
cce_0116	-	hypothetical protein	-2.45	-0.13	1.11	0.54	-0.39	-2.71	-2.79	0.08	1.31	0.52	-0.34	-2.3
cce_0118	-	hypothetical protein	0.64	-0.3	-0.24	-0.37	-0.22	0.84	0.73	-0.17	-0.2	-0.23	-0.12	0.59
cce_0119	-	hypothetical protein	1.75	-0.67	-1.7	-2.23	-1.85	0.62	1.93	-0.81	-1.8	-1.92	-1.56	0.28
cce_0123	thiL	thiamine monophosphate kinase	0.18	0.51	0.44	-0.27	-0.33	-0.4	0.07	0.38	0.41	-0.19	-0.18	-0.38
cce_0127	-	glucosyl transferase	-0.49	-0.72	-0.31	0.31	0.31	0.13	-0.53	-0.43	-0.23	0.28	0.41	0.3
cce_0135	-	putative rehydrin	0.41	0.86	-1.12	-0.96	-1.36	0.79	0.19	1.13	-1.32	-0.94	-1.19	0.67
cce_0138	-	hypothetical protein	-0.68	-1.11	-0.82	0.05	0.51	0.38	-0.64	-0.77	-0.74	0.06	0.66	0.48
cce_0146	-	RNA-binding protein	0.55	0.37	0.42	-0.86	-1.04	0	0.25	0.43	0.48	-0.66	-1.09	-0.13
cce_0172	hemL	glutamate-1-semialdehyde aminotransferase	-0.19	0.65	0.62	-0.23	-0.41	-0.74	-0.24	0.88	0.74	-0.35	-0.44	-0.69
cce_0173	-	putative methionine sulfoxide reductase B	-0.65	-0.48	-0.21	0.03	0.49	0.1	-0.49	-0.33	0.23	0.02	0.49	0.3
cce_0198	ntcB	LysR family transcriptional regulator	0.66	0.6	0.27	-0.13	-0.02	-0.03	0.84	0.38	0.2	-0.1	-0.04	-0.05
cce_0199	chlI	magnesium chelatase, ATPase subunit I	-0.13	0.33	0.35	0.34	-0.5	-0.38	-0.31	0.37	0.08	0.24	-0.36	-0.32
cce_0202	-	NifS-like class-V aminotransferase, cysteine desulfurase	-0.17	-0.01	0.22	-0.15	-0.06	-0.12	-0.27	-0.01	0.34	-0.07	-0.03	-0.09
cce_0205	-	hypothetical protein	0.97	-0.3	-0.66	-0.66	-0.01	0.66	1.03	-0.55	-0.78	-0.51	-0.64	0.33
cce_0210	-	cysteine synthase A	-0.3	0.25	0.55	-0.09	-0.35	-0.34	-0.36	0.48	0.78	0.04	-0.3	-0.31
cce_0232	argH	argininosuccinate lyase	1.05	-0.08	-0.79	-0.67	-0.5	0.65	0.98	-0.05	-0.72	-0.54	-0.35	0.47
cce_0233	-	hypothetical protein	0.97	-0.05	-0.34	-0.52	-0.34	0.62	0.88	0.02	-0.45	-0.38	-0.2	0.45
cce_0246	-	DNA starvation/stationary phase protection protein Dps	-0.17	-0.02	0.56	0.15	0.06	-0.69	-0.18	0.11	0.66	0.13	0.02	-0.6
cce_0247	-	hypothetical protein	-0.74	-1.19	-1.05	-0.44	0.76	0.69	-0.61	-0.97	-1.04	-0.41	0.71	0.59
cce_0248	-	putative alpha-isopropylmalate/homocitrate synthase family transferase	0.72	0.25	-0.39	-0.56	-0.58	0.33	0.78	0.18	-0.37	-0.5	-0.53	0.12
cce_0252	-	hypothetical protein	-0.54	-1	-0.54	0.32	0.39	0.47	-0.65	-0.51	-0.38	0.3	0.44	0.52
cce_0255	-	hypothetical protein	0.53	-0.4	-0.59	-0.14	-0.15	0.41	0.47	-0.26	-0.41	-0.02	0.1	0.46
cce_0258	cysH	phosphoadenosine phosphosulfate reductase	0.69	0.32	0.08	-0.65	-0.52	-0.05	0.79	0.25	-0.06	-0.56	-0.48	-0.16
cce_0259	-	hypothetical protein	-1.61	-0.85	0.87	0.38	-0.18	-1.24	-1.53	-0.48	0.94	0.63	-0.42	-1.07
cce_0260	engA	GTP-binding protein EngA	0.57	1.08	0.18	-0.48	-0.41	-0.24	0.51	0.68	0.12	-0.25	-0.2	-0.16
cce_0292	pdhA	pyruvate dehydrogenase E1 component alpha subunit	-0.4	0.29	0.1	0.38	-0.42	-0.47	-0.53	0.43	0.03	0.32	-0.15	-0.38
cce_0293	asd	aspartate-semialdehyde dehydrogenase	-0.39	-0.01	0.05	0.14	0.07	-0.18	-0.51	0.19	0.17	0.18	0.17	-0.09
cce_0294	dapA	dihydrodipicolinate synthase	-0.21	0.29	0.33	-0.13	-0.14	-0.29	-0.32	0.24	0.51	0.01	0	-0.18
cce_0295	-	hypothetical protein	-0.33	0.46	0.48	0.06	-0.28	-0.67	-0.42	0.46	0.59	0.03	-0.25	-0.59
cce_0301	-	hypothetical protein	-0.35	-0.19	-0.09	0.4	-0.05	-0.07	-0.34	-0.06	-0.04	0.33	0.08	-0.02
cce_0302	cmpD	bicarbontate transport system ATP-binding protein	-1.15	-1.34	-1.12	-1.42	1.18	0.19	-1.12	-1.18	-1.16	-1.1	1.21	0.16
cce_0303	cmpC	bicarbontate transport system ATP-binding protein	-1.14	-1.36	-0.95	-1.12	1.14	0.14	-1.23	-0.94	-0.92	-0.65	1.41	0.34
cce_0304	cmpB	bicarbontate transport system permease	-1.66	-1.73	-1.31	-1.53	1.12	0.07	-1.41	-1	-0.98	-1.08	1.51	0.36
cce_0305	cmpA	bicarbontate transport system substrate-binding protein	-0.42	-0.53	-0.18	-0.56	0.65	0.02	-0.48	-0.37	-0.37	-0.4	0.85	0.27
cce_0306	-	hypothetical protein	0.93	-0.28	-0.39	-0.73	-0.46	0.26	0.89	-0.32	-0.3	-0.65	-0.37	0.15
cce_0307	thiOG	bifunctional glycine oxidase/thiamine biosynthesis protein	0.62	0.65	0.04	-0.42	-0.31	0.25	0.57	0.59	0.06	-0.32	-0.23	0.17
cce_0308	-	hypothetical protein	0.05	0.28	-0.02	-0.37	-0.08	-0.1	-0.06	0.32	0.04	-0.31	-0.32	-0.26
cce_0309	hisH	imidazole glycerol phosphate synthase subunit HisH	0.47	-0.11	-0.38	-0.44	-0.42	0.19	0.62	-0.17	-0.35	-0.44	-0.4	0.08
cce_0311	-	hypothetical protein	-0.37	-0.36	-0.26	0.31	0.13	-0.07	-0.41	-0.2	-0.17	0.19	0.16	-0.07
cce_0312	-	hypothetical protein	-0.37	-0.38	-0.28	0.2	0.21	-0.01	-0.44	-0.31	-0.28	0.16	0.17	-0.01
cce_0313	-	solute-binding family protein 3	-0.97	-0.78	-0.45	0.69	0.57	-0.12	-0.95	-0.42	-0.31	0.59	0.64	0.04
cce_0315	chlM	Mg-protoporphyrin IX methyl transferase	-0.46	0.61	0.16	0.23	-0.56	-0.59	-0.49	0.71	0.11	0.2	-0.37	-0.51
cce_0316	-	serin-threonin phosphatase	-0.1	0.5	0.21	-0.05	-0.32	-0.27	-0.2	0.55	0.24	-0.01	-0.11	-0.24
cce_0319	-	S-layer protein	0.08	-0.81	-0.56	-1.44	0.46	1.22	0.13	-0.83	-0.69	-1.25	-0.02	0.83
cce_0320	por	protochlorophyllide oxidoreductase	-1.28	-0.87	-0.22	1.11	-0.27	-1.22	-1.44	-0.64	-0.21	0.89	-0.08	-1.13
cce_0336	-	mannose-1-phosphate guanyltransferase	-0.48	0.51	0.13	0.41	-0.47	-0.54	-0.56	0.5	0.11	0.39	-0.16	-0.45
cce_0339	-	hypothetical protein	-1	-1.16	-0.65	0.36	0.46	-0.5	-0.97	-0.69	-0.54	0.36	0.67	-0.31
cce_0340	-	hypothetical protein	-0.38	-0.52	-0.26	0.39	0.21	-0.22	-0.4	-0.31	-0.27	0.38	0.37	-0.07
cce_0362	-	putative exonuclease SbcC	-0.27	-0.45	-0.19	0.14	0.41	0.26	-0.25	-0.15	-0.09	0.07	0.35	0.29
cce_0364	-	hypothetical protein	-0.76	-0.71	-0.45	0.65	0.29	-0.02	-0.76	-0.32	-0.26	0.63	0.45	0.12
cce_0365	-	histidine triad family protein	-0.46	-0.08	-0.02	0.61	-0.23	-0.42	-0.56	0.21	0.08	0.62	0.01	-0.26
cce_0370	-	protease	-0.51	-0.33	0.06	0.35	-0.02	-0.11	-0.59	-0.22	0.29	0.33	0.03	-0.03
cce_0371	matE2	DNA-damage-inducible/multi anti extrusion protein	-0.28	-0.14	-0.08	0.38	0.17	-0.26	-0.22	-0.1	0.04	0.29	0.18	-0.2
cce_0374	rffM	UDP-N-acetyl-D-mannosaminuronic acid transferase	-0.37	-0.35	-0.195	0.37	-0.05	-0.24	-0.38	-0.21	-0.135	0.365	0.085	-0.125
cce_0375	-	hypothetical protein	-0.61	-0.63	-0.34	0.75	0.09	-0.41	-0.66	-0.41	-0.23	0.69	0.26	-0.24
cce_0379	-	putative methyltransferase	-0.49	-0.4	-0.17	0.82	-0.02	-0.22	-0.52	-0.11	-0.18	0.61	0.15	-0.13
cce_0384	-	deoxyuridine 5	-0.5	0.15	0.56	0.31	-0.22	-0.43	-0.68	0.22	0.39	0.36	-0.02	-0.24
cce_0387	-	putative cytidine/deoxycytidylate deaminase	-0.34	-0.13	-0.01	0.16	0.26	0.12	-0.32	0.08	0.03	0.14	0.21	0.14
cce_0397	-	hypothetical protein	0.3	-0.03	-0.09	-0.26	-0.23	0.3	0.4	-0.1	-0.12	-0.22	-0.13	0.14
cce_0398	-	hypothetical protein	0.39	-0.26	-0.13	-0.34	-0.37	0.61	0.53	-0.14	-0.16	-0.24	-0.18	0.38
cce_0409	-	hypothetical protein	-0.51	-0.84	-0.69	-0.08	0.54	0.42	-0.45	-0.8	-0.56	-0.06	0.23	0.25
cce_0432	-	hypothetical protein	1.53	-0.82	-2.02	-2.5	-1.68	0.59	1.67	-1	-1.88	-2.34	-1.63	0.36
cce_0435	kaiB3	circadian clock protein	1.57	-0.07	-1.68	-2.54	-1.48	0.78	1.5	-0.47	-1.62	-2.3	-1.45	0.53
cce_0436	-	hypothetical protein	1.59	0.14	-0.26	-0.6	-0.55	-0.03	1.35	-0.02	-0.23	-0.48	-0.34	-0.19
cce_0437	-	hypothetical protein	-2.59	-2.43	-2.02	0.57	1.09	-0.57	-2.56	-2.19	-2.01	0.45	0.95	-0.41
cce_0439	-	hypothetical protein	-0.59	-0.65	-0.35	0.32	0.42	0.06	-0.7	-0.42	-0.3	0.38	0.38	0.11
cce_0441	psb29	Thf1-like protein	-0.5	-0.07	0.15	0.68	-0.19	-0.44	-0.65	0.22	0.19	0.65	-0.05	-0.28
cce_0443	-	hypothetical protein	0.36	-0.07	0.04	-0.21	-0.02	0.43	0.4	-0.01	-0.07	-0.24	-0.02	0.22
cce_0449	-	hypothetical protein	0.43	0.46	0.22	-0.19	-0.17	-0.09	0.39	0.39	0.14	-0.19	-0.12	-0.17
cce_0452	-	hypothetical protein	-0.42	-0.43	-0.19	0.41	0.37	0.04	-0.41	-0.17	-0.08	0.33	0.38	0.12
cce_0453	-	putative transcriptional regulator AbrB	-0.81	-0.55	0.27	0.32	-0.07	-0.31	-0.89	-0.33	0.4	0.29	-0.17	-0.3
cce_0459	-	hypothetical protein	1.1	-0.15	-0.35	-0.7	-0.54	0.61	1.15	-0.07	-0.29	-0.55	-0.52	0.35
cce_0462	-	hypothetical protein	-0.26	-0.46	0.01	0.24	0.29	0.32	-0.32	-0.15	0.16	0.3	0.25	0.36
cce_0470	-	hypothetical protein	-0.28	-0.93	-0.68	-0.25	0.33	0.53	-0.3	-1.56	-1.01	-0.31	0.51	0.54
cce_0477	-	hypothetical protein	-0.56	-0.76	-0.26	0.64	0.27	-0.08	-0.6	-0.43	-0.17	0.59	0.27	0.06
cce_0481	-	hypothetical protein	0.38	-0.2	-0.63	-0.52	-0.11	0.68	0.29	-0.1	-0.38	-0.38	-0.19	0.57
cce_0482	-	putative heavy metal transport/detoxification protein	1.16	-0.24	-0.52	-0.55	-0.4	0.57	1.22	-0.15	-0.44	-0.35	-0.35	0.45
cce_0488	-	hypothetical protein	-0.09	0.65	0.43	0.07	-0.28	-0.4	-0.04	0.62	0.51	0.15	-0.19	-0.27
cce_0490	gshB	glutathione synthetase	-0.22	0.35	0.38	-0.23	-0.32	-0.32	-0.3	0.31	0.32	-0.2	-0.19	-0.25
cce_0491	grxC1	glutaredoxin	-0.22	0.44	0.53	-0.13	-0.38	-0.38	-0.27	0.37	0.42	-0.05	-0.28	-0.32
cce_0492	-	hypothetical protein	-0.12	-0.31	-0.31	-0.09	0.37	0.35	-0.14	-0.38	-0.2	-0.13	0.28	0.45
cce_0493	ptpS	6-pyruvoyl-tetrahydropterin synthase	-0.5	-0.4	-0.16	0.52	0.12	0.17	-0.41	-0.19	-0.13	0.39	0.13	0.22
cce_0516	-	group 1 glycosyl transferase	-0.95	-0.9	-0.6	1.02	0.1	-0.35	-0.77	-0.48	-0.43	0.83	0.28	-0.22
cce_0517	-	hypothetical protein	-0.36	-0.4	-0.28	0.45	0.06	-0.15	-0.42	-0.28	-0.23	0.45	0.29	-0.03
cce_0519	-	hypothetical protein	-0.35	-0.33	-0.25	0.1	0.38	-0.05	-0.36	-0.22	-0.24	0.09	0.35	0.03
cce_0526	-	hypothetical protein	-1.53	-1.63	-1.11	1.27	-0.15	-0.99	-1.53	-1.24	-1.19	1.11	0.24	-0.63
cce_0527	-	hypothetical protein	-0.58	-0.71	-0.36	0.91	-0.025	-0.325	-0.575	-0.465	-0.43	0.71	0.12	-0.245
cce_0528	-	hypothetical protein	-0.65	-0.67	-0.38	0.95	-0.09	-0.33	-0.61	-0.36	-0.32	0.81	0.09	-0.17
cce_0536	-	hypothetical protein	0.75	1.4	-0.9	-2.05	-1.92	-0.07	0.65	1.74	-0.99	-1.76	-1.71	-0.29
cce_0545	-	putative nitrogenase-associated protein	1.27	1.49	0.61	-1.71	-1.98	-2.12	1.56	0.77	0.05	-1.4	-1.37	-1.61
cce_0546	-	hypothetical protein	1.36	1.4	0.44	-1.63	-1.73	-1.58	1.58	0.69	-0.11	-1.24	-1.18	-1.32
cce_0548	nifZ	iron-sulfur cofactor synthesis protein	1	1.87	0.68	-3.22	-3.96	-3.71	1.16	1.33	0.08	-3.04	-3.44	-3.51
cce_0549	aksA	trans-homoaconitate synthase	1.16	1.6	0.67	-2.34	-2.67	-2.94	1.24	1	0.09	-2.06	-2.11	-2.57
cce_0552	-	hypothetical protein	1.19	1.47	0.74	-3.84	-3.02	-3.08	1.21	1.02	0.1	-3.47	-2.63	-2.97
cce_0554	nifB	nitrogenase cofactor biosynthesis protein	0.82	1.44	0.69	-4.86	-4.24	-4.95	0.98	1.07	0.02	-4.61	-4.27	-4.56
cce_0555	-	hypothetical protein	1	1.48	0.76	-4.88	-4.41	-4.91	1.11	1.09	0.1	-4.58	-4.31	-4.68
cce_0557	nifS	nitrogenase cofactor synthesis protein	1.12	1.47	0.81	-3.58	-3.09	-3.46	1.29	0.89	0.08	-3.4	-3.09	-3.18
cce_0558	nifU	iron-sulfur cluster assembly protein	1.28	1.48	0.78	-4.36	-4.23	-4.25	1.53	0.95	0.12	-4.04	-3.65	-3.95
cce_0559	nifH	nitrogenase iron protein	0.05	1.36	0.64	-4.41	-4.2	-5.14	0.25	1.22	0.23	-4.75	-4.69	-5.03
cce_0560	nifD	nitrogenase molybdenum-iron protein subunit alpha	0.54	1.38	0.45	-3.69	-2.77	-5.17	0.43	1.17	-0.09	-3.83	-3.61	-4.45
cce_0561	nifK	nitrogenase molybdenum-iron protein subunit beta	0.98	1.55	0.38	-5.35	-4.97	-6.04	0.94	1.12	-0.23	-5.24	-5.07	-5.65
cce_0562	-	hypothetical protein	1.54	1.43	0.48	-3.44	-3.34	-3.19	1.51	0.62	-0.34	-2.81	-2.69	-2.95
cce_0563	nifE	nitrogenase molybdenum-iron cofactor biosynthesis protein	1.18	1.5	0.83	-3.92	-3.89	-3.87	1.38	0.92	0.26	-3.5	-3.43	-3.52
cce_0564	nifN	nitrogenase molybdenum-cofactor biosynthesis protein NifN	1.43	1.44	0.64	-3.22	-3.46	-2.8	1.6	0.76	0	-2.87	-2.64	-2.5
cce_0565	nifX	nitrogen fixation protein	1.25	1.41	0.56	-5.3	-5.49	-5.18	1.39	0.9	-0.03	-4.89	-4.76	-4.9
cce_0566	-	hypothetical protein	1.4	1.23	0.52	-5.06	-5.1	-5	1.43	0.77	0	-4.54	-4.5	-4.76
cce_0567	-	hypothetical protein	1.45	1.14	0.46	-4.26	-3.96	-4.48	1.4	0.71	-0.13	-3.98	-3.78	-4.21
cce_0568	nifW	nitrogenase stabilizing/protective protein	1.2	1.17	0.43	-4.19	-3.83	-4.46	1.15	0.63	-0.16	-3.96	-3.8	-4.21
cce_0569	hesA	putative molybdenum cofactor biosynthesis/nitrogen fixation-like protein	1.37	1.4	0.6	-4.16	-4.31	-4.57	1.37	0.83	-0.02	-3.77	-3.76	-4.19
cce_0570	hesB	Fe-S cluster biosynthesis nitrogen fixation-like protein	1.19	1.19	0.47	-3.74	-3.18	-3.83	1.16	0.72	-0.2	-3.73	-3.4	-3.75
cce_0571	-	2Fe-2S ferredoxin	0.85	1.71	0.89	-4.91	-5.61	-5.74	0.81	1.34	0.33	-4.76	-5.09	-5.42
cce_0575	feoB2	ferrous iron transport protein B	1.61	1.28	0.66	-2.23	-2.58	-2.1	1.52	0.65	0.06	-1.79	-1.76	-1.79
cce_0576	feoA2	ferrous iron transport protein A	1.47	1.16	0.49	-1.69	-1.83	-1.94	1.39	0.66	0.09	-1.28	-1.35	-1.5
cce_0577	-	hypothetical protein	1.36	1.25	0.52	-1.42	-1.6	-1.38	1.26	0.57	0.07	-1.13	-1.05	-1.17
cce_0578	-	putative molybdate ABC transporter permease	1.07	1.13	0.63	-1.17	-1.06	-1.03	0.96	0.63	0.18	-0.93	-0.82	-0.91
cce_0579	fdxB	4Fe-4S ferredoxin	-0.31	1.86	1.31	-2.13	-4.33	-4.87	-0.38	1.73	0.94	-2.6	-4.14	-4.61
cce_0580	vapB	putative virulence associated protein B	0.74	0.9	0.62	-0.91	-0.41	-0.37	0.6	0.42	0.25	-0.75	-0.53	-0.35
cce_0584	-	hypothetical protein	0.92	-0.06	-0.23	-0.57	-0.33	0.34	0.99	-0.03	-0.09	-0.37	-0.09	0.31
cce_0586	-	hypothetical protein	1.8	-1.41	-2.47	-3.15	-2.92	0.68	2.16	-1.21	-1.85	-2.89	-2.49	0.16
cce_0588	-	hypothetical protein	-0.37	-0.45	-0.1	0.39	0.19	0.16	-0.42	-0.07	0.01	0.46	0.35	0.25
cce_0590	petE	plastocyanin	-1.72	-0.33	-0.02	0.59	-0.25	-0.59	-1.86	-0.01	0.09	0.51	-0.25	-0.6
cce_0598	-	hypothetical protein	-1.04	-1.85	-1.46	0.25	0.33	0.64	-0.94	-1.65	-1.52	0.23	0.58	0.64
cce_0601	sigE	group 2 sigma-70 RNA polymerase sigma factor E	1.08	-0.21	-1.84	-2.23	0.34	0.9	0.87	-0.6	-1.68	-2.3	-0.5	0.63
cce_0602	-	CAB/ELIP/HLIP family protein	-0.35	-0.21	-0.1	0.81	-0.45	-0.32	-0.38	-0.2	-0.16	0.77	-0.18	-0.18
cce_0603	ndhF3	NAD(P)H-quinone oxidoreductase subunit F	-1.05	-1.25	-0.79	-0.28	0.82	-0.21	-1.07	-0.81	-0.82	-0.13	1.09	0.09
cce_0604	ndhD3	NAD(P)H-quinone oxidoreductase subunit M	-1.07	-1.33	-0.79	-0.205	0.87	-0.06	-1.12	-0.915	-0.81	0.085	1.15	0.21
cce_0605	cupA	constitutive low affinity CO2 uptake protein	-0.88	-0.92	-0.69	-0.08	0.76	-0.06	-0.82	-0.65	-0.64	0.16	1.12	0.15
cce_0607	-	putative ribonuclease H	0.12	-0.45	-0.38	-0.31	0.35	0.38	0.12	-0.45	-0.49	-0.35	0.28	0.5
cce_0608	-	hypothetical protein	-0.9	-1.02	-0.69	0.61	0.43	0.23	-0.87	-0.73	-0.76	0.41	0.7	0.33
cce_0610	-	hypothetical protein	-0.5	-0.6	-0.24	0.42	0.25	-0.04	-0.49	-0.26	-0.15	0.42	0.29	0.04
cce_0628	ilvH	acetolactate synthase 3 regulatory subunit	0.92	-0.27	-0.69	-0.98	-0.45	0.54	1.08	-0.33	-0.55	-0.95	-0.48	0.35
cce_0631	-	hypothetical protein	0.38	0.51	0.13	-0.12	-0.07	-0.04	0.3	0.27	0.13	-0.14	0	-0.07
cce_0632	-	hypothetical protein	-0.4	1.28	0.15	-0.14	-0.62	-0.5	-0.41	1.37	0.13	-0.06	-0.27	-0.39
cce_0638	-	putative reverse transcriptase	-0.07	-0.37	-0.29	0.1	0.58	0.29	-0.05	-0.46	-0.16	0.04	0.54	0.32
cce_0642	-	hypothetical protein	0.77	-0.16	-0.225	-0.38	-0.21	0.39	0.85	-0.165	-0.175	-0.265	-0.13	0.245
cce_0643	-	hypothetical protein	1.16	-0.52	-0.81	-1.35	-0.56	0.6	1.37	-0.6	-0.68	-1.26	-0.51	0.53
cce_0644	sigB	RNA polymerase sigma factor	-0.5	-0.68	-0.17	0.26	0.39	-0.04	-0.5	-0.83	-0.17	0.16	0.18	0.05
cce_0649	-	hypothetical protein	-0.875	-2.05	-1.935	-0.305	0.405	0.83	-0.81	-2.435	-2.075	-0.425	0.46	0.83
cce_0650	-	UPF YGGT-containing protein	-0.23	0.13	0.3	0.19	-0.01	-0.4	-0.31	0.19	0.43	0.2	0.08	-0.21
cce_0654	petF2	2Fe-2S ferredoxin	-0.75	0.34	0.28	0.25	-0.19	-0.65	-0.93	0.55	0.39	0.26	-0.24	-0.62
cce_0658	-	hypothetical protein	-0.47	0.21	0.43	0.37	-0.2	-0.49	-0.72	0.33	0.39	0.43	0	-0.39
cce_0663	sdhA	succinate dehydrogenase flavoprotein subunit	0.6	0.6	-0.46	-0.61	-0.53	0.49	0.73	0.56	-0.16	-0.44	-0.36	0.4
cce_0666	pgi	glucose-6-phosphate isomerase	1.53	0.08	-0.83	-1.32	-1.34	0.3	1.82	0.23	-0.77	-1.12	-1.05	-0.01
cce_0668	-	hypothetical protein	0.91	0.51	-0.14	-0.43	-0.38	0	0.94	0.33	-0.15	-0.27	-0.21	-0.08
cce_0669	pfkA1	6-phosphofructokinase	0.7	0.25	-0.52	-0.86	-0.71	0.79	0.8	0.17	-0.37	-0.75	-0.57	0.43
cce_0678	-	two-component response regulator	-0.45	-0.23	0.05	0.56	0.27	-0.15	-0.61	0.05	0.05	0.41	0.14	-0.07
cce_0685	sufB	cysteine desulfurase activator complex subunit SufB	1.43	0.87	0.59	-1.05	-1.9	-1.01	1.29	0.49	0.41	-0.9	-1.25	-0.8
cce_0688	ndk	nucleoside diphosphate kinase	-0.78	-0.2	-0.29	0.5	-0.27	-0.34	-0.94	0.07	-0.29	0.48	-0.07	-0.21
cce_0704	tsf	elongation factor TS	-0.65	0.7	0.13	0.38	-0.62	-0.71	-0.8	0.9	0.13	0.39	-0.46	-0.61
cce_0705	rpsB	30S ribosomal protein S2	0.01	0.9	0.4	0	-0.81	-0.78	-0.26	1.12	0.41	0.12	-0.58	-0.74
cce_0708	-	leucyl aminopeptidase	-0.26	0.47	0.29	0.25	-0.49	-0.33	-0.31	0.6	0.37	0.33	-0.25	-0.28
cce_0709	-	hypothetical protein	-2.25	-1.4	-0.07	1.12	0.02	-0.81	-1.98	-0.84	-0.24	0.8	0.26	-0.78
cce_0710	-	hypothetical protein	-2.02	-1.46	-0.08	1	-0.03	-1.24	-2.03	-1.26	-0.18	0.81	0.21	-1
cce_0711	-	group 1 glycosyl transferase	0.77	0.49	0.21	-0.26	-0.15	-0.07	0.72	0.26	0.07	-0.26	-0.1	-0.1
cce_0720	-	peptidoglycan-binding M23B family peptidase	-3.23	-3.27	-2.43	0.96	0.48	0	-2.96	-2.85	-2.63	0.74	0.72	0.33
cce_0734	-	hypothetical protein	-0.06	-0.79	-0.61	-0.87	-0.83	1.33	0.03	-0.57	-0.63	-0.64	-0.54	1.14
cce_0735	lpdA	dihydrolipoamide dehydrogenase	-0.13	0.295	0.125	0.32	-0.09	-0.15	-0.14	0.515	0.19	0.29	-0.005	-0.105
cce_0736	psbX	photosystem II protein X	-2.27	-1.53	-0.68	0.62	0.23	-0.21	-2.35	-1.24	-0.53	0.61	0.17	-0.05
cce_0740	-	hypothetical protein	-0.09	-0.32	-0.09	0	0.24	0.23	-0.1	-0.22	-0.1	-0.04	0.28	0.25
cce_0742	-	hypothetical protein	-0.57	-0.62	-0.25	0.24	0.38	0.14	-0.48	-0.35	-0.09	0.17	0.4	0.22
cce_0743	-	serine/threonine protein kinase	-0.45	0.24	0.19	0.31	-0.29	-0.43	-0.47	0.21	0.1	0.35	-0.21	-0.38
cce_0748	-	permease of sugar ABC transporter	-0.24	-0.79	-0.66	-0.76	0.54	0.5	-0.36	-1.02	-0.5	-0.63	0.63	0.76
cce_0770	-	phosphoglucomutase/phosphomannomutase	-0.38	-0.44	-0.24	0.63	-0.05	-0.13	-0.42	-0.26	-0.28	0.56	0.15	0.01
cce_0776	psbQ	photosystem II protein Q	-0.73	0.1	0.21	0.24	0.04	-0.74	-0.98	0.4	0.17	0.3	0.16	-0.63
cce_0778	-	hypothetical protein	-0.77	-0.82	-0.44	0.47	-0.03	-0.02	-0.85	-0.63	-0.48	0.38	0.13	0.08
cce_0792	-	hypothetical protein	-0.3	-0.68	-0.32	-0.02	0.58	0.19	-0.35	-0.5	-0.27	-0.02	0.35	0.25
cce_0796	-	hypothetical protein	-0.3	-0.37	-0.32	-0.22	0.58	0.01	-0.32	-0.21	-0.23	-0.18	0.44	0.16
cce_0798	rpe	ribulose-phosphate 3-epimerase	-2.06	-1	-0.11	0.71	-0.07	-0.5	-2.18	-0.66	-0.08	0.64	0.07	-0.34
cce_0804	psbP	photosystem II oxygen evolving complex protein PsbP, 23 kD extrinsic protein	-0.74	-0.32	-0.1	0.76	-0.4	-0.56	-0.79	-0.07	-0.05	0.72	-0.03	-0.39
cce_0805	ppnK	inorganic polyphosphate/ATP-NAD kinase	0.6	0.39	0.04	-0.36	-0.24	-0.18	0.65	0.13	0.01	-0.21	-0.16	-0.19
cce_0806	-	hypothetical protein	-0.76	-0.17	-0.03	0.27	0.05	-0.1	-0.77	-0.01	-0.01	0.19	0.12	-0.12
cce_0809	-	hypothetical protein	1.39	-0.38	-0.48	-0.51	-1	0.14	1.05	-0.28	-0.25	-0.04	-0.19	0.16
cce_0813	-	NUDIX hydrolase	-0.29	-0.38	-0.15	0.11	0.13	-0.01	-0.3	-0.31	-0.1	0.18	0.24	0.08
cce_0818	murE	UDP-N-acetylmuramoylalanyl-D-glutamate--2,6-diaminopimelate ligase	-0.77	-0.75	-0.49	0.7	0.34	-0.45	-0.83	-0.52	-0.4	0.55	0.47	-0.24
cce_0824	-	transposase	0.22	0.13	-0.06	-0.41	-0.18	-0.03	0.19	-0.11	-0.05	-0.23	-0.14	-0.09
cce_0829	trpD	anthranilate phosphoribosyltransferase	-0.27	0.22	0.26	0.34	-0.18	-0.28	-0.23	0.3	0.21	0.24	-0.16	-0.28
cce_0834	exoD1	exopolysaccharide synthesis protein	-0.29	-0.32	-0.24	0.61	-0.09	-0.19	-0.33	-0.17	-0.21	0.56	0.15	-0.12
cce_0840	-	hypothetical protein	-0.36	-0.3	-0.21	0.07	0.35	0.15	-0.34	-0.26	-0.12	0.11	0.29	0.22
cce_0841	pntB	pyridine nucleotide transhydrogenase subunit beta	1.44	-0.11	-2.4	-4.09	-2.93	-0.32	1.58	-0.24	-3.37	-3.91	-3.3	-0.7
cce_0842	pntA-2	putative nicotinamide nucleotide transhydrogenase subunit alpha 2 (A2)	1.7	-0.28	-2.79	-4.46	-3.45	-0.2	1.66	-0.36	-3.49	-3.82	-3.43	-0.66
cce_0843	pntA-1	putative nicotinamide nucleotide transhydrogenase subunit alpha 1 (A1)	1.87	-0.37	-2.69	-4.16	-3.39	-0.16	1.77	-0.37	-3.4	-3.65	-3.29	-0.63
cce_0844	mop	molybdenum-pterin-binding protein	-0.99	0.04	-0.38	0.64	-0.36	-0.71	-1.1	0.38	-0.51	0.75	-0.19	-0.48
cce_0846	-	cation-translocating ATPase	0.45	-0.08	-0.06	-0.26	-0.19	0.43	0.58	-0.14	-0.19	-0.23	-0.12	0.18
cce_0860	psbH	photosystem II reaction center protein H	-2.27	-1.47	-0.49	0.46	0.3	-0.14	-2.34	-1.19	-0.18	0.4	0.26	0.06
cce_0871	icfA2	beta-carbonic anhydrase, periplasmic	1.11	-0.46	-0.63	-0.94	-0.9	1	1.27	-0.33	-0.86	-0.68	-0.62	0.67
cce_0872	-	hypothetical protein	1.09	-0.56	-0.73	-1.07	-1.01	1.08	1.18	-0.33	-0.76	-0.8	-0.73	0.86
cce_0873	-	hypothetical protein	-0.54	-0.23	0.72	0.32	-0.48	-0.47	-0.51	-0.02	0.72	0.34	-0.26	-0.39
cce_0875	sigA	RNA polymerase sigma factor RpoD	0.82	0.13	-0.27	-0.78	-0.41	0.41	1.03	0	-0.53	-0.86	-0.35	0.25
cce_0876	-	hypothetical protein	-0.25	0.41	0.27	0.32	-0.45	-0.55	-0.36	0.56	0.27	0.28	-0.18	-0.42
cce_0877	crtE	geranylgeranyl pyrophosphate synthase	-0.32	0.36	0.24	0.36	-0.43	-0.55	-0.45	0.51	0.21	0.27	-0.17	-0.49
cce_0887	ptsS2	phosphate binding protein	0.61	0.4	-0.82	-1	-0.67	0.83	0.51	0.38	-0.46	-0.76	-0.55	0.68
cce_0890	glgA2	glycogen synthase	-0.36	-0.04	0.04	0.58	0.1	-0.09	-0.4	0.11	0.04	0.43	0.23	-0.07
cce_0892	-	ferredoxin	-0.98	-0.85	-0.02	0.38	0.28	-0.03	-1.01	-0.64	0.01	0.27	0.27	0.15
cce_0896	-	hypothetical protein	-0.02	-0.65	-0.26	-0.09	0.32	0.36	-0.05	-0.45	-0.28	-0.05	0.2	0.34
cce_0901	-	hypothetical protein	1.64	-0.29	-0.9	-1.2	-0.64	0.18	1.55	-0.35	-0.86	-1.04	-0.59	-0.03
cce_0902	carA	carbamoyl phosphate synthase small subunit	1.76	-0.33	-1.94	-2.26	-1.98	0.68	1.76	-0.41	-1.73	-1.94	-1.72	0.38
cce_0904	-	hypothetical protein	-0.18	-0.32	-0.16	0.31	0.46	0.14	-0.21	-0.13	-0.2	0.29	0.36	0.12
cce_0912	mraY	phospho-N-acetylmuramoyl-pentapeptide-transferase	-0.74	-0.55	-0.18	0.48	0.07	-0.43	-0.72	-0.43	-0.23	0.4	0.14	-0.44
cce_0915	-	hypothetical protein	-0.36	0.28	0.19	0.35	-0.11	-0.21	-0.48	0.46	0.23	0.28	-0.02	-0.15
cce_0920	apcE	phycobilisome core-membrane linker polypeptide	-1.66	-0.41	0.08	0.35	0.31	-0.77	-1.98	-0.04	0.08	0.29	0.42	-0.74
cce_0923	-	MRP protein-like protein	-0.53	-0.07	0.05	0.45	-0.07	-0.3	-0.5	-0.01	0.04	0.48	-0.01	-0.23
cce_0944	-	putative peptidase S13, D-Ala-D-Ala carboxypeptidase C	-0.41	-0.24	-0.32	0.11	0.3	-0.09	-0.35	-0.11	-0.07	0.18	0.46	0.05
cce_0968	-	hypothetical protein	0.51	0.36	-0.01	-0.25	-0.35	-0.25	0.7	0.14	0.04	-0.15	-0.15	-0.15
cce_0970	-	two-component transcription regulator	1.41	0.57	-0.06	-1.18	-0.73	-0.74	1.49	0.23	-0.29	-1.01	-0.58	-0.7
cce_0972	trxA1	thioredoxin	-0.46	-0.52	-0.18	0.32	0.31	0.15	-0.36	-0.24	-0.09	0.28	0.35	0.22
cce_0973	glpK	glycerol kinase	-0.67	-0.3	-0.34	0.34	-0.02	-0.31	-0.73	-0.26	-0.37	0.27	0.08	-0.18
cce_0975	-	hypothetical protein	0.27	0.4	0	-0.02	-0.33	0.04	0.33	0.54	0.1	-0.01	-0.29	-0.03
cce_0988	-	haloacid dehalogenase-like hydrolase, type 3	-0.37	0.01	-0.02	0.4	-0.24	-0.27	-0.36	0	-0.05	0.27	-0.06	-0.25
cce_0994	petH	ferredoxin-NADP oxidoreductase	1.21	-0.18	-0.94	-0.54	-0.97	-0.24	1.2	-0.32	-1.21	-0.7	-0.92	-0.34
cce_0995	prk	phosphoribulokinase	-2.3	-1.29	-0.51	1.26	-0.3	-1.53	-2.62	-1.09	-0.6	1.13	-0.18	-1.34
cce_0997	gdhA	glutamate dehydrogenase	-0.66	-0.57	-0.13	0.25	0.95	-0.88	-0.86	-0.52	-0.2	0.11	0.28	-0.63
cce_1017	-	NifU-like protein	0.5	0.04	-0.01	-0.7	-0.36	-0.05	0.63	0.08	-0.07	-0.69	-0.44	-0.05
cce_1019	-	group 1 glycosyl transferase	-0.04	0.61	0.4	0.08	-0.3	-0.29	-0.04	0.57	0.37	0.2	-0.22	-0.26
cce_1031	-	putative PspA/IM30	-0.29	-0.31	-0.05	0.09	0.19	-0.06	-0.39	-0.09	0.04	0.07	0.32	0
cce_1034	-	hypothetical protein	1.48	-0.3	-2.29	-2.95	-2.53	0.78	1.8	-0.26	-2.13	-2.85	-2.49	0.3
cce_1035	-	putative Iron permease FTR1	0.57	0.12	-0.18	-0.4	-0.32	0.32	0.76	0.11	-0.16	-0.28	-0.23	0.2
cce_1042	-	hypothetical protein	-0.52	0.54	0.36	0.29	-0.27	-0.33	-0.49	0.72	0.44	0.3	-0.19	-0.3
cce_1049	cupS	NDH-1S subunit, CO2 uptake small protein	-0.3	0.05	0.04	0.44	0.01	-0.11	-0.34	0.21	0.13	0.4	0.1	-0.07
cce_1054	-	hypothetical protein	0.29	0.03	0.05	-0.45	0.05	0.27	0.25	-0.09	0.17	-0.29	0.04	0.25
cce_1055	-	hypothetical protein	0.26	0.13	0.11	-0.37	-0.12	-0.08	0.24	-0.07	0.07	-0.45	-0.31	-0.22
cce_1058	-	hypothetical protein	-0.2	-0.6	-0.33	-0.07	0.44	0.49	-0.27	-0.5	-0.21	-0.13	0.25	0.29
cce_1059	-	putative Iojap-related protein	-0.44	-0.96	-0.56	-0.06	0.64	0.57	-0.4	-0.76	-0.31	-0.11	0.45	0.4
cce_1063	hupS	[NiFe] uptake hydrogenase small subunit	0.04	1.83	0.82	-2.45	-4.89	-3.58	-0.01	1.39	0.52	-2.91	-5.41	-3.97
cce_1064	hupL	[NiFe] uptake hydrogenase large subunit	1.44	1.24	-0.51	-2.56	-2.21	-2.17	1.37	1.08	-0.92	-2.29	-2.09	-2.11
cce_1074	chlD	magnesium chelatase, ATPase subunit D	-0.13	0.48	0.34	0.51	-0.25	-0.5	-0.27	0.57	0.36	0.54	-0.04	-0.31
cce_1075	-	hypothetical protein	-0.32	-0.42	-0.04	0.22	0.45	0.24	-0.38	-0.17	0.02	0.24	0.32	0.25
cce_1081	-	hypothetical protein	0.28	-1.07	-1.12	-0.71	-0.39	1.16	0.34	-0.94	-1.03	-0.71	-0.43	0.92
cce_1084	purD	phosphoribosylglycinamide synthetase	0.13	0.57	0.17	-0.06	-0.27	-0.25	0.12	0.43	0.21	-0.03	-0.14	-0.13
cce_1111	-	hypothetical protein	0.16	0.09	-0.24	-0.35	-0.17	0.66	0.21	0.11	-0.14	-0.27	-0.2	0.49
cce_1112	-	hypothetical protein	0.37	-0.05	-0.73	-1.13	-0.55	0.99	0.22	-0.04	-0.4	-0.92	-0.5	1.02
cce_1114	-	hypothetical protein	1.6	-0.11	-1.67	-2.33	-2.06	0.64	1.75	-0.16	-1.87	-1.9	-1.72	0.16
cce_1116	exbB1	putative biopolymer transport protein	-0.86	-0.66	-0.43	0.65	0.06	-0.52	-1.01	-0.5	-0.43	0.67	0.48	-0.18
cce_1117	-	proteinase inhibitor I4 serpin	0.99	-0.04	-0.33	-0.52	-0.33	0.57	1.05	0.06	-0.32	-0.43	-0.3	0.35
cce_1122	-	hypothetical protein	0.94	-0.9	-0.7	-0.95	-0.38	0.93	1.09	-0.59	-0.58	-0.74	-0.44	0.68
cce_1123	-	hypothetical protein	0.91	-0.73	-0.63	-1.21	-0.11	0.65	0.95	-0.8	-0.49	-1.17	-0.09	0.51
cce_1124	-	hypothetical protein	0.46	-0.03	0.01	-0.32	0.11	0.25	0.46	0	0.19	-0.25	0.13	0.22
cce_1126	-	hypothetical protein	0.24	-0.24	-0.2	-0.25	0.11	0.45	0.16	-0.13	-0.13	-0.21	0.07	0.39
cce_1129	-	hypothetical protein	0.24	1.13	0.25	-0.38	-0.17	-0.72	0.15	0.83	0.24	-0.26	-0.23	-0.52
cce_1134	-	hypothetical protein	-0.51	-0.45	-0.23	0.68	0.16	-0.14	-0.58	-0.18	-0.32	0.52	0.16	-0.13
cce_1136	ychF	GTP-dependent nucleic acid-binding protein EngD	0.44	0.22	-0.03	-0.2	-0.26	0.12	0.41	0.18	-0.13	-0.22	-0.21	0.04
cce_1155	-	peptidase M48, Ste24p	0.94	-0.74	-0.91	-1.08	-0.77	1.04	1.14	-0.81	-0.86	-0.92	-0.61	0.75
cce_1156	-	hypothetical protein	-0.035	-0.21	-0.06	-0.065	0.51	0.265	-0.06	-0.06	0.15	0	0.525	0.4
cce_1157	-	hypothetical protein	-0.34	-0.74	-0.03	-0.1	0.43	0.38	-0.45	-0.55	0.14	-0.01	0.38	0.43
cce_1169	-	hypothetical protein	-0.64	-0.81	-0.53	0.61	0.2	0	-0.66	-0.72	-0.7	0.48	0.5	0.21
cce_1175	-	eicosanoid/glutathione metabolism family protein	-0.77	-0.97	-0.24	0.24	0.3	0.1	-0.78	-0.82	-0.22	0.21	0.33	0.22
cce_1182	-	hypothetical protein	0.29	-0.67	-1.29	-1.57	1.15	0.63	0.15	-0.51	-1.35	-1.28	0.62	0.47
cce_1190	-	glyoxalase II	-0.43	-0.34	0.04	0.08	0.28	0.04	-0.45	-0.34	0.01	0.11	0.07	0.06
cce_1202	-	isopentenyl pyrophosphate isomerase	0.26	-0.56	-0.4	-0.02	0.05	0.32	0.36	-0.32	-0.3	-0.03	0.09	0.24
cce_1210	purL	phosphoribosylformylglycinamidine synthase II	-0.12	0.39	0.16	0.19	-0.16	-0.2	-0.16	0.33	0.08	0.21	-0.07	-0.19
cce_1211	-	amidophosphoribosyltransferase	-0.31	-0.01	0.05	0.37	-0.38	-0.11	-0.21	-0.05	-0.02	0.26	-0.13	-0.04
cce_1224	-	hypothetical protein	0.42	0.13	0.18	-0.28	0.13	0.15	0.19	0.11	0.08	-0.17	0.04	0.02
cce_1231	-	hypothetical protein	-1.17	-0.23	-0.15	0.68	-0.66	-0.46	-1.22	0.11	-0.1	0.82	-0.4	-0.36
cce_1232	-	putative ABC transporter permease, ABC-2	-0.78	-0.9	-0.51	0.64	0.34	-0.03	-0.69	-0.61	-0.49	0.53	0.42	0.05
cce_1233	-	ABC transporter ATP-binding protein	-0.23	-0.58	-0.29	0.55	-0.12	0.05	-0.41	-0.43	-0.36	0.43	0	0.05
cce_1234	-	NAD-dependent epimerase/dehydratase	-0.62	-0.86	-0.59	0.86	-0.2	-0.01	-0.73	-0.58	-0.45	0.78	0.02	0.11
cce_1238	-	hypothetical protein	-0.79	-0.24	0.37	0.39	-0.09	-0.4	-0.8	0.01	0.36	0.35	-0.1	-0.38
cce_1258	-	hypothetical protein	0.08	-0.25	-0.16	-0.22	-0.2	0.57	0.13	-0.11	-0.12	-0.14	-0.08	0.51
cce_1259	-	hypothetical protein	1.1	-0.17	-0.62	-0.86	-0.94	0.81	1.28	-0.12	-0.52	-0.55	-0.49	0.53
cce_1270	ftsH1	cell division protein	-1.24	-1.24	-0.41	0.54	0.2	-0.02	-1.18	-1.27	-0.42	0.58	0.47	0.22
cce_1276	-	hypothetical protein	0.96	-0.68	-0.56	-0.62	-0.58	0.63	0.98	-0.55	-0.53	-0.39	-0.37	0.43
cce_1277	-	putative histone-like DNA-binding protein	-1.05	-0.07	0.36	0.42	-0.12	-0.78	-1.12	0.16	0.3	0.39	-0.12	-0.79
cce_1282	-	hypothetical protein	-0.86	-1.41	-1	-0.45	0.96	0.72	-0.83	-1.11	-0.85	-0.39	0.7	0.66
cce_1283	-	hypothetical protein	-0.36	-0.43	-0.11	0.18	0.28	0.22	-0.33	-0.24	-0.06	0.14	0.23	0.22
cce_1288	-	putative lipoxygenase	-0.6	-0.21	-0.42	0.71	0.21	-0.21	-0.71	0.04	-0.29	0.5	0.2	-0.26
cce_1293	-	hypothetical protein	-0.24	-0.55	-0.24	0.46	0.32	0.25	-0.28	-0.23	-0.19	0.32	0.33	0.28
cce_1294	-	hypothetical protein	-1.61	-0.95	-0.56	0.6	0.16	-0.15	-1.5	-0.6	-0.53	0.62	0.48	-0.18
cce_1296	bcp	bacterioferritin comigratory protein	-0.28	-0.34	-0.05	0.21	-0.06	-0.01	-0.35	-0.31	0.13	0.28	0.07	0.08
cce_1303	psbJ	photosystem II reaction center protein J	-1.81	-1.1	0.25	0.75	-0.06	-1.12	-1.93	-0.91	0.53	0.61	-0.05	-1.03
cce_1305	psbF	cytochrome b559 subunit beta	-1.81	-1.17	0.21	0.82	0.08	-1.06	-1.87	-0.88	0.45	0.74	0.13	-0.97
cce_1307	psbE	cytochrome b559 subunit alpha	-1.46	-1.04	0.14	0.68	0.19	-0.94	-1.62	-0.76	0.43	0.64	0.3	-0.83
cce_1308	-	Ycf48-like protein	-1.28	-0.56	0.46	0.38	0.1	-0.82	-1.49	-0.69	0.65	0.37	0.27	-0.6
cce_1309	rub1	rubredoxin	-1.89	-1.09	0.41	0.77	0	-1.21	-1.71	-0.7	0.45	0.7	0.26	-1
cce_1310	gldA	glycerol dehydrogenase	0.24	-0.53	-0.35	-0.55	0.01	0.59	0.41	-0.54	-0.37	-0.51	0.08	0.54
cce_1314	ftsZ	cell division protein	-0.38	-0.08	-0.1	0.57	-0.23	-0.43	-0.52	-0.06	-0.2	0.46	-0.05	-0.36
cce_1315	-	hypothetical protein	-0.72	-0.69	-0.67	1.13	-0.83	-0.67	-0.8	-0.56	-0.51	1.04	-0.45	-0.51
cce_1337	pmgA	photomixotrophic growth-like protein	-0.69	-0.53	-0.4	0.27	0.55	-0.04	-0.59	-0.43	-0.34	0.1	0.34	-0.08
cce_1339	-	hypothetical protein	-0.01	0.73	0.26	-0.13	0.06	-0.23	0.05	0.48	0.22	0	-0.16	-0.16
cce_1344	groEL	chaperonin GroEL	-1.93	1.7	0.25	0.14	-2.85	-2.09	-1.66	2.04	0	0.05	-2.35	-2.02
cce_1347	-	hypothetical protein	0.36	-0.06	-0.84	-0.67	-0.86	0.93	0.41	-0.01	-0.72	-0.57	-0.58	0.69
cce_1349	uppS2	undecaprenyl pyrophosphate synthase	0.08	0.5	0.35	-0.03	-0.46	-0.3	0.09	0.48	0.18	-0.04	-0.33	-0.36
cce_1351	lysA	diaminopimelate decarboxylase	0.64	0.45	0.05	-0.39	-0.13	0.15	0.8	0.53	0.02	-0.3	-0.11	0.1
cce_1354	nrdA	ribonucleoside-diphosphate reductase subunit alpha	0.41	0.12	-0.03	-0.31	-0.12	0.08	0.27	0.08	-0.03	-0.14	-0.03	0.06
cce_1357	-	fructose-1,6-bisphosphate aldolase	-2.06	-0.99	-0.05	0.92	-0.2	-1.04	-2.11	-0.98	0.08	0.74	-0.14	-0.87
cce_1361	-	hypothetical protein	-0.33	-0.52	-0.02	0.08	0.31	0.33	-0.47	-0.28	0.13	0.16	0.3	0.42
cce_1365	-	hypothetical protein	-1.4	-0.71	-0.47	0.79	-0.1	-0.33	-1.5	-0.39	-0.61	0.74	0.1	-0.18
cce_1369	-	hypothetical protein	-0.09	0.43	0.21	0.31	-0.05	-0.09	-0.17	0.56	0.28	0.3	0.07	-0.04
cce_1372	-	carboxyl-terminal protease	-1.42	-1.23	-0.53	0.71	0.02	0.05	-1.53	-1.07	-0.54	0.6	0.28	0.16
cce_1380	-	hypothetical protein	-0.33	-0.04	0.03	0.51	-0.19	-0.3	-0.43	0.25	0.08	0.47	-0.07	-0.17
cce_1382	-	shikimate kinase	-0.22	-0.32	-0.16	0.29	-0.03	0.11	-0.17	-0.15	-0.14	0.35	0.09	0.13
cce_1389	-	hypothetical protein	-0.6	-0.61	-0.19	0.28	0.22	-0.13	-0.54	-0.41	-0.17	0.22	0.44	0.01
cce_1391	rplU	50S ribosomal protein L21	0.04	0.83	0.12	-0.39	-0.35	-0.33	-0.02	0.84	0.09	-0.11	-0.29	-0.29
cce_1401	dxs	1-deoxy-D-xylulose-5-phosphate synthase	-0.74	0.32	0.26	0.17	-0.03	-0.36	-0.69	0.58	0.35	0.13	-0.01	-0.26
cce_1407	-	hypothetical protein	-0.47	-0.34	-0.06	0.45	0.11	-0.07	-0.59	-0.13	0	0.49	0.24	0.09
cce_1413	-	sensory transduction histidine kinase	0.31	0.5	0.36	-0.02	-0.08	-0.1	0.38	0.48	0.3	-0.02	-0.11	-0.09
cce_1414	-	hypothetical protein	-0.24	0.05	0.16	0.47	-0.04	-0.25	-0.42	0.16	0.16	0.43	0.09	-0.19
cce_1417	-	hypothetical protein	0.28	-0.36	-0.24	-0.33	0.07	0.43	0.14	-0.43	-0.1	-0.21	0.06	0.31
cce_1418	-	AMP-dependent synthetase and ligase	-0.15	-0.31	-0.02	0.41	0.13	0.08	-0.18	-0.21	-0.09	0.4	0.28	0.13
cce_1426	-	putative PUCC protein	-0.14	-0.32	-0.38	0.09	-0.03	0.25	-0.13	-0.27	-0.2	0.16	0.14	0.32
cce_1429	-	hypothetical protein	-0.18	-0.1	0.13	0.55	0.09	-0.22	-0.28	-0.06	0.06	0.34	0.15	-0.25
cce_1433	-	hypothetical protein	-0.19	-1.01	-0.93	0.21	-0.03	0.67	-0.09	-0.73	-0.87	0.08	0.04	0.49
cce_1444	-	hypothetical protein	-0.19	-0.49	-0.26	0.09	0.14	0.38	-0.25	-0.31	-0.22	0.06	0.19	0.24
cce_1455	thrC1	threonine synthase	0.07	0.71	0.29	-0.28	-0.24	-0.23	0.17	0.54	0.33	-0.18	-0.34	-0.28
cce_1461	-	hypothetical protein	1.68	-0.44	-1.57	-1.77	-1.87	0.23	1.98	-0.44	-1.23	-1.46	-1.43	-0.18
cce_1462	-	hypothetical protein	1.61	-0.45	-1.24	-1.43	-1.64	0.35	1.93	-0.43	-1.14	-1.03	-1.11	0.06
cce_1468	-	putative lipopolysaccharide biosynthesis	0.03	-0.27	-0.09	-0.36	0.44	0.35	0.03	-0.34	-0.05	-0.34	0.31	0.42
cce_1472	-	hypothetical protein	0.87	-0.55	-0.38	-1.15	-0.58	0.81	0.81	-0.49	-0.33	-1.19	-0.62	0.5
cce_1473	cysK	cysteine synthase A	1.2	-0.34	-1.1	-1.59	-1.53	1.19	1.15	-0.45	-1.17	-1.31	-1.18	0.84
cce_1474	malQ	4-alpha-glucanotransferase	0.05	0.66	0.3	0.04	-0.83	-0.45	0.16	0.88	0.33	0.03	-0.47	-0.5
cce_1477	-	hypothetical protein	-1.435	0.35	0.25	0.515	-0.505	-0.925	-1.48	0.755	0.315	0.39	-0.42	-0.875
cce_1480	-	Holliday junction resolvase-like protein	0.71	-1.1	-1.17	-1.51	-0.38	1.27	0.9	-1.01	-1.18	-1.3	-0.36	0.93
cce_1482	-	hypothetical protein	0.82	-1.59	-1.65	-2.23	-0.42	1.4	0.99	-1.5	-1.79	-1.91	-0.49	1.15
cce_1511	-	putative ATP synthase delta/epsilon subunit	0.25	0.08	-0.31	-0.4	-0.02	0.51	0.25	0.04	-0.22	-0.27	-0.03	0.52
cce_1512	atpB2	F0F1 ATP synthase subunit beta	0.22	0.15	-0.27	-0.4	-0.07	0.4	0.24	0.04	-0.11	-0.22	-0.01	0.37
cce_1514	pyrE	orotate phosphoribosyltransferase	-0.3	-0.06	0.02	0.29	-0.02	-0.03	-0.22	0.02	0.1	0.34	0.19	0.07
cce_1516	-	hypothetical protein	-0.1	-0.43	-0.21	0.16	0.08	0.33	-0.06	-0.25	-0.19	0.22	0.2	0.36
cce_1523	-	hypothetical protein	1.07	-0.35	-0.41	-0.84	-0.61	0.91	1.18	-0.37	-0.54	-0.68	-0.46	0.54
cce_1524	-	hypothetical protein	1.11	-0.84	-1.13	-1.76	-1.16	1.08	1.24	-0.75	-1.05	-1.59	-0.96	0.78
cce_1525	yrdA	ferripyochelin binding protein	-0.17	0.33	0.46	-0.05	-0.48	-0.47	-0.3	0.4	0.61	0.02	-0.28	-0.41
cce_1537	-	hypothetical protein	-0.43	-0.65	-0.19	0.42	0.47	0.12	-0.45	-0.42	-0.22	0.24	0.32	0.25
cce_1538	-	hypothetical protein	-1.58	-1.58	-1.13	0.57	0.29	-0.03	-1.48	-1.04	-0.94	0.55	0.63	0.28
cce_1539	-	hypothetical protein	-1.05	-1.2	-0.73	0.42	0.41	-0.11	-1.05	-0.75	-0.5	0.56	0.81	0.14
cce_1555	-	hypothetical protein	-0.12	-0.34	-0.13	0.05	0.54	0.35	-0.08	-0.16	-0.11	0.1	0.38	0.35
cce_1563	-	hypothetical protein	-1	-0.91	-0.34	0.33	0.46	-0.29	-1.11	-0.86	-0.36	0.31	0.53	-0.18
cce_1569	sqdX	sulfolipid sulfoquinovosyldiacylglycerol biosynthesis protein	-0.77	-0.64	-0.29	0.76	-0.34	-0.49	-0.78	-0.48	-0.22	0.77	-0.1	-0.35
cce_1571	-	hypothetical protein	-0.51	-0.09	0.25	0.35	-0.15	-0.35	-0.66	0.06	0.28	0.32	0.1	-0.17
cce_1583	fabD	malonyl coenzyme A-acyl carrier protein transacylase	-0.48	0.31	-0.08	0.26	-0.45	-0.39	-0.44	0.18	-0.06	0.3	-0.3	-0.32
cce_1584	fabH	3-oxoacyl-ACP synthase	-0.39	0.2	-0.1	0.31	-0.29	-0.37	-0.41	0.29	0.08	0.4	-0.11	-0.19
cce_1585	plsX	putative glycerol-3-phosphate acyltransferase PlsX	-0.65	-0.31	-0.22	0.57	-0.28	-0.49	-0.72	-0.2	-0.27	0.59	0.06	-0.31
cce_1589	-	hypothetical protein	1.3	0.41	-0.38	-1.03	-0.92	0.15	1.24	0.13	-0.46	-0.81	-0.65	-0.1
cce_1590	-	hypothetical protein	1.12	0.17	-0.2	-0.7	-0.46	0.53	0.97	0.04	-0.36	-0.52	-0.38	0.42
cce_1595	putA	bifunctional proline dehydrogenase/delta-1-pyrroline-5-carboxylate dehydrogenase	-0.27	0.54	0.5	0.05	-0.12	-0.73	-0.34	0.56	0.56	0.01	-0.1	-0.67
cce_1599	psb28	photosystem II reaction center protein Psb28	-0.78	-0.47	-0.14	0.45	-0.24	-0.74	-0.99	-0.26	-0.18	0.37	-0.1	-0.53
cce_1606	petF4	2Fe-2S ferredoxin	-3.42	-2.64	-2.34	1.01	0.56	-1.25	-3.39	-2.29	-2.66	0.97	0.59	-0.82
cce_1607	petF3	2Fe-2S ferredoxin	-3.21	-2.51	-2.17	0.99	0.58	-1.21	-3.19	-2.19	-2.58	0.96	0.61	-0.77
cce_1614	ilvE	branched-chain amino acid aminotransferase	0.145	0.515	0.045	-0.04	-0.165	0.06	0.02	0.585	0.095	0.085	-0.055	0.12
cce_1619	cysQ	ammonium transport protein	-0.28	0.03	-0.08	0.54	-0.33	-0.22	-0.25	0.08	-0.08	0.57	-0.06	-0.15
cce_1620	sodB	superoxide dismutase	-1.43	-0.69	0.27	0.83	-0.43	-1.1	-1.62	-0.29	0.5	0.67	-0.28	-0.95
cce_1622	-	hypothetical protein	-0.43	-0.55	-0.3	0.21	0.17	0.02	-0.56	-0.38	-0.21	0.22	0.16	0.06
cce_1623	nusB	transcription antitermination protein NusB	0.5	-0.16	-0.23	-0.09	0.03	0.35	0.49	-0.09	-0.11	0.03	0.07	0.27
cce_1627	-	hypothetical protein	0.85	-0.13	-0.23	-0.25	-0.28	0.16	1.04	-0.1	-0.22	-0.13	-0.13	0.1
cce_1629	glgP1	glycogen phosphorylase	1.24	1.23	-1.89	-3.91	-3.08	0	1.12	1.19	-2.42	-3.8	-3.25	-0.32
cce_1636	-	hypothetical protein	-0.26	-0.24	0.05	0.35	0.03	-0.07	-0.33	-0.06	0.07	0.35	0.07	-0.04
cce_1640	nrdB1	ribonucleoside-diphosphate reductase subunit beta	0.24	-0.26	-0.32	-0.19	-0.05	0.46	0.25	-0.2	-0.19	-0.02	0.05	0.46
cce_1646	-	hypothetical protein	0.65	-0.15	-0.16	-0.38	-0.29	0.64	0.61	-0.22	-0.18	-0.3	-0.21	0.47
cce_1648	-	hypothetical protein	-0.63	-0.57	-0.38	0.57	0.29	-0.31	-0.68	-0.29	-0.42	0.66	0.53	-0.17
cce_1659	hemB2	delta-aminolevulinic acid dehydratase	-0.87	0.33	0.04	0.59	-0.32	-0.98	-0.94	0.52	-0.04	0.47	-0.27	-0.93
cce_1665	petF1	2Fe-2S ferredoxin	0.72	-0.28	-0.34	-0.48	-0.21	0.47	0.65	-0.26	-0.35	-0.36	-0.29	0.28
cce_1672	-	hypothetical protein	-0.9	-0.78	-0.72	0.57	0.52	0.11	-0.84	-0.29	-0.43	0.3	0.36	0.01
cce_1676	-	hypothetical protein	0.18	-0.27	-0.48	-0.12	-0.02	0.28	0.14	-0.26	-0.39	-0.06	0.07	0.33
cce_1677	-	hypothetical protein	0.4	-0.3	-0.63	-0.38	-0.06	0.4	0.35	-0.37	-0.65	-0.31	-0.04	0.41
cce_1680	-	putative monovalent cation/H+ antiporter subunit B	-0.45	-0.46	-0.26	0.3	-0.08	-0.34	-0.51	-0.35	-0.2	0.56	0.17	-0.15
cce_1681	-	hypothetical protein	-0.45	-0.28	-0.39	0.39	-0.09	-0.29	-0.33	-0.25	-0.23	0.5	0.14	-0.2
cce_1685	-	putative monovalent cation/H+ antiporter subunit D	-0.52	-0.41	-0.38	0.32	-0.21	-0.33	-0.46	-0.3	-0.33	0.44	0.08	-0.33
cce_1689	-	sulfate transporter	-1.86	-2.35	-1.35	0.38	0.61	-0.72	-1.93	-2.19	-1.88	0.77	1.15	-0.19
cce_1690	ndhD5	NAD(P)H-quinone oxidoreductase subunit 4	-2.15	-1.91	-0.71	1.27	0.15	-1.77	-2.05	-1.64	-0.78	1.13	0.47	-1.45
cce_1692	ndhF4	NAD(P)H-quinone oxidoreductase subunit F	-0.75	-0.53	-0.13	0.63	0	-0.58	-0.85	-0.33	-0.06	0.58	0.14	-0.39
cce_1693	ndhD4	NAD(P)H-quinone oxidoreductase subunit D4	-0.65	-0.34	-0.18	0.74	-0.17	-0.44	-0.47	-0.24	-0.18	0.56	-0.17	-0.4
cce_1707	-	hypothetical protein	-0.71	-1.81	-2.78	-2.54	-1.8	1.96	-0.39	-1.43	-2.16	-2.24	-1.66	1.83
cce_1710	gatA	aspartyl/glutamyl-tRNA amidotransferase subunit A	-0.17	0.3	0.11	0.36	-0.31	-0.25	-0.19	0.41	0.14	0.32	-0.08	-0.21
cce_1724	-	hypothetical protein	-1.15	-1	-0.82	0.91	0.09	-0.6	-1.08	-0.71	-0.71	0.91	0.45	-0.27
cce_1736	-	hypothetical protein	-1.62	-1.69	-1.17	0.8	0.69	0.13	-1.78	-1.6	-1.39	0.43	0.5	0.05
cce_1738	-	hypothetical protein	-0.25	-0.28	-0.16	0.28	0.2	-0.1	-0.31	-0.14	-0.19	0.23	0.3	-0.03
cce_1748	-	transglycosylase-associated protein	0.86	-0.66	-0.71	-0.53	-0.09	0.37	0.84	-0.71	-0.65	-0.41	-0.04	0.26
cce_1750	-	hypothetical protein	-0.19	0.69	0.35	0.26	-0.28	-0.7	-0.43	0.91	0.5	0.28	-0.28	-0.56
cce_1751	sasA	adaptive-response sensory kinase	-0.21	-0.03	0.24	0.22	0.36	-0.1	-0.23	0.15	0.35	0.25	0.41	-0.02
cce_1752	-	glycoside hydrolase family protein	-0.2	0.26	0.22	0.05	-0.16	-0.44	-0.29	0.25	0.26	-0.03	-0.09	-0.4
cce_1753	-	hypothetical protein	-0.36	0.29	0.4	0.09	-0.52	-0.38	-0.44	0.47	0.48	0.21	-0.44	-0.44
cce_1759	kpsM	putative polysialic acid transport protein	-0.24	-0.28	0	0.53	0.16	0.03	-0.26	-0.08	-0.07	0.38	0.25	0.1
cce_1762	ndhJ	NADH dehydrogenase subunit J	-0.1	-0.51	-0.39	-0.04	0.15	0.35	0.12	-0.43	-0.47	-0.12	0.2	0.35
cce_1763	ndhK	NADH dehydrogenase subunit B	0	-0.54	-0.34	-0.07	0.2	0.35	0.12	-0.5	-0.58	-0.15	0.26	0.3
cce_1764	ndhC	NADH dehydrogenase subunit A	0.18	-0.32	-0.23	0.17	0	0.26	0.29	-0.15	-0.45	0.04	0.07	0.15
cce_1775	glnB	nitrogen regulatory protein P-II	1.48	-0.58	-0.82	-1.08	-1.18	0.46	1.67	-0.52	-1.04	-0.89	-0.94	0.16
cce_1776	-	putative Ham1-like protein	0.4	-0.02	-0.12	-0.16	-0.21	0.02	0.33	-0.05	-0.1	-0.1	-0.09	-0.01
cce_1789	gpmI	phosphoglyceromutase	0.55	0.9	-0.16	-0.26	-0.4	-0.34	0.43	0.88	-0.19	-0.28	-0.33	-0.41
cce_1791	-	hypothetical protein	-0.26	-0.22	-0.26	0.04	0.31	0.08	-0.17	-0.29	-0.02	0.05	0.3	0.17
cce_1801	-	hypothetical protein	0.93	-0.24	-0.54	-0.95	-0.73	0.6	0.88	-0.24	-0.54	-0.93	-0.73	0.38
cce_1805	-	hypothetical protein	-2.15	-0.95	-0.17	0.82	0.01	-1.08	-2.49	-0.5	-0.12	0.83	0.1	-0.86
cce_1807	-	PAP fibrillin	-0.24	-0.14	-0.08	0.24	-0.12	-0.23	-0.35	-0.07	-0.11	0.19	-0.07	-0.21
cce_1808	-	OmpR family two-component response regulator	0.81	0.62	-0.43	-1.31	-0.31	0.36	0.59	0.28	-0.48	-1.25	-0.39	0.29
cce_1812	-	transcriptional regulator	0.27	-0.36	-0.26	0.03	-0.16	0.23	0.3	-0.22	-0.27	0.03	0.04	0.12
cce_1814	-	peptidoglycan-binding M23B family peptidase	-0.35	-0.44	-0.15	0.78	-0.06	-0.39	-0.3	-0.25	-0.14	0.66	0.19	-0.2
cce_1822	metK	S-adenosylmethionine synthetase	-1.34	-0.57	-0.47	0.9	-0.05	-0.76	-1.48	-0.28	-0.53	0.77	0.07	-0.54
cce_1827	-	hypothetical protein	-1.77	-1.64	-1.24	1.17	0.15	-0.88	-1.69	-0.99	-0.96	1.02	0.59	-0.63
cce_1828	lpxA	UDP-N-acetylglucosamine acyltransferase	-1.58	-1.77	-0.62	0.23	0.84	0.1	-1.61	-1.62	-0.65	0.22	0.85	0.24
cce_1829	lpxB	lipid-A-disaccharide synthase	-0.47	-0.33	-0.17	0.55	0.09	-0.17	-0.45	-0.08	-0.14	0.48	0.27	-0.03
cce_1830	lpxB	lipid-A-disaccharide synthase	-0.36	-0.24	-0.15	0.62	0.05	-0.15	-0.42	-0.01	-0.15	0.53	0.11	-0.09
cce_1837	psbB	photosystem II CP47 protein, 47 kD chlorophyll-binding protein	-2.52	-1.34	-0.33	0.65	0.27	-0.23	-2.41	-1.01	-0.2	0.56	0.41	0
cce_1839	infB	translation initiation factor IF-2	0.46	-0.13	-0.18	-0.16	0.02	0.46	0.58	-0.19	-0.3	-0.11	-0.07	0.21
cce_1843	-	putative terpenoid synthase	0.54	-1.06	-0.81	-0.82	0.16	0.78	0.63	-0.89	-0.82	-0.79	0.14	0.68
cce_1844	-	hypothetical protein	1.87	0.27	-1.385	-3.82	-2.905	-1.545	1.985	-0.205	-1.66	-3.575	-2.805	-1.745
cce_1846	-	hypothetical protein	0.71	-0.44	-0.55	-0.41	0.14	0.41	0.86	-0.26	-0.37	-0.36	-0.01	0.34
cce_1854	-	hypothetical protein	1.81	-0.21	-0.76	-1.07	-1.19	0.34	1.91	-0.13	-0.68	-0.7	-0.64	-0.09
cce_1855	-	hypothetical protein	2.23	-0.35	-1.98	-3.01	-2.98	-0.97	2.31	-0.37	-2.46	-2.62	-2.56	-1.47
cce_1856	-	hypothetical protein	2.29	-0.26	-1.96	-2.95	-2.95	-0.92	2.34	-0.29	-2.11	-2.44	-2.47	-1.3
cce_1857	-	NifU-like protein	1.76	-0.1	-0.56	-0.85	-0.98	0	1.78	-0.08	-0.5	-0.57	-0.5	-0.18
cce_1858	-	hypothetical protein	0.68	-0.54	-0.63	-0.4	0.15	0.51	0.7	-0.34	-0.45	-0.24	0.13	0.32
cce_1870	-	hypothetical protein	-0.34	-0.34	-0.21	0.48	0.17	-0.05	-0.4	-0.12	-0.16	0.37	0.3	0.02
cce_1880	-	hypothetical protein	0.8	0.25	0.08	-0.58	-0.03	0.01	0.82	0.1	-0.06	-0.51	-0.04	-0.02
cce_1898	patB	transcriptional regulator	1.38	0.83	0.31	-0.99	-1.23	-0.78	1.42	0.51	0.13	-0.97	-1.02	-0.87
cce_1900	gltA	citrate synthase	0.81	0.88	0.01	-0.54	-0.79	-0.37	0.77	0.82	-0.03	-0.45	-0.75	-0.44
cce_1901	-	putative pathogenesis-like protein	1.045	0.56	-0.305	-0.65	-0.58	0.3	1.17	0.575	-0.32	-0.46	-0.415	0.18
cce_1914	-	hypothetical protein	-0.36	-0.47	-0.3	0.11	0.36	0.08	-0.42	-0.31	-0.28	0.07	0.29	0.09
cce_1917	-	cation-transporting ATPase	0.31	-0.09	-0.26	-0.45	0.14	0.31	0.47	-0.18	-0.14	-0.39	-0.02	0.19
cce_1922	-	hypothetical protein	0.28	0.45	0.22	-0.07	0.01	0.02	0.26	0.54	0.2	-0.08	-0.04	-0.03
cce_1927	-	hypothetical protein	-0.61	-0.17	0.12	0.47	-0.04	-0.21	-0.63	0.07	0.15	0.45	0.05	-0.14
cce_1931	-	hypothetical protein	0.1	0.17	-0.5	-0.62	0.06	0.82	-0.08	0.2	-0.35	-0.47	-0.26	0.53
cce_1942	-	RNA-binding protein	0.43	0.11	0.78	-0.86	-0.7	-0.38	0.14	0.14	0.97	-0.66	-0.82	-0.44
cce_1943	-	hypothetical protein	-1.06	-0.76	-0.32	1.01	0.06	-0.72	-1.13	-0.37	-0.21	0.75	0.12	-0.55
cce_1944	apcF	phycobilisome core component	-1.02	-0.29	0.28	0.49	-0.16	-0.84	-1.18	0.09	0.4	0.43	-0.14	-0.81
cce_1947	-	hypothetical protein	0.945	-0.745	-1.14	-0.685	-0.28	0.73	1.105	-0.695	-1.29	-0.7	-0.315	0.455
cce_1949	-	hypothetical protein	0.84	-0.25	-0.4	-0.46	-0.19	0.34	0.8	-0.33	-0.36	-0.38	-0.14	0.17
cce_1950	-	transposase	0.07	-0.44	-0.95	-1.2	-0.15	0.56	0.33	-0.6	-0.76	-1.19	-0.25	0.78
cce_1953	ftsH4	cell division protein	-0.41	-0.28	-0.01	0.27	0.01	-0.1	-0.44	-0.17	0.11	0.29	0.21	0.04
cce_1954	chlB	light-independent protochlorophyllide reductase subunit B	-0.17	0.35	0.23	0.2	0.09	-0.18	-0.4	0.14	0.04	0.03	-0.26	-0.35
cce_1961	obgE	GTPase ObgE	1.24	-0.15	-0.7	-1.16	-0.75	0.67	1.24	-0.29	-0.64	-0.78	-0.65	0.47
cce_1966	-	hypothetical protein	0.51	0.01	0	-0.18	-0.06	0.29	0.59	0	-0.05	-0.19	-0.04	0.15
cce_1973	btpA	photosystem I biogenesis protein	-0.18	0.47	0.38	0.12	-0.47	-0.61	-0.39	0.65	0.44	0.15	-0.2	-0.55
cce_1975	coxC1	cytochrome c oxidase subunit III	1.55	-0.93	-1.88	-2.73	-2.4	0.78	1.61	-1.18	-2.33	-2.5	-2.19	0.39
cce_1976	coxA1	cytochrome c oxidase subunit I	1.49	-1.03	-2.3	-3.43	-3.01	0.94	1.57	-1.32	-2.81	-3.03	-2.62	0.48
cce_1977	coxB1	cytochrome c oxidase subunit II	1.61	-0.96	-1.83	-3.36	-2.78	0.82	1.74	-1.23	-2.82	-2.93	-2.59	0.37
cce_1978	-	hypothetical protein	0.83	-0.52	-0.55	-0.75	-0.78	0.92	0.84	-0.28	-0.37	-0.62	-0.6	0.74
cce_1982	-	CheY-like two-component hybrid sensor and regulator	1.69	0.87	-1.04	-1.84	-1.15	-0.11	1.5	0.58	-1.07	-1.68	-1.59	-0.53
cce_1983	aphA	phytochrome A, two-component sensor protein	1.54	0.89	-1.2	-2.08	-1.03	-0.05	1.46	0.57	-1.16	-1.99	-1.75	-0.53
cce_1999	mreC	rod shape-determining protein	-0.49	-0.67	-0.28	0.66	0.16	-0.39	-0.6	-0.5	-0.32	0.62	0.19	-0.22
cce_2000	mreB	rod shape-determining protein MreB	-1.43	-1.45	-0.86	0.95	0.22	-0.82	-1.42	-1.29	-1.11	0.87	0.47	-0.57
cce_2004	-	AcrB/AcrD/AcrF family protein	-0.31	-0.22	-0.14	0.15	0.25	-0.12	-0.25	-0.15	-0.04	0.21	0.35	0.03
cce_2016	acs	acetyl-CoA synthetase	-0.5	-0.05	-0.07	0.49	0.12	-0.33	-0.58	0.16	0.1	0.56	0.24	-0.21
cce_2026	-	CobB/CobQ-like glutamine amidotransferase	-0.42	-0.46	-0.06	0.43	0.1	-0.01	-0.48	-0.29	-0.13	0.28	0.12	-0.04
cce_2027	-	putative permease YjgP/YjgQ	-0.23	-0.37	-0.29	0.39	0.17	0.1	-0.1	-0.33	-0.11	0.28	0.23	0.22
cce_2028	-	ABC transporter ATP-binding protein	-0.6	-1.06	-0.65	0.38	0.42	0.47	-0.52	-0.81	-0.62	0.35	0.58	0.52
cce_2029	-	hypothetical protein	-0.38	-0.75	-0.46	0.3	0.35	0.34	-0.35	-0.65	-0.5	0.25	0.48	0.44
cce_2034	-	hypothetical protein	0.23	0.38	0.17	0.26	-0.12	-0.19	0.1	0.55	0.22	0.18	-0.17	-0.27
cce_2038	carB	carbamoyl phosphate synthase large subunit	1.23	-0.08	-0.28	-0.7	-0.67	0.4	1.36	-0.09	-0.43	-0.55	-0.46	0.18
cce_2043	ftsH3	cell division protein	0.03	-0.29	-0.24	-0.14	0.25	0.29	0.06	-0.32	-0.25	-0.23	0.25	0.18
cce_2044	-	hypothetical protein	0.49	0.07	-0.25	-0.34	-0.4	0.31	0.53	-0.03	-0.22	-0.32	-0.34	0.09
cce_2049	mltA	membrane-bound lytic transglycosylase A	-0.22	-0.09	0.02	0.36	-0.06	-0.21	-0.28	0.01	0.08	0.28	0.09	-0.14
cce_2052	-	hypothetical protein	0.74	-0.48	-0.57	-0.54	-0.1	0.61	0.86	-0.56	-0.7	-0.43	-0.07	0.45
cce_2070	-	hypothetical protein	0.14	0.85	1.65	-3.3	-2.82	-2.55	-0.78	0.42	2.18	-3.24	-2.79	-2.96
cce_2071	-	hypothetical protein	0.45	0.9	1.78	-3.48	-3.28	-3	-0.4	0.31	2.16	-3.07	-2.89	-3.14
cce_2072	-	hypothetical protein	0.49	0.77	1.57	-2.39	-2.06	-1.85	-0.26	0.32	1.87	-2.23	-1.97	-1.92
cce_2073	-	hypothetical protein	1.07	0.32	0.44	-1.79	-1.53	0.66	0.69	0.05	0.58	-1.39	-1.2	0.5
cce_2076	glmU	bifunctional N-acetylglucosamine-1-phosphate uridyltransferase/glucosamine-1-phosphate acetyltransferase	-0.5	0.03	-0.05	0.69	-0.28	-0.56	-0.42	0.08	0.04	0.69	0.03	-0.38
cce_2080	-	hypothetical protein	-0.17	0.41	0.56	-0.19	-0.3	-0.72	-0.2	0.46	0.63	-0.24	-0.35	-0.7
cce_2081	-	hypothetical protein	0.05	0.45	0.54	-0.47	-0.35	-0.68	-0.06	0.48	0.76	-0.51	-0.36	-0.7
cce_2082	accD	acetyl-CoA carboxylase subunit beta	-0.32	0.3	0.25	0.07	-0.22	-0.38	-0.28	0.38	0.19	-0.03	-0.24	-0.41
cce_2084	-	putative macrophage migration inhibitory factor	-0.77	-0.48	-0.38	0.73	-0.16	-0.2	-0.8	-0.23	-0.17	0.75	0.08	0.02
cce_2085	-	hypothetical protein	-0.6	-0.4	-0.32	0.62	0.07	-0.02	-0.67	-0.17	-0.27	0.53	0.16	0.17
cce_2088	-	hypothetical protein	0.34	-0.56	-0.34	-0.43	0.12	0.45	0.3	-0.51	-0.33	-0.35	0.04	0.32
cce_2091	-	putative ABC transporter ATP binding protein	-0.38	-0.2	-0.09	0.38	-0.07	-0.16	-0.52	-0.04	-0.04	0.41	0.08	-0.06
cce_2094	-	hypothetical protein	-0.46	0.02	0.09	0.37	-0.25	-0.27	-0.61	0.21	0.09	0.34	-0.05	-0.19
cce_2097	-	group 1 glycosyl transferase	0.18	-0.29	-0.12	-0.42	0	0.27	0.08	-0.33	-0.04	-0.32	0.08	0.29
cce_2103	-	rfrA pentapeptide repeat-containing protein	-0.48	-0.05	0.1	0.46	0.03	-0.1	-0.55	0.17	0.17	0.47	0.18	0.01
cce_2121	accB	acetyl-CoA carboxylase, biotin carboxyl carrier protein	0.26	0.53	0.19	0.34	-0.42	-0.58	0.18	0.75	0.27	0.29	-0.46	-0.63
cce_2122	efp	elongation factor P	0.02	0.34	0.2	0.38	-0.56	-0.86	-0.05	0.65	0.32	0.36	-0.51	-0.88
cce_2123	-	hypothetical protein	-0.43	0.49	0.13	0.17	-0.14	-0.11	-0.41	0.7	0.27	0.27	0.09	0.01
cce_2124	dxr	1-deoxy-D-xylulose 5-phosphate reductoisomerase	-0.62	0.15	0.16	0.63	-0.43	-0.53	-0.69	0.25	0.14	0.65	-0.12	-0.39
cce_2129	-	hypothetical protein	0.06	0.01	-0.09	-0.56	-0.02	0.19	0.13	-0.07	-0.07	-0.57	-0.06	0.24
cce_2134	serA	D-3-phosphoglycerate dehydrogenase	1	0.18	-0.35	-0.48	-0.59	0.5	1.1	0.21	-0.55	-0.39	-0.51	0.19
cce_2139	malZ	alpha-glucosidase	-0.07	0.73	0.45	-0.03	-0.59	-0.47	-0.05	0.8	0.41	-0.1	-0.4	-0.47
cce_2156	eno	phosphopyruvate hydratase	0.26	1.04	-0.49	0.02	-0.81	-0.44	0.43	1.08	-0.57	-0.04	-0.41	-0.38
cce_2157	-	hypothetical protein	1.04	-0.15	-0.46	-0.57	-0.43	0.39	1.12	-0.08	-0.58	-0.43	-0.21	0.19
cce_2171	ppiB	peptidyl-prolyl cis-trans isomerase B	-0.51	0.37	0.02	0.34	-0.41	-0.54	-0.66	0.58	0.16	0.3	-0.31	-0.45
cce_2172	ycf4	photosystem I assembly protein Ycf4	-0.48	0.41	0.09	0.17	-0.4	-0.52	-0.58	0.64	0.3	0.14	-0.22	-0.33
cce_2176	-	hypothetical protein	-0.63	-0.89	-0.42	0.38	0.37	0.11	-0.72	-0.69	-0.47	0.35	0.49	0.27
cce_2181	-	hypothetical protein	0.27	0.1	0.69	-0.47	-0.37	-0.22	0.1	-0.1	0.72	-0.39	-0.34	-0.1
cce_2185	-	hypothetical protein	0.41	0.46	0.05	-0.16	-0.06	-0.01	0.28	0.11	0.21	0	0.1	0.12
cce_2205	-	hypothetical protein	-0.19	-0.25	-0.21	-0.16	0.5	0.09	-0.15	-0.17	-0.17	-0.06	0.57	0.2
cce_2207	lpxD	UDP-3-O-(3-hydroxymyristoyl) glucosamine N-acyltransferase	-0.36	-0.2	-0.14	0.27	0.22	-0.22	-0.33	-0.14	-0.16	0.2	0.16	-0.18
cce_2210	-	hypothetical protein	0.48	0.46	0.37	-0.23	-0.09	-0.06	0.43	0.27	0.42	-0.22	-0.15	-0.12
cce_2214	-	putative CAB/ELIP/HLIP family protein	-0.43	-0.41	-0.29	0.93	-0.5	-0.34	-0.52	-0.34	-0.32	0.75	-0.25	-0.23
cce_2217	-	hypothetical protein	-0.27	-0.31	-0.12	0.17	0.27	0.04	-0.39	-0.18	-0.07	0.23	0.26	0.17
cce_2223	ndhI	NADH dehydrogenase subunit I	0.23	-0.78	-1.03	0.02	-0.08	0.39	0.44	-0.69	-1.09	-0.06	0.09	0.34
cce_2224	ndhA	NADH dehydrogenase subunit H	0.17	-0.56	-0.97	0.12	-0.12	0.38	0.37	-0.59	-0.94	-0.05	0.09	0.38
cce_2225	-	phosphoketolase	-1.72	-0.74	-0.5	1.14	-0.22	-1.58	-1.74	-0.43	-0.41	1.04	0.01	-1.36
cce_2227	-	putative peptidase S66, LD-carboxypeptidase A	-0.63	-0.01	-0.28	0.24	0.3	-0.31	-0.58	-0.11	-0.3	0.09	-0.03	-0.19
cce_2248	glgB1	glycogen branching protein	-0.67	-0.33	-0.21	0.83	-0.18	-0.3	-0.73	-0.14	-0.19	0.78	0.02	-0.16
cce_2266	murQ	N-acetylmuramic acid 6-phosphate etherase	-0.21	-0.19	-0.09	0.42	0.07	-0.07	-0.21	-0.08	-0.1	0.3	0.15	-0.01
cce_2268	-	extracellular solute-binding protein	-0.8	-0.48	-0.41	0.72	-0.06	-0.33	-0.91	-0.31	-0.35	0.64	0.15	-0.12
cce_2288	-	hypothetical protein	-0.92	0.15	0.53	0.3	-0.09	-0.6	-1.22	0.25	0.37	0.23	-0.04	-0.59
cce_2291	ymxG	processing protease	-0.4	-0.51	-0.37	0.41	0.21	0.14	-0.36	-0.34	-0.27	0.31	0.36	0.24
cce_2295	ndhF1	NAD(P)H-quinone oxidoreductase subunit F	0.67	-0.81	-0.83	-0.13	-0.64	0.57	0.82	-0.69	-0.9	-0.09	-0.42	0.41
cce_2307	-	hypothetical protein	-1.06	-0.51	-0.36	0.49	0.1	-0.39	-1.17	-0.37	-0.37	0.53	0.32	-0.14
cce_2312	ispG	4-hydroxy-3-methylbut-2-en-1-yl diphosphate synthase	-1.09	-0.47	-0.13	0.73	-0.22	-0.58	-1.14	-0.21	-0.12	0.67	0.03	-0.4
cce_2318	hoxF	NADH dehydrogenase I subunit F	0.5	0.43	-0.33	-0.36	0.025	0.35	0.73	0.36	-0.23	-0.23	-0.14	0.13
cce_2319	hoxE	NADH dehydrogenase I subunit E	0.39	0.38	-0.53	-0.45	0.2	0.69	0.64	0.31	-0.33	-0.31	-0.09	0.4
cce_2329	-	hypothetical protein	-0.66	-0.75	-0.28	0.05	0.5	0.18	-0.7	-0.46	-0.18	0.02	0.5	0.27
cce_2341	-	hypothetical protein	-0.51	0.15	0.11	0.1	0.14	-0.23	-0.53	0.16	0.15	0.02	-0.03	-0.21
cce_2345	-	hypothetical protein	0.42	-0.3	-0.43	-0.15	-0.08	0.27	0.39	-0.24	-0.45	-0.2	-0.11	0.03
cce_2348	-	hypothetical protein	0.19	0.29	0.02	-0.16	-0.14	-0.14	0.18	0.13	-0.08	-0.27	-0.3	-0.21
cce_2349	-	hypothetical protein	-0.44	-0.61	-0.1	0.23	0.29	0.05	-0.36	-0.47	-0.1	0.15	0.16	0.02
cce_2352	-	putative K+-dependent Na+/Ca+ exchanger protein	-0.19	-0.21	-0.05	0.38	0.29	0.23	-0.14	-0.02	0.07	0.32	0.28	0.22
cce_2363	-	glycosyl transferase family protein	-0.29	-0.14	-0.1	0.24	0.03	-0.12	-0.35	-0.05	-0.1	0.18	0	-0.04
cce_2367	-	hypothetical protein	0.52	0.55	-0.29	-0.32	-0.29	-0.04	0.32	0.38	-0.21	-0.29	-0.26	-0.07
cce_2372	murB	UDP-N-acetylenolpyruvoylglucosamine reductase	-0.37	-0.6	-0.32	-0.15	0.6	0.41	-0.41	-0.56	-0.6	-0.07	0.54	0.48
cce_2373	murC	UDP-N-acetylmuramate--L-alanine ligase	-1.1	-1.34	-1.18	-1.04	1	0.49	-0.97	-1.18	-1.23	-0.85	1.12	0.58
cce_2378	lpxC	UDP-3-O-[3-hydroxymyristoyl] N-acetylglucosamine deacetylase	-0.37	-0.46	-0.29	-0.11	0.61	0.19	-0.34	-0.3	-0.26	-0.03	0.49	0.29
cce_2379	-	surface antigen D15-like protein	-0.23	-0.53	-0.13	0.32	0.52	-0.02	-0.29	-0.44	-0.36	0.29	0.46	0.03
cce_2383	proA2	gamma-glutamyl phosphate reductase	0.56	-0.05	-0.12	-0.15	-0.24	0.24	0.61	-0.05	-0.17	-0.1	-0.12	0.11
cce_2391	-	glucosylglycerol-phosphate synthase	-0.64	-0.74	-0.56	0.32	0.28	0.33	-0.78	-0.65	-0.61	0.17	0.27	0.29
cce_2403	-	hypothetical protein	-0.26	-0.24	0.06	0.16	0.22	-0.02	-0.34	-0.02	0.2	0.3	0.3	0.09
cce_2408	-	hypothetical protein	0.97	-0.27	-0.36	-0.51	-0.3	0.31	0.81	-0.32	-0.48	-0.4	-0.17	0.15
cce_2412	fabG	3-oxoacyl-ACP reductase	-0.41	0.34	0.25	0.27	-0.12	-0.26	-0.41	0.48	0.24	0.19	0.02	-0.21
cce_2422	-	hypothetical protein	0.65	0.24	0.08	-0.44	-0.1	0.13	0.54	-0.05	-0.12	-0.53	-0.09	0.12
cce_2423	-	hypothetical protein	0.77	0.03	0.05	-0.74	-0.1	0.3	0.5	-0.27	-0.11	-0.75	-0.06	0.28
cce_2431	-	hypothetical protein	0.19	-0.53	-0.19	-0.33	0.08	0.52	0.12	-0.39	-0.1	-0.17	0.14	0.53
cce_2432	-	hypothetical protein	0.55	-0.13	-0.18	-0.28	-0.14	0.47	0.51	-0.07	-0.15	-0.23	-0.12	0.36
cce_2433	ccmK4	carbon dioxide concentrating mechanism protein	-0.21	0.16	0.27	0.4	-0.32	-0.64	-0.38	0.22	0.43	0.45	-0.15	-0.54
cce_2434	ccmK3	carbon dioxide concentrating mechanism protein	-0.06	0.06	0.28	0.33	-0.08	-0.37	-0.11	0.29	0.57	0.36	0.02	-0.32
cce_2435	-	hypothetical protein	-0.27	-0.18	-0.09	0.4	0.03	-0.15	-0.3	-0.08	-0.1	0.34	0.06	-0.09
cce_2444	-	sulfur carrier protein ThiS	0.59	0.9	0.21	-0.27	-0.38	-0.56	0.6	0.68	-0.1	-0.16	-0.17	-0.35
cce_2446	thrC	threonine synthase	0.34	0.95	0.39	-0.75	-0.45	-1.15	0.24	0.84	0.06	-0.58	-0.19	-0.84
cce_2448	-	ParA family chromosome partioning protein ParB family	-0.41	0.33	0.12	0.19	-0.39	-0.51	-0.53	0.38	0.19	0.25	-0.19	-0.44
cce_2449	-	hypothetical protein	-0.38	0.49	0.11	0.45	-0.59	-1.03	-0.48	0.68	0.17	0.37	-0.36	-0.8
cce_2453	-	penicillin-binding protein 1A	-1.11	-1.34	-0.96	0.08	0.705	0.42	-1.08	-1.08	-0.98	0.025	0.83	0.56
cce_2454	gpmB	phosphoglycerate mutase	-0.24	0.16	0.07	0.62	0	-0.1	-0.21	0.28	0.05	0.49	0.05	-0.09
cce_2468	-	Na+/H+ antiporter	-0.28	-0.245	-0.31	0.31	-0.01	0.01	-0.25	-0.295	-0.295	0.2	0.015	0.06
cce_2473	minE	cell division topological specificity factor MinE	-0.28	-0.15	-0.13	0.46	-0.17	-0.15	-0.34	-0.1	-0.04	0.42	0.09	-0.05
cce_2479	-	hypothetical protein	-0.55	0	-0.02	0.36	0.02	-0.16	-0.39	0.03	0.23	0.36	0.26	0.02
cce_2486	-	glycosyl transferase family protein	-0.69	-0.76	-0.46	0.62	0.17	-0.3	-0.67	-0.45	-0.38	0.53	0.41	-0.16
cce_2488	-	alginate O-acetylation protein / membrane bound O-acyl transferase, MBOAT	-0.31	-0.42	-0.18	0.28	-0.01	-0.07	-0.47	-0.2	-0.16	0.25	0.06	0.05
cce_2494	-	putative monovalent cation/H+ antiporter subunit D	-1.07	-1.12	-0.71	0.1	0.33	0.2	-1.04	-0.63	-0.5	0.46	0.67	0.3
cce_2505	-	two-component hybrid sensor and regulator	-0.27	-0.56	-0.28	0	0.63	0.29	-0.29	-0.35	-0.15	0.04	0.42	0.26
cce_2535	opcA	OxPPCycle protein	1.52	-0.1	-1.14	-2	-1.76	0.08	1.75	-0.33	-1.32	-1.92	-1.7	-0.21
cce_2536	zwf	glucose-6-phosphate 1-dehydrogenase	1.45	-0.28	-0.92	-1.52	-1.26	0.41	1.67	-0.32	-1.33	-1.22	-0.93	0.06
cce_2543	-	hypothetical protein	-0.16	-0.23	-0.04	0.3	0.44	0.22	-0.2	-0.07	-0.08	0.2	0.17	0.19
cce_2544	-	RND multidrug efflux transporter	-0.78	-0.6	-0.49	0.65	0.54	0.07	-0.67	-0.28	-0.31	0.55	0.44	0.09
cce_2548	rfbD	dTDP-6-deoxy-L-mannose-dehydrogenase	-0.57	-0.12	0.15	0.67	-0.15	-0.3	-0.5	0.13	0.14	0.55	0.01	-0.24
cce_2549	rfbA	glucose-1-phosphate thymidylyltransferase	-0.09	0.11	0.1	0.43	-0.06	-0.16	-0.1	0.18	0.14	0.34	0.02	-0.14
cce_2552	-	hypothetical protein	-0.6	0.66	0.1	0.6	-0.75	-0.88	-0.62	0.93	0.05	0.62	-0.38	-0.67
cce_2561	-	hypothetical protein	-0.62	-0.58	-0.45	0.55	0.16	-0.13	-0.51	-0.27	-0.29	0.32	0.28	-0.06
cce_2563	-	hypothetical protein	-0.58	-0.76	-0.42	0.65	0.2	-0.08	-0.66	-0.45	-0.4	0.58	0.43	0.08
cce_2564	ubiA	4-hydroxybenzoate polyprenyltransferase	-0.46	-0.42	-0.25	0.4	0.18	-0.17	-0.48	-0.23	-0.2	0.35	0.24	0.02
cce_2571	-	hypothetical protein	-0.24	0.1	0.2	-0.08	-0.03	-0.13	-0.27	0.13	0.49	-0.05	0.1	-0.02
cce_2572	psbO	photosystem II manganese-stabilizing polypeptide, 33 kD extrinsic protein	-2.6	-1.45	-0.53	0.99	0.09	-0.82	-2.6	-1.06	-0.52	0.98	0.22	-0.69
cce_2573	ho1	heme oxygenase (decyclizing)	-3.16	-0.79	0.46	1	-0.64	-1.72	-3.31	-0.34	0.49	0.95	-0.22	-1.53
cce_2575	-	hypothetical protein	-0.24	-0.94	-0.77	-0.46	0.87	0.78	-0.09	-0.97	-0.6	-0.34	0.2	0.38
cce_2579	-	hypothetical protein	-0.63	-0.28	-0.06	0.63	0.17	-0.12	-0.57	0.07	0.08	0.54	0.23	0.01
cce_2580	-	flavoprotein	-0.49	0.23	0.2	0.43	-0.04	-0.35	-0.55	0.46	0.25	0.35	0	-0.25
cce_2588	-	hypothetical protein	0.43	-1.14	-0.97	-1.96	-0.91	1.31	1.05	-1	-0.79	-1.79	-0.85	0.96
cce_2589	-	acriflavin resistance protein	0.78	-0.56	-0.39	-0.92	-0.57	1.2	0.95	-0.66	-0.72	-0.66	-0.46	0.76
cce_2597	-	hypothetical protein	-0.29	-0.11	0.02	0.54	0.06	-0.23	-0.38	0.09	0.06	0.49	0.15	-0.12
cce_2601	-	putative cell cycle control PP-loop ATPase MesJ/YaeO	0.85	0.4	-0.03	-0.27	-0.34	-0.12	0.81	0.09	0.06	-0.14	-0.27	-0.02
cce_2609	gcvP	glycine dehydrogenase	-0.32	-0.4	-0.26	0.54	0.11	0.07	-0.39	-0.26	-0.21	0.44	0.18	0.11
cce_2614	-	hypothetical protein	-2.18	-2.28	-1.56	1.01	0.48	-1.16	-2.1	-2.38	-2.18	0.91	0.78	-0.79
cce_2617	-	hypothetical protein	0.16	0.39	0.13	-0.05	-0.02	-0.14	0.2	0.42	0.22	-0.1	-0.09	-0.19
cce_2625	psbU	photosystem II 12 kD extrinsic protein	-2.37	-0.94	0.1	0.69	0.15	-0.76	-2.49	-0.63	0.22	0.58	0.17	-0.59
cce_2637	-	putative nitrogen fixation-like protein	1.6	0.11	-0.72	-0.94	-1.2	0.29	1.69	0.1	-0.61	-0.66	-0.66	0.06
cce_2638	-	hypothetical protein	-0.35	0.08	1.07	-0.23	-0.3	-0.41	-0.37	0.09	1.01	-0.1	-0.23	-0.34
cce_2640	-	hypothetical protein	-0.48	0.16	0.15	0.35	-0.07	-0.21	-0.57	0.37	0.17	0.45	0.04	-0.08
cce_2643	gcvH	glycine cleavage system protein H	-0.23	0.46	0.41	0.18	-0.5	-0.61	-0.22	0.62	0.35	0.26	-0.33	-0.51
cce_2646	rimK	putative S6 modification enzyme	-0.37	0.27	0.07	0.44	-0.28	-0.37	-0.46	0.32	0.11	0.33	-0.14	-0.24
cce_2651	cpcB	phycocyanin beta subunit	-3.43	-0.735	0.365	0.195	-0.1	-1.17	-3.625	0.055	0.605	0.16	0.025	-1.15
cce_2652	cpcA	phycocyanin alpha subunit	-3.48	-0.72	0.31	0.13	-0.03	-1.11	-3.64	0.07	0.59	0.09	0.14	-1.11
cce_2653	cpcC2	phycocyanin associated linker protein	-2.58	-0.95	-0.08	0.45	0.38	-0.68	-2.8	-0.55	0.05	0.41	0.6	-0.64
cce_2654	cpcC1	phycocyanin associated linker protein	-2.6	-0.37	0.12	0.41	0.19	-0.9	-2.85	-0.02	0.23	0.34	0.41	-0.86
cce_2656	cpcE	phycocyanin alpha phycocyanobilin lyase	-0.48	0.32	0.285	0.205	-0.08	-0.32	-0.5	0.43	0.315	0.21	0.1	-0.305
cce_2657	-	putative transketolase	-0.66	-0.47	-0.36	0.77	-0.05	-0.51	-0.68	-0.37	-0.31	0.59	0.01	-0.36
cce_2658	glgC	glucose-1-phosphate adenylyltransferase	-0.41	-0.48	-0.22	0.81	0.16	-0.31	-0.47	-0.27	-0.2	0.63	0.26	-0.17
cce_2662	-	hypothetical protein	-0.52	-0.33	0.01	0.2	0.28	-0.05	-0.52	-0.14	0.08	0.28	0.41	0.1
cce_2665	-	lignostilbene-alpha,beta-dioxygenase	-0.25	-0.16	-0.04	0.34	-0.02	0	-0.18	-0.06	-0.04	0.25	0.12	0.01
cce_2684	-	putative PfkB	0.48	0.28	0.12	-0.28	-0.07	0.06	0.41	0.2	0.19	-0.22	-0.05	0.02
cce_2690	-	DegT/DnrJ/EryC1/StrS aminotransferase family protein	-0.6	-0.66	-0.38	0.27	0.11	0.24	-0.69	-0.41	-0.27	0.33	0.43	0.35
cce_2692	-	hypothetical protein	0.21	0.54	0.33	-0.14	-0.14	-0.05	0.2	0.45	0.43	0.05	-0.16	-0.04
cce_2696	fabZ	(3R)-hydroxymyristoyl-ACP dehydratase	-0.68	0.32	-0.01	0.47	-0.29	-0.74	-0.83	0.51	0.01	0.36	-0.21	-0.57
cce_2699	-	hypothetical protein	-0.79	1.55	0.98	-0.75	-1.87	-2.12	-0.89	1.85	0.96	-0.8	-1.92	-2.24
cce_2701	-	hypothetical protein	0.09	0.48	-0.06	0.09	-0.08	0.03	0.12	0.55	0.08	0.07	-0.09	0.02
cce_2708	-	rfrA pentapeptide repeat-containing protein	0.04	-0.54	-0.04	-0.34	0.93	0.27	-0.14	-0.44	0.03	-0.37	0.19	0.14
cce_2710	-	hypothetical protein	0.38	-0.39	-0.05	-0.09	0.62	0.16	0.18	-0.3	-0.11	-0.17	0.15	0.1
cce_2718	-	putative DoxX	-0.43	-0.58	-0.26	0.39	0.54	0.01	-0.43	-0.27	-0.16	0.4	0.51	0.15
cce_2724	-	putative 2-hydroxyhepta-2,4-diene-1,7-dioate isomerase	-0.34	0.07	0.08	0.46	-0.03	-0.24	-0.41	0.2	0.2	0.48	0.24	-0.1
cce_2725	rpsF	30S ribosomal protein S6	-0.06	0.68	0.305	-0.07	-0.32	-0.46	-0.165	0.97	0.33	-0.08	-0.195	-0.435
cce_2727	-	ribosomal RNA large subunit methyltransferase N	0.31	0.4	0.52	-0.46	-0.27	-0.18	0.22	0.44	0.56	-0.26	-0.2	-0.16
cce_2729	-	hypothetical protein	-0.56	-0.73	-0.7	-0.23	0.57	0.16	-0.76	-0.9	-0.98	-0.3	0.36	0.24
cce_2741	-	hypothetical protein	-0.7	-1	0.01	-0.09	0.74	0.22	-0.77	-0.8	0.22	-0.13	0.14	0.03
cce_2742	-	hypothetical protein	-0.09	-0.38	-0.11	0.07	0.28	0.34	-0.11	-0.24	-0.1	0.08	0.24	0.33
cce_2750	pdhC	branched-chain alpha-keto acid dehydrogenase subunit E2	-0.76	0.15	0	0.82	-0.42	-0.41	-0.7	0.34	0.08	0.76	-0.22	-0.38
cce_2761	-	hypothetical protein	0.03	-0.15	-0.23	-0.12	0.55	0.28	0.12	-0.09	-0.23	-0.08	0.33	0.14
cce_2775	-	phosphoenolpyruvate synthase	-0.42	-0.56	0.84	0.21	-0.33	-0.39	-0.44	-0.27	0.96	0.29	-0.12	-0.29
cce_2776	-	hypothetical protein	-1.59	-0.61	0.71	1.01	-1.17	-1.54	-1.6	-0.22	0.83	0.97	-0.65	-1.26
cce_2779	crtQ	zeta-carotene desaturase	-0.42	0.09	0.07	0.39	-0.31	-0.21	-0.43	0.14	0.06	0.32	-0.06	-0.12
cce_2786	-	inositol monophophatase	-0.12	0.43	0.39	0.2	-0.11	-0.26	-0.16	0.39	0.37	0.22	-0.03	-0.18
cce_2792	psb28-2	photosystem II 13 kD protein	-0.7	-0.11	-0.09	0.41	-0.31	-0.4	-0.72	-0.07	-0.17	0.34	-0.16	-0.36
cce_2804	lytB	amidase	-0.71	-0.87	-0.54	0.27	0.48	0.31	-0.6	-0.48	-0.39	0.13	0.49	0.31
cce_2813	atpB1	F0F1 ATP synthase subunit beta	-1.71	0.14	-0.27	1.01	-0.72	-1.73	-1.78	0.5	-0.28	0.97	-0.4	-1.56
cce_2825	-	hypothetical protein	-1.25	-0.55	-0.31	0.86	-0.01	-0.59	-1.31	-0.19	-0.29	0.77	0.11	-0.52
cce_2826	recR	recombination protein RecR	-0.32	-0.12	-0.08	0.25	0.04	-0.07	-0.39	-0.08	-0.07	0.24	0.11	-0.04
cce_2851	-	hypothetical protein	-0.17	0.16	0.49	-0.13	0.18	-0.3	-0.32	0.01	0.52	-0.06	-0.17	-0.28
cce_2867	-	hypothetical protein	0.63	-0.305	-0.255	-0.26	0.08	0.37	0.705	-0.175	-0.23	-0.135	0.12	0.37
cce_2876	-	hypothetical protein	0.91	0.49	-0.14	-0.37	-0.32	0.14	0.75	0.34	-0.03	-0.26	-0.21	0.06
cce_2879	-	hydrogenase small subunit	0.94	0.22	-0.49	-0.62	-0.91	0.66	1.01	0.24	-0.68	-0.45	-0.59	0.41
cce_2884	gloA	glyoxalase I	-0.58	-0.76	-0.29	0.13	0.23	-0.1	-0.63	-0.85	-0.14	0.07	0.2	0.07
cce_2886	-	hypothetical protein	-0.69	-0.76	-0.36	0.52	0.23	0.18	-0.56	-0.51	-0.2	0.51	0.4	0.29
cce_2887	trpG	anthranilate synthase component II	-0.98	-1.32	-0.97	0.38	0.48	0.48	-0.8	-0.91	-0.85	0.28	0.57	0.5
cce_2888	dgkA	diacylglycerol kinase	-0.82	-1.47	-0.85	0.3	0.36	0.6	-0.76	-1.17	-1.16	0.22	0.55	0.58
cce_2902	hypA	hydrogenase expression/synthesis	0.54	-0.49	-0.49	-0.77	-0.51	1.07	0.63	-0.28	-0.35	-0.58	-0.32	0.8
cce_2907	hypD	hydrogenase isoenzymes formation protein	0.7	-0.28	-0.53	-0.65	-0.55	1.02	0.81	-0.19	-0.32	-0.52	-0.35	0.6
cce_2908	apcA	allophycocyanin subunit alpha	-3.2	-0.55	0.12	0.69	-0.11	-1.67	-3.19	0.14	0.19	0.68	0.16	-1.51
cce_2909	apcB	allophycocyanin subunit beta	-3.495	-0.575	0.12	0.68	-0.11	-1.68	-3.49	0.095	0.185	0.67	0.125	-1.51
cce_2911	apcC	phycobilisome LC linker polypeptide	-2.88	-0.7	0	0.69	0.09	-1.18	-2.91	-0.29	0.11	0.59	0.16	-1.05
cce_2913	tig	trigger factor	0.71	-0.05	-0.33	-0.29	-0.41	0.63	0.77	0.08	-0.45	-0.18	-0.25	0.39
cce_2931	-	hypothetical protein	0.71	0.27	-0.14	-0.53	-0.44	0.47	0.54	-0.03	0.08	-0.28	-0.23	0.43
cce_2939	sbtA	sodium dependent bicarbonate transporter	-1.57	-1.69	-1.51	-1.7	0.45	0.81	-1.67	-3.31	-3.53	-1.03	0.82	1
cce_2941	-	hypothetical protein	-0.48	-0.29	-0.17	0.51	-0.27	-0.26	-0.5	-0.2	-0.22	0.37	-0.15	-0.14
cce_2942	-	hypothetical protein	-0.61	-1.13	-0.37	0.3	0.29	0.21	-0.48	-0.92	-0.23	0.23	0.26	0.29
cce_2946	-	branched-chain amino acid ABC transporter permease	-0.23	-0.07	-0.05	0.41	-0.08	-0.1	-0.25	0.05	0.04	0.44	0.07	-0.05
cce_2951	-	serine/threonine protein kinase	-0.35	-0.73	-0.42	0.37	0.3	0.09	-0.43	-0.55	-0.37	0.28	0.47	0.24
cce_2952	-	hypothetical protein	-0.42	-0.39	-0.18	0.53	0.04	-0.37	-0.72	-0.25	-0.11	0.51	0.29	-0.18
cce_2954	-	S54 family peptidase	-0.34	0	0.09	0.31	-0.06	-0.19	-0.31	0.12	0.12	0.32	-0.05	-0.09
cce_2955	psbV	cytochrome c-550	-1.34	-0.27	0.28	0.35	0.22	-0.77	-1.62	0.19	0.2	0.35	0.28	-0.7
cce_2957	gst2	glutathione S-transferase	-0.56	-0.29	-0.13	0.64	0.08	-0.23	-0.5	-0.08	-0.14	0.53	0.2	-0.15
cce_2958	petC1	cytochrome b6-f complex iron-sulfur subunit	-1.3	-0.06	-0.06	0.6	0.06	-0.69	-1.4	0.24	-0.03	0.54	0.25	-0.49
cce_2959	petA	apocytochrome f	-1.54	-0.09	-0.1	0.59	0.01	-0.62	-1.51	0.26	-0.04	0.5	0.13	-0.51
cce_2966	hemE	uroporphyrinogen decarboxylase	-1.01	0.78	0.32	0.48	-0.38	-1.41	-1.23	1.09	0.34	0.41	-0.51	-1.43
cce_2971	-	putative polyphosphate kinase 2	0.47	-0.03	-0.28	-0.37	-0.39	0.36	0.5	-0.09	-0.24	-0.25	-0.22	0.3
cce_3007	-	hypothetical protein	0.22	-0.57	-0.5	-0.4	0.29	0.35	0.16	-0.66	-0.48	-0.44	0.26	0.34
cce_3013	-	hypothetical protein	-0.41	-0.65	-0.445	0.075	0.355	0.2	-0.35	-0.365	-0.245	0.07	0.415	0.36
cce_3028	-	FKBP-type peptidyl-prolyl cis-trans isomerase	-1.29	-0.65	-0.21	0.86	-0.1	-0.2	-1.29	-0.42	-0.06	0.78	0.05	-0.04
cce_3029	-	hypothetical protein	-0.66	-0.75	-0.44	0.57	0.22	0.16	-0.66	-0.42	-0.24	0.43	0.24	0.23
cce_3069	-	hypothetical protein	0.34	0.33	0.29	-0.39	-0.15	0.21	0.39	0.3	0.31	-0.28	-0.13	0.15
cce_3083	-	rfrA pentapeptide repeat-containing protein	-1.72	-1.79	-0.62	0.48	0.91	-0.54	-1.58	-1.35	-0.71	0.54	0.78	-0.24
cce_3084	-	hypothetical protein	-1.09	-1.26	-0.46	0.25	0.75	-0.16	-1	-0.99	-0.48	0.36	0.74	0.12
cce_3089	-	hypothetical protein	-0.32	-0.21	0.21	0.34	0.08	-0.32	-0.44	-0.07	0.25	0.32	0.25	-0.25
cce_3094	argD	acetylornithine aminotransferase	0.93	0.14	-1	-1.16	-0.99	0.89	0.89	0	-0.92	-1.05	-0.78	0.72
cce_3095	-	hypothetical protein	0.36	-0.29	-0.34	-0.2	-0.15	0.58	0.32	-0.24	-0.31	-0.13	-0.02	0.51
cce_3098	-	hypothetical protein	0.44	0.24	0.06	-0.11	-0.1	0.15	0.48	0.21	0.06	-0.07	-0.04	0.12
cce_3101	-	RNA-binding protein	-0.78	-0.28	0.12	0.42	-0.1	-0.02	-0.83	-0.06	0.15	0.44	-0.1	-0.05
cce_3108	-	hypothetical protein	0.25	-0.38	0	-0.13	0.2	0.35	0.14	-0.34	0.09	-0.01	0.18	0.38
cce_3129	-	hypothetical protein	-0.31	-0.58	-0.24	0.08	0.58	0.05	-0.44	-0.34	-0.25	0.14	0.42	0.11
cce_3134	trpB	tryptophan synthase subunit beta	0.24	0.36	-0.14	-0.32	-0.17	0.24	0.37	0.28	-0.2	-0.4	-0.13	0.13
cce_3137	-	TRAP transporter solute receptor	0.69	0.55	-0.29	-0.4	-0.42	0.11	0.42	0.44	-0.26	-0.38	-0.39	0.03
cce_3138	-	hypothetical protein	0.79	0.7	-0.13	-0.59	-0.55	0.08	0.45	0.52	-0.05	-0.33	-0.53	0
cce_3139	-	hypothetical protein	0.68	-0.53	-0.34	-0.2	-0.28	0.57	0.81	-0.26	-0.24	-0.12	-0.07	0.45
cce_3140	-	hypothetical protein	0.52	-0.34	-0.12	-0.12	-0.22	0.48	0.48	-0.16	-0.08	-0.04	-0.05	0.4
cce_3141	-	hypothetical protein	0.39	-1.85	-2.07	-1.92	-1.76	1.79	0.75	-1.52	-1.74	-1.66	-1.52	1.44
cce_3146	chlP	geranylgeranyl hydrogenase	-2.36	-1.14	-0.37	0.84	-0.04	-0.52	-2.46	-0.77	-0.28	0.79	0.17	-0.48
cce_3149	-	hypothetical protein	-0.44	0.93	0.38	0.21	-0.49	-0.65	-0.51	0.97	0.37	0.21	-0.27	-0.51
cce_3150	rplT	50S ribosomal protein L20	-0.27	0.43	0.02	-0.33	-0.32	-0.04	-0.29	0.62	0.07	0.07	-0.14	0.04
cce_3151	rpmI	50S ribosomal protein L35	-0.1	0.45	0.02	-0.23	-0.39	-0.04	-0.16	0.6	-0.03	0.1	-0.21	-0.05
cce_3153	-	ABC transporter for sugars, solute-binding protein	-0.39	0.02	0.07	0.47	-0.2	-0.41	-0.42	0.07	0.15	0.46	0.12	-0.26
cce_3161	-	hypothetical protein	-0.46	-0.78	-0.68	-0.43	0.66	1.15	-0.61	-0.9	-0.99	-0.46	0.51	0.44
cce_3164	rbcS	ribulose bisphosphate carboxylase small subunit	-3.85	-0.86	-0.5	0.93	0.19	-2.08	-3.91	-0.25	-0.42	0.79	0.29	-2
cce_3165	rbcX	chaperonin-like protein RbcX	-3.39	-0.8	-0.4	0.86	0.23	-2.01	-3.56	-0.18	-0.29	0.82	0.46	-1.86
cce_3178	desA	fatty acid desaturase	-0.62	-0.43	-0.38	0.83	-0.32	-0.4	-0.6	-0.23	-0.35	0.65	-0.14	-0.38
cce_3185	-	hypothetical protein	-0.3	-0.04	0.04	0.3	0.01	-0.23	-0.25	0	0.02	0.29	0.09	-0.17
cce_3188	-	hypothetical protein	1.22	-0.69	-1.23	-0.93	-0.93	0.7	1.17	-0.76	-1.05	-0.84	-0.86	0.59
cce_3193	chrA	chromate transport protein	0.46	-0.35	-0.41	-0.28	0.02	0.28	0.46	-0.24	-0.21	-0.16	0.11	0.28
cce_3194	-	glycogen debranching protein	1.36	-0.2	-1.44	-1.66	-1.4	0.86	1.31	-0.27	-0.95	-1.37	-1.18	0.59
cce_3201	hemF	coproporphyrinogen III oxidase	-0.26	0.61	0.11	0.3	-0.51	-0.68	-0.29	0.83	0.05	0.13	-0.33	-0.62
cce_3202	icd	isocitrate dehydrogenase	0.92	0.42	-0.7	-0.71	-0.52	0.51	1.21	0.2	-0.06	-0.68	-0.59	0.34
cce_3208	cpcG	phycobilisome rod-core linker polypeptide	-2.37	-0.43	0.14	0.36	0.16	-0.69	-2.47	0.14	0.39	0.42	0.41	-0.46
cce_3209	guaB	inosine 5-monophosphate dehydrogenase	-0.78	-0.02	0.01	0.53	-0.31	-0.47	-1.04	0.22	0.04	0.53	-0.03	-0.31
cce_3210	-	hypothetical protein	-2.05	-2.58	-1.77	0.03	0.7	0.63	-2.11	-2.47	-2.04	0	0.9	0.7
cce_3211	-	hypothetical protein	-0.36	-0.41	-0.28	0.24	0.31	0.13	-0.32	-0.2	-0.2	0.2	0.1	0.13
cce_3213	-	hypothetical protein	-0.45	-0.44	-0.2	0.16	0.24	0.19	-0.47	-0.24	-0.08	0.21	0.28	0.25
cce_3230	-	hypothetical protein	1.54	-0.09	-1.49	-1.34	-1.15	0.52	1.62	0.08	-1.09	-1.07	-1.15	0.14
cce_3232	-	NAD dependent epimerase/dehydratase family protein	-0.54	-0.41	-0.14	0.63	-0.13	-0.19	-0.49	-0.2	-0.22	0.36	0.17	-0.11
cce_3237	-	glycosyl transferase family protein	-0.66	-0.66	-0.4	0.51	0.16	-0.06	-0.62	-0.52	-0.4	0.33	0.11	-0.01
cce_3246	-	malic oxidoreductase	1.04	-0.09	-0.23	-0.43	-0.42	0.35	1.26	-0.05	-0.38	-0.35	-0.27	0.09
cce_3251	argF	ornithine carbamoyltransferase	1.25	-0.32	-0.76	-0.84	-0.78	0.79	1.51	-0.26	-0.67	-0.62	-0.45	0.51
cce_3255	-	cation-transporting ATPase	0.38	0.55	0.17	-0.1	-0.06	-0.1	0.38	0.3	0.35	-0.05	0.08	0.02
cce_3256	rpmF	50S ribosomal protein L32	0.04	0.7	0.21	-0.29	-0.55	-0.5	0.14	0.79	0.16	-0.08	-0.5	-0.48
cce_3261	amt1	ammonium/methylammonium permease	1.09	-0.64	-1.03	-0.96	-0.55	0.58	1.12	-0.7	-1.1	-0.95	-0.49	0.29
cce_3263	-	hypothetical protein	1.27	0.18	-0.76	-1.23	-0.98	0.8	1.14	0.09	-0.7	-0.85	-0.66	0.59
cce_3268	-	hypothetical protein	1.45	-0.92	-1.54	-1.71	-1.74	0.82	1.74	-0.86	-1.55	-1.5	-1.31	0.4
cce_3269	-	hypothetical protein	1.56	-1.06	-1.23	-1.49	-1.42	1.02	1.81	-0.75	-1.28	-1.45	-1.26	0.53
cce_3271	-	hypothetical protein	1.7	-0.57	-0.97	-1.39	-1.54	0.5	2.03	-0.52	-0.92	-1.07	-0.96	-0.05
cce_3280	acnB	bifunctional aconitate hydratase 2/2-methylisocitrate dehydratase	0.84	0.09	-0.83	-0.5	-0.41	0.58	0.86	0.02	-0.85	-0.4	-0.27	0.48
cce_3292	hisC	histidinol phosphate aminotransferase	0.51	0	-0.03	-0.19	-0.15	0.37	0.55	0.01	-0.08	-0.12	-0.08	0.28
cce_3294	-	hypothetical protein	-0.35	-0.29	0.02	0.33	0.25	0.08	-0.36	-0.05	0.1	0.3	0.39	0.21
cce_3298	-	hypothetical protein	-0.49	-0.73	-0.31	0.63	0.46	-0.17	-0.48	-0.42	-0.23	0.52	0.52	-0.01
cce_3299	-	hypothetical protein	0.3	0.93	-0.45	-0.84	-0.78	0.03	0.25	1.22	-0.65	-0.98	-0.89	-0.2
cce_3319	-	hypothetical protein	1.15	-0.14	-0.21	-0.51	-0.44	0.26	1.17	-0.13	-0.14	-0.36	-0.24	0.13
cce_3326	-	putative GTP cyclohydrolase I	-0.51	-0.21	-0.02	0.4	0.04	0.03	-0.46	-0.03	0.09	0.44	0.16	0.13
cce_3330	groEL2	chaperonin 2	-1.02	1.77	0.5	-0.2	-2.81	-2.09	-0.73	2.11	0.33	-0.26	-2.25	-2.02
cce_3335	-	NAD-dependent epimerase/dehydratase	-0.49	-0.09	-0.09	0.34	-0.05	-0.21	-0.48	0	0.03	0.37	0.13	-0.11
cce_3337	-	putative glycosyl transferase, group 1	-0.1	1.31	0.36	0	-0.84	-1.15	-0.04	1.23	0.65	0.05	-0.57	-0.64
cce_3353	-	hypothetical protein	-0.57	-0.44	-0.33	0.85	-0.02	-0.41	-0.51	-0.3	-0.24	0.74	0.15	-0.22
cce_3358	-	putative bacterioferritin comigratory protein	-1.25	-0.04	0.28	0.59	-0.51	-1.02	-1.35	0.2	0.39	0.51	-0.32	-0.74
cce_3377	-	hypothetical protein	-0.25	-0.75	-0.64	-1.02	0.15	0.96	-0.2	-1.02	-0.94	-1.01	0.15	1.03
cce_3378	-	two-component response regulator	-0.51	-1.57	-1.13	-1.27	0.3	1.39	-0.45	-1.37	-1.24	-1.08	0.18	1.39
cce_3383	-	hypothetical protein	0.47	-1	-0.47	-0.88	0.15	0.57	0.74	-1.11	-0.3	-0.96	-0.06	0.47
cce_3391	-	hypothetical protein	0.17	0.65	0.24	-0.42	-0.51	-0.29	0.12	0.53	0.29	-0.21	-0.29	-0.2
cce_3394	psbI	photosystem II reaction center I protein I	-2.28	-1.28	-0.44	0.6	0.11	-0.18	-2.31	-0.9	-0.25	0.45	0.01	-0.06
cce_3396	glgA	glycogen synthase	-1.01	-0.3	-0.17	0.9	-0.57	-0.71	-1.14	-0.03	-0.23	0.83	-0.15	-0.49
cce_3398	ftrC	ferredoxin thioredoxin reductase catalytic chain	-1.29	-0.82	-0.22	0.66	-0.03	0.05	-1.37	-0.56	-0.19	0.62	0.19	0.18
cce_3402	-	putative sulfite oxidase subunit YedY	-0.36	-0.29	-0.12	0.4	0.34	-0.01	-0.37	-0.03	-0.05	0.31	0.21	0.05
cce_3412	-	hypothetical protein	0.42	0.55	0.35	-0.09	-0.1	-0.04	0.34	0.43	0.33	-0.1	-0.07	-0.08
cce_3417	natA	ABC transporter ATP-binding protein	-0.21	-0.13	0.03	0.4	0.1	0.02	-0.15	-0.01	0.05	0.33	0.22	0
cce_3422	rfbB2	dTDP-glucose 4,6-dehydratase	-1.57	-1.09	-0.48	1.21	-0.25	-1.11	-1.66	-0.71	-0.53	1.02	0.12	-0.95
cce_3423	ugd	UDP-glucose dehydrogenase	-1.83	-1.27	-0.77	1.22	-0.01	-0.94	-1.92	-1.03	-0.82	0.98	0.23	-0.66
cce_3436	-	hypothetical protein	-0.98	-1.28	-0.75	0.79	0.38	-0.57	-1.12	-0.98	-0.75	0.73	0.51	-0.3
cce_3437	-	ATPase	-0.6	-0.81	-0.38	0.67	0.4	-0.53	-0.7	-0.62	-0.52	0.59	0.51	-0.4
cce_3445	-	hypothetical protein	-0.49	-1.11	-0.72	0.46	0.41	0.02	-0.43	-0.9	-0.93	0.34	0.52	0.04
cce_3446	-	hypothetical protein	0.78	2.01	-0.93	-3.61	-2.74	-0.86	0.59	2.14	-1.16	-3.3	-2.66	-0.93
cce_3458	-	penicillin binding protein, transpeptidase	-0.31	-0.31	-0.23	0.54	0.07	-0.03	-0.23	-0.11	-0.06	0.49	0.27	0.15
cce_3465	glgX	glycogen debranching protein	1.175	-0.15	-0.41	-0.845	-0.62	0.52	1.305	-0.125	-0.385	-0.65	-0.445	0.27
cce_3469	-	hypothetical protein	0.28	0.54	0.35	-0.23	-0.25	-0.25	0.22	0.4	0.29	-0.22	-0.22	-0.23
cce_3470	-	hypothetical protein	0.09	0.45	0.22	-0.29	-0.36	-0.27	-0.01	0.21	0.07	-0.27	-0.28	-0.27
cce_3481	-	hypothetical protein	-0.16	0.26	0.46	-0.08	-0.27	-0.38	-0.32	0.21	0.46	0.01	-0.2	-0.27
cce_3483	bicA	putative bicarbonate transporter	-0.61	0.09	0.44	0.33	0.3	-0.84	-0.87	0.05	0.46	0.2	0.22	-0.75
cce_3489	-	TatD-related deoxyribonuclease	0.26	0.5	0.26	-0.14	-0.41	-0.31	0.17	0.5	0.25	-0.23	-0.31	-0.35
cce_3502	-	hypothetical protein	-0.47	-0.36	-0.45	0.28	-0.04	-0.18	-0.45	-0.34	-0.42	0.19	-0.06	-0.16
cce_3504	leuC	isopropylmalate isomerase large subunit	0.16	0.27	0.11	0	-0.35	-0.175	0.21	0.31	0.095	0.01	-0.34	-0.215
cce_3508	-	putative oxidoreductase iron-sulfur binding subunit, IorA	0.14	0.55	0.26	-0.05	-0.24	-0.28	0.08	0.43	0.23	0.04	-0.23	-0.23
cce_3522	ndhD2	NAD(P)H-quinone oxidoreductase subunit 4	-0.35	-0.77	-0.27	0.65	-0.33	-0.49	-0.45	-0.7	-0.51	0.69	-0.01	-0.14
cce_3524	-	hypothetical protein	0.02	-0.35	-0.09	-0.21	0.17	0.21	-0.01	-0.3	0.01	-0.11	0.21	0.29
cce_3526	-	hypothetical protein	-0.31	-0.27	-0.07	0.43	0.23	0.08	-0.2	-0.04	0.05	0.29	0.3	0.05
cce_3527	-	hypothetical protein	0.11	-0.42	-1.44	-0.41	0.78	0.82	0.12	-0.5	-1.24	-0.52	-0.06	0.47
cce_3534	trpS	tryptophanyl-tRNA synthetase	-0.34	-0.13	0.05	0.42	-0.03	-0.13	-0.3	0.01	0.01	0.33	0.13	-0.12
cce_3543	-	hypothetical protein	-1.17	-1.31	-1.01	0.72	0.55	-0.2	-1.09	-0.95	-0.9	0.68	0.82	-0.05
cce_3563	clpS2	putative ATP-dependent Clp protease adaptor protein	-0.07	0.26	0.4	-0.17	-0.14	-0.23	-0.15	0.2	0.34	-0.13	-0.11	-0.24
cce_3569	-	phycocyanobilin:ferredoxin oxidoreductase	-0.15	0.26	0.01	0.5	-0.16	-0.32	-0.17	0.43	0.02	0.34	-0.06	-0.31
cce_3570	-	fibrillin	-0.31	-0.1	-0.15	0.31	0.1	-0.24	-0.34	-0.02	-0.13	0.27	0.13	-0.18
cce_3571	apcD	allophycocyanin-B	-1.03	-0.36	0.13	0.33	-0.17	-0.43	-1.12	-0.34	0.38	0.33	-0.12	-0.34
cce_3572	-	hypothetical protein	0.92	-0.34	-0.42	-0.71	-0.59	0.53	1.12	-0.4	-0.37	-0.52	-0.44	0.24
cce_3581	-	WD-40 repeat-containing protein	0.11	-0.66	-0.49	-0.21	0.14	0.4	0.16	-0.66	-0.54	-0.26	0.22	0.4
cce_3582	-	hypothetical protein	0.49	-0.26	-0.18	-0.29	-0.13	0.24	0.56	-0.28	-0.37	-0.41	-0.19	0.04
cce_3585	-	hypothetical protein	1.18	-0.61	-1.28	-1.34	-0.73	0.31	1.26	-0.7	-1.04	-1.05	-0.5	0.04
cce_3591	pyrH	uridylate kinase	-1.4	-0.77	-0.31	1.23	-0.54	-1.35	-1.63	-0.48	-0.3	1.06	-0.24	-1.09
cce_3592	frr	ribosome recycling factor	-1.66	-0.8	-0.35	1.28	-0.53	-1.35	-1.78	-0.5	-0.3	1.13	-0.24	-1.14
cce_3605	-	putative nodulation efficiency protein, NfeD	0.13	-0.33	-0.56	-0.4	0.17	0.79	0.16	-0.32	-0.51	-0.29	-0.08	0.61
cce_3612	gap	glyceraldehyde-3-phosphate dehydrogenase	1.57	-1.01	-1.78	-2.23	-2.26	0.94	1.71	-0.98	-2.02	-1.99	-1.88	0.5
cce_3615	-	hypothetical protein	-0.2	0.58	0.18	0.09	-0.47	-0.74	-0.17	0.96	0.28	0.1	-0.44	-0.67
cce_3616	-	hypothetical protein	0.54	-0.29	-0.29	-0.37	-0.09	0.24	0.66	-0.25	-0.23	-0.33	-0.05	0.17
cce_3620	pyrC2	dihydroorotase	-0.55	0.01	-0.22	0.46	0.12	-0.26	-0.54	0.21	-0.14	0.38	-0.03	-0.25
cce_3621	lepB2	signal peptidase I	-0.42	-0.6	-0.07	0.06	0.17	0.18	-0.5	-0.42	0.02	0.04	0.17	0.19
cce_3624	-	glycosyl transferase family protein	-0.35	-0.5	-0.23	0.4	0.01	-0.11	-0.4	-0.32	-0.22	0.3	0.15	-0.07
cce_3625	-	hypothetical protein	0.02	-1.21	-1.37	-0.84	0.32	0.5	0.01	-1.36	-1.73	-1.01	0.18	0.37
cce_3626	-	ATPase	0.54	-0.84	-0.96	-1.01	0.52	0.53	0.56	-1.1	-1.44	-1	0.38	0.38
cce_3627	-	hypothetical protein	-0.09	-0.94	-1.69	-2.96	0.08	0.51	0.13	-1.29	-1.83	-2.96	-0.15	0.26
cce_3629	-	hypothetical protein	0.72	-0.21	-0.53	-0.4	-0.46	0.44	0.5	-0.17	-0.35	-0.37	-0.33	0.3
cce_3631	-	hypothetical protein	-0.28	-0.18	-0.03	0.3	-0.08	-0.21	-0.33	-0.08	-0.02	0.29	0.06	-0.14
cce_3632	-	putative prenyltransferase	-0.18	-0.2	-0.08	0.39	0	-0.11	-0.2	-0.11	-0.11	0.29	0.17	-0.07
cce_3633	psb27	photosystem II 11 kD protein	-2.98	-2.05	-1.31	1.27	-0.07	-1.31	-2.86	-1.53	-1.19	1.25	0.14	-1.01
cce_3636	-	hypothetical protein	-0.61	-0.04	0.86	0.15	0.34	-0.78	-0.94	0.03	0.51	0.14	0.14	-1.06
cce_3639	-	hypothetical protein	0.31	-0.38	-0.17	-0.74	-0.27	1.07	0.36	-0.27	-0.38	-0.66	-0.29	0.75
cce_3640	-	hypothetical protein	0.21	-0.1	0.47	0.07	0.15	-0.56	0.17	-0.15	0.67	0.09	-0.15	-0.67
cce_3641	-	ABC transporter ATP-binding protein	-0.16	-0.37	-0.09	0.2	0.36	0.14	-0.15	-0.22	-0.1	0.08	0.36	0.16
cce_3651	oppC	peptide transport system permease	-0.4	-0.44	-0.18	0.34	0.24	0.1	-0.33	-0.28	-0.19	0.29	0.28	0.18
cce_3666	-	formylmethionine deformylase	-0.31	-0.4	-0.12	0.16	0.22	0.19	-0.32	-0.27	-0.01	0.18	0.22	0.27
cce_3671	-	hypothetical protein	0.62	0.11	-0.04	-0.4	0.11	0.06	0.38	-0.08	0.02	-0.25	0.02	0.06
cce_3672	-	putative Tic22-like protein	-1.14	-1.44	-0.97	0.52	0.54	0.02	-1.26	-1.2	-1.15	0.37	0.73	0.21
cce_3673	-	putative Tic22-like protein	-0.68	-0.95	-0.21	0.27	0.44	0.18	-0.8	-0.69	-0.04	0.3	0.53	0.34
cce_3677	cbiM	cobalamin (vitamin B12) biosynthesis	1.18	-0.49	-1.21	-1.56	-1.29	1.03	1.28	-0.41	-1.1	-1.33	-1.06	0.68
cce_3678	-	hypothetical protein	1.2	-0.38	-0.69	-1.1	-0.92	0.74	1.26	-0.3	-0.7	-0.87	-0.71	0.33
cce_3679	cbiQ2	putative cobalt ABC transporter permease	0.32	-0.03	-0.12	-0.24	-0.32	0.28	0.45	-0.05	-0.14	-0.17	-0.13	0.13
cce_3683	-	hypothetical protein	-0.13	-0.38	-0.17	-0.1	0.16	0.24	-0.19	-0.27	-0.04	-0.05	0.2	0.2
cce_3685	-	hypothetical protein	1.35	-0.73	-1.69	-2.12	-1.81	1.14	1.49	-0.75	-1.63	-1.77	-1.45	0.77
cce_3686	panC	bifunctional pantoate ligase/cytidylate kinase	-0.13	-0.33	0.01	0.26	0.08	-0.04	-0.22	-0.3	-0.01	0.28	0.21	0.17
cce_3687	-	hypothetical protein	-1.68	-1.76	-1.39	1.29	-0.29	-1	-1.56	-1.21	-1.25	1.14	0.52	-0.4
cce_3696	-	hypothetical protein	0.06	-0.39	-0.09	-0.25	0.14	0.35	0.04	-0.3	0.06	-0.09	0.16	0.36
cce_3698	-	hypothetical protein	-0.12	-0.17	-0.18	0.16	0.05	0.28	-0.26	-0.18	-0.15	0.22	0.16	0.35
cce_3699	-	hypothetical protein	0.17	0.02	0.02	-0.27	-0.01	-0.01	0.12	-0.12	-0.18	-0.5	-0.1	-0.06
cce_3701	-	hypothetical protein	0.95	-0.82	-1.41	-1.4	-0.99	1.05	0.95	-0.67	-1.07	-1.37	-0.93	0.92
cce_3702	cobA	uroporphyrin-III C-methyltransferase	0.99	-0.29	-0.66	-0.58	-0.62	0.65	0.95	-0.27	-0.45	-0.47	-0.51	0.38
cce_3707	glcE	glycolate oxidase subunit	-0.37	-0.42	-0.2	0.23	0.26	0.1	-0.47	-0.14	-0.08	0.23	0.42	0.19
cce_3708	glcF	glycolate oxidase subunit (Fe-S) protein	-0.4	-0.23	-0.16	0.22	0.04	-0.04	-0.35	-0.07	-0.12	0.13	0.16	-0.05
cce_3709	-	hypothetical protein	-0.55	-0.67	-0.4	0.4	0.13	0.06	-0.69	-0.34	-0.25	0.43	0.5	0.32
cce_3714	-	putative two-component system response regulator	-0.57	-0.5	-0.14	0.09	0.46	0.21	-0.55	-0.21	0	0.19	0.56	0.32
cce_3716	nadA	quinolinate synthetase	0.61	0.25	0.12	-0.35	-0.16	0.05	0.51	0.07	0.08	-0.24	-0.15	0.05
cce_3720	-	hypothetical protein	0.06	-0.47	-0.21	-0.32	0.09	0.28	0.02	-0.44	-0.12	-0.24	0.14	0.26
cce_3721	-	hypothetical protein	-0.57	-0.12	-0.17	0.47	0.12	-0.51	-0.62	0.04	-0.29	0.32	0.27	-0.41
cce_3724	-	putative FKBP-type peptidyl-prolyl cis-trans isomerase	0.99	-0.02	-1.29	-1.17	-1.59	0.97	1.04	0.09	-1.25	-1.01	-1.34	0.84
cce_3730	-	hypothetical protein	-0.74	-0.7	0	0.27	0.2	-0.14	-0.99	-0.67	0.04	0.2	0.24	-0.02
cce_3731	rbcR	LysR family transcriptional regulator	-0.34	-0.58	-0.25	0.26	0.05	0.14	-0.32	-0.32	-0.31	0.29	0.3	0.31
cce_3734	-	hypothetical protein	-1.44	-1.09	-0.49	0.37	0.37	-0.03	-1.38	-0.77	-0.39	0.4	0.29	0.2
cce_3737	-	hypothetical protein	-0.36	-0.39	-0.07	0.03	0.33	0.1	-0.48	-0.28	0	0.07	0.26	0.13
cce_3741	-	hypothetical protein	0.94	0.16	-0.26	-0.33	-0.52	0.11	0.51	0.02	-0.26	-0.24	-0.24	0.12
cce_3746	gnd	6-phosphogluconate dehydrogenase	1.61	-0.18	-3.46	-4.86	-3.86	0.02	1.68	-0.21	-4.03	-4.64	-3.93	-0.38
cce_3747	-	hypothetical protein	-0.3	-0.04	0.02	0.48	0.07	0.05	-0.38	0.13	0.06	0.38	0.13	0.07
cce_3749	-	hypothetical protein	-0.485	0.145	0.06	0.485	0.09	-0.26	-0.445	0.305	0.145	0.465	0.07	-0.2
cce_3754	-	phytoene desaturase	-0.37	0.1	0.29	0.5	-0.15	-0.2	-0.46	0.22	0.28	0.53	0.15	-0.03
cce_3756	-	hypothetical protein	-1.2	-0.43	0.28	0.98	-0.73	-1.02	-1.17	-0.1	0.2	0.73	-0.28	-0.91
cce_3762	-	hypothetical protein	-0.49	-0.42	-0.21	0.38	0.29	-0.15	-0.58	-0.27	-0.21	0.31	0.39	-0.02
cce_3763	-	flavin-binding family monooxygenase	-0.66	-0.65	-0.28	0.24	0.27	-0.08	-0.66	-0.41	-0.27	0.24	0.43	0.11
cce_3768	-	oligopeptidase A	-0.4	-0.38	-0.14	0.51	0.24	0.05	-0.26	-0.16	-0.06	0.35	0.22	0.09
cce_3775	-	hypothetical protein	0.12	0.34	0.21	0.07	-0.11	-0.06	0.05	0.52	0.24	0.03	-0.07	-0.06
cce_3777	-	hypothetical protein	-0.24	0.19	0.39	-0.03	-0.04	-0.3	-0.34	0.23	0.46	-0.08	-0.06	-0.23
cce_3791	-	hypothetical protein	0.34	0.25	0.12	-0.19	-0.3	-0.2	0.16	0.02	-0.04	-0.11	-0.19	-0.14
cce_3792	-	hypothetical protein	0.43	0.31	0.19	-0.13	-0.14	-0.05	0.34	0.1	0.03	-0.16	-0.09	-0.11
cce_3813	-	hypothetical protein	-0.03	-0.21	-0.19	-0.2	-0.22	0.75	-0.06	-0.19	-0.24	-0.1	-0.13	0.65
cce_3822	ppc	phosphoenolpyruvate carboxylase	0.96	-0.26	-0.55	-0.74	-0.53	0.66	1.03	-0.23	-0.55	-0.64	-0.46	0.35
cce_3825	-	cytochrome P450	-0.18	-0.35	-0.07	0.24	0.22	0.23	-0.11	-0.19	-0.02	0.24	0.2	0.25
cce_3833	-	flavoprotein diflavin flavoprotein	-3.01	-3.19	-2.535	-3.105	0.915	0.975	-2.845	-2.83	-2.895	-2.675	1.575	1.305
cce_3834	-	hypothetical protein	-2.17	-2.53	-1.8	-2.4	1	0.97	-2.36	-2.59	-2.9	-1.97	1.59	1.3
cce_3836	-	putative HI0933-like protein	-0.35	-0.25	-0.26	-0.24	0.11	0.21	-0.29	-0.16	-0.11	-0.11	0.44	0.31
cce_3838	rpoC1	DNA-directed RNA polymerase subunit gamma	0.31	0.33	0.33	-0.34	-0.32	0	0.19	0.25	0.39	-0.29	-0.3	-0.06
cce_3848	-	sulfatase	0	-0.25	-0.07	0.19	0.32	0.34	0.04	-0.1	-0.09	0.14	0.25	0.27
cce_3875	-	hypothetical protein	-0.42	0.11	0.18	0.42	-0.01	-0.27	-0.5	0.39	0.22	0.35	0.12	-0.11
cce_3897	-	hypothetical protein	-0.69	-0.97	-0.45	-0.05	0.56	0.38	-0.68	-0.74	-0.38	0	0.44	0.43
cce_3898	-	hypothetical protein	-0.91	-1.3	-0.75	0.03	0.76	0.3	-0.94	-1.01	-0.69	0.03	0.64	0.38
cce_3902	-	hypothetical protein	0.2	0.29	0.12	-0.25	-0.32	-0.17	0.14	0.04	0.14	-0.16	-0.12	-0.12
cce_3908	-	hypothetical protein	-0.79	-0.855	-0.515	0.6	0.185	-0.085	-0.84	-0.615	-0.435	0.525	0.26	0.07
cce_3927	-	hypothetical protein	-2.67	-3.14	-1.94	0.44	0.56	0.47	-2.55	-2.86	-1.87	0.42	0.69	0.65
cce_3928	ftsY	cell division protein	-0.185	-0.055	0.005	0.46	0.08	0.045	-0.185	0.125	0.07	0.415	0.265	0.085
cce_3930	-	hypothetical protein	-0.48	-0.55	0.14	0.57	-0.44	-0.4	-0.64	-0.44	0.24	0.58	-0.13	-0.38
cce_3933	accA	acetyl-CoA carboxylase carboxyltransferase subunit alpha	-0.16	0.28	0.46	-0.1	-0.52	-0.5	-0.25	0.58	0.56	-0.01	-0.34	-0.55
cce_3935	folE1	GTP cyclohydrolase I	-0.73	0.29	1.04	0.22	-0.85	-0.99	-0.75	0.41	1.18	0.27	-0.56	-0.84
cce_3941	-	alpha amylase	0.52	1.35	0.48	-0.97	-0.94	-0.91	0.45	1.42	0.35	-0.8	-0.77	-0.85
cce_3943	-	hypothetical protein	0.61	-0.08	-0.17	0.02	-0.09	0.17	0.51	0.08	-0.1	0.09	0.06	0.11
cce_3944	-	hypothetical protein	1.13	-0.21	-0.43	-0.09	-0.21	0.22	1.12	-0.13	-0.38	-0.04	-0.08	0.22
cce_3951	glyA	serine hydroxymethyltransferase	1.08	0.06	-0.89	-0.91	-0.77	0.46	1.07	0.07	-0.75	-0.8	-0.76	0.25
cce_3953	-	hypothetical protein	0.46	-0.13	-0.07	-0.33	-0.19	0.13	0.44	-0.16	0.01	-0.19	-0.11	0.09
cce_3954	-	hypothetical protein	0.51	-0.15	-0.08	-0.31	-0.01	0.28	0.54	-0.18	-0.05	-0.31	-0.09	0.15
cce_3956	-	hypothetical protein	0.13	-0.63	-0.25	-0.39	0.27	0.42	0.17	-0.53	-0.29	-0.47	0.2	0.37
cce_3960	-	two-component response regulator	-0.62	-0.22	-0.02	0.47	-0.17	-0.24	-0.59	-0.05	-0.02	0.33	-0.06	-0.22
cce_3961	hypC	putative hydrogenase expression/formation protein	0.85	0.18	-0.12	-1.06	-0.35	0.16	0.95	-0.07	-0.36	-0.97	-0.32	0.15
cce_3964	psaL1	photosystem I reaction centre subunit XI PsaL	-2.14	-1.21	0.97	-0.08	0.01	-0.34	-2.03	-0.75	1.26	-0.09	0	-0.31
cce_3972	cysC	adenylylsulfate kinase	-2.61	-2.12	-1.43	1.51	-0.59	-1.65	-2.58	-1.59	-1.34	1.42	-0.25	-1.37
cce_3974	glpX	fructose 1,6-bisphosphatase II	-2.85	-0.82	0.13	1.38	-0.88	-2.4	-3.03	-0.34	0.2	1.22	-0.58	-2.11
cce_3977	-	retinal pigment epithelial membrane protein	0.44	-0.23	-0.15	-0.31	-0.34	0.66	0.54	-0.08	-0.1	-0.24	-0.17	0.55
cce_3978	-	hypothetical protein	0.29	-0.12	-0.11	-0.3	-0.31	0.49	0.39	-0.1	-0.15	-0.22	-0.17	0.35
cce_3981	-	ArsR family transcriptional regulator	-0.6	-0.04	0.07	0.44	-0.05	-0.32	-0.78	0.16	0.15	0.41	0	-0.29
cce_3982	-	putative periplasmic phosphate-binding protein of phosphate ABC transporter	-0.46	0.05	-0.02	0.35	-0.07	-0.19	-0.54	0.18	0.01	0.32	-0.1	-0.2
cce_3983	-	hypothetical protein	-0.48	0.11	-0.03	0.28	-0.31	-0.34	-0.54	0.15	-0.07	0.18	-0.29	-0.34
cce_3988	trxA2	thioredoxin	-0.43	0.11	0.21	0.28	-0.47	-0.61	-0.54	0.32	0.29	0.25	-0.39	-0.59
cce_3995	-	hypothetical protein	-0.54	-0.64	-0.26	0.36	0.14	-0.01	-0.61	-0.49	-0.19	0.35	0.25	0.07
cce_4002	rpaB	two-component response regulator	0.31	0.48	-0.3	-0.3	-0.84	0.32	0.45	0.57	-0.22	-0.24	-0.64	0.23
cce_4003	asnB	asparagine synthetase B	0.93	0.04	-0.5	-0.52	-0.67	0.44	0.93	0.06	-0.35	-0.34	-0.33	0.35
cce_4007	-	hypothetical protein	0.07	-0.07	-0.09	-0.56	-0.1	0.15	0.16	-0.2	-0.18	-0.59	-0.23	0.06
cce_4009	-	hypothetical protein	-0.07	-0.42	0	-0.07	0.58	0.24	-0.16	-0.26	-0.04	-0.1	0.25	0.13
cce_4013	rplC	50S ribosomal protein L3	-0.18	1.35	0.18	-0.34	-1.02	-0.7	-0.28	1.39	-0.04	0.05	-0.72	-0.7
cce_4015	rplD	50S ribosomal protein L4	0.07	1.16	0.13	-0.16	-0.6	-0.39	0.02	1.34	-0.01	0.16	-0.4	-0.38
cce_4017	rplB	50S ribosomal protein L2	-0.37	1.42	0.21	-0.53	-1.08	-0.69	-0.39	1.54	0.03	-0.03	-0.91	-0.62
cce_4018	rpsS	30S ribosomal protein S19	-0.22	1.14	0.1	-0.31	-0.83	-0.43	-0.26	1.42	-0.05	0.15	-0.61	-0.42
cce_4019	rplV	50S ribosomal protein L22	-0.32	1.2	0.05	-0.3	-0.86	-0.49	-0.38	1.42	-0.08	0.14	-0.63	-0.46
cce_4020	rpsC	30S ribosomal protein S3	-0.49	1.4	0.09	-0.33	-0.88	-0.53	-0.49	1.5	-0.11	0.06	-0.67	-0.49
cce_4021	rplP	50S ribosomal protein L16	-0.21	1.26	0.13	-0.47	-0.75	-0.63	-0.23	1.41	-0.03	-0.08	-0.81	-0.58
cce_4023	rpsQ	30S ribosomal protein S17	-0.13	1.39	0.06	-0.32	-0.7	-0.37	-0.02	1.49	-0.05	0	-0.54	-0.36
cce_4025	rplX	50S ribosomal protein L24	-0.07	1.31	0.04	-0.44	-0.73	-0.37	-0.01	1.46	-0.12	-0.17	-0.63	-0.41
cce_4027	rplE	50S ribosomal protein L5	0.03	1.22	0.14	-0.45	-0.66	-0.41	0.04	1.41	-0.02	-0.23	-0.56	-0.43
cce_4032	rplO	50S ribosomal protein L15	-0.14	1.27	0.19	-0.29	-0.66	-0.46	-0.05	1.43	0.15	-0.07	-0.46	-0.34
cce_4038	rps11	30S ribosomal protein S11	0.34	0.65	0.25	-0.29	-0.64	-0.34	0.33	0.68	0.2	-0.26	-0.55	-0.42
cce_4039	rpoA	DNA-directed RNA polymerase subunit alpha	0.35	0.88	0.26	-0.32	-0.9	-0.46	0.33	0.83	0.25	-0.25	-0.78	-0.53
cce_4040	rplQ	50S ribosomal protein L17	0.39	0.74	0.2	-0.41	-0.73	-0.37	0.37	0.72	0.1	-0.43	-0.71	-0.45
cce_4041	truA	tRNA pseudouridine synthase A	0.45	0.69	0.075	-0.34	-0.495	-0.25	0.375	0.605	0.005	-0.335	-0.41	-0.265
cce_4042	rpl13	50S ribosomal protein L13	0.395	0.585	0.065	-0.22	-0.405	-0.215	0.32	0.58	-0.04	-0.225	-0.305	-0.235
cce_4043	rpsI	30S ribosomal protein S9	0.38	0.49	0.03	-0.25	-0.43	-0.22	0.32	0.55	-0.03	-0.3	-0.36	-0.26
cce_4049	-	acyl-CoA dehydrogenase	-0.83	-0.81	-0.26	0.8	0.31	-0.84	-1.2	-0.91	-0.59	0.57	0.08	-0.7
cce_4078	-	hypothetical protein	-0.03	-0.82	-0.44	-0.35	0.55	0.53	0.09	-0.73	-0.35	-0.3	0.17	0.31
cce_4095	-	hypothetical protein	0.12	-1.14	-0.93	-1.22	-0.37	1.27	0.4	-0.87	-0.93	-1	-0.29	0.95
cce_4097	-	two-component sensor serine/threonine kinase	-0.33	-0.41	-0.34	0.28	0.29	0.21	-0.31	-0.11	-0.17	0.29	0.19	0.24
cce_4106	-	hypothetical protein	0.65	0.01	-0.37	-0.49	-0.47	-0.49	0.69	-0.27	-0.38	-0.34	-0.25	-0.36
cce_4107	-	hypothetical protein	0.42	0.13	-0.32	-0.48	-0.51	-0.47	0.47	-0.22	-0.32	-0.37	-0.3	-0.35
cce_4108	-	hypothetical protein	0.17	0.72	0.31	-0.32	-0.16	-0.23	0.05	0.37	0.56	-0.32	0.04	-0.1
cce_4116	-	hypothetical protein	-0.7	-0.37	-0.02	0.52	0.07	-0.29	-0.75	-0.14	0.03	0.44	0.26	-0.21
cce_4117	acp	acyl carrier protein	-1.36	-0.4	-0.18	0.88	-0.37	-0.96	-1.57	-0.12	-0.18	0.89	-0.15	-0.87
cce_4118	fabF	3-oxoacyl-(acyl carrier protein) synthase II	-1.22	-0.39	-0.25	0.82	-0.22	-0.75	-1.27	-0.2	-0.12	0.83	-0.07	-0.68
cce_4122	chlG	bacteriochlorophyll/chlorophyll a synthase	-0.67	0.13	0.59	0.37	-0.31	-0.68	-0.82	0.32	0.74	0.4	-0.14	-0.53
cce_4127	-	hypothetical protein	-0.38	-0.37	-0.01	0.31	0.24	0.12	-0.37	-0.05	0.05	0.22	0.26	0.15
cce_4142	sigG	RNA polymerase sigma factor RpoE	-2.45	-2.03	-0.565	1.125	0.045	-1.345	-2.65	-1.95	-0.625	1.02	0.255	-1.035
cce_4146	dapF	diaminopimelate epimerase	0	0.46	0.2	0.1	-0.17	-0.24	0	0.36	0.14	0.07	-0.09	-0.18
cce_4150	-	hypothetical protein	1.48	0.24	-0.6	-0.79	-0.68	0.36	1.27	0.14	-0.45	-0.46	-0.51	0.3
cce_4152	aspS	aspartyl-tRNA synthetase	0.91	0.19	-0.21	-0.24	-0.48	0.36	0.82	0.24	-0.14	-0.11	-0.28	0.24
cce_4153	-	hypothetical protein	1.53	-1.16	-1.93	-2.27	-2.21	1.21	1.7	-1.04	-1.72	-1.78	-1.68	0.74
cce_4154	-	hypothetical protein	1.33	-0.73	-0.8	-1.06	-1.11	0.91	1.49	-0.57	-0.83	-0.74	-0.77	0.55
cce_4155	-	hypothetical protein	1.07	-0.17	-0.28	-0.76	-0.84	0.49	1.1	-0.19	-0.18	-0.58	-0.54	0.19
cce_4173	-	two-component response regulator	0.05	0.44	0.53	0.22	-0.22	-0.28	-0.06	0.43	0.45	0.15	0	-0.19
cce_4174	-	hypothetical protein	-0.27	-0.08	1.08	-0.5	-0.49	-0.64	-0.51	-0.02	1.36	-0.47	-0.48	-0.63
cce_4178	-	hypothetical protein	-0.2	-0.33	-0.32	-0.02	0.41	0.43	-0.09	-0.15	-0.01	0.02	0.56	0.53
cce_4185	-	putative adenosine/AMP deaminase	-0.46	-0.41	-0.41	0.66	-0.2	-0.04	-0.46	-0.28	-0.46	0.48	-0.01	0.04
cce_4186	-	glycosyl transferase family protein	-0.33	-0.64	-0.31	0.16	0.41	0.23	-0.42	-0.45	-0.3	0.06	0.34	0.23
cce_4187	-	peptide chain release factor 2	-0.74	-0.62	-0.13	0.35	0.26	-0.16	-0.87	-0.43	-0.12	0.38	0.37	-0.04
cce_4214	-	hypothetical protein	-0.61	-0.6	-0.24	0.49	0.2	-0.04	-0.73	-0.42	-0.25	0.48	0.32	0.11
cce_4219	pgk	phosphoglycerate kinase	-2.79	-1.69	-0.59	1.47	-0.42	-2.2	-2.77	-1.26	-0.63	1.3	-0.09	-1.99
cce_4220	-	hypothetical protein	0.24	0.26	0.2	-0.24	-0.21	0.07	0.33	0.19	0.23	-0.27	-0.34	0.01
cce_4222	rpl25	50S ribosomal protein L25	-0.04	0.73	0.13	-0.06	-0.65	-0.49	-0.08	0.78	0.06	0.24	-0.44	-0.48
cce_4223	-	hypothetical protein	0.67	-0.03	-0.36	-0.39	-0.51	-0.05	0.69	-0.08	-0.27	-0.21	-0.3	-0.06
cce_4258	valS	valyl-tRNA synthetase	-0.43	-0.39	-0.09	0.4	0.29	0.03	-0.48	-0.13	0.1	0.43	0.39	0.21
cce_4268	cbiT	precorrin-6B methylase	-0.61	0.07	0.45	0.33	-0.33	-0.62	-0.69	0.2	0.3	0.3	-0.18	-0.56
cce_4272	-	hypothetical protein	-0.88	-0.44	-0.34	0.44	0.28	0.09	-1	-0.05	-0.39	0.38	0.22	-0.09
cce_4280	ccmM	carbon dioxide concentrating mechanism protein	-1.87	-0.31	-0.02	0.76	-0.08	-0.94	-2	0.11	-0.08	0.75	0.14	-0.88
cce_4281	ccmL	carbon dioxide concentrating mechanism protein	-2.19	-0.22	0.08	0.76	-0.15	-1.02	-2.29	0.21	0.04	0.71	0.1	-0.96
cce_4282	ccmK1	carbon dioxide concentrating mechanism protein	-2.24	-0.23	0.08	0.74	-0.19	-1.07	-2.43	0.21	0.02	0.68	0.02	-1.06
cce_4283	ccmK2	carbon dioxide concentrating mechanism protein	-2.88	-0.07	0.09	0.86	-0.35	-1.2	-3.09	0.37	0.16	0.86	-0.12	-1.11
cce_4291	-	protease	-0.12	-0.45	0.01	0.27	0.2	0	-0.22	-0.41	-0.09	0.13	0.33	0.05
cce_4299	ndhD1	NAD(P)H-quinone oxidoreductase subunit 4	1.13	-1.21	-1.84	-2.33	-1.82	1.41	1.37	-1.34	-2.13	-1.91	-1.58	1.12
cce_4304	tpiA	triosephosphate isomerase	-0.7	-0.34	-0.28	1.07	-0.53	-0.46	-0.7	-0.1	-0.04	1.24	-0.22	-0.32
cce_4306	-	hypothetical protein	-0.42	-1.14	-0.64	-0.61	0.98	0.65	-0.38	-0.9	-0.66	-0.59	0.74	0.41
cce_4314	argJ	bifunctional ornithine acetyltransferase/N-acetylglutamate synthase	1.23	0.16	-0.93	-1.01	-0.94	0.62	1.18	0.04	-0.76	-0.77	-0.76	0.39
cce_4324	fpg	formamidopyrimidine-DNA glycosylase	-0.58	-1	-0.24	-0.18	0.37	0.3	-0.7	-0.99	-0.11	-0.21	0.36	0.28
cce_4329	ppa	inorganic pyrophosphatase	-0.77	-0.17	-0.13	0.72	-0.69	-0.53	-0.85	0.19	-0.11	0.76	-0.29	-0.4
cce_4331	-	hypothetical protein	-0.23	-0.26	-0.07	-0.02	0.14	-0.05	-0.37	-0.2	0	0.07	0.22	0.03
cce_4334	-	hypothetical protein	0.31	0.55	0.04	-0.32	-0.21	0.01	0.41	0.27	0.11	-0.18	-0.16	-0.04
cce_4340	-	hypothetical protein	0.91	-0.29	-0.73	-0.33	-0.1	0.44	0.93	-0.14	-0.33	-0.19	-0.11	0.4
cce_4351	-	putative BioY protein	-0.69	-0.22	-0.12	0.44	0.14	-0.21	-0.82	-0.01	-0.19	0.36	0.18	-0.19
cce_4353	glsF	ferredoxin-dependent glutamate synthase	1.005	0.265	-0.625	-1.205	-0.435	0.615	1.005	0.07	-0.69	-1.1	-0.535	0.46
cce_4354	purH	bifunctional phosphoribosylaminoimidazolecarboxamide formyltransferase/IMP cyclohydrolase	1.22	0.48	-0.43	-0.87	-0.91	0.34	1.33	0.4	-0.43	-0.72	-0.68	0.14
cce_4355	-	hypothetical protein	0.5	0.44	-0.42	-0.63	-0.16	0.17	0.33	0.23	-0.21	-0.42	-0.56	0.17
cce_4356	-	malic enzyme	0.48	0.25	-0.01	-0.25	0.01	0.15	0.52	0.05	0.05	-0.15	-0.06	0.17
cce_4370	argG	argininosuccinate synthase	1.16	0.06	-0.86	-1.83	-1.44	0.7	1.19	0.1	-0.79	-1.69	-1.4	0.4
cce_4374	phoD	phosphodiesterase/alkaline phosphatase D	-0.23	-0.11	-0.14	0.26	-0.07	-0.11	-0.28	-0.07	-0.07	0.31	0.1	-0.06
cce_4375	-	hypothetical protein	0.65	-0.51	-0.31	-0.27	-0.12	0.35	0.84	-0.38	-0.24	-0.13	0	0.31
cce_4378	hemC	porphobilinogen deaminase	-0.54	0.27	-0.01	0.44	-0.15	-0.18	-0.61	0.51	0.11	0.43	0.14	-0.08
cce_4379	-	hypothetical protein	-0.69	0.18	0	0.59	-0.46	-0.35	-0.83	0.39	0.07	0.66	-0.19	-0.23
cce_4380	-	putative Cl- channel, voltage gated	0.01	-0.16	-0.05	0.04	0.11	0.17	-0.08	-0.35	-0.14	0.05	0.29	0.22
cce_4383	-	hypothetical protein	-0.75	-0.93	-0.34	0.44	0.56	0.02	-0.68	-0.67	-0.28	0.39	0.58	0.16
cce_4385	-	cation-transporting P-type ATPase	0.4	-0.11	-0.09	-0.31	-0.18	0.22	0.48	-0.17	-0.14	-0.3	-0.09	0.12
cce_4388	-	fatty acid desaturase	-0.8	0	0.03	0.66	-0.54	-0.35	-0.78	-0.02	-0.15	0.64	-0.29	-0.26
cce_4391	-	guanosine-3	1.32	0.28	-0.31	-0.98	-0.9	0.27	1.45	0.2	-0.23	-0.83	-0.69	0.03
cce_4395	-	putative Rieske 2Fe-2S family protein	-0.69	-0.65	-0.25	0.56	0.25	-0.51	-0.71	-0.63	-0.17	0.56	0.31	-0.29
cce_4397	-	rfrA pentapeptide repeat-containing protein	-0.32	-0.2	0.01	0.24	-0.04	-0.09	-0.38	0.03	0.01	0.26	0.14	0.01
cce_4398	rplI	50S ribosomal protein L9	-0.12	0.67	0.09	-0.14	-0.2	-0.28	-0.18	0.68	0.08	0.01	-0.11	-0.29
cce_4400	ilvD	dihydroxy-acid dehydratase	0.76	0.86	-0.4	-0.86	-0.78	0.25	0.83	0.98	-0.47	-0.68	-0.54	0.11
cce_4431	-	hypothetical protein	0	-0.3	-0.5	-0.37	-0.54	0.63	0.02	-0.17	-0.47	-0.28	-0.35	0.58
cce_4432	glnA	glutamine synthetase	0.62	0.51	-1	-0.95	-1.17	0.89	0.59	0.7	-1.41	-0.8	-1.03	0.73
cce_4435	-	hypothetical protein	1.3	0.31	-0.38	-0.57	-0.05	-0.07	1.3	0.14	-0.22	-0.38	0.09	0.16
cce_4438	clpX	ATP-dependent protease ATP-binding subunit ClpX	0.07	0.44	0.47	-0.23	-0.24	-0.42	0	0.46	0.46	-0.18	-0.32	-0.52
cce_4441	psbN	photosystem II protein	-0.56	-0.66	-0.43	0.31	0.34	0.01	-0.54	-0.53	-0.24	0.31	0.37	0.12
cce_4442	-	DNA repair helicase	-0.01	0.25	-0.09	-0.26	-0.35	-0.25	-0.01	-0.03	-0.1	-0.13	-0.19	-0.2
cce_4445	-	hypothetical protein	-0.8	-0.18	-0.02	0.22	-0.08	-0.37	-0.92	0.02	0.15	0.26	-0.05	-0.32
cce_4446	petN	cytochrome b6-f complex subunit PetN	-1.02	-0.22	-0.01	0.3	-0.08	-0.35	-1.01	0.02	0.18	0.32	-0.09	-0.25
cce_4450	-	hypothetical protein	-0.6	-1.31	-0.87	-1.41	-1.32	1.56	-0.24	-1.04	-1.15	-1.15	-1.02	1.41
cce_4452	-	hypothetical protein	-0.37	-0.71	-0.58	-0.95	-0.89	1.24	-0.1	-0.52	-0.57	-0.71	-0.58	1.12
cce_4454	-	hypothetical protein	-0.4	-0.64	-0.49	-0.78	-0.84	1.1	-0.28	-0.59	-0.56	-0.53	-0.41	0.99
cce_4457	-	hypothetical protein	-0.22	-0.19	-0.21	-0.36	-0.44	0.38	-0.11	-0.21	-0.23	-0.28	-0.25	0.3
cce_4463	tyrA	arogenate dehydrogenase	0.21	-0.06	-0.26	-0.19	-0.14	0.37	0.24	-0.03	-0.17	-0.18	-0.14	0.3
cce_4475	-	putative arsenical pump-driving ATPase	-0.14	0.17	0.46	-0.03	-0.21	-0.17	-0.12	0.14	0.51	0	-0.01	-0.1
cce_4478	ilvG	acetolactate synthase 3 catalytic subunit	0.63	0.2	-0.27	-0.48	-0.7	0.17	0.89	0.11	-0.34	-0.43	-0.62	0.02
cce_4479	menA	1,4-dihydroxy-2-naphthoate octaprenyltransferase	-0.32	-0.27	-0.22	0.42	-0.05	-0.3	-0.36	-0.24	-0.22	0.32	0.01	-0.27
cce_4482	atp1	ATP synthase subunit 1	-2.67	-0.52	-0.16	1.17	-0.52	-1.87	-2.7	-0.1	-0.1	1.18	-0.44	-1.71
cce_4483	atpI	F0F1 ATP synthase subunit A	-2.12	-0.42	-0.35	1.17	-0.56	-1.97	-2.29	-0.01	-0.4	1.16	-0.41	-1.73
cce_4484	atpH	F0F1 ATP synthase subunit C	-2.21	-0.22	0.02	1.04	-0.87	-2.07	-2.36	0.42	0.03	0.92	-0.82	-1.94
cce_4485	atpG	F0F1 ATP synthase subunit B	-1.86	-0.04	-0.12	1.1	-0.82	-1.84	-1.94	0.42	-0.23	1.04	-0.65	-1.71
cce_4487	atpD	F0F1 ATP synthase subunit delta	-2.08	-0.02	-0.25	1.2	-1.04	-2	-2.17	0.48	-0.33	1.11	-0.85	-1.8
cce_4488	atpA1	F0F1 ATP synthase subunit alpha	-1.11	0.05	-0.26	1.21	-1.09	-2.06	-0.71	0.5	-0.34	1.15	-0.92	-1.84
cce_4489	atpC1	F0F1 ATP synthase subunit gamma	-2.14	0	-0.2	1.17	-1.21	-1.93	-2.17	0.43	-0.3	1.12	-0.95	-1.77
cce_4490	-	hypothetical protein	-1.33	-1.1	0.47	0.23	0.2	-0.28	-1.24	-0.59	0.58	0.39	0.14	-0.34
cce_4493	-	DegT/DnrJ/EryC1/StrS aminotransferase family protein	-0.32	-0.78	-0.68	0.26	0	0.14	-0.4	-0.65	-0.6	0.24	0.28	0.24
cce_4494	-	hypothetical protein	-0.23	-0.36	-0.22	0.17	0.11	0.13	-0.18	-0.25	-0.2	0.12	0.28	0.18
cce_4514	-	hypothetical protein	-0.21	-0.23	-0.05	0.79	-0.23	-0.28	-0.32	-0.04	-0.05	0.73	-0.04	-0.24
cce_4517	-	WD40-like beta-propeller protein	-0.32	-0.13	-0.06	0.41	-0.07	-0.19	-0.36	0.02	-0.05	0.44	-0.03	-0.14
cce_4518	psbK	photosystem II reaction center protein K	-2.19	-1.23	-0.19	0.85	0.03	-0.68	-2.34	-0.95	-0.04	0.82	0.13	-0.45
cce_4522	-	ferredoxin	-0.4	-0.31	0.02	0.28	0.24	-0.06	-0.46	-0.07	0.01	0.16	0.16	0
cce_4532	chlL	protochlorophyllide reductase iron-sulfur ATP-binding protein	-0.5	0.35	0.335	0.325	0.215	-0.785	-0.745	0.6	0.215	0.15	-0.045	-0.7
cce_4540	ftsW	putative cell division protein	-1.16	-1.29	-0.67	0.82	0.4	-0.81	-1.14	-0.95	-0.63	0.85	0.61	-0.51
cce_4547	-	hypothetical protein	0.22	-1.12	-1.34	0.21	-0.36	0.48	0.38	-0.86	-1.12	0.15	-0.14	0.33
cce_4549	-	ABC transporter ATP-binding protein	-0.29	-0.31	-0.21	0.48	-0.04	-0.15	-0.35	-0.21	-0.16	0.46	0.15	-0.06
cce_4554	-	hypothetical protein	-0.45	-0.17	-0.07	0.62	0.05	-0.14	-0.39	0.02	-0.07	0.39	0.16	-0.08
cce_4555	-	putative polysaccharide pyruvyl transferase	-0.74	-0.28	-0.15	0.87	-0.01	-0.4	-0.75	0	-0.14	0.72	0.15	-0.23
cce_4556	-	hypothetical protein	-0.54	-0.35	-0.14	0.75	0.02	-0.16	-0.52	-0.08	-0.12	0.65	0.03	-0.1
cce_4559	-	hypothetical protein	-0.14	-0.27	0	0.45	0.13	-0.02	-0.09	-0.06	-0.08	0.32	0.15	-0.01
cce_4570	-	hypothetical protein	-0.36	-0.41	-0.21	-0.01	0.15	0.12	-0.39	-0.3	-0.11	0.07	0.27	0.21
cce_4571	sqdB	sulfolipid biosynthesis protein	-1.26	0.36	0.13	0.72	-0.9	-1.21	-1.46	0.63	0.12	0.65	-0.48	-1.07
cce_4586	-	DegT/DnrJ/EryC1/StrS aminotransferase family protein	-0.46	-0.5	-0.23	0.59	0.04	-0.16	-0.64	-0.38	-0.21	0.52	0.23	0.01
cce_4595	glgB2	1,4-alpha-glucan-branching protein	-0.9	-0.28	-0.22	0.83	-0.28	-0.86	-0.97	-0.23	-0.35	0.75	0.02	-0.63
cce_4599	-	putative cytochrome oxidase assembly	1.19	-0.03	-0.88	-2.01	-1.42	0.86	1.14	-0.43	-1.36	-1.78	-1.51	0.39
cce_4601	-	hypothetical protein	-0.12	-0.29	-0.04	0.16	0.35	0.21	-0.13	-0.01	0.01	0.14	0.27	0.19
cce_4603	-	hypothetical protein	-0.26	-0.51	-0.25	0.31	0.55	0.44	-0.14	-0.32	-0.27	0.26	0.67	0.53
cce_4604	-	putative nucleotidyltransferase/Poly(A) polymerase	0.38	-0.19	-0.32	-0.12	0.11	0.23	0.48	-0.14	-0.31	-0.15	0.04	0.14
cce_4614	-	glycosyl transferase	-0.19	-0.02	0.04	0.39	-0.07	-0.12	-0.25	0.16	0.1	0.42	0.06	-0.06
cce_4615	-	dolichyl-phosphate-mannose synthase	-0.21	-0.1	-0.01	0.36	-0.18	-0.25	-0.23	-0.05	-0.09	0.23	-0.04	-0.22
cce_4619	-	hypothetical protein	-0.46	0.1	0.34	-0.03	-0.1	-0.27	-0.54	0.22	0.43	0.03	0	-0.15
cce_4627	tktA	transketolase	-1.52	0.53	0.31	0.74	-0.85	-1.71	-1.63	0.93	0.34	0.61	-0.67	-1.51
cce_4635	-	hypothetical protein	0.5	0.05	-0.16	-0.09	-0.18	0.18	0.44	0.11	-0.09	-0.03	-0.06	0.13
cce_4636	-	rfrA pentapeptide repeat-containing protein	-0.09	0.46	0.38	0.07	-0.22	-0.34	-0.17	0.52	0.34	0.04	-0.17	-0.35
cce_4637	-	N-acetyl-glucosamine-6-phosphate deacetylase	0.2	0.65	0.29	-0.1	-0.22	-0.26	0.16	0.38	0.32	0.01	-0.24	-0.24
cce_4654	-	group 1 glycosyl transferase	-0.26	-0.15	-0.14	0.26	0.06	-0.07	-0.28	-0.07	0.07	0.33	0.24	0.09
cce_4658	sat	sulfate adenylyltransferase	-1.16	-1.14	-0.54	1.3	-0.51	-1.19	-1.18	-0.82	-0.64	1.17	-0.14	-0.97
cce_4663	-	reverse transcriptase	1.98	-0.23	-1.4	-1.98	-1.47	-0.63	2	-1.13	-1.6	-2.24	-1.4	-0.95
cce_4667	-	hypothetical protein	1.07	-0.15	-0.09	-1.31	-0.41	0.03	1.3	-0.45	-0.21	-1.21	-0.5	-0.12
cce_4677	-	hypothetical protein	-0.62	-0.61	-0.24	0.33	0.23	0.28	-0.7	-0.32	-0.16	0.33	0.2	0.32
cce_4680	psbZ	photosystem II reaction center protein Z	-1.67	-0.92	0.07	0.62	0.24	-0.87	-1.84	-0.68	0.17	0.59	0.31	-0.64
cce_4685	thiS	sulfur carrier protein ThiS	0.55	0.13	-0.04	-0.16	-0.2	0.07	0.46	0.01	-0.08	-0.07	-0.17	0
cce_4686	thiE	thiamine-phosphate pyrophosphorylase	0.53	0.14	0	-0.23	-0.24	-0.02	0.52	0.08	-0.08	-0.28	-0.2	-0.1
cce_4687	talA	transaldolase AB family	1.99	-0.25	-1.78	-2.58	-2.42	0.1	2.01	-0.31	-2.13	-2.3	-2.15	-0.27
cce_4688	-	hypothetical protein	0.59	0	-0.16	-0.32	-0.43	0.31	0.66	0.06	-0.03	-0.18	-0.25	0.2
cce_4695	-	hypothetical protein	-0.22	-0.51	-0.28	-0.03	0.34	0.54	-0.19	-0.42	-0.31	-0.01	0.36	0.36
cce_4697	hspA1	heat shock protein Hsp20	0.78	-0.09	0.31	-1.25	-0.27	0.09	0.84	-0.29	0.36	-1.35	-0.55	-0.07
cce_4698	-	hypothetical protein	-0.73	0.02	0.1	0.73	-0.24	-0.45	-0.8	0.26	0.21	0.74	-0.02	-0.3
cce_4700	-	hypothetical protein	-0.29	0.1	0.33	0.09	-0.06	-0.22	-0.39	0.11	0.3	0.16	-0.08	-0.16
cce_4702	feoA3	ferrous iron transport protein A	0.56	-0.1	-0.18	-0.25	-0.25	0.7	0.71	0.06	-0.09	-0.17	-0.15	0.59
cce_4712			0.18	0.44	-0.08	-0.39	-0.34	-0.13	0.24	0.22	0.11	-0.21	-0.19	-0.02
cce_4730	-	hypothetical protein	-1.59	-0.72	0	0.59	0.35	-0.8	-1.58	-0.26	0.14	0.56	0.33	-0.67
cce_4732	-	hypothetical protein	0.88	0.56	0.03	-0.77	-0.57	0.05	0.47	0.04	0.09	-0.6	-0.44	0.13
cce_4740	-	hypothetical protein	-0.42	-0.56	-0.15	0.45	0.3	-0.39	-0.62	-0.39	-0.18	0.51	0.43	-0.2
cce_4743	pgl	6-phosphogluconolactonase	0.92	-0.18	-0.38	-0.44	-0.36	0.56	0.98	-0.13	-0.35	-0.28	-0.21	0.38
cce_4744	-	hypothetical protein	-1.03	-1.39	-0.94	0.4	0.47	0.35	-0.9	-1.06	-0.75	0.32	0.57	0.47
cce_4748	-	hypothetical protein	-0.9	-0.81	-0.48	0.85	-0.27	-0.45	-0.95	-0.66	-0.56	0.6	-0.16	-0.27
cce_4757	cobU	adenosylcobinamide kinase/adenosylcobinamide-phosphate guanylyltransferase	1.38	-0.12	-0.82	-0.94	-0.94	0.26	1.47	-0.17	-0.71	-0.87	-0.74	-0.02
cce_4758	-	fructose-1,6-bisphosphatase	1.68	-0.37	-1.41	-1.51	-1.56	0.62	1.84	-0.36	-1.33	-1.24	-1.2	0.24
cce_4762	petL	cytochrome b6-f complex subunit PetL	-0.66	-0.29	0.2	0.24	0.01	-0.47	-0.75	-0.21	0.32	0.29	0.03	-0.33
cce_4816		conserved hypothetical protein	0.5	0.26	0.02	-0.24	-0.18	-0.29	0.32	-0.01	-0.13	-0.2	-0.21	-0.23
cce_4826		CAB/ELIP/HLIP family protein	-0.72	-0.36	-0.16	1.03	-0.84	-0.53	-0.75	-0.32	-0.24	1.04	-0.46	-0.42
cce_4849		conserved hypothetical protein	-0.02	0.27	0.2	-0.17	-0.2	-0.25	-0.07	0.2	0.41	-0.06	-0.09	-0.1
cce_4884		chromosome partitioning protein, ParB family	-0.53	-0.39	-0.36	0.35	0.07	-0.36	-0.55	-0.28	-0.24	0.28	0.08	-0.25
cce_4897		hypothetical protein	-0.7	-0.83	-0.22	1.1	-0.65	-0.74	-0.71	-0.58	-0.16	0.94	-0.18	-0.56
cce_4965		hypothetical protein	0.4	0.14	0.12	-0.46	-0.04	-0.2	0.35	-0.03	0.06	-0.46	-0.21	-0.23
cce_4966		unknown	0.42	-0.11	-0.06	-0.62	0.18	0.07	0.39	-0.17	0.04	-0.4	0.17	0.11
cce_4969		unknown	0.29	0.47	0.14	0.06	-0.07	0.01	0.24	0.52	0.1	-0.04	0.08	-0.03
cce_5078		hypothetical protein	0.07	0.41	-0.04	-0.28	-0.33	-0.3	0.03	0.13	0.02	-0.28	-0.31	-0.27
cce_5089		putative transposase	0.8	0.22	-0.11	-0.62	-0.57	0.26	0.77	-0.02	-0.02	-0.37	-0.46	0.2
cce_5143		hypothetical protein; contains low-density lipoprotein receptor YWTD repeat domains	-1.02	-0.75	-0.6	0.41	0.28	-0.09	-1.03	-0.65	-0.52	0.43	0.63	0.09
cce_5153		probable chromosome partitioning protein, ParA family	-0.52	0.35	0.82	0	-0.6	-0.95	-0.82	0.64	1	0.18	-0.4	-0.78
cce_5154		hypothetical protein	-0.03	0.36	0.39	0.08	-0.05	-0.11	-0.05	0.49	0.51	0.12	0.01	-0.07
cce_5172		unknown; contains a Cyclic nucleotide-binding domain	-0.55	-0.09	-0.09	0.71	-0.24	-0.37	-0.56	0.13	-0.09	0.51	-0.09	-0.31
cce_5193		putative transposase	0.16	0.1	0.3	-0.21	-0.12	0.05	0.14	0.08	0.46	-0.12	-0.09	-0.01
cce_5210		hypothetical protein	0.56	0.41	0.05	-0.24	-0.12	-0.04	0.5	0.24	0.23	-0.1	-0.04	0.14
cce_5249		hypothetical protein	-0.27	-0.16	-0.23	0.26	-0.1	-0.28	-0.35	-0.2	-0.22	0.12	-0.19	-0.21
cce_5280		hypothetical protein; contains a Na-Ca exchanger/integrin-beta4 domain	-0.43	-0.24	-0.28	-0.015	0.18	-0.165	-0.475	-0.3	-0.21	0.055	0.23	-0.1
cce_5288		hypothetical protein	0.03	-0.76	-0.72	-0.5	0.18	0.72	0.09	-0.68	-0.44	-0.4	0.14	0.72
cce_5292		unknown	-0.42	-0.38	-0.18	0.27	0.12	0.03	-0.41	-0.15	-0.11	0.3	0.23	0.12
cce_5302		hypothetical protein	-1.49	-2.34	-2.75	-3.33	-0.37	1.76	-1.56	-2.11	-3.01	-3.2	-0.43	1.88
cce_5303		hypothetical protein	0.14	-0.26	-0.1	-0.29	-0.28	0.76	0.15	-0.1	-0.14	-0.25	-0.11	0.68

## Sheet: Model1 satisfy T & RPE
cce_0029	-	rfrA pentapeptide repeat-containing protein	-1.98	-1.23	0.92	0.58	0.12	-1.28	-1.97	-0.88	1.2	0.46	-0.27	-1.25
cce_0044	-	putative GDP-L-fucose synthase	-0.77	-1.1	-0.88	-0.39	0.6	0.53	-0.83	-1.37	-0.8	-0.41	0.54	0.65
cce_0071	-	hypothetical protein	0.13	0.42	0.19	-0.055	-0.105	-0.06	0.175	0.49	0.265	-0.06	-0.035	-0.045
cce_0073	-	hypothetical protein	-0.83	-0.57	-0.16	0.67	0.06	-0.18	-0.86	-0.25	-0.04	0.6	0.12	-0.12
cce_0080	ctpB	carboxyl-terminal protease	-0.54	-0.62	-0.39	0.23	0.42	0.16	-0.74	-0.6	-0.55	0.23	0.55	0.25
cce_0081	rpsN	30S ribosomal protein S14	-0.17	0.53	0.28	-0.1	-0.57	-0.61	-0.25	0.71	0.28	0.09	-0.44	-0.62
cce_0093	-	hypothetical protein	0.97	0.41	-0.24	-0.64	-0.88	0.28	1.03	0.21	-0.19	-0.51	-0.62	0.1
cce_0094	-	hypothetical protein	1.19	0.23	-0.51	-0.56	-0.59	0.28	1.22	0.1	-0.36	-0.4	-0.39	0.08
cce_0099	nblA1	phycobilisome degradation protein	1.32	0.3	-0.38	-1.44	-0.97	-0.1	1.48	-0.1	-0.68	-1.59	-1.13	-0.04
cce_0103	rpiA	ribose-5-phosphate isomerase A	-0.6	0.2	0.2	0.65	-0.95	-0.9	-0.71	0.43	0.2	0.63	-0.61	-0.75
cce_0116	-	hypothetical protein	-2.45	-0.13	1.11	0.54	-0.39	-2.71	-2.79	0.08	1.31	0.52	-0.34	-2.3
cce_0118	-	hypothetical protein	0.64	-0.3	-0.24	-0.37	-0.22	0.84	0.73	-0.17	-0.2	-0.23	-0.12	0.59
cce_0119	-	hypothetical protein	1.75	-0.67	-1.7	-2.23	-1.85	0.62	1.93	-0.81	-1.8	-1.92	-1.56	0.28
cce_0127	-	glucosyl transferase	-0.49	-0.72	-0.31	0.31	0.31	0.13	-0.53	-0.43	-0.23	0.28	0.41	0.3
cce_0138	-	hypothetical protein	-0.68	-1.11	-0.82	0.05	0.51	0.38	-0.64	-0.77	-0.74	0.06	0.66	0.48
cce_0172	hemL	glutamate-1-semialdehyde aminotransferase	-0.19	0.65	0.62	-0.23	-0.41	-0.74	-0.24	0.88	0.74	-0.35	-0.44	-0.69
cce_0205	-	hypothetical protein	0.97	-0.3	-0.66	-0.66	-0.01	0.66	1.03	-0.55	-0.78	-0.51	-0.64	0.33
cce_0210	-	cysteine synthase A	-0.3	0.25	0.55	-0.09	-0.35	-0.34	-0.36	0.48	0.78	0.04	-0.3	-0.31
cce_0232	argH	argininosuccinate lyase	1.05	-0.08	-0.79	-0.67	-0.5	0.65	0.98	-0.05	-0.72	-0.54	-0.35	0.47
cce_0233	-	hypothetical protein	0.97	-0.05	-0.34	-0.52	-0.34	0.62	0.88	0.02	-0.45	-0.38	-0.2	0.45
cce_0246	-	DNA starvation/stationary phase protection protein Dps	-0.17	-0.02	0.56	0.15	0.06	-0.69	-0.18	0.11	0.66	0.13	0.02	-0.6
cce_0247	-	hypothetical protein	-0.74	-1.19	-1.05	-0.44	0.76	0.69	-0.61	-0.97	-1.04	-0.41	0.71	0.59
cce_0248	-	putative alpha-isopropylmalate/homocitrate synthase family transferase	0.72	0.25	-0.39	-0.56	-0.58	0.33	0.78	0.18	-0.37	-0.5	-0.53	0.12
cce_0255	-	hypothetical protein	0.53	-0.4	-0.59	-0.14	-0.15	0.41	0.47	-0.26	-0.41	-0.02	0.1	0.46
cce_0258	cysH	phosphoadenosine phosphosulfate reductase	0.69	0.32	0.08	-0.65	-0.52	-0.05	0.79	0.25	-0.06	-0.56	-0.48	-0.16
cce_0259	-	hypothetical protein	-1.61	-0.85	0.87	0.38	-0.18	-1.24	-1.53	-0.48	0.94	0.63	-0.42	-1.07
cce_0295	-	hypothetical protein	-0.33	0.46	0.48	0.06	-0.28	-0.67	-0.42	0.46	0.59	0.03	-0.25	-0.59
cce_0306	-	hypothetical protein	0.93	-0.28	-0.39	-0.73	-0.46	0.26	0.89	-0.32	-0.3	-0.65	-0.37	0.15
cce_0307	thiOG	bifunctional glycine oxidase/thiamine biosynthesis protein	0.62	0.65	0.04	-0.42	-0.31	0.25	0.57	0.59	0.06	-0.32	-0.23	0.17
cce_0309	hisH	imidazole glycerol phosphate synthase subunit HisH	0.47	-0.11	-0.38	-0.44	-0.42	0.19	0.62	-0.17	-0.35	-0.44	-0.4	0.08
cce_0311	-	hypothetical protein	-0.37	-0.36	-0.26	0.31	0.13	-0.07	-0.41	-0.2	-0.17	0.19	0.16	-0.07
cce_0312	-	hypothetical protein	-0.37	-0.38	-0.28	0.2	0.21	-0.01	-0.44	-0.31	-0.28	0.16	0.17	-0.01
cce_0313	-	solute-binding family protein 3	-0.97	-0.78	-0.45	0.69	0.57	-0.12	-0.95	-0.42	-0.31	0.59	0.64	0.04
cce_0320	por	protochlorophyllide oxidoreductase	-1.28	-0.87	-0.22	1.11	-0.27	-1.22	-1.44	-0.64	-0.21	0.89	-0.08	-1.13
cce_0339	-	hypothetical protein	-1	-1.16	-0.65	0.36	0.46	-0.5	-0.97	-0.69	-0.54	0.36	0.67	-0.31
cce_0340	-	hypothetical protein	-0.38	-0.52	-0.26	0.39	0.21	-0.22	-0.4	-0.31	-0.27	0.38	0.37	-0.07
cce_0364	-	hypothetical protein	-0.76	-0.71	-0.45	0.65	0.29	-0.02	-0.76	-0.32	-0.26	0.63	0.45	0.12
cce_0370	-	protease	-0.51	-0.33	0.06	0.35	-0.02	-0.11	-0.59	-0.22	0.29	0.33	0.03	-0.03
cce_0371	matE2	DNA-damage-inducible/multi anti extrusion protein	-0.28	-0.14	-0.08	0.38	0.17	-0.26	-0.22	-0.1	0.04	0.29	0.18	-0.2
cce_0375	-	hypothetical protein	-0.61	-0.63	-0.34	0.75	0.09	-0.41	-0.66	-0.41	-0.23	0.69	0.26	-0.24
cce_0384	-	deoxyuridine 5	-0.5	0.15	0.56	0.31	-0.22	-0.43	-0.68	0.22	0.39	0.36	-0.02	-0.24
cce_0397	-	hypothetical protein	0.3	-0.03	-0.09	-0.26	-0.23	0.3	0.4	-0.1	-0.12	-0.22	-0.13	0.14
cce_0409	-	hypothetical protein	-0.51	-0.84	-0.69	-0.08	0.54	0.42	-0.45	-0.8	-0.56	-0.06	0.23	0.25
cce_0432	-	hypothetical protein	1.53	-0.82	-2.02	-2.5	-1.68	0.59	1.67	-1	-1.88	-2.34	-1.63	0.36
cce_0435	kaiB3	circadian clock protein	1.57	-0.07	-1.68	-2.54	-1.48	0.78	1.5	-0.47	-1.62	-2.3	-1.45	0.53
cce_0437	-	hypothetical protein	-2.59	-2.43	-2.02	0.57	1.09	-0.57	-2.56	-2.19	-2.01	0.45	0.95	-0.41
cce_0439	-	hypothetical protein	-0.59	-0.65	-0.35	0.32	0.42	0.06	-0.7	-0.42	-0.3	0.38	0.38	0.11
cce_0441	psb29	Thf1-like protein	-0.5	-0.07	0.15	0.68	-0.19	-0.44	-0.65	0.22	0.19	0.65	-0.05	-0.28
cce_0443	-	hypothetical protein	0.36	-0.07	0.04	-0.21	-0.02	0.43	0.4	-0.01	-0.07	-0.24	-0.02	0.22
cce_0449	-	hypothetical protein	0.43	0.46	0.22	-0.19	-0.17	-0.09	0.39	0.39	0.14	-0.19	-0.12	-0.17
cce_0452	-	hypothetical protein	-0.42	-0.43	-0.19	0.41	0.37	0.04	-0.41	-0.17	-0.08	0.33	0.38	0.12
cce_0453	-	putative transcriptional regulator AbrB	-0.81	-0.55	0.27	0.32	-0.07	-0.31	-0.89	-0.33	0.4	0.29	-0.17	-0.3
cce_0459	-	hypothetical protein	1.1	-0.15	-0.35	-0.7	-0.54	0.61	1.15	-0.07	-0.29	-0.55	-0.52	0.35
cce_0470	-	hypothetical protein	-0.28	-0.93	-0.68	-0.25	0.33	0.53	-0.3	-1.56	-1.01	-0.31	0.51	0.54
cce_0477	-	hypothetical protein	-0.56	-0.76	-0.26	0.64	0.27	-0.08	-0.6	-0.43	-0.17	0.59	0.27	0.06
cce_0481	-	hypothetical protein	0.38	-0.2	-0.63	-0.52	-0.11	0.68	0.29	-0.1	-0.38	-0.38	-0.19	0.57
cce_0482	-	putative heavy metal transport/detoxification protein	1.16	-0.24	-0.52	-0.55	-0.4	0.57	1.22	-0.15	-0.44	-0.35	-0.35	0.45
cce_0488	-	hypothetical protein	-0.09	0.65	0.43	0.07	-0.28	-0.4	-0.04	0.62	0.51	0.15	-0.19	-0.27
cce_0491	grxC1	glutaredoxin	-0.22	0.44	0.53	-0.13	-0.38	-0.38	-0.27	0.37	0.42	-0.05	-0.28	-0.32
cce_0492	-	hypothetical protein	-0.12	-0.31	-0.31	-0.09	0.37	0.35	-0.14	-0.38	-0.2	-0.13	0.28	0.45
cce_0536	-	hypothetical protein	0.75	1.4	-0.9	-2.05	-1.92	-0.07	0.65	1.74	-0.99	-1.76	-1.71	-0.29
cce_0548	nifZ	iron-sulfur cofactor synthesis protein	1	1.87	0.68	-3.22	-3.96	-3.71	1.16	1.33	0.08	-3.04	-3.44	-3.51
cce_0571	-	2Fe-2S ferredoxin	0.85	1.71	0.89	-4.91	-5.61	-5.74	0.81	1.34	0.33	-4.76	-5.09	-5.42
cce_0579	fdxB	4Fe-4S ferredoxin	-0.31	1.86	1.31	-2.13	-4.33	-4.87	-0.38	1.73	0.94	-2.6	-4.14	-4.61
cce_0584	-	hypothetical protein	0.92	-0.06	-0.23	-0.57	-0.33	0.34	0.99	-0.03	-0.09	-0.37	-0.09	0.31
cce_0586	-	hypothetical protein	1.8	-1.41	-2.47	-3.15	-2.92	0.68	2.16	-1.21	-1.85	-2.89	-2.49	0.16
cce_0590	petE	plastocyanin	-1.72	-0.33	-0.02	0.59	-0.25	-0.59	-1.86	-0.01	0.09	0.51	-0.25	-0.6
cce_0598	-	hypothetical protein	-1.04	-1.85	-1.46	0.25	0.33	0.64	-0.94	-1.65	-1.52	0.23	0.58	0.64
cce_0601	sigE	group 2 sigma-70 RNA polymerase sigma factor E	1.08	-0.21	-1.84	-2.23	0.34	0.9	0.87	-0.6	-1.68	-2.3	-0.5	0.63
cce_0607	-	putative ribonuclease H	0.12	-0.45	-0.38	-0.31	0.35	0.38	0.12	-0.45	-0.49	-0.35	0.28	0.5
cce_0608	-	hypothetical protein	-0.9	-1.02	-0.69	0.61	0.43	0.23	-0.87	-0.73	-0.76	0.41	0.7	0.33
cce_0610	-	hypothetical protein	-0.5	-0.6	-0.24	0.42	0.25	-0.04	-0.49	-0.26	-0.15	0.42	0.29	0.04
cce_0628	ilvH	acetolactate synthase 3 regulatory subunit	0.92	-0.27	-0.69	-0.98	-0.45	0.54	1.08	-0.33	-0.55	-0.95	-0.48	0.35
cce_0638	-	putative reverse transcriptase	-0.07	-0.37	-0.29	0.1	0.58	0.29	-0.05	-0.46	-0.16	0.04	0.54	0.32
cce_0643	-	hypothetical protein	1.16	-0.52	-0.81	-1.35	-0.56	0.6	1.37	-0.6	-0.68	-1.26	-0.51	0.53
cce_0644	sigB	RNA polymerase sigma factor	-0.5	-0.68	-0.17	0.26	0.39	-0.04	-0.5	-0.83	-0.17	0.16	0.18	0.05
cce_0649	-	hypothetical protein	-0.875	-2.05	-1.935	-0.305	0.405	0.83	-0.81	-2.435	-2.075	-0.425	0.46	0.83
cce_0650	-	UPF YGGT-containing protein	-0.23	0.13	0.3	0.19	-0.01	-0.4	-0.31	0.19	0.43	0.2	0.08	-0.21
cce_0654	petF2	2Fe-2S ferredoxin	-0.75	0.34	0.28	0.25	-0.19	-0.65	-0.93	0.55	0.39	0.26	-0.24	-0.62
cce_0658	-	hypothetical protein	-0.47	0.21	0.43	0.37	-0.2	-0.49	-0.72	0.33	0.39	0.43	0	-0.39
cce_0663	sdhA	succinate dehydrogenase flavoprotein subunit	0.6	0.6	-0.46	-0.61	-0.53	0.49	0.73	0.56	-0.16	-0.44	-0.36	0.4
cce_0666	pgi	glucose-6-phosphate isomerase	1.53	0.08	-0.83	-1.32	-1.34	0.3	1.82	0.23	-0.77	-1.12	-1.05	-0.01
cce_0668	-	hypothetical protein	0.91	0.51	-0.14	-0.43	-0.38	0	0.94	0.33	-0.15	-0.27	-0.21	-0.08
cce_0669	pfkA1	6-phosphofructokinase	0.7	0.25	-0.52	-0.86	-0.71	0.79	0.8	0.17	-0.37	-0.75	-0.57	0.43
cce_0678	-	two-component response regulator	-0.45	-0.23	0.05	0.56	0.27	-0.15	-0.61	0.05	0.05	0.41	0.14	-0.07
cce_0705	rpsB	30S ribosomal protein S2	0.01	0.9	0.4	0	-0.81	-0.78	-0.26	1.12	0.41	0.12	-0.58	-0.74
cce_0708	-	leucyl aminopeptidase	-0.26	0.47	0.29	0.25	-0.49	-0.33	-0.31	0.6	0.37	0.33	-0.25	-0.28
cce_0709	-	hypothetical protein	-2.25	-1.4	-0.07	1.12	0.02	-0.81	-1.98	-0.84	-0.24	0.8	0.26	-0.78
cce_0710	-	hypothetical protein	-2.02	-1.46	-0.08	1	-0.03	-1.24	-2.03	-1.26	-0.18	0.81	0.21	-1
cce_0720	-	peptidoglycan-binding M23B family peptidase	-3.23	-3.27	-2.43	0.96	0.48	0	-2.96	-2.85	-2.63	0.74	0.72	0.33
cce_0736	psbX	photosystem II protein X	-2.27	-1.53	-0.68	0.62	0.23	-0.21	-2.35	-1.24	-0.53	0.61	0.17	-0.05
cce_0740	-	hypothetical protein	-0.09	-0.32	-0.09	0	0.24	0.23	-0.1	-0.22	-0.1	-0.04	0.28	0.25
cce_0742	-	hypothetical protein	-0.57	-0.62	-0.25	0.24	0.38	0.14	-0.48	-0.35	-0.09	0.17	0.4	0.22
cce_0743	-	serine/threonine protein kinase	-0.45	0.24	0.19	0.31	-0.29	-0.43	-0.47	0.21	0.1	0.35	-0.21	-0.38
cce_0776	psbQ	photosystem II protein Q	-0.73	0.1	0.21	0.24	0.04	-0.74	-0.98	0.4	0.17	0.3	0.16	-0.63
cce_0792	-	hypothetical protein	-0.3	-0.68	-0.32	-0.02	0.58	0.19	-0.35	-0.5	-0.27	-0.02	0.35	0.25
cce_0798	rpe	ribulose-phosphate 3-epimerase	-2.06	-1	-0.11	0.71	-0.07	-0.5	-2.18	-0.66	-0.08	0.64	0.07	-0.34
cce_0813	-	NUDIX hydrolase	-0.29	-0.38	-0.15	0.11	0.13	-0.01	-0.3	-0.31	-0.1	0.18	0.24	0.08
cce_0818	murE	UDP-N-acetylmuramoylalanyl-D-glutamate--2,6-diaminopimelate ligase	-0.77	-0.75	-0.49	0.7	0.34	-0.45	-0.83	-0.52	-0.4	0.55	0.47	-0.24
cce_0829	trpD	anthranilate phosphoribosyltransferase	-0.27	0.22	0.26	0.34	-0.18	-0.28	-0.23	0.3	0.21	0.24	-0.16	-0.28
cce_0841	pntB	pyridine nucleotide transhydrogenase subunit beta	1.44	-0.11	-2.4	-4.09	-2.93	-0.32	1.58	-0.24	-3.37	-3.91	-3.3	-0.7
cce_0842	pntA-2	putative nicotinamide nucleotide transhydrogenase subunit alpha 2 (A2)	1.7	-0.28	-2.79	-4.46	-3.45	-0.2	1.66	-0.36	-3.49	-3.82	-3.43	-0.66
cce_0843	pntA-1	putative nicotinamide nucleotide transhydrogenase subunit alpha 1 (A1)	1.87	-0.37	-2.69	-4.16	-3.39	-0.16	1.77	-0.37	-3.4	-3.65	-3.29	-0.63
cce_0846	-	cation-translocating ATPase	0.45	-0.08	-0.06	-0.26	-0.19	0.43	0.58	-0.14	-0.19	-0.23	-0.12	0.18
cce_0871	icfA2	beta-carbonic anhydrase, periplasmic	1.11	-0.46	-0.63	-0.94	-0.9	1	1.27	-0.33	-0.86	-0.68	-0.62	0.67
cce_0872	-	hypothetical protein	1.09	-0.56	-0.73	-1.07	-1.01	1.08	1.18	-0.33	-0.76	-0.8	-0.73	0.86
cce_0873	-	hypothetical protein	-0.54	-0.23	0.72	0.32	-0.48	-0.47	-0.51	-0.02	0.72	0.34	-0.26	-0.39
cce_0875	sigA	RNA polymerase sigma factor RpoD	0.82	0.13	-0.27	-0.78	-0.41	0.41	1.03	0	-0.53	-0.86	-0.35	0.25
cce_0876	-	hypothetical protein	-0.25	0.41	0.27	0.32	-0.45	-0.55	-0.36	0.56	0.27	0.28	-0.18	-0.42
cce_0877	crtE	geranylgeranyl pyrophosphate synthase	-0.32	0.36	0.24	0.36	-0.43	-0.55	-0.45	0.51	0.21	0.27	-0.17	-0.49
cce_0887	ptsS2	phosphate binding protein	0.61	0.4	-0.82	-1	-0.67	0.83	0.51	0.38	-0.46	-0.76	-0.55	0.68
cce_0892	-	ferredoxin	-0.98	-0.85	-0.02	0.38	0.28	-0.03	-1.01	-0.64	0.01	0.27	0.27	0.15
cce_0896	-	hypothetical protein	-0.02	-0.65	-0.26	-0.09	0.32	0.36	-0.05	-0.45	-0.28	-0.05	0.2	0.34
cce_0901	-	hypothetical protein	1.64	-0.29	-0.9	-1.2	-0.64	0.18	1.55	-0.35	-0.86	-1.04	-0.59	-0.03
cce_0902	carA	carbamoyl phosphate synthase small subunit	1.76	-0.33	-1.94	-2.26	-1.98	0.68	1.76	-0.41	-1.73	-1.94	-1.72	0.38
cce_0904	-	hypothetical protein	-0.18	-0.32	-0.16	0.31	0.46	0.14	-0.21	-0.13	-0.2	0.29	0.36	0.12
cce_0912	mraY	phospho-N-acetylmuramoyl-pentapeptide-transferase	-0.74	-0.55	-0.18	0.48	0.07	-0.43	-0.72	-0.43	-0.23	0.4	0.14	-0.44
cce_0920	apcE	phycobilisome core-membrane linker polypeptide	-1.66	-0.41	0.08	0.35	0.31	-0.77	-1.98	-0.04	0.08	0.29	0.42	-0.74
cce_0923	-	MRP protein-like protein	-0.53	-0.07	0.05	0.45	-0.07	-0.3	-0.5	-0.01	0.04	0.48	-0.01	-0.23
cce_0972	trxA1	thioredoxin	-0.46	-0.52	-0.18	0.32	0.31	0.15	-0.36	-0.24	-0.09	0.28	0.35	0.22
cce_0995	prk	phosphoribulokinase	-2.3	-1.29	-0.51	1.26	-0.3	-1.53	-2.62	-1.09	-0.6	1.13	-0.18	-1.34
cce_1017	-	NifU-like protein	0.5	0.04	-0.01	-0.7	-0.36	-0.05	0.63	0.08	-0.07	-0.69	-0.44	-0.05
cce_1019	-	group 1 glycosyl transferase	-0.04	0.61	0.4	0.08	-0.3	-0.29	-0.04	0.57	0.37	0.2	-0.22	-0.26
cce_1034	-	hypothetical protein	1.48	-0.3	-2.29	-2.95	-2.53	0.78	1.8	-0.26	-2.13	-2.85	-2.49	0.3
cce_1035	-	putative Iron permease FTR1	0.57	0.12	-0.18	-0.4	-0.32	0.32	0.76	0.11	-0.16	-0.28	-0.23	0.2
cce_1042	-	hypothetical protein	-0.52	0.54	0.36	0.29	-0.27	-0.33	-0.49	0.72	0.44	0.3	-0.19	-0.3
cce_1059	-	putative Iojap-related protein	-0.44	-0.96	-0.56	-0.06	0.64	0.57	-0.4	-0.76	-0.31	-0.11	0.45	0.4
cce_1063	hupS	[NiFe] uptake hydrogenase small subunit	0.04	1.83	0.82	-2.45	-4.89	-3.58	-0.01	1.39	0.52	-2.91	-5.41	-3.97
cce_1074	chlD	magnesium chelatase, ATPase subunit D	-0.13	0.48	0.34	0.51	-0.25	-0.5	-0.27	0.57	0.36	0.54	-0.04	-0.31
cce_1081	-	hypothetical protein	0.28	-1.07	-1.12	-0.71	-0.39	1.16	0.34	-0.94	-1.03	-0.71	-0.43	0.92
cce_1111	-	hypothetical protein	0.16	0.09	-0.24	-0.35	-0.17	0.66	0.21	0.11	-0.14	-0.27	-0.2	0.49
cce_1112	-	hypothetical protein	0.37	-0.05	-0.73	-1.13	-0.55	0.99	0.22	-0.04	-0.4	-0.92	-0.5	1.02
cce_1114	-	hypothetical protein	1.6	-0.11	-1.67	-2.33	-2.06	0.64	1.75	-0.16	-1.87	-1.9	-1.72	0.16
cce_1116	exbB1	putative biopolymer transport protein	-0.86	-0.66	-0.43	0.65	0.06	-0.52	-1.01	-0.5	-0.43	0.67	0.48	-0.18
cce_1117	-	proteinase inhibitor I4 serpin	0.99	-0.04	-0.33	-0.52	-0.33	0.57	1.05	0.06	-0.32	-0.43	-0.3	0.35
cce_1122	-	hypothetical protein	0.94	-0.9	-0.7	-0.95	-0.38	0.93	1.09	-0.59	-0.58	-0.74	-0.44	0.68
cce_1123	-	hypothetical protein	0.91	-0.73	-0.63	-1.21	-0.11	0.65	0.95	-0.8	-0.49	-1.17	-0.09	0.51
cce_1126	-	hypothetical protein	0.24	-0.24	-0.2	-0.25	0.11	0.45	0.16	-0.13	-0.13	-0.21	0.07	0.39
cce_1136	ychF	GTP-dependent nucleic acid-binding protein EngD	0.44	0.22	-0.03	-0.2	-0.26	0.12	0.41	0.18	-0.13	-0.22	-0.21	0.04
cce_1155	-	peptidase M48, Ste24p	0.94	-0.74	-0.91	-1.08	-0.77	1.04	1.14	-0.81	-0.86	-0.92	-0.61	0.75
cce_1175	-	eicosanoid/glutathione metabolism family protein	-0.77	-0.97	-0.24	0.24	0.3	0.1	-0.78	-0.82	-0.22	0.21	0.33	0.22
cce_1182	-	hypothetical protein	0.29	-0.67	-1.29	-1.57	1.15	0.63	0.15	-0.51	-1.35	-1.28	0.62	0.47
cce_1232	-	putative ABC transporter permease, ABC-2	-0.78	-0.9	-0.51	0.64	0.34	-0.03	-0.69	-0.61	-0.49	0.53	0.42	0.05
cce_1238	-	hypothetical protein	-0.79	-0.24	0.37	0.39	-0.09	-0.4	-0.8	0.01	0.36	0.35	-0.1	-0.38
cce_1259	-	hypothetical protein	1.1	-0.17	-0.62	-0.86	-0.94	0.81	1.28	-0.12	-0.52	-0.55	-0.49	0.53
cce_1270	ftsH1	cell division protein	-1.24	-1.24	-0.41	0.54	0.2	-0.02	-1.18	-1.27	-0.42	0.58	0.47	0.22
cce_1277	-	putative histone-like DNA-binding protein	-1.05	-0.07	0.36	0.42	-0.12	-0.78	-1.12	0.16	0.3	0.39	-0.12	-0.79
cce_1282	-	hypothetical protein	-0.86	-1.41	-1	-0.45	0.96	0.72	-0.83	-1.11	-0.85	-0.39	0.7	0.66
cce_1294	-	hypothetical protein	-1.61	-0.95	-0.56	0.6	0.16	-0.15	-1.5	-0.6	-0.53	0.62	0.48	-0.18
cce_1303	psbJ	photosystem II reaction center protein J	-1.81	-1.1	0.25	0.75	-0.06	-1.12	-1.93	-0.91	0.53	0.61	-0.05	-1.03
cce_1305	psbF	cytochrome b559 subunit beta	-1.81	-1.17	0.21	0.82	0.08	-1.06	-1.87	-0.88	0.45	0.74	0.13	-0.97
cce_1307	psbE	cytochrome b559 subunit alpha	-1.46	-1.04	0.14	0.68	0.19	-0.94	-1.62	-0.76	0.43	0.64	0.3	-0.83
cce_1308	-	Ycf48-like protein	-1.28	-0.56	0.46	0.38	0.1	-0.82	-1.49	-0.69	0.65	0.37	0.27	-0.6
cce_1309	rub1	rubredoxin	-1.89	-1.09	0.41	0.77	0	-1.21	-1.71	-0.7	0.45	0.7	0.26	-1
cce_1310	gldA	glycerol dehydrogenase	0.24	-0.53	-0.35	-0.55	0.01	0.59	0.41	-0.54	-0.37	-0.51	0.08	0.54
cce_1337	pmgA	photomixotrophic growth-like protein	-0.69	-0.53	-0.4	0.27	0.55	-0.04	-0.59	-0.43	-0.34	0.1	0.34	-0.08
cce_1347	-	hypothetical protein	0.36	-0.06	-0.84	-0.67	-0.86	0.93	0.41	-0.01	-0.72	-0.57	-0.58	0.69
cce_1349	uppS2	undecaprenyl pyrophosphate synthase	0.08	0.5	0.35	-0.03	-0.46	-0.3	0.09	0.48	0.18	-0.04	-0.33	-0.36
cce_1351	lysA	diaminopimelate decarboxylase	0.64	0.45	0.05	-0.39	-0.13	0.15	0.8	0.53	0.02	-0.3	-0.11	0.1
cce_1354	nrdA	ribonucleoside-diphosphate reductase subunit alpha	0.41	0.12	-0.03	-0.31	-0.12	0.08	0.27	0.08	-0.03	-0.14	-0.03	0.06
cce_1357	-	fructose-1,6-bisphosphate aldolase	-2.06	-0.99	-0.05	0.92	-0.2	-1.04	-2.11	-0.98	0.08	0.74	-0.14	-0.87
cce_1389	-	hypothetical protein	-0.6	-0.61	-0.19	0.28	0.22	-0.13	-0.54	-0.41	-0.17	0.22	0.44	0.01
cce_1407	-	hypothetical protein	-0.47	-0.34	-0.06	0.45	0.11	-0.07	-0.59	-0.13	0	0.49	0.24	0.09
cce_1413	-	sensory transduction histidine kinase	0.31	0.5	0.36	-0.02	-0.08	-0.1	0.38	0.48	0.3	-0.02	-0.11	-0.09
cce_1414	-	hypothetical protein	-0.24	0.05	0.16	0.47	-0.04	-0.25	-0.42	0.16	0.16	0.43	0.09	-0.19
cce_1429	-	hypothetical protein	-0.18	-0.1	0.13	0.55	0.09	-0.22	-0.28	-0.06	0.06	0.34	0.15	-0.25
cce_1461	-	hypothetical protein	1.68	-0.44	-1.57	-1.77	-1.87	0.23	1.98	-0.44	-1.23	-1.46	-1.43	-0.18
cce_1462	-	hypothetical protein	1.61	-0.45	-1.24	-1.43	-1.64	0.35	1.93	-0.43	-1.14	-1.03	-1.11	0.06
cce_1472	-	hypothetical protein	0.87	-0.55	-0.38	-1.15	-0.58	0.81	0.81	-0.49	-0.33	-1.19	-0.62	0.5
cce_1473	cysK	cysteine synthase A	1.2	-0.34	-1.1	-1.59	-1.53	1.19	1.15	-0.45	-1.17	-1.31	-1.18	0.84
cce_1474	malQ	4-alpha-glucanotransferase	0.05	0.66	0.3	0.04	-0.83	-0.45	0.16	0.88	0.33	0.03	-0.47	-0.5
cce_1477	-	hypothetical protein	-1.435	0.35	0.25	0.515	-0.505	-0.925	-1.48	0.755	0.315	0.39	-0.42	-0.875
cce_1480	-	Holliday junction resolvase-like protein	0.71	-1.1	-1.17	-1.51	-0.38	1.27	0.9	-1.01	-1.18	-1.3	-0.36	0.93
cce_1482	-	hypothetical protein	0.82	-1.59	-1.65	-2.23	-0.42	1.4	0.99	-1.5	-1.79	-1.91	-0.49	1.15
cce_1511	-	putative ATP synthase delta/epsilon subunit	0.25	0.08	-0.31	-0.4	-0.02	0.51	0.25	0.04	-0.22	-0.27	-0.03	0.52
cce_1512	atpB2	F0F1 ATP synthase subunit beta	0.22	0.15	-0.27	-0.4	-0.07	0.4	0.24	0.04	-0.11	-0.22	-0.01	0.37
cce_1514	pyrE	orotate phosphoribosyltransferase	-0.3	-0.06	0.02	0.29	-0.02	-0.03	-0.22	0.02	0.1	0.34	0.19	0.07
cce_1523	-	hypothetical protein	1.07	-0.35	-0.41	-0.84	-0.61	0.91	1.18	-0.37	-0.54	-0.68	-0.46	0.54
cce_1524	-	hypothetical protein	1.11	-0.84	-1.13	-1.76	-1.16	1.08	1.24	-0.75	-1.05	-1.59	-0.96	0.78
cce_1525	yrdA	ferripyochelin binding protein	-0.17	0.33	0.46	-0.05	-0.48	-0.47	-0.3	0.4	0.61	0.02	-0.28	-0.41
cce_1537	-	hypothetical protein	-0.43	-0.65	-0.19	0.42	0.47	0.12	-0.45	-0.42	-0.22	0.24	0.32	0.25
cce_1538	-	hypothetical protein	-1.58	-1.58	-1.13	0.57	0.29	-0.03	-1.48	-1.04	-0.94	0.55	0.63	0.28
cce_1539	-	hypothetical protein	-1.05	-1.2	-0.73	0.42	0.41	-0.11	-1.05	-0.75	-0.5	0.56	0.81	0.14
cce_1555	-	hypothetical protein	-0.12	-0.34	-0.13	0.05	0.54	0.35	-0.08	-0.16	-0.11	0.1	0.38	0.35
cce_1563	-	hypothetical protein	-1	-0.91	-0.34	0.33	0.46	-0.29	-1.11	-0.86	-0.36	0.31	0.53	-0.18
cce_1571	-	hypothetical protein	-0.51	-0.09	0.25	0.35	-0.15	-0.35	-0.66	0.06	0.28	0.32	0.1	-0.17
cce_1589	-	hypothetical protein	1.3	0.41	-0.38	-1.03	-0.92	0.15	1.24	0.13	-0.46	-0.81	-0.65	-0.1
cce_1590	-	hypothetical protein	1.12	0.17	-0.2	-0.7	-0.46	0.53	0.97	0.04	-0.36	-0.52	-0.38	0.42
cce_1595	putA	bifunctional proline dehydrogenase/delta-1-pyrroline-5-carboxylate dehydrogenase	-0.27	0.54	0.5	0.05	-0.12	-0.73	-0.34	0.56	0.56	0.01	-0.1	-0.67
cce_1599	psb28	photosystem II reaction center protein Psb28	-0.78	-0.47	-0.14	0.45	-0.24	-0.74	-0.99	-0.26	-0.18	0.37	-0.1	-0.53
cce_1620	sodB	superoxide dismutase	-1.43	-0.69	0.27	0.83	-0.43	-1.1	-1.62	-0.29	0.5	0.67	-0.28	-0.95
cce_1622	-	hypothetical protein	-0.43	-0.55	-0.3	0.21	0.17	0.02	-0.56	-0.38	-0.21	0.22	0.16	0.06
cce_1629	glgP1	glycogen phosphorylase	1.24	1.23	-1.89	-3.91	-3.08	0	1.12	1.19	-2.42	-3.8	-3.25	-0.32
cce_1636	-	hypothetical protein	-0.26	-0.24	0.05	0.35	0.03	-0.07	-0.33	-0.06	0.07	0.35	0.07	-0.04
cce_1640	nrdB1	ribonucleoside-diphosphate reductase subunit beta	0.24	-0.26	-0.32	-0.19	-0.05	0.46	0.25	-0.2	-0.19	-0.02	0.05	0.46
cce_1646	-	hypothetical protein	0.65	-0.15	-0.16	-0.38	-0.29	0.64	0.61	-0.22	-0.18	-0.3	-0.21	0.47
cce_1665	petF1	2Fe-2S ferredoxin	0.72	-0.28	-0.34	-0.48	-0.21	0.47	0.65	-0.26	-0.35	-0.36	-0.29	0.28
cce_1676	-	hypothetical protein	0.18	-0.27	-0.48	-0.12	-0.02	0.28	0.14	-0.26	-0.39	-0.06	0.07	0.33
cce_1677	-	hypothetical protein	0.4	-0.3	-0.63	-0.38	-0.06	0.4	0.35	-0.37	-0.65	-0.31	-0.04	0.41
cce_1689	-	sulfate transporter	-1.86	-2.35	-1.35	0.38	0.61	-0.72	-1.93	-2.19	-1.88	0.77	1.15	-0.19
cce_1690	ndhD5	NAD(P)H-quinone oxidoreductase subunit 4	-2.15	-1.91	-0.71	1.27	0.15	-1.77	-2.05	-1.64	-0.78	1.13	0.47	-1.45
cce_1692	ndhF4	NAD(P)H-quinone oxidoreductase subunit F	-0.75	-0.53	-0.13	0.63	0	-0.58	-0.85	-0.33	-0.06	0.58	0.14	-0.39
cce_1707	-	hypothetical protein	-0.71	-1.81	-2.78	-2.54	-1.8	1.96	-0.39	-1.43	-2.16	-2.24	-1.66	1.83
cce_1736	-	hypothetical protein	-1.62	-1.69	-1.17	0.8	0.69	0.13	-1.78	-1.6	-1.39	0.43	0.5	0.05
cce_1750	-	hypothetical protein	-0.19	0.69	0.35	0.26	-0.28	-0.7	-0.43	0.91	0.5	0.28	-0.28	-0.56
cce_1752	-	glycoside hydrolase family protein	-0.2	0.26	0.22	0.05	-0.16	-0.44	-0.29	0.25	0.26	-0.03	-0.09	-0.4
cce_1753	-	hypothetical protein	-0.36	0.29	0.4	0.09	-0.52	-0.38	-0.44	0.47	0.48	0.21	-0.44	-0.44
cce_1762	ndhJ	NADH dehydrogenase subunit J	-0.1	-0.51	-0.39	-0.04	0.15	0.35	0.12	-0.43	-0.47	-0.12	0.2	0.35
cce_1763	ndhK	NADH dehydrogenase subunit B	0	-0.54	-0.34	-0.07	0.2	0.35	0.12	-0.5	-0.58	-0.15	0.26	0.3
cce_1801	-	hypothetical protein	0.93	-0.24	-0.54	-0.95	-0.73	0.6	0.88	-0.24	-0.54	-0.93	-0.73	0.38
cce_1805	-	hypothetical protein	-2.15	-0.95	-0.17	0.82	0.01	-1.08	-2.49	-0.5	-0.12	0.83	0.1	-0.86
cce_1808	-	OmpR family two-component response regulator	0.81	0.62	-0.43	-1.31	-0.31	0.36	0.59	0.28	-0.48	-1.25	-0.39	0.29
cce_1828	lpxA	UDP-N-acetylglucosamine acyltransferase	-1.58	-1.77	-0.62	0.23	0.84	0.1	-1.61	-1.62	-0.65	0.22	0.85	0.24
cce_1837	psbB	photosystem II CP47 protein, 47 kD chlorophyll-binding protein	-2.52	-1.34	-0.33	0.65	0.27	-0.23	-2.41	-1.01	-0.2	0.56	0.41	0
cce_1839	infB	translation initiation factor IF-2	0.46	-0.13	-0.18	-0.16	0.02	0.46	0.58	-0.19	-0.3	-0.11	-0.07	0.21
cce_1843	-	putative terpenoid synthase	0.54	-1.06	-0.81	-0.82	0.16	0.78	0.63	-0.89	-0.82	-0.79	0.14	0.68
cce_1844	-	hypothetical protein	1.87	0.27	-1.385	-3.82	-2.905	-1.545	1.985	-0.205	-1.66	-3.575	-2.805	-1.745
cce_1846	-	hypothetical protein	0.71	-0.44	-0.55	-0.41	0.14	0.41	0.86	-0.26	-0.37	-0.36	-0.01	0.34
cce_1855	-	hypothetical protein	2.23	-0.35	-1.98	-3.01	-2.98	-0.97	2.31	-0.37	-2.46	-2.62	-2.56	-1.47
cce_1856	-	hypothetical protein	2.29	-0.26	-1.96	-2.95	-2.95	-0.92	2.34	-0.29	-2.11	-2.44	-2.47	-1.3
cce_1858	-	hypothetical protein	0.68	-0.54	-0.63	-0.4	0.15	0.51	0.7	-0.34	-0.45	-0.24	0.13	0.32
cce_1900	gltA	citrate synthase	0.81	0.88	0.01	-0.54	-0.79	-0.37	0.77	0.82	-0.03	-0.45	-0.75	-0.44
cce_1901	-	putative pathogenesis-like protein	1.045	0.56	-0.305	-0.65	-0.58	0.3	1.17	0.575	-0.32	-0.46	-0.415	0.18
cce_1914	-	hypothetical protein	-0.36	-0.47	-0.3	0.11	0.36	0.08	-0.42	-0.31	-0.28	0.07	0.29	0.09
cce_1917	-	cation-transporting ATPase	0.31	-0.09	-0.26	-0.45	0.14	0.31	0.47	-0.18	-0.14	-0.39	-0.02	0.19
cce_1927	-	hypothetical protein	-0.61	-0.17	0.12	0.47	-0.04	-0.21	-0.63	0.07	0.15	0.45	0.05	-0.14
cce_1943	-	hypothetical protein	-1.06	-0.76	-0.32	1.01	0.06	-0.72	-1.13	-0.37	-0.21	0.75	0.12	-0.55
cce_1944	apcF	phycobilisome core component	-1.02	-0.29	0.28	0.49	-0.16	-0.84	-1.18	0.09	0.4	0.43	-0.14	-0.81
cce_1947	-	hypothetical protein	0.945	-0.745	-1.14	-0.685	-0.28	0.73	1.105	-0.695	-1.29	-0.7	-0.315	0.455
cce_1949	-	hypothetical protein	0.84	-0.25	-0.4	-0.46	-0.19	0.34	0.8	-0.33	-0.36	-0.38	-0.14	0.17
cce_1950	-	transposase	0.07	-0.44	-0.95	-1.2	-0.15	0.56	0.33	-0.6	-0.76	-1.19	-0.25	0.78
cce_1953	ftsH4	cell division protein	-0.41	-0.28	-0.01	0.27	0.01	-0.1	-0.44	-0.17	0.11	0.29	0.21	0.04
cce_1961	obgE	GTPase ObgE	1.24	-0.15	-0.7	-1.16	-0.75	0.67	1.24	-0.29	-0.64	-0.78	-0.65	0.47
cce_1966	-	hypothetical protein	0.51	0.01	0	-0.18	-0.06	0.29	0.59	0	-0.05	-0.19	-0.04	0.15
cce_1973	btpA	photosystem I biogenesis protein	-0.18	0.47	0.38	0.12	-0.47	-0.61	-0.39	0.65	0.44	0.15	-0.2	-0.55
cce_1975	coxC1	cytochrome c oxidase subunit III	1.55	-0.93	-1.88	-2.73	-2.4	0.78	1.61	-1.18	-2.33	-2.5	-2.19	0.39
cce_1976	coxA1	cytochrome c oxidase subunit I	1.49	-1.03	-2.3	-3.43	-3.01	0.94	1.57	-1.32	-2.81	-3.03	-2.62	0.48
cce_1977	coxB1	cytochrome c oxidase subunit II	1.61	-0.96	-1.83	-3.36	-2.78	0.82	1.74	-1.23	-2.82	-2.93	-2.59	0.37
cce_1978	-	hypothetical protein	0.83	-0.52	-0.55	-0.75	-0.78	0.92	0.84	-0.28	-0.37	-0.62	-0.6	0.74
cce_1982	-	CheY-like two-component hybrid sensor and regulator	1.69	0.87	-1.04	-1.84	-1.15	-0.11	1.5	0.58	-1.07	-1.68	-1.59	-0.53
cce_1983	aphA	phytochrome A, two-component sensor protein	1.54	0.89	-1.2	-2.08	-1.03	-0.05	1.46	0.57	-1.16	-1.99	-1.75	-0.53
cce_1999	mreC	rod shape-determining protein	-0.49	-0.67	-0.28	0.66	0.16	-0.39	-0.6	-0.5	-0.32	0.62	0.19	-0.22
cce_2000	mreB	rod shape-determining protein MreB	-1.43	-1.45	-0.86	0.95	0.22	-0.82	-1.42	-1.29	-1.11	0.87	0.47	-0.57
cce_2004	-	AcrB/AcrD/AcrF family protein	-0.31	-0.22	-0.14	0.15	0.25	-0.12	-0.25	-0.15	-0.04	0.21	0.35	0.03
cce_2016	acs	acetyl-CoA synthetase	-0.5	-0.05	-0.07	0.49	0.12	-0.33	-0.58	0.16	0.1	0.56	0.24	-0.21
cce_2026	-	CobB/CobQ-like glutamine amidotransferase	-0.42	-0.46	-0.06	0.43	0.1	-0.01	-0.48	-0.29	-0.13	0.28	0.12	-0.04
cce_2028	-	ABC transporter ATP-binding protein	-0.6	-1.06	-0.65	0.38	0.42	0.47	-0.52	-0.81	-0.62	0.35	0.58	0.52
cce_2029	-	hypothetical protein	-0.38	-0.75	-0.46	0.3	0.35	0.34	-0.35	-0.65	-0.5	0.25	0.48	0.44
cce_2038	carB	carbamoyl phosphate synthase large subunit	1.23	-0.08	-0.28	-0.7	-0.67	0.4	1.36	-0.09	-0.43	-0.55	-0.46	0.18
cce_2043	ftsH3	cell division protein	0.03	-0.29	-0.24	-0.14	0.25	0.29	0.06	-0.32	-0.25	-0.23	0.25	0.18
cce_2044	-	hypothetical protein	0.49	0.07	-0.25	-0.34	-0.4	0.31	0.53	-0.03	-0.22	-0.32	-0.34	0.09
cce_2049	mltA	membrane-bound lytic transglycosylase A	-0.22	-0.09	0.02	0.36	-0.06	-0.21	-0.28	0.01	0.08	0.28	0.09	-0.14
cce_2052	-	hypothetical protein	0.74	-0.48	-0.57	-0.54	-0.1	0.61	0.86	-0.56	-0.7	-0.43	-0.07	0.45
cce_2080	-	hypothetical protein	-0.17	0.41	0.56	-0.19	-0.3	-0.72	-0.2	0.46	0.63	-0.24	-0.35	-0.7
cce_2082	accD	acetyl-CoA carboxylase subunit beta	-0.32	0.3	0.25	0.07	-0.22	-0.38	-0.28	0.38	0.19	-0.03	-0.24	-0.41
cce_2088	-	hypothetical protein	0.34	-0.56	-0.34	-0.43	0.12	0.45	0.3	-0.51	-0.33	-0.35	0.04	0.32
cce_2103	-	rfrA pentapeptide repeat-containing protein	-0.48	-0.05	0.1	0.46	0.03	-0.1	-0.55	0.17	0.17	0.47	0.18	0.01
cce_2124	dxr	1-deoxy-D-xylulose 5-phosphate reductoisomerase	-0.62	0.15	0.16	0.63	-0.43	-0.53	-0.69	0.25	0.14	0.65	-0.12	-0.39
cce_2134	serA	D-3-phosphoglycerate dehydrogenase	1	0.18	-0.35	-0.48	-0.59	0.5	1.1	0.21	-0.55	-0.39	-0.51	0.19
cce_2139	malZ	alpha-glucosidase	-0.07	0.73	0.45	-0.03	-0.59	-0.47	-0.05	0.8	0.41	-0.1	-0.4	-0.47
cce_2157	-	hypothetical protein	1.04	-0.15	-0.46	-0.57	-0.43	0.39	1.12	-0.08	-0.58	-0.43	-0.21	0.19
cce_2176	-	hypothetical protein	-0.63	-0.89	-0.42	0.38	0.37	0.11	-0.72	-0.69	-0.47	0.35	0.49	0.27
cce_2207	lpxD	UDP-3-O-(3-hydroxymyristoyl) glucosamine N-acyltransferase	-0.36	-0.2	-0.14	0.27	0.22	-0.22	-0.33	-0.14	-0.16	0.2	0.16	-0.18
cce_2217	-	hypothetical protein	-0.27	-0.31	-0.12	0.17	0.27	0.04	-0.39	-0.18	-0.07	0.23	0.26	0.17
cce_2225	-	phosphoketolase	-1.72	-0.74	-0.5	1.14	-0.22	-1.58	-1.74	-0.43	-0.41	1.04	0.01	-1.36
cce_2288	-	hypothetical protein	-0.92	0.15	0.53	0.3	-0.09	-0.6	-1.22	0.25	0.37	0.23	-0.04	-0.59
cce_2307	-	hypothetical protein	-1.06	-0.51	-0.36	0.49	0.1	-0.39	-1.17	-0.37	-0.37	0.53	0.32	-0.14
cce_2312	ispG	4-hydroxy-3-methylbut-2-en-1-yl diphosphate synthase	-1.09	-0.47	-0.13	0.73	-0.22	-0.58	-1.14	-0.21	-0.12	0.67	0.03	-0.4
cce_2318	hoxF	NADH dehydrogenase I subunit F	0.5	0.43	-0.33	-0.36	0.025	0.35	0.73	0.36	-0.23	-0.23	-0.14	0.13
cce_2319	hoxE	NADH dehydrogenase I subunit E	0.39	0.38	-0.53	-0.45	0.2	0.69	0.64	0.31	-0.33	-0.31	-0.09	0.4
cce_2345	-	hypothetical protein	0.42	-0.3	-0.43	-0.15	-0.08	0.27	0.39	-0.24	-0.45	-0.2	-0.11	0.03
cce_2348	-	hypothetical protein	0.19	0.29	0.02	-0.16	-0.14	-0.14	0.18	0.13	-0.08	-0.27	-0.3	-0.21
cce_2349	-	hypothetical protein	-0.44	-0.61	-0.1	0.23	0.29	0.05	-0.36	-0.47	-0.1	0.15	0.16	0.02
cce_2367	-	hypothetical protein	0.52	0.55	-0.29	-0.32	-0.29	-0.04	0.32	0.38	-0.21	-0.29	-0.26	-0.07
cce_2372	murB	UDP-N-acetylenolpyruvoylglucosamine reductase	-0.37	-0.6	-0.32	-0.15	0.6	0.41	-0.41	-0.56	-0.6	-0.07	0.54	0.48
cce_2379	-	surface antigen D15-like protein	-0.23	-0.53	-0.13	0.32	0.52	-0.02	-0.29	-0.44	-0.36	0.29	0.46	0.03
cce_2403	-	hypothetical protein	-0.26	-0.24	0.06	0.16	0.22	-0.02	-0.34	-0.02	0.2	0.3	0.3	0.09
cce_2408	-	hypothetical protein	0.97	-0.27	-0.36	-0.51	-0.3	0.31	0.81	-0.32	-0.48	-0.4	-0.17	0.15
cce_2422	-	hypothetical protein	0.65	0.24	0.08	-0.44	-0.1	0.13	0.54	-0.05	-0.12	-0.53	-0.09	0.12
cce_2432	-	hypothetical protein	0.55	-0.13	-0.18	-0.28	-0.14	0.47	0.51	-0.07	-0.15	-0.23	-0.12	0.36
cce_2433	ccmK4	carbon dioxide concentrating mechanism protein	-0.21	0.16	0.27	0.4	-0.32	-0.64	-0.38	0.22	0.43	0.45	-0.15	-0.54
cce_2434	ccmK3	carbon dioxide concentrating mechanism protein	-0.06	0.06	0.28	0.33	-0.08	-0.37	-0.11	0.29	0.57	0.36	0.02	-0.32
cce_2448	-	ParA family chromosome partioning protein ParB family	-0.41	0.33	0.12	0.19	-0.39	-0.51	-0.53	0.38	0.19	0.25	-0.19	-0.44
cce_2453	-	penicillin-binding protein 1A	-1.11	-1.34	-0.96	0.08	0.705	0.42	-1.08	-1.08	-0.98	0.025	0.83	0.56
cce_2479	-	hypothetical protein	-0.55	0	-0.02	0.36	0.02	-0.16	-0.39	0.03	0.23	0.36	0.26	0.02
cce_2486	-	glycosyl transferase family protein	-0.69	-0.76	-0.46	0.62	0.17	-0.3	-0.67	-0.45	-0.38	0.53	0.41	-0.16
cce_2494	-	putative monovalent cation/H+ antiporter subunit D	-1.07	-1.12	-0.71	0.1	0.33	0.2	-1.04	-0.63	-0.5	0.46	0.67	0.3
cce_2535	opcA	OxPPCycle protein	1.52	-0.1	-1.14	-2	-1.76	0.08	1.75	-0.33	-1.32	-1.92	-1.7	-0.21
cce_2536	zwf	glucose-6-phosphate 1-dehydrogenase	1.45	-0.28	-0.92	-1.52	-1.26	0.41	1.67	-0.32	-1.33	-1.22	-0.93	0.06
cce_2548	rfbD	dTDP-6-deoxy-L-mannose-dehydrogenase	-0.57	-0.12	0.15	0.67	-0.15	-0.3	-0.5	0.13	0.14	0.55	0.01	-0.24
cce_2564	ubiA	4-hydroxybenzoate polyprenyltransferase	-0.46	-0.42	-0.25	0.4	0.18	-0.17	-0.48	-0.23	-0.2	0.35	0.24	0.02
cce_2572	psbO	photosystem II manganese-stabilizing polypeptide, 33 kD extrinsic protein	-2.6	-1.45	-0.53	0.99	0.09	-0.82	-2.6	-1.06	-0.52	0.98	0.22	-0.69
cce_2573	ho1	heme oxygenase (decyclizing)	-3.16	-0.79	0.46	1	-0.64	-1.72	-3.31	-0.34	0.49	0.95	-0.22	-1.53
cce_2575	-	hypothetical protein	-0.24	-0.94	-0.77	-0.46	0.87	0.78	-0.09	-0.97	-0.6	-0.34	0.2	0.38
cce_2579	-	hypothetical protein	-0.63	-0.28	-0.06	0.63	0.17	-0.12	-0.57	0.07	0.08	0.54	0.23	0.01
cce_2580	-	flavoprotein	-0.49	0.23	0.2	0.43	-0.04	-0.35	-0.55	0.46	0.25	0.35	0	-0.25
cce_2588	-	hypothetical protein	0.43	-1.14	-0.97	-1.96	-0.91	1.31	1.05	-1	-0.79	-1.79	-0.85	0.96
cce_2589	-	acriflavin resistance protein	0.78	-0.56	-0.39	-0.92	-0.57	1.2	0.95	-0.66	-0.72	-0.66	-0.46	0.76
cce_2597	-	hypothetical protein	-0.29	-0.11	0.02	0.54	0.06	-0.23	-0.38	0.09	0.06	0.49	0.15	-0.12
cce_2614	-	hypothetical protein	-2.18	-2.28	-1.56	1.01	0.48	-1.16	-2.1	-2.38	-2.18	0.91	0.78	-0.79
cce_2625	psbU	photosystem II 12 kD extrinsic protein	-2.37	-0.94	0.1	0.69	0.15	-0.76	-2.49	-0.63	0.22	0.58	0.17	-0.59
cce_2637	-	putative nitrogen fixation-like protein	1.6	0.11	-0.72	-0.94	-1.2	0.29	1.69	0.1	-0.61	-0.66	-0.66	0.06
cce_2643	gcvH	glycine cleavage system protein H	-0.23	0.46	0.41	0.18	-0.5	-0.61	-0.22	0.62	0.35	0.26	-0.33	-0.51
cce_2653	cpcC2	phycocyanin associated linker protein	-2.58	-0.95	-0.08	0.45	0.38	-0.68	-2.8	-0.55	0.05	0.41	0.6	-0.64
cce_2656	cpcE	phycocyanin alpha phycocyanobilin lyase	-0.48	0.32	0.285	0.205	-0.08	-0.32	-0.5	0.43	0.315	0.21	0.1	-0.305
cce_2662	-	hypothetical protein	-0.52	-0.33	0.01	0.2	0.28	-0.05	-0.52	-0.14	0.08	0.28	0.41	0.1
cce_2692	-	hypothetical protein	0.21	0.54	0.33	-0.14	-0.14	-0.05	0.2	0.45	0.43	0.05	-0.16	-0.04
cce_2699	-	hypothetical protein	-0.79	1.55	0.98	-0.75	-1.87	-2.12	-0.89	1.85	0.96	-0.8	-1.92	-2.24
cce_2718	-	putative DoxX	-0.43	-0.58	-0.26	0.39	0.54	0.01	-0.43	-0.27	-0.16	0.4	0.51	0.15
cce_2724	-	putative 2-hydroxyhepta-2,4-diene-1,7-dioate isomerase	-0.34	0.07	0.08	0.46	-0.03	-0.24	-0.41	0.2	0.2	0.48	0.24	-0.1
cce_2729	-	hypothetical protein	-0.56	-0.73	-0.7	-0.23	0.57	0.16	-0.76	-0.9	-0.98	-0.3	0.36	0.24
cce_2742	-	hypothetical protein	-0.09	-0.38	-0.11	0.07	0.28	0.34	-0.11	-0.24	-0.1	0.08	0.24	0.33
cce_2776	-	hypothetical protein	-1.59	-0.61	0.71	1.01	-1.17	-1.54	-1.6	-0.22	0.83	0.97	-0.65	-1.26
cce_2786	-	inositol monophophatase	-0.12	0.43	0.39	0.2	-0.11	-0.26	-0.16	0.39	0.37	0.22	-0.03	-0.18
cce_2804	lytB	amidase	-0.71	-0.87	-0.54	0.27	0.48	0.31	-0.6	-0.48	-0.39	0.13	0.49	0.31
cce_2825	-	hypothetical protein	-1.25	-0.55	-0.31	0.86	-0.01	-0.59	-1.31	-0.19	-0.29	0.77	0.11	-0.52
cce_2867	-	hypothetical protein	0.63	-0.305	-0.255	-0.26	0.08	0.37	0.705	-0.175	-0.23	-0.135	0.12	0.37
cce_2876	-	hypothetical protein	0.91	0.49	-0.14	-0.37	-0.32	0.14	0.75	0.34	-0.03	-0.26	-0.21	0.06
cce_2879	-	hydrogenase small subunit	0.94	0.22	-0.49	-0.62	-0.91	0.66	1.01	0.24	-0.68	-0.45	-0.59	0.41
cce_2884	gloA	glyoxalase I	-0.58	-0.76	-0.29	0.13	0.23	-0.1	-0.63	-0.85	-0.14	0.07	0.2	0.07
cce_2886	-	hypothetical protein	-0.69	-0.76	-0.36	0.52	0.23	0.18	-0.56	-0.51	-0.2	0.51	0.4	0.29
cce_2887	trpG	anthranilate synthase component II	-0.98	-1.32	-0.97	0.38	0.48	0.48	-0.8	-0.91	-0.85	0.28	0.57	0.5
cce_2888	dgkA	diacylglycerol kinase	-0.82	-1.47	-0.85	0.3	0.36	0.6	-0.76	-1.17	-1.16	0.22	0.55	0.58
cce_2902	hypA	hydrogenase expression/synthesis	0.54	-0.49	-0.49	-0.77	-0.51	1.07	0.63	-0.28	-0.35	-0.58	-0.32	0.8
cce_2907	hypD	hydrogenase isoenzymes formation protein	0.7	-0.28	-0.53	-0.65	-0.55	1.02	0.81	-0.19	-0.32	-0.52	-0.35	0.6
cce_2908	apcA	allophycocyanin subunit alpha	-3.2	-0.55	0.12	0.69	-0.11	-1.67	-3.19	0.14	0.19	0.68	0.16	-1.51
cce_2909	apcB	allophycocyanin subunit beta	-3.495	-0.575	0.12	0.68	-0.11	-1.68	-3.49	0.095	0.185	0.67	0.125	-1.51
cce_2911	apcC	phycobilisome LC linker polypeptide	-2.88	-0.7	0	0.69	0.09	-1.18	-2.91	-0.29	0.11	0.59	0.16	-1.05
cce_2913	tig	trigger factor	0.71	-0.05	-0.33	-0.29	-0.41	0.63	0.77	0.08	-0.45	-0.18	-0.25	0.39
cce_2931	-	hypothetical protein	0.71	0.27	-0.14	-0.53	-0.44	0.47	0.54	-0.03	0.08	-0.28	-0.23	0.43
cce_2951	-	serine/threonine protein kinase	-0.35	-0.73	-0.42	0.37	0.3	0.09	-0.43	-0.55	-0.37	0.28	0.47	0.24
cce_2952	-	hypothetical protein	-0.42	-0.39	-0.18	0.53	0.04	-0.37	-0.72	-0.25	-0.11	0.51	0.29	-0.18
cce_2954	-	S54 family peptidase	-0.34	0	0.09	0.31	-0.06	-0.19	-0.31	0.12	0.12	0.32	-0.05	-0.09
cce_2955	psbV	cytochrome c-550	-1.34	-0.27	0.28	0.35	0.22	-0.77	-1.62	0.19	0.2	0.35	0.28	-0.7
cce_2966	hemE	uroporphyrinogen decarboxylase	-1.01	0.78	0.32	0.48	-0.38	-1.41	-1.23	1.09	0.34	0.41	-0.51	-1.43
cce_2971	-	putative polyphosphate kinase 2	0.47	-0.03	-0.28	-0.37	-0.39	0.36	0.5	-0.09	-0.24	-0.25	-0.22	0.3
cce_3007	-	hypothetical protein	0.22	-0.57	-0.5	-0.4	0.29	0.35	0.16	-0.66	-0.48	-0.44	0.26	0.34
cce_3013	-	hypothetical protein	-0.41	-0.65	-0.445	0.075	0.355	0.2	-0.35	-0.365	-0.245	0.07	0.415	0.36
cce_3083	-	rfrA pentapeptide repeat-containing protein	-1.72	-1.79	-0.62	0.48	0.91	-0.54	-1.58	-1.35	-0.71	0.54	0.78	-0.24
cce_3084	-	hypothetical protein	-1.09	-1.26	-0.46	0.25	0.75	-0.16	-1	-0.99	-0.48	0.36	0.74	0.12
cce_3089	-	hypothetical protein	-0.32	-0.21	0.21	0.34	0.08	-0.32	-0.44	-0.07	0.25	0.32	0.25	-0.25
cce_3094	argD	acetylornithine aminotransferase	0.93	0.14	-1	-1.16	-0.99	0.89	0.89	0	-0.92	-1.05	-0.78	0.72
cce_3095	-	hypothetical protein	0.36	-0.29	-0.34	-0.2	-0.15	0.58	0.32	-0.24	-0.31	-0.13	-0.02	0.51
cce_3098	-	hypothetical protein	0.44	0.24	0.06	-0.11	-0.1	0.15	0.48	0.21	0.06	-0.07	-0.04	0.12
cce_3129	-	hypothetical protein	-0.31	-0.58	-0.24	0.08	0.58	0.05	-0.44	-0.34	-0.25	0.14	0.42	0.11
cce_3134	trpB	tryptophan synthase subunit beta	0.24	0.36	-0.14	-0.32	-0.17	0.24	0.37	0.28	-0.2	-0.4	-0.13	0.13
cce_3137	-	TRAP transporter solute receptor	0.69	0.55	-0.29	-0.4	-0.42	0.11	0.42	0.44	-0.26	-0.38	-0.39	0.03
cce_3138	-	hypothetical protein	0.79	0.7	-0.13	-0.59	-0.55	0.08	0.45	0.52	-0.05	-0.33	-0.53	0
cce_3141	-	hypothetical protein	0.39	-1.85	-2.07	-1.92	-1.76	1.79	0.75	-1.52	-1.74	-1.66	-1.52	1.44
cce_3146	chlP	geranylgeranyl hydrogenase	-2.36	-1.14	-0.37	0.84	-0.04	-0.52	-2.46	-0.77	-0.28	0.79	0.17	-0.48
cce_3153	-	ABC transporter for sugars, solute-binding protein	-0.39	0.02	0.07	0.47	-0.2	-0.41	-0.42	0.07	0.15	0.46	0.12	-0.26
cce_3164	rbcS	ribulose bisphosphate carboxylase small subunit	-3.85	-0.86	-0.5	0.93	0.19	-2.08	-3.91	-0.25	-0.42	0.79	0.29	-2
cce_3165	rbcX	chaperonin-like protein RbcX	-3.39	-0.8	-0.4	0.86	0.23	-2.01	-3.56	-0.18	-0.29	0.82	0.46	-1.86
cce_3185	-	hypothetical protein	-0.3	-0.04	0.04	0.3	0.01	-0.23	-0.25	0	0.02	0.29	0.09	-0.17
cce_3188	-	hypothetical protein	1.22	-0.69	-1.23	-0.93	-0.93	0.7	1.17	-0.76	-1.05	-0.84	-0.86	0.59
cce_3193	chrA	chromate transport protein	0.46	-0.35	-0.41	-0.28	0.02	0.28	0.46	-0.24	-0.21	-0.16	0.11	0.28
cce_3194	-	glycogen debranching protein	1.36	-0.2	-1.44	-1.66	-1.4	0.86	1.31	-0.27	-0.95	-1.37	-1.18	0.59
cce_3202	icd	isocitrate dehydrogenase	0.92	0.42	-0.7	-0.71	-0.52	0.51	1.21	0.2	-0.06	-0.68	-0.59	0.34
cce_3210	-	hypothetical protein	-2.05	-2.58	-1.77	0.03	0.7	0.63	-2.11	-2.47	-2.04	0	0.9	0.7
cce_3230	-	hypothetical protein	1.54	-0.09	-1.49	-1.34	-1.15	0.52	1.62	0.08	-1.09	-1.07	-1.15	0.14
cce_3251	argF	ornithine carbamoyltransferase	1.25	-0.32	-0.76	-0.84	-0.78	0.79	1.51	-0.26	-0.67	-0.62	-0.45	0.51
cce_3256	rpmF	50S ribosomal protein L32	0.04	0.7	0.21	-0.29	-0.55	-0.5	0.14	0.79	0.16	-0.08	-0.5	-0.48
cce_3261	amt1	ammonium/methylammonium permease	1.09	-0.64	-1.03	-0.96	-0.55	0.58	1.12	-0.7	-1.1	-0.95	-0.49	0.29
cce_3263	-	hypothetical protein	1.27	0.18	-0.76	-1.23	-0.98	0.8	1.14	0.09	-0.7	-0.85	-0.66	0.59
cce_3268	-	hypothetical protein	1.45	-0.92	-1.54	-1.71	-1.74	0.82	1.74	-0.86	-1.55	-1.5	-1.31	0.4
cce_3269	-	hypothetical protein	1.56	-1.06	-1.23	-1.49	-1.42	1.02	1.81	-0.75	-1.28	-1.45	-1.26	0.53
cce_3280	acnB	bifunctional aconitate hydratase 2/2-methylisocitrate dehydratase	0.84	0.09	-0.83	-0.5	-0.41	0.58	0.86	0.02	-0.85	-0.4	-0.27	0.48
cce_3292	hisC	histidinol phosphate aminotransferase	0.51	0	-0.03	-0.19	-0.15	0.37	0.55	0.01	-0.08	-0.12	-0.08	0.28
cce_3294	-	hypothetical protein	-0.35	-0.29	0.02	0.33	0.25	0.08	-0.36	-0.05	0.1	0.3	0.39	0.21
cce_3298	-	hypothetical protein	-0.49	-0.73	-0.31	0.63	0.46	-0.17	-0.48	-0.42	-0.23	0.52	0.52	-0.01
cce_3330	groEL2	chaperonin 2	-1.02	1.77	0.5	-0.2	-2.81	-2.09	-0.73	2.11	0.33	-0.26	-2.25	-2.02
cce_3335	-	NAD-dependent epimerase/dehydratase	-0.49	-0.09	-0.09	0.34	-0.05	-0.21	-0.48	0	0.03	0.37	0.13	-0.11
cce_3337	-	putative glycosyl transferase, group 1	-0.1	1.31	0.36	0	-0.84	-1.15	-0.04	1.23	0.65	0.05	-0.57	-0.64
cce_3358	-	putative bacterioferritin comigratory protein	-1.25	-0.04	0.28	0.59	-0.51	-1.02	-1.35	0.2	0.39	0.51	-0.32	-0.74
cce_3377	-	hypothetical protein	-0.25	-0.75	-0.64	-1.02	0.15	0.96	-0.2	-1.02	-0.94	-1.01	0.15	1.03
cce_3378	-	two-component response regulator	-0.51	-1.57	-1.13	-1.27	0.3	1.39	-0.45	-1.37	-1.24	-1.08	0.18	1.39
cce_3391	-	hypothetical protein	0.17	0.65	0.24	-0.42	-0.51	-0.29	0.12	0.53	0.29	-0.21	-0.29	-0.2
cce_3412	-	hypothetical protein	0.42	0.55	0.35	-0.09	-0.1	-0.04	0.34	0.43	0.33	-0.1	-0.07	-0.08
cce_3417	natA	ABC transporter ATP-binding protein	-0.21	-0.13	0.03	0.4	0.1	0.02	-0.15	-0.01	0.05	0.33	0.22	0
cce_3422	rfbB2	dTDP-glucose 4,6-dehydratase	-1.57	-1.09	-0.48	1.21	-0.25	-1.11	-1.66	-0.71	-0.53	1.02	0.12	-0.95
cce_3423	ugd	UDP-glucose dehydrogenase	-1.83	-1.27	-0.77	1.22	-0.01	-0.94	-1.92	-1.03	-0.82	0.98	0.23	-0.66
cce_3436	-	hypothetical protein	-0.98	-1.28	-0.75	0.79	0.38	-0.57	-1.12	-0.98	-0.75	0.73	0.51	-0.3
cce_3437	-	ATPase	-0.6	-0.81	-0.38	0.67	0.4	-0.53	-0.7	-0.62	-0.52	0.59	0.51	-0.4
cce_3445	-	hypothetical protein	-0.49	-1.11	-0.72	0.46	0.41	0.02	-0.43	-0.9	-0.93	0.34	0.52	0.04
cce_3446	-	hypothetical protein	0.78	2.01	-0.93	-3.61	-2.74	-0.86	0.59	2.14	-1.16	-3.3	-2.66	-0.93
cce_3465	glgX	glycogen debranching protein	1.175	-0.15	-0.41	-0.845	-0.62	0.52	1.305	-0.125	-0.385	-0.65	-0.445	0.27
cce_3469	-	hypothetical protein	0.28	0.54	0.35	-0.23	-0.25	-0.25	0.22	0.4	0.29	-0.22	-0.22	-0.23
cce_3481	-	hypothetical protein	-0.16	0.26	0.46	-0.08	-0.27	-0.38	-0.32	0.21	0.46	0.01	-0.2	-0.27
cce_3483	bicA	putative bicarbonate transporter	-0.61	0.09	0.44	0.33	0.3	-0.84	-0.87	0.05	0.46	0.2	0.22	-0.75
cce_3489	-	TatD-related deoxyribonuclease	0.26	0.5	0.26	-0.14	-0.41	-0.31	0.17	0.5	0.25	-0.23	-0.31	-0.35
cce_3508	-	putative oxidoreductase iron-sulfur binding subunit, IorA	0.14	0.55	0.26	-0.05	-0.24	-0.28	0.08	0.43	0.23	0.04	-0.23	-0.23
cce_3526	-	hypothetical protein	-0.31	-0.27	-0.07	0.43	0.23	0.08	-0.2	-0.04	0.05	0.29	0.3	0.05
cce_3527	-	hypothetical protein	0.11	-0.42	-1.44	-0.41	0.78	0.82	0.12	-0.5	-1.24	-0.52	-0.06	0.47
cce_3534	trpS	tryptophanyl-tRNA synthetase	-0.34	-0.13	0.05	0.42	-0.03	-0.13	-0.3	0.01	0.01	0.33	0.13	-0.12
cce_3543	-	hypothetical protein	-1.17	-1.31	-1.01	0.72	0.55	-0.2	-1.09	-0.95	-0.9	0.68	0.82	-0.05
cce_3571	apcD	allophycocyanin-B	-1.03	-0.36	0.13	0.33	-0.17	-0.43	-1.12	-0.34	0.38	0.33	-0.12	-0.34
cce_3581	-	WD-40 repeat-containing protein	0.11	-0.66	-0.49	-0.21	0.14	0.4	0.16	-0.66	-0.54	-0.26	0.22	0.4
cce_3582	-	hypothetical protein	0.49	-0.26	-0.18	-0.29	-0.13	0.24	0.56	-0.28	-0.37	-0.41	-0.19	0.04
cce_3585	-	hypothetical protein	1.18	-0.61	-1.28	-1.34	-0.73	0.31	1.26	-0.7	-1.04	-1.05	-0.5	0.04
cce_3591	pyrH	uridylate kinase	-1.4	-0.77	-0.31	1.23	-0.54	-1.35	-1.63	-0.48	-0.3	1.06	-0.24	-1.09
cce_3592	frr	ribosome recycling factor	-1.66	-0.8	-0.35	1.28	-0.53	-1.35	-1.78	-0.5	-0.3	1.13	-0.24	-1.14
cce_3605	-	putative nodulation efficiency protein, NfeD	0.13	-0.33	-0.56	-0.4	0.17	0.79	0.16	-0.32	-0.51	-0.29	-0.08	0.61
cce_3612	gap	glyceraldehyde-3-phosphate dehydrogenase	1.57	-1.01	-1.78	-2.23	-2.26	0.94	1.71	-0.98	-2.02	-1.99	-1.88	0.5
cce_3616	-	hypothetical protein	0.54	-0.29	-0.29	-0.37	-0.09	0.24	0.66	-0.25	-0.23	-0.33	-0.05	0.17
cce_3625	-	hypothetical protein	0.02	-1.21	-1.37	-0.84	0.32	0.5	0.01	-1.36	-1.73	-1.01	0.18	0.37
cce_3626	-	ATPase	0.54	-0.84	-0.96	-1.01	0.52	0.53	0.56	-1.1	-1.44	-1	0.38	0.38
cce_3627	-	hypothetical protein	-0.09	-0.94	-1.69	-2.96	0.08	0.51	0.13	-1.29	-1.83	-2.96	-0.15	0.26
cce_3629	-	hypothetical protein	0.72	-0.21	-0.53	-0.4	-0.46	0.44	0.5	-0.17	-0.35	-0.37	-0.33	0.3
cce_3631	-	hypothetical protein	-0.28	-0.18	-0.03	0.3	-0.08	-0.21	-0.33	-0.08	-0.02	0.29	0.06	-0.14
cce_3633	psb27	photosystem II 11 kD protein	-2.98	-2.05	-1.31	1.27	-0.07	-1.31	-2.86	-1.53	-1.19	1.25	0.14	-1.01
cce_3636	-	hypothetical protein	-0.61	-0.04	0.86	0.15	0.34	-0.78	-0.94	0.03	0.51	0.14	0.14	-1.06
cce_3641	-	ABC transporter ATP-binding protein	-0.16	-0.37	-0.09	0.2	0.36	0.14	-0.15	-0.22	-0.1	0.08	0.36	0.16
cce_3651	oppC	peptide transport system permease	-0.4	-0.44	-0.18	0.34	0.24	0.1	-0.33	-0.28	-0.19	0.29	0.28	0.18
cce_3672	-	putative Tic22-like protein	-1.14	-1.44	-0.97	0.52	0.54	0.02	-1.26	-1.2	-1.15	0.37	0.73	0.21
cce_3673	-	putative Tic22-like protein	-0.68	-0.95	-0.21	0.27	0.44	0.18	-0.8	-0.69	-0.04	0.3	0.53	0.34
cce_3677	cbiM	cobalamin (vitamin B12) biosynthesis	1.18	-0.49	-1.21	-1.56	-1.29	1.03	1.28	-0.41	-1.1	-1.33	-1.06	0.68
cce_3678	-	hypothetical protein	1.2	-0.38	-0.69	-1.1	-0.92	0.74	1.26	-0.3	-0.7	-0.87	-0.71	0.33
cce_3679	cbiQ2	putative cobalt ABC transporter permease	0.32	-0.03	-0.12	-0.24	-0.32	0.28	0.45	-0.05	-0.14	-0.17	-0.13	0.13
cce_3685	-	hypothetical protein	1.35	-0.73	-1.69	-2.12	-1.81	1.14	1.49	-0.75	-1.63	-1.77	-1.45	0.77
cce_3701	-	hypothetical protein	0.95	-0.82	-1.41	-1.4	-0.99	1.05	0.95	-0.67	-1.07	-1.37	-0.93	0.92
cce_3702	cobA	uroporphyrin-III C-methyltransferase	0.99	-0.29	-0.66	-0.58	-0.62	0.65	0.95	-0.27	-0.45	-0.47	-0.51	0.38
cce_3724	-	putative FKBP-type peptidyl-prolyl cis-trans isomerase	0.99	-0.02	-1.29	-1.17	-1.59	0.97	1.04	0.09	-1.25	-1.01	-1.34	0.84
cce_3730	-	hypothetical protein	-0.74	-0.7	0	0.27	0.2	-0.14	-0.99	-0.67	0.04	0.2	0.24	-0.02
cce_3734	-	hypothetical protein	-1.44	-1.09	-0.49	0.37	0.37	-0.03	-1.38	-0.77	-0.39	0.4	0.29	0.2
cce_3746	gnd	6-phosphogluconate dehydrogenase	1.61	-0.18	-3.46	-4.86	-3.86	0.02	1.68	-0.21	-4.03	-4.64	-3.93	-0.38
cce_3754	-	phytoene desaturase	-0.37	0.1	0.29	0.5	-0.15	-0.2	-0.46	0.22	0.28	0.53	0.15	-0.03
cce_3756	-	hypothetical protein	-1.2	-0.43	0.28	0.98	-0.73	-1.02	-1.17	-0.1	0.2	0.73	-0.28	-0.91
cce_3762	-	hypothetical protein	-0.49	-0.42	-0.21	0.38	0.29	-0.15	-0.58	-0.27	-0.21	0.31	0.39	-0.02
cce_3763	-	flavin-binding family monooxygenase	-0.66	-0.65	-0.28	0.24	0.27	-0.08	-0.66	-0.41	-0.27	0.24	0.43	0.11
cce_3822	ppc	phosphoenolpyruvate carboxylase	0.96	-0.26	-0.55	-0.74	-0.53	0.66	1.03	-0.23	-0.55	-0.64	-0.46	0.35
cce_3848	-	sulfatase	0	-0.25	-0.07	0.19	0.32	0.34	0.04	-0.1	-0.09	0.14	0.25	0.27
cce_3875	-	hypothetical protein	-0.42	0.11	0.18	0.42	-0.01	-0.27	-0.5	0.39	0.22	0.35	0.12	-0.11
cce_3897	-	hypothetical protein	-0.69	-0.97	-0.45	-0.05	0.56	0.38	-0.68	-0.74	-0.38	0	0.44	0.43
cce_3898	-	hypothetical protein	-0.91	-1.3	-0.75	0.03	0.76	0.3	-0.94	-1.01	-0.69	0.03	0.64	0.38
cce_3908	-	hypothetical protein	-0.79	-0.855	-0.515	0.6	0.185	-0.085	-0.84	-0.615	-0.435	0.525	0.26	0.07
cce_3927	-	hypothetical protein	-2.67	-3.14	-1.94	0.44	0.56	0.47	-2.55	-2.86	-1.87	0.42	0.69	0.65
cce_3930	-	hypothetical protein	-0.48	-0.55	0.14	0.57	-0.44	-0.4	-0.64	-0.44	0.24	0.58	-0.13	-0.38
cce_3933	accA	acetyl-CoA carboxylase carboxyltransferase subunit alpha	-0.16	0.28	0.46	-0.1	-0.52	-0.5	-0.25	0.58	0.56	-0.01	-0.34	-0.55
cce_3935	folE1	GTP cyclohydrolase I	-0.73	0.29	1.04	0.22	-0.85	-0.99	-0.75	0.41	1.18	0.27	-0.56	-0.84
cce_3941	-	alpha amylase	0.52	1.35	0.48	-0.97	-0.94	-0.91	0.45	1.42	0.35	-0.8	-0.77	-0.85
cce_3951	glyA	serine hydroxymethyltransferase	1.08	0.06	-0.89	-0.91	-0.77	0.46	1.07	0.07	-0.75	-0.8	-0.76	0.25
cce_3956	-	hypothetical protein	0.13	-0.63	-0.25	-0.39	0.27	0.42	0.17	-0.53	-0.29	-0.47	0.2	0.37
cce_3960	-	two-component response regulator	-0.62	-0.22	-0.02	0.47	-0.17	-0.24	-0.59	-0.05	-0.02	0.33	-0.06	-0.22
cce_3961	hypC	putative hydrogenase expression/formation protein	0.85	0.18	-0.12	-1.06	-0.35	0.16	0.95	-0.07	-0.36	-0.97	-0.32	0.15
cce_3974	glpX	fructose 1,6-bisphosphatase II	-2.85	-0.82	0.13	1.38	-0.88	-2.4	-3.03	-0.34	0.2	1.22	-0.58	-2.11
cce_3981	-	ArsR family transcriptional regulator	-0.6	-0.04	0.07	0.44	-0.05	-0.32	-0.78	0.16	0.15	0.41	0	-0.29
cce_3988	trxA2	thioredoxin	-0.43	0.11	0.21	0.28	-0.47	-0.61	-0.54	0.32	0.29	0.25	-0.39	-0.59
cce_3995	-	hypothetical protein	-0.54	-0.64	-0.26	0.36	0.14	-0.01	-0.61	-0.49	-0.19	0.35	0.25	0.07
cce_4003	asnB	asparagine synthetase B	0.93	0.04	-0.5	-0.52	-0.67	0.44	0.93	0.06	-0.35	-0.34	-0.33	0.35
cce_4038	rps11	30S ribosomal protein S11	0.34	0.65	0.25	-0.29	-0.64	-0.34	0.33	0.68	0.2	-0.26	-0.55	-0.42
cce_4039	rpoA	DNA-directed RNA polymerase subunit alpha	0.35	0.88	0.26	-0.32	-0.9	-0.46	0.33	0.83	0.25	-0.25	-0.78	-0.53
cce_4040	rplQ	50S ribosomal protein L17	0.39	0.74	0.2	-0.41	-0.73	-0.37	0.37	0.72	0.1	-0.43	-0.71	-0.45
cce_4041	truA	tRNA pseudouridine synthase A	0.45	0.69	0.075	-0.34	-0.495	-0.25	0.375	0.605	0.005	-0.335	-0.41	-0.265
cce_4042	rpl13	50S ribosomal protein L13	0.395	0.585	0.065	-0.22	-0.405	-0.215	0.32	0.58	-0.04	-0.225	-0.305	-0.235
cce_4043	rpsI	30S ribosomal protein S9	0.38	0.49	0.03	-0.25	-0.43	-0.22	0.32	0.55	-0.03	-0.3	-0.36	-0.26
cce_4049	-	acyl-CoA dehydrogenase	-0.83	-0.81	-0.26	0.8	0.31	-0.84	-1.2	-0.91	-0.59	0.57	0.08	-0.7
cce_4078	-	hypothetical protein	-0.03	-0.82	-0.44	-0.35	0.55	0.53	0.09	-0.73	-0.35	-0.3	0.17	0.31
cce_4095	-	hypothetical protein	0.12	-1.14	-0.93	-1.22	-0.37	1.27	0.4	-0.87	-0.93	-1	-0.29	0.95
cce_4116	-	hypothetical protein	-0.7	-0.37	-0.02	0.52	0.07	-0.29	-0.75	-0.14	0.03	0.44	0.26	-0.21
cce_4117	acp	acyl carrier protein	-1.36	-0.4	-0.18	0.88	-0.37	-0.96	-1.57	-0.12	-0.18	0.89	-0.15	-0.87
cce_4118	fabF	3-oxoacyl-(acyl carrier protein) synthase II	-1.22	-0.39	-0.25	0.82	-0.22	-0.75	-1.27	-0.2	-0.12	0.83	-0.07	-0.68
cce_4122	chlG	bacteriochlorophyll/chlorophyll a synthase	-0.67	0.13	0.59	0.37	-0.31	-0.68	-0.82	0.32	0.74	0.4	-0.14	-0.53
cce_4142	sigG	RNA polymerase sigma factor RpoE	-2.45	-2.03	-0.565	1.125	0.045	-1.345	-2.65	-1.95	-0.625	1.02	0.255	-1.035
cce_4150	-	hypothetical protein	1.48	0.24	-0.6	-0.79	-0.68	0.36	1.27	0.14	-0.45	-0.46	-0.51	0.3
cce_4152	aspS	aspartyl-tRNA synthetase	0.91	0.19	-0.21	-0.24	-0.48	0.36	0.82	0.24	-0.14	-0.11	-0.28	0.24
cce_4153	-	hypothetical protein	1.53	-1.16	-1.93	-2.27	-2.21	1.21	1.7	-1.04	-1.72	-1.78	-1.68	0.74
cce_4173	-	two-component response regulator	0.05	0.44	0.53	0.22	-0.22	-0.28	-0.06	0.43	0.45	0.15	0	-0.19
cce_4186	-	glycosyl transferase family protein	-0.33	-0.64	-0.31	0.16	0.41	0.23	-0.42	-0.45	-0.3	0.06	0.34	0.23
cce_4187	-	peptide chain release factor 2	-0.74	-0.62	-0.13	0.35	0.26	-0.16	-0.87	-0.43	-0.12	0.38	0.37	-0.04
cce_4214	-	hypothetical protein	-0.61	-0.6	-0.24	0.49	0.2	-0.04	-0.73	-0.42	-0.25	0.48	0.32	0.11
cce_4219	pgk	phosphoglycerate kinase	-2.79	-1.69	-0.59	1.47	-0.42	-2.2	-2.77	-1.26	-0.63	1.3	-0.09	-1.99
cce_4258	valS	valyl-tRNA synthetase	-0.43	-0.39	-0.09	0.4	0.29	0.03	-0.48	-0.13	0.1	0.43	0.39	0.21
cce_4268	cbiT	precorrin-6B methylase	-0.61	0.07	0.45	0.33	-0.33	-0.62	-0.69	0.2	0.3	0.3	-0.18	-0.56
cce_4280	ccmM	carbon dioxide concentrating mechanism protein	-1.87	-0.31	-0.02	0.76	-0.08	-0.94	-2	0.11	-0.08	0.75	0.14	-0.88
cce_4281	ccmL	carbon dioxide concentrating mechanism protein	-2.19	-0.22	0.08	0.76	-0.15	-1.02	-2.29	0.21	0.04	0.71	0.1	-0.96
cce_4282	ccmK1	carbon dioxide concentrating mechanism protein	-2.24	-0.23	0.08	0.74	-0.19	-1.07	-2.43	0.21	0.02	0.68	0.02	-1.06
cce_4291	-	protease	-0.12	-0.45	0.01	0.27	0.2	0	-0.22	-0.41	-0.09	0.13	0.33	0.05
cce_4299	ndhD1	NAD(P)H-quinone oxidoreductase subunit 4	1.13	-1.21	-1.84	-2.33	-1.82	1.41	1.37	-1.34	-2.13	-1.91	-1.58	1.12
cce_4314	argJ	bifunctional ornithine acetyltransferase/N-acetylglutamate synthase	1.23	0.16	-0.93	-1.01	-0.94	0.62	1.18	0.04	-0.76	-0.77	-0.76	0.39
cce_4334	-	hypothetical protein	0.31	0.55	0.04	-0.32	-0.21	0.01	0.41	0.27	0.11	-0.18	-0.16	-0.04
cce_4340	-	hypothetical protein	0.91	-0.29	-0.73	-0.33	-0.1	0.44	0.93	-0.14	-0.33	-0.19	-0.11	0.4
cce_4353	glsF	ferredoxin-dependent glutamate synthase	1.005	0.265	-0.625	-1.205	-0.435	0.615	1.005	0.07	-0.69	-1.1	-0.535	0.46
cce_4354	purH	bifunctional phosphoribosylaminoimidazolecarboxamide formyltransferase/IMP cyclohydrolase	1.22	0.48	-0.43	-0.87	-0.91	0.34	1.33	0.4	-0.43	-0.72	-0.68	0.14
cce_4355	-	hypothetical protein	0.5	0.44	-0.42	-0.63	-0.16	0.17	0.33	0.23	-0.21	-0.42	-0.56	0.17
cce_4356	-	malic enzyme	0.48	0.25	-0.01	-0.25	0.01	0.15	0.52	0.05	0.05	-0.15	-0.06	0.17
cce_4370	argG	argininosuccinate synthase	1.16	0.06	-0.86	-1.83	-1.44	0.7	1.19	0.1	-0.79	-1.69	-1.4	0.4
cce_4383	-	hypothetical protein	-0.75	-0.93	-0.34	0.44	0.56	0.02	-0.68	-0.67	-0.28	0.39	0.58	0.16
cce_4385	-	cation-transporting P-type ATPase	0.4	-0.11	-0.09	-0.31	-0.18	0.22	0.48	-0.17	-0.14	-0.3	-0.09	0.12
cce_4391	-	guanosine-3	1.32	0.28	-0.31	-0.98	-0.9	0.27	1.45	0.2	-0.23	-0.83	-0.69	0.03
cce_4395	-	putative Rieske 2Fe-2S family protein	-0.69	-0.65	-0.25	0.56	0.25	-0.51	-0.71	-0.63	-0.17	0.56	0.31	-0.29
cce_4397	-	rfrA pentapeptide repeat-containing protein	-0.32	-0.2	0.01	0.24	-0.04	-0.09	-0.38	0.03	0.01	0.26	0.14	0.01
cce_4400	ilvD	dihydroxy-acid dehydratase	0.76	0.86	-0.4	-0.86	-0.78	0.25	0.83	0.98	-0.47	-0.68	-0.54	0.11
cce_4432	glnA	glutamine synthetase	0.62	0.51	-1	-0.95	-1.17	0.89	0.59	0.7	-1.41	-0.8	-1.03	0.73
cce_4438	clpX	ATP-dependent protease ATP-binding subunit ClpX	0.07	0.44	0.47	-0.23	-0.24	-0.42	0	0.46	0.46	-0.18	-0.32	-0.52
cce_4441	psbN	photosystem II protein	-0.56	-0.66	-0.43	0.31	0.34	0.01	-0.54	-0.53	-0.24	0.31	0.37	0.12
cce_4445	-	hypothetical protein	-0.8	-0.18	-0.02	0.22	-0.08	-0.37	-0.92	0.02	0.15	0.26	-0.05	-0.32
cce_4446	petN	cytochrome b6-f complex subunit PetN	-1.02	-0.22	-0.01	0.3	-0.08	-0.35	-1.01	0.02	0.18	0.32	-0.09	-0.25
cce_4463	tyrA	arogenate dehydrogenase	0.21	-0.06	-0.26	-0.19	-0.14	0.37	0.24	-0.03	-0.17	-0.18	-0.14	0.3
cce_4478	ilvG	acetolactate synthase 3 catalytic subunit	0.63	0.2	-0.27	-0.48	-0.7	0.17	0.89	0.11	-0.34	-0.43	-0.62	0.02
cce_4482	atp1	ATP synthase subunit 1	-2.67	-0.52	-0.16	1.17	-0.52	-1.87	-2.7	-0.1	-0.1	1.18	-0.44	-1.71
cce_4483	atpI	F0F1 ATP synthase subunit A	-2.12	-0.42	-0.35	1.17	-0.56	-1.97	-2.29	-0.01	-0.4	1.16	-0.41	-1.73
cce_4484	atpH	F0F1 ATP synthase subunit C	-2.21	-0.22	0.02	1.04	-0.87	-2.07	-2.36	0.42	0.03	0.92	-0.82	-1.94
cce_4485	atpG	F0F1 ATP synthase subunit B	-1.86	-0.04	-0.12	1.1	-0.82	-1.84	-1.94	0.42	-0.23	1.04	-0.65	-1.71
cce_4489	atpC1	F0F1 ATP synthase subunit gamma	-2.14	0	-0.2	1.17	-1.21	-1.93	-2.17	0.43	-0.3	1.12	-0.95	-1.77
cce_4490	-	hypothetical protein	-1.33	-1.1	0.47	0.23	0.2	-0.28	-1.24	-0.59	0.58	0.39	0.14	-0.34
cce_4494	-	hypothetical protein	-0.23	-0.36	-0.22	0.17	0.11	0.13	-0.18	-0.25	-0.2	0.12	0.28	0.18
cce_4518	psbK	photosystem II reaction center protein K	-2.19	-1.23	-0.19	0.85	0.03	-0.68	-2.34	-0.95	-0.04	0.82	0.13	-0.45
cce_4522	-	ferredoxin	-0.4	-0.31	0.02	0.28	0.24	-0.06	-0.46	-0.07	0.01	0.16	0.16	0
cce_4540	ftsW	putative cell division protein	-1.16	-1.29	-0.67	0.82	0.4	-0.81	-1.14	-0.95	-0.63	0.85	0.61	-0.51
cce_4571	sqdB	sulfolipid biosynthesis protein	-1.26	0.36	0.13	0.72	-0.9	-1.21	-1.46	0.63	0.12	0.65	-0.48	-1.07
cce_4599	-	putative cytochrome oxidase assembly	1.19	-0.03	-0.88	-2.01	-1.42	0.86	1.14	-0.43	-1.36	-1.78	-1.51	0.39
cce_4603	-	hypothetical protein	-0.26	-0.51	-0.25	0.31	0.55	0.44	-0.14	-0.32	-0.27	0.26	0.67	0.53
cce_4604	-	putative nucleotidyltransferase/Poly(A) polymerase	0.38	-0.19	-0.32	-0.12	0.11	0.23	0.48	-0.14	-0.31	-0.15	0.04	0.14
cce_4627	tktA	transketolase	-1.52	0.53	0.31	0.74	-0.85	-1.71	-1.63	0.93	0.34	0.61	-0.67	-1.51
cce_4636	-	rfrA pentapeptide repeat-containing protein	-0.09	0.46	0.38	0.07	-0.22	-0.34	-0.17	0.52	0.34	0.04	-0.17	-0.35
cce_4637	-	N-acetyl-glucosamine-6-phosphate deacetylase	0.2	0.65	0.29	-0.1	-0.22	-0.26	0.16	0.38	0.32	0.01	-0.24	-0.24
cce_4654	-	group 1 glycosyl transferase	-0.26	-0.15	-0.14	0.26	0.06	-0.07	-0.28	-0.07	0.07	0.33	0.24	0.09
cce_4680	psbZ	photosystem II reaction center protein Z	-1.67	-0.92	0.07	0.62	0.24	-0.87	-1.84	-0.68	0.17	0.59	0.31	-0.64
cce_4687	talA	transaldolase AB family	1.99	-0.25	-1.78	-2.58	-2.42	0.1	2.01	-0.31	-2.13	-2.3	-2.15	-0.27
cce_4688	-	hypothetical protein	0.59	0	-0.16	-0.32	-0.43	0.31	0.66	0.06	-0.03	-0.18	-0.25	0.2
cce_4695	-	hypothetical protein	-0.22	-0.51	-0.28	-0.03	0.34	0.54	-0.19	-0.42	-0.31	-0.01	0.36	0.36
cce_4698	-	hypothetical protein	-0.73	0.02	0.1	0.73	-0.24	-0.45	-0.8	0.26	0.21	0.74	-0.02	-0.3
cce_4700	-	hypothetical protein	-0.29	0.1	0.33	0.09	-0.06	-0.22	-0.39	0.11	0.3	0.16	-0.08	-0.16
cce_4702	feoA3	ferrous iron transport protein A	0.56	-0.1	-0.18	-0.25	-0.25	0.7	0.71	0.06	-0.09	-0.17	-0.15	0.59
cce_4712			0.18	0.44	-0.08	-0.39	-0.34	-0.13	0.24	0.22	0.11	-0.21	-0.19	-0.02
cce_4730	-	hypothetical protein	-1.59	-0.72	0	0.59	0.35	-0.8	-1.58	-0.26	0.14	0.56	0.33	-0.67
cce_4732	-	hypothetical protein	0.88	0.56	0.03	-0.77	-0.57	0.05	0.47	0.04	0.09	-0.6	-0.44	0.13
cce_4740	-	hypothetical protein	-0.42	-0.56	-0.15	0.45	0.3	-0.39	-0.62	-0.39	-0.18	0.51	0.43	-0.2
cce_4743	pgl	6-phosphogluconolactonase	0.92	-0.18	-0.38	-0.44	-0.36	0.56	0.98	-0.13	-0.35	-0.28	-0.21	0.38
cce_4744	-	hypothetical protein	-1.03	-1.39	-0.94	0.4	0.47	0.35	-0.9	-1.06	-0.75	0.32	0.57	0.47
cce_4757	cobU	adenosylcobinamide kinase/adenosylcobinamide-phosphate guanylyltransferase	1.38	-0.12	-0.82	-0.94	-0.94	0.26	1.47	-0.17	-0.71	-0.87	-0.74	-0.02
cce_4758	-	fructose-1,6-bisphosphatase	1.68	-0.37	-1.41	-1.51	-1.56	0.62	1.84	-0.36	-1.33	-1.24	-1.2	0.24
cce_4762	petL	cytochrome b6-f complex subunit PetL	-0.66	-0.29	0.2	0.24	0.01	-0.47	-0.75	-0.21	0.32	0.29	0.03	-0.33
cce_4884		chromosome partitioning protein, ParB family	-0.53	-0.39	-0.36	0.35	0.07	-0.36	-0.55	-0.28	-0.24	0.28	0.08	-0.25
cce_5089		putative transposase	0.8	0.22	-0.11	-0.62	-0.57	0.26	0.77	-0.02	-0.02	-0.37	-0.46	0.2
cce_5143		hypothetical protein; contains low-density lipoprotein receptor YWTD repeat domains	-1.02	-0.75	-0.6	0.41	0.28	-0.09	-1.03	-0.65	-0.52	0.43	0.63	0.09
cce_5153		probable chromosome partitioning protein, ParA family	-0.52	0.35	0.82	0	-0.6	-0.95	-0.82	0.64	1	0.18	-0.4	-0.78
cce_5154		hypothetical protein	-0.03	0.36	0.39	0.08	-0.05	-0.11	-0.05	0.49	0.51	0.12	0.01	-0.07
cce_5288		hypothetical protein	0.03	-0.76	-0.72	-0.5	0.18	0.72	0.09	-0.68	-0.44	-0.4	0.14	0.72
cce_5302		hypothetical protein	-1.49	-2.34	-2.75	-3.33	-0.37	1.76	-1.56	-2.11	-3.01	-3.2	-0.43	1.88

## Sheet: Model2
cce_0002			-0.07	0.14	-0.06	-0.73	-0.48	-0.4	-0.11	-0.26	0.15	-0.64	-0.54	-0.36
cce_0009	-	hypothetical protein	0.61	0.48	0.02	-0.34	-0.15	-0.11	0.58	0.34	0.06	-0.19	-0.03	-0.06
cce_0019	-	hypothetical protein	-1.6	-1.53	0	0.73	0.09	-0.17	-1.72	-1.04	0.09	0.66	0.18	0.05
cce_0021	-	hypothetical protein	0.06	-0.18	-0.14	-0.34	-0.1	0.12	0.18	0.06	0.06	-0.41	-0.25	0
cce_0029	-	rfrA pentapeptide repeat-containing protein	-1.98	-1.23	0.92	0.58	0.12	-1.28	-1.97	-0.88	1.2	0.46	-0.27	-1.25
cce_0032	feoB1	ferrous iron transport protein B	0.99	0.08	-0.02	-0.42	-0.23	-0.03	0.99	-0.07	-0.06	-0.38	-0.25	-0.21
cce_0033	feoA1	ferrous iron transport protein A	1.16	-0.29	-0.49	-0.8	-0.13	0.43	1.2	-0.35	-0.22	-0.6	-0.31	0.18
cce_0034	-	hypothetical protein	0.25	0.4	0.3	-0.31	0.01	-0.04	0.34	0.2	0.43	-0.3	-0.24	-0.1
cce_0035	-	hypothetical protein	0.52	0.06	0.04	-0.12	-0.06	0.14	0.52	0.07	0.03	-0.12	-0.02	0.03
cce_0036	ald	alanine dehydrogenase	-0.1	-0.35	-0.19	-0.23	0.35	0.47	-0.06	-0.19	-0.18	-0.15	0.28	0.44
cce_0040	mtfB	mannosyl transferase B	0.44	0.54	0.23	-0.02	0.03	-0.09	0.38	0.38	0.49	0.05	0.16	0.05
cce_0042	-	histidinol-phosphate phosphatase	-0.18	-0.31	-0.18	-0.32	0.24	0.72	-0.15	-0.31	-0.18	-0.2	0.21	0.63
cce_0043	gmhA	phosphoheptose isomerase	-0.76	-1.2	-0.51	-0.72	0.41	1.02	-0.84	-1.13	-0.57	-0.69	0.23	0.97
cce_0044	-	putative GDP-L-fucose synthase	-0.77	-1.1	-0.88	-0.39	0.6	0.53	-0.83	-1.37	-0.8	-0.41	0.54	0.65
cce_0052	-	hypothetical protein	-0.27	0.03	0	0.51	0.11	-0.24	-0.31	0.14	-0.02	0.31	0.09	-0.19
cce_0053	-	hypothetical protein	-0.19	0.17	0.21	0.39	0.06	-0.17	-0.2	0.24	0.12	0.26	0.03	-0.16
cce_0064	argC	N-acetyl-gamma-glutamyl-phosphate reductase	0.17	-0.38	-0.13	-0.29	-0.13	0.32	0.18	-0.32	0	-0.23	0	0.26
cce_0071	-	hypothetical protein	0.13	0.42	0.19	-0.055	-0.105	-0.06	0.175	0.49	0.265	-0.06	-0.035	-0.045
cce_0072	-	UPF YGGT-containing protein	-1.32	-1.18	-0.4	0.17	0.48	0.2	-1.25	-0.87	-0.33	0.11	0.46	0.28
cce_0073	-	hypothetical protein	-0.83	-0.57	-0.16	0.67	0.06	-0.18	-0.86	-0.25	-0.04	0.6	0.12	-0.12
cce_0078	-	chloride channel protein	0.99	-0.31	-0.23	-0.43	-0.37	0.34	1.1	-0.26	-0.23	-0.3	-0.18	0.15
cce_0080	ctpB	carboxyl-terminal protease	-0.54	-0.62	-0.39	0.23	0.42	0.16	-0.74	-0.6	-0.55	0.23	0.55	0.25
cce_0081	rpsN	30S ribosomal protein S14	-0.17	0.53	0.28	-0.1	-0.57	-0.61	-0.25	0.71	0.28	0.09	-0.44	-0.62
cce_0082	-	hypothetical protein	-0.28	-0.2	0.03	0.2	-0.07	-0.21	-0.43	-0.13	-0.04	0.14	0.09	-0.12
cce_0083	aat	leucyl/phenylalanyl-tRNA--protein transferase	0.26	0.59	0.29	-0.24	-0.44	-0.35	0.05	0.43	0.26	-0.08	-0.45	-0.37
cce_0085	-	hypothetical protein	0	-0.31	-0.18	0.21	0.22	-0.17	-0.12	-0.21	-0.11	0.26	0.38	-0.08
cce_0087	-	metallophosphoesterase	-0.29	-0.29	-0.15	0.35	0.08	0	-0.41	-0.16	-0.09	0.34	0.19	0.11
cce_0093	-	hypothetical protein	0.97	0.41	-0.24	-0.64	-0.88	0.28	1.03	0.21	-0.19	-0.51	-0.62	0.1
cce_0094	-	hypothetical protein	1.19	0.23	-0.51	-0.56	-0.59	0.28	1.22	0.1	-0.36	-0.4	-0.39	0.08
cce_0099	nblA1	phycobilisome degradation protein	1.32	0.3	-0.38	-1.44	-0.97	-0.1	1.48	-0.1	-0.68	-1.59	-1.13	-0.04
cce_0103	rpiA	ribose-5-phosphate isomerase A	-0.6	0.2	0.2	0.65	-0.95	-0.9	-0.71	0.43	0.2	0.63	-0.61	-0.75
cce_0107	-	reverse transcriptase	0.15	-0.49	-0.34	-0.21	0.38	0.21	0.06	-0.49	-0.09	-0.25	0.34	0.23
cce_0108	-	hypothetical protein	0.25	0.16	0.34	0.11	-0.4	-1.52	0.06	0.11	0.51	0.07	-0.13	-1.11
cce_0110	-	hypothetical protein	0.35	0.52	0.25	-0.33	-0.22	-0.1	0.41	0.32	0.26	-0.36	-0.23	-0.18
cce_0111	-	hypothetical protein	0.4	0.46	0.26	-0.34	-0.27	-0.14	0.39	0.24	0.16	-0.36	-0.28	-0.25
cce_0112	-	hypothetical protein	-0.08	0.58	0.21	0.09	-0.16	-0.27	-0.13	0.63	0.32	0.06	-0.12	-0.2
cce_0113	-	putative transport protein	-0.08	0.68	0.41	0.14	-0.17	-0.38	-0.18	0.69	0.32	-0.03	-0.17	-0.4
cce_0116	-	hypothetical protein	-2.45	-0.13	1.11	0.54	-0.39	-2.71	-2.79	0.08	1.31	0.52	-0.34	-2.3
cce_0118	-	hypothetical protein	0.64	-0.3	-0.24	-0.37	-0.22	0.84	0.73	-0.17	-0.2	-0.23	-0.12	0.59
cce_0119	-	hypothetical protein	1.75	-0.67	-1.7	-2.23	-1.85	0.62	1.93	-0.81	-1.8	-1.92	-1.56	0.28
cce_0123	thiL	thiamine monophosphate kinase	0.18	0.51	0.44	-0.27	-0.33	-0.4	0.07	0.38	0.41	-0.19	-0.18	-0.38
cce_0125	cutA	divalent-cation tolerance protein	-0.29	-0.35	-0.11	0.49	0.31	-0.03	-0.36	-0.06	-0.05	0.39	0.2	0.02
cce_0127	-	glucosyl transferase	-0.49	-0.72	-0.31	0.31	0.31	0.13	-0.53	-0.43	-0.23	0.28	0.41	0.3
cce_0128	-	hypothetical protein	-0.19	0.36	0.33	0.07	-0.05	-0.29	-0.36	0.23	0.51	0.16	0.08	-0.21
cce_0135	-	putative rehydrin	0.41	0.86	-1.12	-0.96	-1.36	0.79	0.19	1.13	-1.32	-0.94	-1.19	0.67
cce_0138	-	hypothetical protein	-0.68	-1.11	-0.82	0.05	0.51	0.38	-0.64	-0.77	-0.74	0.06	0.66	0.48
cce_0146	-	RNA-binding protein	0.55	0.37	0.42	-0.86	-1.04	0	0.25	0.43	0.48	-0.66	-1.09	-0.13
cce_0155	lrtA	light repressed protein	0.55	0.29	-0.34	-1.24	-0.47	0.72	0.75	0.4	-0.12	-1.22	-1.01	0.26
cce_0161	-	hypothetical protein	-0.56	-0.41	-0.3	0.87	0.25	-0.35	-0.6	-0.18	-0.29	0.6	-0.15	-0.37
cce_0167	-	hypothetical protein	0.37	-0.1	-0.12	-0.08	-0.12	0.2	0.47	-0.05	-0.08	-0.05	-0.04	0.08
cce_0168	-	hypothetical protein	-1.11	-0.54	-0.79	-0.2	0.66	0.34	-0.91	-0.95	-0.85	-0.25	-0.1	0.34
cce_0172	hemL	glutamate-1-semialdehyde aminotransferase	-0.19	0.65	0.62	-0.23	-0.41	-0.74	-0.24	0.88	0.74	-0.35	-0.44	-0.69
cce_0173	-	putative methionine sulfoxide reductase B	-0.65	-0.48	-0.21	0.03	0.49	0.1	-0.49	-0.33	0.23	0.02	0.49	0.3
cce_0174	gst1	glutathione S-transferase	-0.84	-0.44	0.01	0.11	0.49	0.12	-0.69	-0.37	0.1	0.12	0.4	0.34
cce_0183	spoIID	sporulation protein	-0.74	-1.09	-0.66	-0.73	0.08	1.04	-0.69	-0.71	-0.65	-0.45	0.28	1.13
cce_0193	-	hypothetical protein	-0.1	-0.24	-0.46	0.09	0.66	0.28	-0.19	-0.07	-0.27	0.02	0.27	0.06
cce_0198	ntcB	LysR family transcriptional regulator	0.66	0.6	0.27	-0.13	-0.02	-0.03	0.84	0.38	0.2	-0.1	-0.04	-0.05
cce_0199	chlI	magnesium chelatase, ATPase subunit I	-0.13	0.33	0.35	0.34	-0.5	-0.38	-0.31	0.37	0.08	0.24	-0.36	-0.32
cce_0202	-	NifS-like class-V aminotransferase, cysteine desulfurase	-0.17	-0.01	0.22	-0.15	-0.06	-0.12	-0.27	-0.01	0.34	-0.07	-0.03	-0.09
cce_0204	-	AMP-dependent synthetase and ligase	-0.42	-0.36	-0.37	0.6	0	-0.31	-0.49	-0.32	-0.26	0.31	-0.24	-0.25
cce_0205	-	hypothetical protein	0.97	-0.3	-0.66	-0.66	-0.01	0.66	1.03	-0.55	-0.78	-0.51	-0.64	0.33
cce_0210	-	cysteine synthase A	-0.3	0.25	0.55	-0.09	-0.35	-0.34	-0.36	0.48	0.78	0.04	-0.3	-0.31
cce_0212	-	hypothetical protein	-0.06	-0.22	-0.19	0.19	0.29	0.4	0.04	0	-0.08	0.18	0.23	0.32
cce_0217	rpsD	30S ribosomal protein S4	-0.1	0.18	0.01	-0.24	-0.36	0.03	-0.17	0.33	0.07	-0.08	-0.22	0.05
cce_0218	-	hypothetical protein	-0.05	0.35	0.05	-0.27	-0.31	0.04	-0.1	0.29	0.03	-0.17	-0.23	0.06
cce_0219	rps1-1	30S ribosomal protein S1	-0.13	0.18	0.08	0.28	-0.72	-0.36	0.01	0.34	0.05	0.24	-0.73	-0.4
cce_0220	-	two-component sensor histidine kinase	0.67	0.24	-0.12	-0.53	0.25	0.13	0.58	0.17	-0.04	-0.37	-0.16	-0.13
cce_0223	rplL	50S ribosomal protein L7/L12	-0.88	1.44	0.53	-0.89	-1.24	-0.98	-0.81	1.8	0.45	-0.68	-1.12	-0.89
cce_0224	rplJ	50S ribosomal protein L10	-0.71	1.8	0.58	-1.54	-2.42	-1.43	-0.66	2.24	0.38	-1.07	-1.69	-1.3
cce_0232	argH	argininosuccinate lyase	1.05	-0.08	-0.79	-0.67	-0.5	0.65	0.98	-0.05	-0.72	-0.54	-0.35	0.47
cce_0233	-	hypothetical protein	0.97	-0.05	-0.34	-0.52	-0.34	0.62	0.88	0.02	-0.45	-0.38	-0.2	0.45
cce_0234	-	hypothetical protein	0.18	-0.63	-0.39	0.02	0.09	0.31	0.17	-0.52	-0.44	0	0.29	0.22
cce_0235	-	hypothetical protein	0.19	0.11	-0.41	-0.02	0.5	0.05	0.18	0.05	-0.45	-0.23	-0.07	-0.32
cce_0246	-	DNA starvation/stationary phase protection protein Dps	-0.17	-0.02	0.56	0.15	0.06	-0.69	-0.18	0.11	0.66	0.13	0.02	-0.6
cce_0247	-	hypothetical protein	-0.74	-1.19	-1.05	-0.44	0.76	0.69	-0.61	-0.97	-1.04	-0.41	0.71	0.59
cce_0248	-	putative alpha-isopropylmalate/homocitrate synthase family transferase	0.72	0.25	-0.39	-0.56	-0.58	0.33	0.78	0.18	-0.37	-0.5	-0.53	0.12
cce_0252	-	hypothetical protein	-0.54	-1	-0.54	0.32	0.39	0.47	-0.65	-0.51	-0.38	0.3	0.44	0.52
cce_0255	-	hypothetical protein	0.53	-0.4	-0.59	-0.14	-0.15	0.41	0.47	-0.26	-0.41	-0.02	0.1	0.46
cce_0258	cysH	phosphoadenosine phosphosulfate reductase	0.69	0.32	0.08	-0.65	-0.52	-0.05	0.79	0.25	-0.06	-0.56	-0.48	-0.16
cce_0259	-	hypothetical protein	-1.61	-0.85	0.87	0.38	-0.18	-1.24	-1.53	-0.48	0.94	0.63	-0.42	-1.07
cce_0260	engA	GTP-binding protein EngA	0.57	1.08	0.18	-0.48	-0.41	-0.24	0.51	0.68	0.12	-0.25	-0.2	-0.16
cce_0262	-	hypothetical protein	-1.3	-0.78	-0.25	-0.07	0.32	0.12	-1.28	-0.84	-0.27	-0.2	-0.07	0.17
cce_0263	aroQ	3-dehydroquinate dehydratase	-0.23	-0.16	0.06	-0.03	0.43	0.23	-0.31	-0.12	0.09	0.05	0.26	0.2
cce_0266	-	hypothetical protein	-0.3	-0.29	0.02	0.18	0.25	0.16	-0.28	-0.11	0.06	0.2	0.3	0.26
cce_0269	-	hypothetical protein	-0.55	-0.74	-0.35	-0.49	0.38	0.68	-0.53	-0.6	-0.29	-0.44	0.2	0.65
cce_0270	-	hypothetical protein	-0.33	-0.43	-0.22	-0.45	0.28	0.56	-0.3	-0.6	-0.35	-0.42	0.33	0.59
cce_0273	-	hypothetical protein	0.39	0.41	0.07	-0.28	0.12	-0.03	0.36	0.2	0.2	-0.21	-0.09	-0.07
cce_0277	rne	ribonuclease E	0.52	0.51	0.27	-0.29	0.07	0.04	0.46	0.42	0.2	-0.18	-0.06	-0.13
cce_0287	-	proton extrusion protein PcxA	0.57	-0.15	-0.22	-0.27	-0.21	0.27	0.59	-0.09	-0.15	-0.23	-0.19	0.09
cce_0289	-	two-component response regulator	-0.22	-0.04	0.14	0.34	-0.03	-0.19	-0.33	0.12	0.14	0.23	-0.11	-0.25
cce_0290	rpsU	30S ribosomal protein S21	-0.76	-0.03	0.41	-0.13	-0.19	-0.2	-0.83	0.23	0.57	-0.07	-0.24	-0.21
cce_0291	-	hypothetical protein	-0.99	-0.81	-0.44	0.72	0.27	-0.46	-1.04	-0.7	-0.49	0.52	0.71	-0.19
cce_0292	pdhA	pyruvate dehydrogenase E1 component alpha subunit	-0.4	0.29	0.1	0.38	-0.42	-0.47	-0.53	0.43	0.03	0.32	-0.15	-0.38
cce_0293	asd	aspartate-semialdehyde dehydrogenase	-0.39	-0.01	0.05	0.14	0.07	-0.18	-0.51	0.19	0.17	0.18	0.17	-0.09
cce_0294	dapA	dihydrodipicolinate synthase	-0.21	0.29	0.33	-0.13	-0.14	-0.29	-0.32	0.24	0.51	0.01	0	-0.18
cce_0295	-	hypothetical protein	-0.33	0.46	0.48	0.06	-0.28	-0.67	-0.42	0.46	0.59	0.03	-0.25	-0.59
cce_0298	rpaA	two-component response regulator	-2.5	-2.33	-0.7	-0.59	0.51	1.06	-2.09	-2.28	-0.69	-0.63	0.57	1.1
cce_0301	-	hypothetical protein	-0.35	-0.19	-0.09	0.4	-0.05	-0.07	-0.34	-0.06	-0.04	0.33	0.08	-0.02
cce_0302	cmpD	bicarbontate transport system ATP-binding protein	-1.15	-1.34	-1.12	-1.42	1.18	0.19	-1.12	-1.18	-1.16	-1.1	1.21	0.16
cce_0303	cmpC	bicarbontate transport system ATP-binding protein	-1.14	-1.36	-0.95	-1.12	1.14	0.14	-1.23	-0.94	-0.92	-0.65	1.41	0.34
cce_0304	cmpB	bicarbontate transport system permease	-1.66	-1.73	-1.31	-1.53	1.12	0.07	-1.41	-1	-0.98	-1.08	1.51	0.36
cce_0305	cmpA	bicarbontate transport system substrate-binding protein	-0.42	-0.53	-0.18	-0.56	0.65	0.02	-0.48	-0.37	-0.37	-0.4	0.85	0.27
cce_0306	-	hypothetical protein	0.93	-0.28	-0.39	-0.73	-0.46	0.26	0.89	-0.32	-0.3	-0.65	-0.37	0.15
cce_0307	thiOG	bifunctional glycine oxidase/thiamine biosynthesis protein	0.62	0.65	0.04	-0.42	-0.31	0.25	0.57	0.59	0.06	-0.32	-0.23	0.17
cce_0308	-	hypothetical protein	0.05	0.28	-0.02	-0.37	-0.08	-0.1	-0.06	0.32	0.04	-0.31	-0.32	-0.26
cce_0309	hisH	imidazole glycerol phosphate synthase subunit HisH	0.47	-0.11	-0.38	-0.44	-0.42	0.19	0.62	-0.17	-0.35	-0.44	-0.4	0.08
cce_0311	-	hypothetical protein	-0.37	-0.36	-0.26	0.31	0.13	-0.07	-0.41	-0.2	-0.17	0.19	0.16	-0.07
cce_0312	-	hypothetical protein	-0.37	-0.38	-0.28	0.2	0.21	-0.01	-0.44	-0.31	-0.28	0.16	0.17	-0.01
cce_0313	-	solute-binding family protein 3	-0.97	-0.78	-0.45	0.69	0.57	-0.12	-0.95	-0.42	-0.31	0.59	0.64	0.04
cce_0315	chlM	Mg-protoporphyrin IX methyl transferase	-0.46	0.61	0.16	0.23	-0.56	-0.59	-0.49	0.71	0.11	0.2	-0.37	-0.51
cce_0316	-	serin-threonin phosphatase	-0.1	0.5	0.21	-0.05	-0.32	-0.27	-0.2	0.55	0.24	-0.01	-0.11	-0.24
cce_0317	-	hypothetical protein	-1.16	-0.7	0.11	0.4	-0.15	0.04	-1.04	-0.42	0.22	0.45	0.33	0.29
cce_0319	-	S-layer protein	0.08	-0.81	-0.56	-1.44	0.46	1.22	0.13	-0.83	-0.69	-1.25	-0.02	0.83
cce_0320	por	protochlorophyllide oxidoreductase	-1.28	-0.87	-0.22	1.11	-0.27	-1.22	-1.44	-0.64	-0.21	0.89	-0.08	-1.13
cce_0329	-	sodium-dependent transporter	-0.34	-0.33	-0.27	-0.18	0.04	0.28	-0.35	-0.23	-0.25	-0.15	0.25	0.32
cce_0333	-	hypothetical protein	-0.67	-0.87	-0.61	0.12	0.24	0.37	-0.61	-0.56	-0.47	0.08	0.53	0.5
cce_0335	-	putative chromosome segregation and condensation protein ScpA	-0.12	-0.26	-0.1	0.06	0.24	0.33	-0.09	-0.1	-0.12	0.03	0.27	0.36
cce_0336	-	mannose-1-phosphate guanyltransferase	-0.48	0.51	0.13	0.41	-0.47	-0.54	-0.56	0.5	0.11	0.39	-0.16	-0.45
cce_0339	-	hypothetical protein	-1	-1.16	-0.65	0.36	0.46	-0.5	-0.97	-0.69	-0.54	0.36	0.67	-0.31
cce_0340	-	hypothetical protein	-0.38	-0.52	-0.26	0.39	0.21	-0.22	-0.4	-0.31	-0.27	0.38	0.37	-0.07
cce_0342	-	ABC transporter ATP-binding protein	0.18	0.51	0.13	0.07	-0.07	-0.12	0.22	0.36	0.43	0.17	0.19	0.09
cce_0351	-	hypothetical protein	-0.23	-0.56	-0.41	1.31	-0.02	-0.81	-0.64	-0.35	-0.43	0.9	-0.6	-0.79
cce_0352	-	hypothetical protein	0.06	-0.11	0	0.61	0.11	-0.12	0	0.09	0.01	0.56	0	-0.09
cce_0356	-	hypothetical protein	-0.02	-0.05	-0.02	0.53	0.11	-0.07	-0.04	0.07	0.02	0.57	0.03	-0.07
cce_0358	-	transposase	0.03	0.345	0.21	-0.015	-0.245	-0.255	-0.045	0.23	0.335	0.11	-0.08	-0.1
cce_0360	-	hypothetical protein	-0.25	-0.31	-0.06	0.41	0.32	0.05	-0.3	-0.06	-0.04	0.33	0.24	0.05
cce_0362	-	putative exonuclease SbcC	-0.27	-0.45	-0.19	0.14	0.41	0.26	-0.25	-0.15	-0.09	0.07	0.35	0.29
cce_0364	-	hypothetical protein	-0.76	-0.71	-0.45	0.65	0.29	-0.02	-0.76	-0.32	-0.26	0.63	0.45	0.12
cce_0365	-	histidine triad family protein	-0.46	-0.08	-0.02	0.61	-0.23	-0.42	-0.56	0.21	0.08	0.62	0.01	-0.26
cce_0366	-	hypothetical protein	-0.63	-0.48	-0.1	0.66	-0.08	-0.33	-0.71	-0.21	-0.15	0.63	0.2	-0.12
cce_0367	-	hypothetical protein	-0.77	-0.55	-0.11	0.61	-0.03	-0.28	-0.74	-0.38	-0.19	0.55	0.39	-0.02
cce_0370	-	protease	-0.51	-0.33	0.06	0.35	-0.02	-0.11	-0.59	-0.22	0.29	0.33	0.03	-0.03
cce_0371	matE2	DNA-damage-inducible/multi anti extrusion protein	-0.28	-0.14	-0.08	0.38	0.17	-0.26	-0.22	-0.1	0.04	0.29	0.18	-0.2
cce_0374	rffM	UDP-N-acetyl-D-mannosaminuronic acid transferase	-0.37	-0.35	-0.195	0.37	-0.05	-0.24	-0.38	-0.21	-0.135	0.365	0.085	-0.125
cce_0375	-	hypothetical protein	-0.61	-0.63	-0.34	0.75	0.09	-0.41	-0.66	-0.41	-0.23	0.69	0.26	-0.24
cce_0379	-	putative methyltransferase	-0.49	-0.4	-0.17	0.82	-0.02	-0.22	-0.52	-0.11	-0.18	0.61	0.15	-0.13
cce_0384	-	deoxyuridine 5	-0.5	0.15	0.56	0.31	-0.22	-0.43	-0.68	0.22	0.39	0.36	-0.02	-0.24
cce_0387	-	putative cytidine/deoxycytidylate deaminase	-0.34	-0.13	-0.01	0.16	0.26	0.12	-0.32	0.08	0.03	0.14	0.21	0.14
cce_0389	-	hypothetical protein	-0.38	-0.04	-0.14	0.1	-0.22	-0.33	-0.51	-0.03	0	0.11	-0.07	-0.17
cce_0392	psbT	photosystem II reaction center protein T	-1.41	-0.51	-0.04	0.12	-0.05	-0.2	-1.47	-0.4	0.08	0.1	-0.03	-0.04
cce_0394	npl	glycoside hydrolase family protein	0.01	0.39	0.21	0.11	-0.31	-0.39	0.02	0.39	0.32	0.14	-0.06	-0.24
cce_0396	fumC	fumarate hydratase	0.59	-0.135	-0.185	-0.165	-0.275	0.285	0.765	-0.11	-0.185	-0.15	-0.18	0.085
cce_0397	-	hypothetical protein	0.3	-0.03	-0.09	-0.26	-0.23	0.3	0.4	-0.1	-0.12	-0.22	-0.13	0.14
cce_0398	-	hypothetical protein	0.39	-0.26	-0.13	-0.34	-0.37	0.61	0.53	-0.14	-0.16	-0.24	-0.18	0.38
cce_0399	natB	branched chain amino acid ABC transporter periplasmic-binding protein	0.27	0.12	0.01	-0.65	-0.01	0.27	0.16	-0.01	0.03	-0.47	0.03	0.33
cce_0402	spoU	tRNA/rRNA methyltransferase	0.01	0.75	0.41	-0.33	-0.14	-0.35	0.23	0.47	0.51	-0.3	-0.02	-0.2
cce_0403	-	hypothetical protein	1.25	0.41	-0.34	-0.52	-0.42	0.01	1.02	0.25	0.34	-0.43	-0.21	-0.02
cce_0405	mmsB	putative 3-hydroxyisobutyrate dehydrogenase	0.11	-0.1	-0.2	-0.01	0.34	0.42	0.21	-0.01	-0.06	0.06	0.13	0.28
cce_0409	-	hypothetical protein	-0.51	-0.84	-0.69	-0.08	0.54	0.42	-0.45	-0.8	-0.56	-0.06	0.23	0.25
cce_0420	gspE	general secretion pathway protein E	-0.37	-0.59	-0.42	0.98	0.15	-0.83	-0.53	-0.51	-0.63	0.71	-0.46	-0.77
cce_0429	-	putative chromosome segregation and condensation protein ScpB	-0.3	0.07	0.24	0.01	0.13	-0.25	-0.42	-0.05	0.31	0.07	0.19	-0.04
cce_0432	-	hypothetical protein	1.53	-0.82	-2.02	-2.5	-1.68	0.59	1.67	-1	-1.88	-2.34	-1.63	0.36
cce_0433	-	hypothetical protein	0.23	-0.34	0.28	-0.59	-0.13	-0.06	0	-0.39	0.55	-0.58	-0.3	-0.39
cce_0435	kaiB3	circadian clock protein	1.57	-0.07	-1.68	-2.54	-1.48	0.78	1.5	-0.47	-1.62	-2.3	-1.45	0.53
cce_0436	-	hypothetical protein	1.59	0.14	-0.26	-0.6	-0.55	-0.03	1.35	-0.02	-0.23	-0.48	-0.34	-0.19
cce_0437	-	hypothetical protein	-2.59	-2.43	-2.02	0.57	1.09	-0.57	-2.56	-2.19	-2.01	0.45	0.95	-0.41
cce_0439	-	hypothetical protein	-0.59	-0.65	-0.35	0.32	0.42	0.06	-0.7	-0.42	-0.3	0.38	0.38	0.11
cce_0441	psb29	Thf1-like protein	-0.5	-0.07	0.15	0.68	-0.19	-0.44	-0.65	0.22	0.19	0.65	-0.05	-0.28
cce_0443	-	hypothetical protein	0.36	-0.07	0.04	-0.21	-0.02	0.43	0.4	-0.01	-0.07	-0.24	-0.02	0.22
cce_0445	cheW	chemotaxis protein	-0.32	-0.34	-0.39	1.06	0.17	-0.49	-0.42	-0.24	-0.35	0.67	-0.38	-0.44
cce_0446	-	two-component response regulator	-0.35	-0.48	-0.65	1.23	0.15	-0.78	-0.55	-0.43	-0.51	0.92	-0.64	-0.71
cce_0449	-	hypothetical protein	0.43	0.46	0.22	-0.19	-0.17	-0.09	0.39	0.39	0.14	-0.19	-0.12	-0.17
cce_0452	-	hypothetical protein	-0.42	-0.43	-0.19	0.41	0.37	0.04	-0.41	-0.17	-0.08	0.33	0.38	0.12
cce_0453	-	putative transcriptional regulator AbrB	-0.81	-0.55	0.27	0.32	-0.07	-0.31	-0.89	-0.33	0.4	0.29	-0.17	-0.3
cce_0454	-	hypothetical protein	-0.21	-0.43	-0.03	0.38	0.11	-0.01	-0.29	-0.22	0.05	0.38	0.15	-0.05
cce_0455	-	hypothetical protein	0.13	-0.24	0.04	0.03	0.27	0.36	0.18	-0.1	0.2	0.07	0.26	0.35
cce_0459	-	hypothetical protein	1.1	-0.15	-0.35	-0.7	-0.54	0.61	1.15	-0.07	-0.29	-0.55	-0.52	0.35
cce_0460	fabI	enoyl-(acyl carrier protein) reductase	-0.87	-0.36	-0.26	0.19	0.08	-0.16	-0.92	0.12	-0.07	0.16	0.38	0.12
cce_0461	ntcA	nitrogen-responsive regulatory protein	-0.68	-0.82	-0.22	0.26	0.41	0.31	-0.72	-0.59	-0.15	0.26	0.52	0.43
cce_0462	-	hypothetical protein	-0.26	-0.46	0.01	0.24	0.29	0.32	-0.32	-0.15	0.16	0.3	0.25	0.36
cce_0470	-	hypothetical protein	-0.28	-0.93	-0.68	-0.25	0.33	0.53	-0.3	-1.56	-1.01	-0.31	0.51	0.54
cce_0471	-	hypothetical protein	-0.21	-0.21	-0.28	0.35	0.1	0.18	-0.23	-0.2	-0.26	0.14	0.16	0.22
cce_0477	-	hypothetical protein	-0.56	-0.76	-0.26	0.64	0.27	-0.08	-0.6	-0.43	-0.17	0.59	0.27	0.06
cce_0478	-	hypothetical protein	-0.34	-0.46	-0.07	0.65	0.05	-0.24	-0.32	-0.26	-0.02	0.49	0.02	-0.15
cce_0481	-	hypothetical protein	0.38	-0.2	-0.63	-0.52	-0.11	0.68	0.29	-0.1	-0.38	-0.38	-0.19	0.57
cce_0482	-	putative heavy metal transport/detoxification protein	1.16	-0.24	-0.52	-0.55	-0.4	0.57	1.22	-0.15	-0.44	-0.35	-0.35	0.45
cce_0488	-	hypothetical protein	-0.09	0.65	0.43	0.07	-0.28	-0.4	-0.04	0.62	0.51	0.15	-0.19	-0.27
cce_0490	gshB	glutathione synthetase	-0.22	0.35	0.38	-0.23	-0.32	-0.32	-0.3	0.31	0.32	-0.2	-0.19	-0.25
cce_0491	grxC1	glutaredoxin	-0.22	0.44	0.53	-0.13	-0.38	-0.38	-0.27	0.37	0.42	-0.05	-0.28	-0.32
cce_0492	-	hypothetical protein	-0.12	-0.31	-0.31	-0.09	0.37	0.35	-0.14	-0.38	-0.2	-0.13	0.28	0.45
cce_0493	ptpS	6-pyruvoyl-tetrahydropterin synthase	-0.5	-0.4	-0.16	0.52	0.12	0.17	-0.41	-0.19	-0.13	0.39	0.13	0.22
cce_0495	-	hypothetical protein	-0.25	-0.86	-0.43	-0.82	0.11	1.1	-0.12	-0.57	-0.55	-0.67	0.21	0.99
cce_0507	-	hypothetical protein	0.12	0.62	0.24	-0.1	-0.11	-0.34	-0.09	0.47	0.38	0.12	0.05	-0.14
cce_0510	thrB	homoserine kinase	-0.1	-0.3	-0.08	0.12	0.13	0.17	-0.15	-0.1	0.07	0.24	0.24	0.29
cce_0513	-	hypothetical protein	-0.43	-0.48	-0.4	0.5	0.17	-0.03	-0.38	-0.25	-0.26	0.37	0.23	-0.01
cce_0514	-	hypothetical protein	-0.24	-0.3	-0.22	0.39	0.08	-0.06	-0.22	-0.15	-0.18	0.33	0.1	-0.04
cce_0515	-	group 1 glycosyl transferase	-0.31	-0.23	-0.3	0.47	0.1	-0.04	-0.26	-0.1	-0.14	0.35	0.14	-0.01
cce_0516	-	group 1 glycosyl transferase	-0.95	-0.9	-0.6	1.02	0.1	-0.35	-0.77	-0.48	-0.43	0.83	0.28	-0.22
cce_0517	-	hypothetical protein	-0.36	-0.4	-0.28	0.45	0.06	-0.15	-0.42	-0.28	-0.23	0.45	0.29	-0.03
cce_0519	-	hypothetical protein	-0.35	-0.33	-0.25	0.1	0.38	-0.05	-0.36	-0.22	-0.24	0.09	0.35	0.03
cce_0525	-	hypothetical protein	-1.91	-1.79	-1.43	1.36	-0.16	-1.26	-1.73	-1.31	-1.17	1.3	0.13	-0.99
cce_0526	-	hypothetical protein	-1.53	-1.63	-1.11	1.27	-0.15	-0.99	-1.53	-1.24	-1.19	1.11	0.24	-0.63
cce_0527	-	hypothetical protein	-0.58	-0.71	-0.36	0.91	-0.025	-0.325	-0.575	-0.465	-0.43	0.71	0.12	-0.245
cce_0528	-	hypothetical protein	-0.65	-0.67	-0.38	0.95	-0.09	-0.33	-0.61	-0.36	-0.32	0.81	0.09	-0.17
cce_0536	-	hypothetical protein	0.75	1.4	-0.9	-2.05	-1.92	-0.07	0.65	1.74	-0.99	-1.76	-1.71	-0.29
cce_0537	-	hypothetical protein	-2	0.05	1.13	-0.19	-0.54	-0.96	-1.93	0.67	1.39	-0.18	-0.45	-0.82
cce_0541	-	hypothetical protein	0.54	0.03	-0.28	0.03	-0.45	0.51	0.67	0.08	-0.16	0.09	-0.31	0.39
cce_0545	-	putative nitrogenase-associated protein	1.27	1.49	0.61	-1.71	-1.98	-2.12	1.56	0.77	0.05	-1.4	-1.37	-1.61
cce_0546	-	hypothetical protein	1.36	1.4	0.44	-1.63	-1.73	-1.58	1.58	0.69	-0.11	-1.24	-1.18	-1.32
cce_0547	-	nifT/fixU	1.06	1.81	0.71	-3.46	-4.07	-4.02	1.15	1.36	0.13	-3.17	-3.64	-3.76
cce_0548	nifZ	iron-sulfur cofactor synthesis protein	1	1.87	0.68	-3.22	-3.96	-3.71	1.16	1.33	0.08	-3.04	-3.44	-3.51
cce_0549	aksA	trans-homoaconitate synthase	1.16	1.6	0.67	-2.34	-2.67	-2.94	1.24	1	0.09	-2.06	-2.11	-2.57
cce_0550	-	hypothetical protein	1.37	1.4	0.6	-2.6	-2.53	-2.75	1.39	0.78	-0.06	-2.19	-2.18	-2.45
cce_0552	-	hypothetical protein	1.19	1.47	0.74	-3.84	-3.02	-3.08	1.21	1.02	0.1	-3.47	-2.63	-2.97
cce_0553	cysE2	serine O-acetyltransferase	0.82	1.94	1.12	-4.63	-4.77	-4.51	0.91	1.38	0.38	-4.11	-3.89	-4.2
cce_0554	nifB	nitrogenase cofactor biosynthesis protein	0.82	1.44	0.69	-4.86	-4.24	-4.95	0.98	1.07	0.02	-4.61	-4.27	-4.56
cce_0555	-	hypothetical protein	1	1.48	0.76	-4.88	-4.41	-4.91	1.11	1.09	0.1	-4.58	-4.31	-4.68
cce_0556	-	4Fe-4S ferredoxin	0.92	1.47	0.76	-4.58	-3.94	-4.69	1.05	1.07	0.19	-4.51	-4.21	-4.45
cce_0557	nifS	nitrogenase cofactor synthesis protein	1.12	1.47	0.81	-3.58	-3.09	-3.46	1.29	0.89	0.08	-3.4	-3.09	-3.18
cce_0558	nifU	iron-sulfur cluster assembly protein	1.28	1.48	0.78	-4.36	-4.23	-4.25	1.53	0.95	0.12	-4.04	-3.65	-3.95
cce_0559	nifH	nitrogenase iron protein	0.05	1.36	0.64	-4.41	-4.2	-5.14	0.25	1.22	0.23	-4.75	-4.69	-5.03
cce_0560	nifD	nitrogenase molybdenum-iron protein subunit alpha	0.54	1.38	0.45	-3.69	-2.77	-5.17	0.43	1.17	-0.09	-3.83	-3.61	-4.45
cce_0561	nifK	nitrogenase molybdenum-iron protein subunit beta	0.98	1.55	0.38	-5.35	-4.97	-6.04	0.94	1.12	-0.23	-5.24	-5.07	-5.65
cce_0562	-	hypothetical protein	1.54	1.43	0.48	-3.44	-3.34	-3.19	1.51	0.62	-0.34	-2.81	-2.69	-2.95
cce_0563	nifE	nitrogenase molybdenum-iron cofactor biosynthesis protein	1.18	1.5	0.83	-3.92	-3.89	-3.87	1.38	0.92	0.26	-3.5	-3.43	-3.52
cce_0564	nifN	nitrogenase molybdenum-cofactor biosynthesis protein NifN	1.43	1.44	0.64	-3.22	-3.46	-2.8	1.6	0.76	0	-2.87	-2.64	-2.5
cce_0565	nifX	nitrogen fixation protein	1.25	1.41	0.56	-5.3	-5.49	-5.18	1.39	0.9	-0.03	-4.89	-4.76	-4.9
cce_0566	-	hypothetical protein	1.4	1.23	0.52	-5.06	-5.1	-5	1.43	0.77	0	-4.54	-4.5	-4.76
cce_0567	-	hypothetical protein	1.45	1.14	0.46	-4.26	-3.96	-4.48	1.4	0.71	-0.13	-3.98	-3.78	-4.21
cce_0568	nifW	nitrogenase stabilizing/protective protein	1.2	1.17	0.43	-4.19	-3.83	-4.46	1.15	0.63	-0.16	-3.96	-3.8	-4.21
cce_0569	hesA	putative molybdenum cofactor biosynthesis/nitrogen fixation-like protein	1.37	1.4	0.6	-4.16	-4.31	-4.57	1.37	0.83	-0.02	-3.77	-3.76	-4.19
cce_0570	hesB	Fe-S cluster biosynthesis nitrogen fixation-like protein	1.19	1.19	0.47	-3.74	-3.18	-3.83	1.16	0.72	-0.2	-3.73	-3.4	-3.75
cce_0571	-	2Fe-2S ferredoxin	0.85	1.71	0.89	-4.91	-5.61	-5.74	0.81	1.34	0.33	-4.76	-5.09	-5.42
cce_0572	-	hypothetical protein	1.39	1.14	0.36	-1.13	-1.29	-1.23	1.37	0.62	0.1	-0.81	-0.81	-0.97
cce_0574	-	HSR1-like GTP-binding protein	1.57	1.21	0.72	-2.96	-3.05	-2.82	1.51	0.73	0.12	-2.63	-2.37	-2.64
cce_0575	feoB2	ferrous iron transport protein B	1.61	1.28	0.66	-2.23	-2.58	-2.1	1.52	0.65	0.06	-1.79	-1.76	-1.79
cce_0576	feoA2	ferrous iron transport protein A	1.47	1.16	0.49	-1.69	-1.83	-1.94	1.39	0.66	0.09	-1.28	-1.35	-1.5
cce_0577	-	hypothetical protein	1.36	1.25	0.52	-1.42	-1.6	-1.38	1.26	0.57	0.07	-1.13	-1.05	-1.17
cce_0578	-	putative molybdate ABC transporter permease	1.07	1.13	0.63	-1.17	-1.06	-1.03	0.96	0.63	0.18	-0.93	-0.82	-0.91
cce_0579	fdxB	4Fe-4S ferredoxin	-0.31	1.86	1.31	-2.13	-4.33	-4.87	-0.38	1.73	0.94	-2.6	-4.14	-4.61
cce_0580	vapB	putative virulence associated protein B	0.74	0.9	0.62	-0.91	-0.41	-0.37	0.6	0.42	0.25	-0.75	-0.53	-0.35
cce_0584	-	hypothetical protein	0.92	-0.06	-0.23	-0.57	-0.33	0.34	0.99	-0.03	-0.09	-0.37	-0.09	0.31
cce_0585	-	hypothetical protein	0.57	0.06	0.02	-0.19	-0.19	0.04	0.59	0.08	0.03	-0.12	-0.09	-0.05
cce_0586	-	hypothetical protein	1.8	-1.41	-2.47	-3.15	-2.92	0.68	2.16	-1.21	-1.85	-2.89	-2.49	0.16
cce_0587	-	hypothetical protein	0.46	-0.01	0	-0.17	-0.09	0.44	0.6	-0.03	-0.06	-0.13	-0.11	0.18
cce_0588	-	hypothetical protein	-0.37	-0.45	-0.1	0.39	0.19	0.16	-0.42	-0.07	0.01	0.46	0.35	0.25
cce_0589	-	cytochrome c family protein	0	-0.05	-2.03	-2.42	0.79	0.22	0.07	-0.25	-1.96	-1.43	1.05	0.66
cce_0590	petE	plastocyanin	-1.72	-0.33	-0.02	0.59	-0.25	-0.59	-1.86	-0.01	0.09	0.51	-0.25	-0.6
cce_0593	-	protease	1.12	0.48	-0.22	-0.99	0.48	-0.3	0.84	0.11	-0.15	-0.98	-0.42	-0.76
cce_0598	-	hypothetical protein	-1.04	-1.85	-1.46	0.25	0.33	0.64	-0.94	-1.65	-1.52	0.23	0.58	0.64
cce_0601	sigE	group 2 sigma-70 RNA polymerase sigma factor E	1.08	-0.21	-1.84	-2.23	0.34	0.9	0.87	-0.6	-1.68	-2.3	-0.5	0.63
cce_0602	-	CAB/ELIP/HLIP family protein	-0.35	-0.21	-0.1	0.81	-0.45	-0.32	-0.38	-0.2	-0.16	0.77	-0.18	-0.18
cce_0603	ndhF3	NAD(P)H-quinone oxidoreductase subunit F	-1.05	-1.25	-0.79	-0.28	0.82	-0.21	-1.07	-0.81	-0.82	-0.13	1.09	0.09
cce_0604	ndhD3	NAD(P)H-quinone oxidoreductase subunit M	-1.07	-1.33	-0.79	-0.205	0.87	-0.06	-1.12	-0.915	-0.81	0.085	1.15	0.21
cce_0605	cupA	constitutive low affinity CO2 uptake protein	-0.88	-0.92	-0.69	-0.08	0.76	-0.06	-0.82	-0.65	-0.64	0.16	1.12	0.15
cce_0606	pgm	phosphoglucomutase	-0.59	0.37	0.19	0.66	-0.41	-0.53	-0.67	0.46	0.1	0.58	-0.07	-0.35
cce_0607	-	putative ribonuclease H	0.12	-0.45	-0.38	-0.31	0.35	0.38	0.12	-0.45	-0.49	-0.35	0.28	0.5
cce_0608	-	hypothetical protein	-0.9	-1.02	-0.69	0.61	0.43	0.23	-0.87	-0.73	-0.76	0.41	0.7	0.33
cce_0610	-	hypothetical protein	-0.5	-0.6	-0.24	0.42	0.25	-0.04	-0.49	-0.26	-0.15	0.42	0.29	0.04
cce_0623	pnp	polynucleotide phosphorylase/polyadenylase	-0.38	0.3	0.23	0.01	-0.25	-0.12	-0.3	0.43	0.32	-0.07	-0.23	-0.12
cce_0628	ilvH	acetolactate synthase 3 regulatory subunit	0.92	-0.27	-0.69	-0.98	-0.45	0.54	1.08	-0.33	-0.55	-0.95	-0.48	0.35
cce_0629	-	putative CP12	-0.77	-1.06	-0.65	0.06	0.21	0.47	-0.64	-0.84	-0.44	0	0.11	0.51
cce_0630	-	putative peptidase M50	-0.26	-0.38	-0.19	0.28	0.09	0.2	-0.21	-0.23	-0.14	0.24	0.23	0.29
cce_0631	-	hypothetical protein	0.38	0.51	0.13	-0.12	-0.07	-0.04	0.3	0.27	0.13	-0.14	0	-0.07
cce_0632	-	hypothetical protein	-0.4	1.28	0.15	-0.14	-0.62	-0.5	-0.41	1.37	0.13	-0.06	-0.27	-0.39
cce_0636	psbA5	photosystem II D1 protein	-2.98	-2.13	-1	-0.06	0.4	0.33	-2.57	-2.41	-1.08	-0.02	0.68	0.58
cce_0638	-	putative reverse transcriptase	-0.07	-0.37	-0.29	0.1	0.58	0.29	-0.05	-0.46	-0.16	0.04	0.54	0.32
cce_0642	-	hypothetical protein	0.77	-0.16	-0.225	-0.38	-0.21	0.39	0.85	-0.165	-0.175	-0.265	-0.13	0.245
cce_0643	-	hypothetical protein	1.16	-0.52	-0.81	-1.35	-0.56	0.6	1.37	-0.6	-0.68	-1.26	-0.51	0.53
cce_0644	sigB	RNA polymerase sigma factor	-0.5	-0.68	-0.17	0.26	0.39	-0.04	-0.5	-0.83	-0.17	0.16	0.18	0.05
cce_0649	-	hypothetical protein	-0.875	-2.05	-1.935	-0.305	0.405	0.83	-0.81	-2.435	-2.075	-0.425	0.46	0.83
cce_0650	-	UPF YGGT-containing protein	-0.23	0.13	0.3	0.19	-0.01	-0.4	-0.31	0.19	0.43	0.2	0.08	-0.21
cce_0654	petF2	2Fe-2S ferredoxin	-0.75	0.34	0.28	0.25	-0.19	-0.65	-0.93	0.55	0.39	0.26	-0.24	-0.62
cce_0658	-	hypothetical protein	-0.47	0.21	0.43	0.37	-0.2	-0.49	-0.72	0.33	0.39	0.43	0	-0.39
cce_0659	psbC	photosystem II CP43 protein, chlorophyll-binding protein CP43	-2.48	-1.61	-0.59	0.58	0.3	-0.24	-2.51	-1.39	-0.46	0.46	0.48	-0.04
cce_0660	psbD1	photosystem II D2 protein	-1.86	-1.05	-0.39	0.24	0.16	0.2	-1.73	-1.13	-0.5	0.08	0.28	0.27
cce_0662	-	hypothetical protein	-0.56	-0.47	-0.15	-0.09	0.53	0.45	-0.47	-0.31	-0.05	-0.07	0.33	0.39
cce_0663	sdhA	succinate dehydrogenase flavoprotein subunit	0.6	0.6	-0.46	-0.61	-0.53	0.49	0.73	0.56	-0.16	-0.44	-0.36	0.4
cce_0666	pgi	glucose-6-phosphate isomerase	1.53	0.08	-0.83	-1.32	-1.34	0.3	1.82	0.23	-0.77	-1.12	-1.05	-0.01
cce_0668	-	hypothetical protein	0.91	0.51	-0.14	-0.43	-0.38	0	0.94	0.33	-0.15	-0.27	-0.21	-0.08
cce_0669	pfkA1	6-phosphofructokinase	0.7	0.25	-0.52	-0.86	-0.71	0.79	0.8	0.17	-0.37	-0.75	-0.57	0.43
cce_0678	-	two-component response regulator	-0.45	-0.23	0.05	0.56	0.27	-0.15	-0.61	0.05	0.05	0.41	0.14	-0.07
cce_0679	-	ferredoxin-like protein	-0.45	-0.49	-0.33	0.74	0.48	-0.19	-0.39	-0.17	-0.25	0.32	-0.11	-0.28
cce_0685	sufB	cysteine desulfurase activator complex subunit SufB	1.43	0.87	0.59	-1.05	-1.9	-1.01	1.29	0.49	0.41	-0.9	-1.25	-0.8
cce_0686	sufC	iron-sulfur assembly ATPase	1.22	0.76	0.42	-0.59	-1.21	-0.73	1.1	0.38	0.13	-0.49	-0.76	-0.63
cce_0688	ndk	nucleoside diphosphate kinase	-0.78	-0.2	-0.29	0.5	-0.27	-0.34	-0.94	0.07	-0.29	0.48	-0.07	-0.21
cce_0704	tsf	elongation factor TS	-0.65	0.7	0.13	0.38	-0.62	-0.71	-0.8	0.9	0.13	0.39	-0.46	-0.61
cce_0705	rpsB	30S ribosomal protein S2	0.01	0.9	0.4	0	-0.81	-0.78	-0.26	1.12	0.41	0.12	-0.58	-0.74
cce_0707	glmM	phosphoglucosamine mutase	-0.86	-1.105	-0.825	-0.81	0.45	0.785	-0.82	-0.785	-0.765	-0.55	0.63	0.89
cce_0708	-	leucyl aminopeptidase	-0.26	0.47	0.29	0.25	-0.49	-0.33	-0.31	0.6	0.37	0.33	-0.25	-0.28
cce_0709	-	hypothetical protein	-2.25	-1.4	-0.07	1.12	0.02	-0.81	-1.98	-0.84	-0.24	0.8	0.26	-0.78
cce_0710	-	hypothetical protein	-2.02	-1.46	-0.08	1	-0.03	-1.24	-2.03	-1.26	-0.18	0.81	0.21	-1
cce_0711	-	group 1 glycosyl transferase	0.77	0.49	0.21	-0.26	-0.15	-0.07	0.72	0.26	0.07	-0.26	-0.1	-0.1
cce_0720	-	peptidoglycan-binding M23B family peptidase	-3.23	-3.27	-2.43	0.96	0.48	0	-2.96	-2.85	-2.63	0.74	0.72	0.33
cce_0726	-	serine/threonine protein kinase	-0.04	-0.155	-0.03	0.46	0.165	-0.1	-0.1	-0.025	-0.07	0.345	-0.06	-0.095
cce_0728	-	hypothetical protein	-0.24	-0.01	0.1	0.3	-0.19	-0.22	-0.4	-0.03	0.06	0.16	-0.07	-0.13
cce_0734	-	hypothetical protein	-0.06	-0.79	-0.61	-0.87	-0.83	1.33	0.03	-0.57	-0.63	-0.64	-0.54	1.14
cce_0735	lpdA	dihydrolipoamide dehydrogenase	-0.13	0.295	0.125	0.32	-0.09	-0.15	-0.14	0.515	0.19	0.29	-0.005	-0.105
cce_0736	psbX	photosystem II protein X	-2.27	-1.53	-0.68	0.62	0.23	-0.21	-2.35	-1.24	-0.53	0.61	0.17	-0.05
cce_0740	-	hypothetical protein	-0.09	-0.32	-0.09	0	0.24	0.23	-0.1	-0.22	-0.1	-0.04	0.28	0.25
cce_0741	-	hypothetical protein	-0.8	-0.58	0.19	0.27	0.45	-0.05	-0.76	-0.56	0.18	0.28	0.42	0.06
cce_0742	-	hypothetical protein	-0.57	-0.62	-0.25	0.24	0.38	0.14	-0.48	-0.35	-0.09	0.17	0.4	0.22
cce_0743	-	serine/threonine protein kinase	-0.45	0.24	0.19	0.31	-0.29	-0.43	-0.47	0.21	0.1	0.35	-0.21	-0.38
cce_0748	-	permease of sugar ABC transporter	-0.24	-0.79	-0.66	-0.76	0.54	0.5	-0.36	-1.02	-0.5	-0.63	0.63	0.76
cce_0750	-	hypothetical protein	-1.55	-1.78	-1.17	0.17	0.4	0.55	-1.64	-1.51	-1.31	0.22	0.49	0.65
cce_0751	-	hypothetical protein	-0.42	-0.46	-0.32	-0.17	0.17	0.46	-0.34	-0.34	-0.27	-0.05	0.28	0.5
cce_0754	-	two-component response regulator	-0.4	-0.635	-0.49	1.125	0.17	-0.54	-0.54	-0.4	-0.42	0.8	-0.41	-0.5
cce_0755	-	hypothetical protein	-0.62	-0.7	-0.77	1.33	0.2	-0.59	-0.68	-0.41	-0.36	1.04	-0.63	-0.61
cce_0770	-	phosphoglucomutase/phosphomannomutase	-0.38	-0.44	-0.24	0.63	-0.05	-0.13	-0.42	-0.26	-0.28	0.56	0.15	0.01
cce_0773	-	hypothetical protein	0.27	0.53	0.38	-0.19	-0.23	-0.33	0.2	0.28	0.38	-0.08	-0.18	-0.23
cce_0776	psbQ	photosystem II protein Q	-0.73	0.1	0.21	0.24	0.04	-0.74	-0.98	0.4	0.17	0.3	0.16	-0.63
cce_0778	-	hypothetical protein	-0.77	-0.82	-0.44	0.47	-0.03	-0.02	-0.85	-0.63	-0.48	0.38	0.13	0.08
cce_0782	-	aldo/keto reductase	-0.16	-0.36	-0.15	0.14	0.59	0.4	-0.19	-0.11	-0.1	0.1	0.42	0.39
cce_0788	-	hypothetical protein	1.03	-0.48	-0.32	-0.56	-0.33	0.61	1.3	-0.29	-0.16	-0.46	-0.29	0.33
cce_0791	-	hypothetical protein	1.92	0.64	-1.01	-2.48	-2.17	-2.35	1.74	0.48	-1.23	-2.19	-1.98	-2.21
cce_0792	-	hypothetical protein	-0.3	-0.68	-0.32	-0.02	0.58	0.19	-0.35	-0.5	-0.27	-0.02	0.35	0.25
cce_0794	-	hypothetical protein	0.49	-0.35	-0.19	-0.12	-0.07	0.48	0.58	-0.12	-0.08	-0.01	0.01	0.41
cce_0796	-	hypothetical protein	-0.3	-0.37	-0.32	-0.22	0.58	0.01	-0.32	-0.21	-0.23	-0.18	0.44	0.16
cce_0798	rpe	ribulose-phosphate 3-epimerase	-2.06	-1	-0.11	0.71	-0.07	-0.5	-2.18	-0.66	-0.08	0.64	0.07	-0.34
cce_0799	-	oxidoreductase	-0.65	-0.89	-0.48	-0.14	0.4	0.465	-0.665	-0.715	-0.46	-0.08	0.555	0.595
cce_0804	psbP	photosystem II oxygen evolving complex protein PsbP, 23 kD extrinsic protein	-0.74	-0.32	-0.1	0.76	-0.4	-0.56	-0.79	-0.07	-0.05	0.72	-0.03	-0.39
cce_0805	ppnK	inorganic polyphosphate/ATP-NAD kinase	0.6	0.39	0.04	-0.36	-0.24	-0.18	0.65	0.13	0.01	-0.21	-0.16	-0.19
cce_0806	-	hypothetical protein	-0.76	-0.17	-0.03	0.27	0.05	-0.1	-0.77	-0.01	-0.01	0.19	0.12	-0.12
cce_0809	-	hypothetical protein	1.39	-0.38	-0.48	-0.51	-1	0.14	1.05	-0.28	-0.25	-0.04	-0.19	0.16
cce_0810	-	hypothetical protein	1.94	-0.56	-0.68	-1.01	-1.27	-0.63	1.89	-0.35	-0.56	-0.37	-0.45	-0.39
cce_0811	folD	bifunctional 5,10-methylene-tetrahydrofolate dehydrogenase/ 5,10-methylene-tetrahydrofolate cyclohydrolase	1.42	-0.23	-0.42	-0.68	-0.62	0.33	1.46	-0.11	-0.44	-0.51	-0.48	0.08
cce_0813	-	NUDIX hydrolase	-0.29	-0.38	-0.15	0.11	0.13	-0.01	-0.3	-0.31	-0.1	0.18	0.24	0.08
cce_0815	-	hypothetical protein	-0.47	-0.33	-0.22	0.38	-0.09	-0.19	-0.56	-0.23	-0.31	0.41	0.12	-0.03
cce_0818	murE	UDP-N-acetylmuramoylalanyl-D-glutamate--2,6-diaminopimelate ligase	-0.77	-0.75	-0.49	0.7	0.34	-0.45	-0.83	-0.52	-0.4	0.55	0.47	-0.24
cce_0821	-	hypothetical protein	0.24	0.22	0.18	-0.52	-0.09	-0.05	0.28	0.21	0.11	-0.49	-0.23	-0.11
cce_0822	-	hypothetical protein	0.44	0.19	-0.04	-0.3	-0.19	0.21	0.41	0.44	0.18	-0.2	-0.2	0.08
cce_0823	-	hypothetical protein	0.14	0.07	0.02	-0.44	-0.05	0.3	0.18	0.3	0.11	-0.47	-0.26	0.11
cce_0824	-	transposase	0.22	0.13	-0.06	-0.41	-0.18	-0.03	0.19	-0.11	-0.05	-0.23	-0.14	-0.09
cce_0825	-	sulfate transporter	0.7	0.3	-0.11	-0.49	-0.46	-0.42	0.76	0.08	-0.12	-0.4	-0.35	-0.38
cce_0829	trpD	anthranilate phosphoribosyltransferase	-0.27	0.22	0.26	0.34	-0.18	-0.28	-0.23	0.3	0.21	0.24	-0.16	-0.28
cce_0830	-	hypothetical protein	-0.24	-0.29	-0.3	0.96	0.23	-0.3	-0.26	-0.14	-0.16	0.66	-0.26	-0.32
cce_0834	exoD1	exopolysaccharide synthesis protein	-0.29	-0.32	-0.24	0.61	-0.09	-0.19	-0.33	-0.17	-0.21	0.56	0.15	-0.12
cce_0835	ahcY	S-adenosyl-L-homocysteine hydrolase	-1.42	-0.94	-0.65	0.81	-0.05	-0.22	-1.49	-0.72	-0.92	0.71	0.25	-0.07
cce_0836	-	hypothetical protein	1.32	0.01	0.04	-0.25	-0.44	-0.01	1.07	0.13	0.12	-0.05	-0.01	-0.04
cce_0840	-	hypothetical protein	-0.36	-0.3	-0.21	0.07	0.35	0.15	-0.34	-0.26	-0.12	0.11	0.29	0.22
cce_0841	pntB	pyridine nucleotide transhydrogenase subunit beta	1.44	-0.11	-2.4	-4.09	-2.93	-0.32	1.58	-0.24	-3.37	-3.91	-3.3	-0.7
cce_0842	pntA-2	putative nicotinamide nucleotide transhydrogenase subunit alpha 2 (A2)	1.7	-0.28	-2.79	-4.46	-3.45	-0.2	1.66	-0.36	-3.49	-3.82	-3.43	-0.66
cce_0843	pntA-1	putative nicotinamide nucleotide transhydrogenase subunit alpha 1 (A1)	1.87	-0.37	-2.69	-4.16	-3.39	-0.16	1.77	-0.37	-3.4	-3.65	-3.29	-0.63
cce_0846	-	cation-translocating ATPase	0.45	-0.08	-0.06	-0.26	-0.19	0.43	0.58	-0.14	-0.19	-0.23	-0.12	0.18
cce_0847	modA	molybdenum ABC transporter periplasmic binding protein	0.74	-0.28	-0.25	-0.26	-0.27	0.8	0.88	-0.08	-0.12	-0.22	-0.17	0.46
cce_0848	-	hypothetical protein	-0.1	-0.3	-0.15	-0.17	0.05	0.38	-0.15	-0.15	-0.1	-0.07	0.08	0.57
cce_0853	-	hypothetical protein	0.45	0.3	0.05	-0.4	0.28	0.19	0.47	0.15	0.13	-0.37	-0.23	0.03
cce_0854	-	hypothetical protein	0.43	-0.72	-1.39	0.03	0.34	0.29	0.24	-0.86	-1.43	0.06	0.14	0.32
cce_0857	-	hypothetical protein	-0.18	-0.22	-0.17	0.13	0.26	0.29	-0.1	-0.1	-0.03	0.18	0.32	0.44
cce_0859	-	hypothetical protein	-0.46	-0.59	-0.33	0.25	0.43	0.4	-0.47	-0.36	-0.32	0.08	0.13	0.5
cce_0860	psbH	photosystem II reaction center protein H	-2.27	-1.47	-0.49	0.46	0.3	-0.14	-2.34	-1.19	-0.18	0.4	0.26	0.06
cce_0861	tatA	twin arginine translocase protein A	-0.91	-0.71	-0.18	0.21	0.3	0.16	-0.92	-0.49	-0.16	0.16	0.31	0.24
cce_0862	-	hypothetical protein	-0.58	-0.66	-0.24	0.16	0.29	0.2	-0.56	-0.57	-0.3	0.05	0.31	0.25
cce_0863	-	Na+/alanine symporter	-0.4	-0.27	-0.2	0.14	0.06	0.15	-0.47	-0.15	-0.24	0.13	0.11	0.15
cce_0867	-	hypothetical protein	-0.92	-1.05	-0.45	-0.12	0.54	0.56	-0.93	-0.74	-0.2	0.04	0.52	0.68
cce_0869	-	hypothetical protein	0.46	0.58	0.32	-0.09	-0.21	-0.27	0.36	0.61	0.4	-0.06	-0.2	-0.24
cce_0871	icfA2	beta-carbonic anhydrase, periplasmic	1.11	-0.46	-0.63	-0.94	-0.9	1	1.27	-0.33	-0.86	-0.68	-0.62	0.67
cce_0872	-	hypothetical protein	1.09	-0.56	-0.73	-1.07	-1.01	1.08	1.18	-0.33	-0.76	-0.8	-0.73	0.86
cce_0873	-	hypothetical protein	-0.54	-0.23	0.72	0.32	-0.48	-0.47	-0.51	-0.02	0.72	0.34	-0.26	-0.39
cce_0874	-	hypothetical protein	0.3	-0.13	-0.17	-0.32	-0.38	0.1	0.27	-0.14	-0.22	-0.25	-0.23	0.07
cce_0875	sigA	RNA polymerase sigma factor RpoD	0.82	0.13	-0.27	-0.78	-0.41	0.41	1.03	0	-0.53	-0.86	-0.35	0.25
cce_0876	-	hypothetical protein	-0.25	0.41	0.27	0.32	-0.45	-0.55	-0.36	0.56	0.27	0.28	-0.18	-0.42
cce_0877	crtE	geranylgeranyl pyrophosphate synthase	-0.32	0.36	0.24	0.36	-0.43	-0.55	-0.45	0.51	0.21	0.27	-0.17	-0.49
cce_0879	-	hypothetical protein	0.13	-0.3	-0.24	-0.25	0.15	0.25	0.21	-0.34	-0.32	-0.43	0.02	0.12
cce_0887	ptsS2	phosphate binding protein	0.61	0.4	-0.82	-1	-0.67	0.83	0.51	0.38	-0.46	-0.76	-0.55	0.68
cce_0890	glgA2	glycogen synthase	-0.36	-0.04	0.04	0.58	0.1	-0.09	-0.4	0.11	0.04	0.43	0.23	-0.07
cce_0891	-	hypothetical protein	-0.22	-0.45	-0.16	-0.01	0.48	0.55	-0.23	-0.21	-0.16	0.04	0.42	0.61
cce_0892	-	ferredoxin	-0.98	-0.85	-0.02	0.38	0.28	-0.03	-1.01	-0.64	0.01	0.27	0.27	0.15
cce_0896	-	hypothetical protein	-0.02	-0.65	-0.26	-0.09	0.32	0.36	-0.05	-0.45	-0.28	-0.05	0.2	0.34
cce_0901	-	hypothetical protein	1.64	-0.29	-0.9	-1.2	-0.64	0.18	1.55	-0.35	-0.86	-1.04	-0.59	-0.03
cce_0902	carA	carbamoyl phosphate synthase small subunit	1.76	-0.33	-1.94	-2.26	-1.98	0.68	1.76	-0.41	-1.73	-1.94	-1.72	0.38
cce_0904	-	hypothetical protein	-0.18	-0.32	-0.16	0.31	0.46	0.14	-0.21	-0.13	-0.2	0.29	0.36	0.12
cce_0905	-	rfrA pentapeptide repeat-containing protein	0.09	-0.85	-1.01	0.43	1.08	-0.17	-0.12	-0.63	-0.86	0.19	0.07	-0.37
cce_0912	mraY	phospho-N-acetylmuramoyl-pentapeptide-transferase	-0.74	-0.55	-0.18	0.48	0.07	-0.43	-0.72	-0.43	-0.23	0.4	0.14	-0.44
cce_0915	-	hypothetical protein	-0.36	0.28	0.19	0.35	-0.11	-0.21	-0.48	0.46	0.23	0.28	-0.02	-0.15
cce_0920	apcE	phycobilisome core-membrane linker polypeptide	-1.66	-0.41	0.08	0.35	0.31	-0.77	-1.98	-0.04	0.08	0.29	0.42	-0.74
cce_0921	prsA	ribose-phosphate pyrophosphokinase	1.16	0.05	-0.36	-0.39	-0.69	-0.04	1.15	0.03	-0.35	-0.28	-0.59	-0.16
cce_0923	-	MRP protein-like protein	-0.53	-0.07	0.05	0.45	-0.07	-0.3	-0.5	-0.01	0.04	0.48	-0.01	-0.23
cce_0924	-	hypothetical protein	0.79	0.04	-0.46	-0.33	-0.48	0.3	0.82	0	0.13	-0.28	-0.18	0.27
cce_0944	-	putative peptidase S13, D-Ala-D-Ala carboxypeptidase C	-0.41	-0.24	-0.32	0.11	0.3	-0.09	-0.35	-0.11	-0.07	0.18	0.46	0.05
cce_0945	-	hypothetical protein	0.33	-0.27	0.01	-0.52	0	0.19	0.51	-0.16	0.09	-0.65	-0.37	-0.15
cce_0946	-	hypothetical protein	0.31	-0.37	0.03	-0.35	0.27	0.22	0.36	-0.38	0.14	-0.33	-0.03	0.03
cce_0951	hupE	hydrogenase accessory protein	-0.38	-0.32	-0.18	0.35	0.09	-0.11	-0.41	0.04	0	0.55	0.26	-0.03
cce_0953	nifJ	pyruvate oxidoreductase	1.26	0.32	-0.23	-0.57	-0.52	0.06	1.46	0.32	-0.24	-0.41	-0.36	-0.07
cce_0958	-	putative peptidase M4, thermolysin	0.58	0.26	0.32	-0.97	0.1	0.2	0.5	0.1	0.48	-0.88	-0.3	-0.13
cce_0965	-	putative nucleotidyl transferase	-0.05	-0.18	-0.28	0.29	0.35	-0.19	-0.01	-0.03	0.06	0.38	0.59	-0.1
cce_0967	-	hypothetical protein	0.37	0.57	0.29	-0.19	-0.08	-0.17	0.36	0.3	0.37	-0.11	-0.01	-0.11
cce_0968	-	hypothetical protein	0.51	0.36	-0.01	-0.25	-0.35	-0.25	0.7	0.14	0.04	-0.15	-0.15	-0.15
cce_0969	-	two-component sensor histidine kinase	1.08	0.29	-0.18	-0.65	-0.43	-0.49	1.3	0.17	-0.08	-0.45	-0.4	-0.4
cce_0970	-	two-component transcription regulator	1.41	0.57	-0.06	-1.18	-0.73	-0.74	1.49	0.23	-0.29	-1.01	-0.58	-0.7
cce_0972	trxA1	thioredoxin	-0.46	-0.52	-0.18	0.32	0.31	0.15	-0.36	-0.24	-0.09	0.28	0.35	0.22
cce_0973	glpK	glycerol kinase	-0.67	-0.3	-0.34	0.34	-0.02	-0.31	-0.73	-0.26	-0.37	0.27	0.08	-0.18
cce_0975	-	hypothetical protein	0.27	0.4	0	-0.02	-0.33	0.04	0.33	0.54	0.1	-0.01	-0.29	-0.03
cce_0986	-	hypothetical protein	0.55	0.39	-0.04	-0.15	-0.15	-0.18	0.54	0.4	0.14	-0.11	-0.13	-0.11
cce_0987	glgC	glucose-1-phosphate adenylyltransferase	-1.43	-0.43	-0.2	1.06	-0.65	-1.39	-1.69	-0.09	-0.13	0.88	-0.43	-1.2
cce_0988	-	haloacid dehalogenase-like hydrolase, type 3	-0.37	0.01	-0.02	0.4	-0.24	-0.27	-0.36	0	-0.05	0.27	-0.06	-0.25
cce_0989	psaA	photosystem I P700 chlorophyll a apoprotein A1	-1.45	-1.49	-0.6	-0.41	0.33	0.33	-1.52	-1.67	-0.49	-0.52	0.5	0.2
cce_0990	psaB	photosystem I P700 chlorophyll a apoprotein A2	-1.445	-1.725	-0.62	-0.42	0.535	0.33	-1.48	-1.615	-0.42	-0.515	0.625	0.28
cce_0992	-	hypothetical protein	-0.02	-1.09	-1.32	-0.36	0.48	0.7	0.21	-0.92	-1.32	-0.41	-0.25	0.46
cce_0994	petH	ferredoxin-NADP oxidoreductase	1.21	-0.18	-0.94	-0.54	-0.97	-0.24	1.2	-0.32	-1.21	-0.7	-0.92	-0.34
cce_0995	prk	phosphoribulokinase	-2.3	-1.29	-0.51	1.26	-0.3	-1.53	-2.62	-1.09	-0.6	1.13	-0.18	-1.34
cce_0997	gdhA	glutamate dehydrogenase	-0.66	-0.57	-0.13	0.25	0.95	-0.88	-0.86	-0.52	-0.2	0.11	0.28	-0.63
cce_0999	psaK2	photosystem I reaction center subunit X	-0.78	-0.59	-0.72	0.65	0.15	-0.16	-0.76	-0.34	-0.6	0.74	0.17	-0.2
cce_1004	sufS	cysteine desulfurase	0.69	0.45	0.52	-0.32	-0.57	-0.43	0.62	0.28	0.58	-0.31	-0.46	-0.43
cce_1005	sufD	putative iron-sulfur assembly protein	0.85	0.65	0.39	-0.5	-0.81	-0.49	0.66	0.35	0.47	-0.35	-0.41	-0.39
cce_1006	-	hypothetical protein	-0.47	-0.03	-0.09	0.22	-0.07	-0.15	-0.41	-0.05	-0.07	0.12	-0.04	-0.06
cce_1009	-	hypothetical protein	0.37	0.07	0.11	-0.29	0.04	0.1	0.48	0.02	0.29	-0.28	-0.16	0.02
cce_1010	-	cation-transporting ATPase	0.43	0.16	0.11	-0.39	0.13	-0.02	0.45	0.02	-0.04	-0.42	0.08	-0.03
cce_1011	-	hypothetical protein	0.58	0.31	0.21	-0.32	-0.11	-0.21	0.61	0.16	0.39	-0.15	-0.09	-0.13
cce_1017	-	NifU-like protein	0.5	0.04	-0.01	-0.7	-0.36	-0.05	0.63	0.08	-0.07	-0.69	-0.44	-0.05
cce_1019	-	group 1 glycosyl transferase	-0.04	0.61	0.4	0.08	-0.3	-0.29	-0.04	0.57	0.37	0.2	-0.22	-0.26
cce_1030	trxA3	thioredoxin	-0.46	-0.15	0.08	0.03	0.12	-0.09	-0.49	-0.1	0.13	-0.05	0.14	-0.01
cce_1031	-	putative PspA/IM30	-0.29	-0.31	-0.05	0.09	0.19	-0.06	-0.39	-0.09	0.04	0.07	0.32	0
cce_1034	-	hypothetical protein	1.48	-0.3	-2.29	-2.95	-2.53	0.78	1.8	-0.26	-2.13	-2.85	-2.49	0.3
cce_1035	-	putative Iron permease FTR1	0.57	0.12	-0.18	-0.4	-0.32	0.32	0.76	0.11	-0.16	-0.28	-0.23	0.2
cce_1042	-	hypothetical protein	-0.52	0.54	0.36	0.29	-0.27	-0.33	-0.49	0.72	0.44	0.3	-0.19	-0.3
cce_1048	-	hypothetical protein	-0.54	-0.61	-0.37	-0.44	0.24	0.34	-0.49	-0.34	-0.31	-0.27	0.39	0.64
cce_1049	cupS	NDH-1S subunit, CO2 uptake small protein	-0.3	0.05	0.04	0.44	0.01	-0.11	-0.34	0.21	0.13	0.4	0.1	-0.07
cce_1053	-	hypothetical protein	-1.31	-1.3	-0.59	-0.76	0.65	0.81	-1.27	-1.08	-0.54	-0.7	0.58	0.96
cce_1054	-	hypothetical protein	0.29	0.03	0.05	-0.45	0.05	0.27	0.25	-0.09	0.17	-0.29	0.04	0.25
cce_1055	-	hypothetical protein	0.26	0.13	0.11	-0.37	-0.12	-0.08	0.24	-0.07	0.07	-0.45	-0.31	-0.22
cce_1058	-	hypothetical protein	-0.2	-0.6	-0.33	-0.07	0.44	0.49	-0.27	-0.5	-0.21	-0.13	0.25	0.29
cce_1059	-	putative Iojap-related protein	-0.44	-0.96	-0.56	-0.06	0.64	0.57	-0.4	-0.76	-0.31	-0.11	0.45	0.4
cce_1060	-	hypothetical protein	0.25	-0.51	-0.49	-0.22	0.46	0.42	0.32	-0.4	-0.45	-0.26	0.05	0.3
cce_1063	hupS	[NiFe] uptake hydrogenase small subunit	0.04	1.83	0.82	-2.45	-4.89	-3.58	-0.01	1.39	0.52	-2.91	-5.41	-3.97
cce_1064	hupL	[NiFe] uptake hydrogenase large subunit	1.44	1.24	-0.51	-2.56	-2.21	-2.17	1.37	1.08	-0.92	-2.29	-2.09	-2.11
cce_1074	chlD	magnesium chelatase, ATPase subunit D	-0.13	0.48	0.34	0.51	-0.25	-0.5	-0.27	0.57	0.36	0.54	-0.04	-0.31
cce_1075	-	hypothetical protein	-0.32	-0.42	-0.04	0.22	0.45	0.24	-0.38	-0.17	0.02	0.24	0.32	0.25
cce_1076	-	hypothetical protein	-0.22	-0.5	-0.05	0.06	0.29	0.43	-0.19	-0.27	0.04	0.04	0.2	0.4
cce_1077	-	hypothetical protein	-1.12	-1.55	-0.64	-0.4	0.5	0.85	-1	-1.89	-0.71	-0.47	0.54	0.87
cce_1078	ribA	bifunctional 3,4-dihydroxy-2-butanone 4-phosphate synthase/GTP cyclohydrolase II/unknown domain fusion protein	-0.16	-0.35	-0.12	-0.2	0.19	0.36	-0.11	-0.32	-0.11	-0.15	0.19	0.38
cce_1081	-	hypothetical protein	0.28	-1.07	-1.12	-0.71	-0.39	1.16	0.34	-0.94	-1.03	-0.71	-0.43	0.92
cce_1084	purD	phosphoribosylglycinamide synthetase	0.13	0.57	0.17	-0.06	-0.27	-0.25	0.12	0.43	0.21	-0.03	-0.14	-0.13
cce_1091	-	hypothetical protein	-0.2	-0.4	-0.14	-0.04	0.21	0.24	-0.15	-0.36	-0.18	-0.09	0.08	0.2
cce_1097	-	hypothetical protein	-0.24	-0.07	-0.14	0.36	0.22	-0.06	-0.39	0.13	0.04	0.39	0.19	-0.01
cce_1106	-	hypothetical protein	0.15	0.33	0.26	-0.1	-0.05	-0.28	0.04	0.34	0.29	0	-0.18	-0.29
cce_1111	-	hypothetical protein	0.16	0.09	-0.24	-0.35	-0.17	0.66	0.21	0.11	-0.14	-0.27	-0.2	0.49
cce_1112	-	hypothetical protein	0.37	-0.05	-0.73	-1.13	-0.55	0.99	0.22	-0.04	-0.4	-0.92	-0.5	1.02
cce_1114	-	hypothetical protein	1.6	-0.11	-1.67	-2.33	-2.06	0.64	1.75	-0.16	-1.87	-1.9	-1.72	0.16
cce_1115	exbD	biopolymer transport protein	-0.68	-0.61	-0.32	0.51	0.12	-0.39	-0.75	-0.48	-0.42	0.35	0.18	-0.19
cce_1116	exbB1	putative biopolymer transport protein	-0.86	-0.66	-0.43	0.65	0.06	-0.52	-1.01	-0.5	-0.43	0.67	0.48	-0.18
cce_1117	-	proteinase inhibitor I4 serpin	0.99	-0.04	-0.33	-0.52	-0.33	0.57	1.05	0.06	-0.32	-0.43	-0.3	0.35
cce_1122	-	hypothetical protein	0.94	-0.9	-0.7	-0.95	-0.38	0.93	1.09	-0.59	-0.58	-0.74	-0.44	0.68
cce_1123	-	hypothetical protein	0.91	-0.73	-0.63	-1.21	-0.11	0.65	0.95	-0.8	-0.49	-1.17	-0.09	0.51
cce_1124	-	hypothetical protein	0.46	-0.03	0.01	-0.32	0.11	0.25	0.46	0	0.19	-0.25	0.13	0.22
cce_1126	-	hypothetical protein	0.24	-0.24	-0.2	-0.25	0.11	0.45	0.16	-0.13	-0.13	-0.21	0.07	0.39
cce_1128	-	hypothetical protein	-0.83	-1.95	-2.1	-0.39	-0.18	1.4	-0.77	-1.82	-2.42	-0.65	-0.31	1.28
cce_1129	-	hypothetical protein	0.24	1.13	0.25	-0.38	-0.17	-0.72	0.15	0.83	0.24	-0.26	-0.23	-0.52
cce_1133	fadD	long-chain-fatty-acid CoA ligase	-0.26	-0.13	0.22	0.31	0.27	0.06	-0.3	-0.05	0	0.16	0.32	0.11
cce_1134	-	hypothetical protein	-0.51	-0.45	-0.23	0.68	0.16	-0.14	-0.58	-0.18	-0.32	0.52	0.16	-0.13
cce_1135	-	two-component response regulator	-0.69	0.39	0.53	-0.08	-0.08	-0.61	-0.64	0.45	0.5	-0.05	-0.42	-0.58
cce_1136	ychF	GTP-dependent nucleic acid-binding protein EngD	0.44	0.22	-0.03	-0.2	-0.26	0.12	0.41	0.18	-0.13	-0.22	-0.21	0.04
cce_1155	-	peptidase M48, Ste24p	0.94	-0.74	-0.91	-1.08	-0.77	1.04	1.14	-0.81	-0.86	-0.92	-0.61	0.75
cce_1156	-	hypothetical protein	-0.035	-0.21	-0.06	-0.065	0.51	0.265	-0.06	-0.06	0.15	0	0.525	0.4
cce_1157	-	hypothetical protein	-0.34	-0.74	-0.03	-0.1	0.43	0.38	-0.45	-0.55	0.14	-0.01	0.38	0.43
cce_1169	-	hypothetical protein	-0.64	-0.81	-0.53	0.61	0.2	0	-0.66	-0.72	-0.7	0.48	0.5	0.21
cce_1175	-	eicosanoid/glutathione metabolism family protein	-0.77	-0.97	-0.24	0.24	0.3	0.1	-0.78	-0.82	-0.22	0.21	0.33	0.22
cce_1180	-	hypothetical protein	0.18	0.2	-0.3	-0.07	0.31	0.22	0.21	0.18	-0.21	-0.05	0.03	0.1
cce_1182	-	hypothetical protein	0.29	-0.67	-1.29	-1.57	1.15	0.63	0.15	-0.51	-1.35	-1.28	0.62	0.47
cce_1186	-	two-component hybrid sensor and regulator	0.13	0.23	0.26	-0.12	-0.03	-0.28	0.1	0.26	0.36	0.02	0.01	-0.24
cce_1190	-	glyoxalase II	-0.43	-0.34	0.04	0.08	0.28	0.04	-0.45	-0.34	0.01	0.11	0.07	0.06
cce_1202	-	isopentenyl pyrophosphate isomerase	0.26	-0.56	-0.4	-0.02	0.05	0.32	0.36	-0.32	-0.3	-0.03	0.09	0.24
cce_1205	tatC	Sec-independent protein translocase protein	-0.58	-0.35	0.19	0.07	0.22	0.08	-0.49	-0.14	0.15	-0.01	0.31	0.14
cce_1210	purL	phosphoribosylformylglycinamidine synthase II	-0.12	0.39	0.16	0.19	-0.16	-0.2	-0.16	0.33	0.08	0.21	-0.07	-0.19
cce_1212	-	hypothetical protein	-0.21	-0.26	0.46	0.29	-0.15	-0.33	-0.12	-0.14	0.74	0.46	-0.21	-0.28
cce_1224	-	hypothetical protein	0.42	0.13	0.18	-0.28	0.13	0.15	0.19	0.11	0.08	-0.17	0.04	0.02
cce_1230	-	putative anion-transporting ATPase	-0.13	0.03	0.45	-0.16	-0.05	-0.12	-0.18	0.09	0.35	-0.14	-0.04	-0.09
cce_1231	-	hypothetical protein	-1.17	-0.23	-0.15	0.68	-0.66	-0.46	-1.22	0.11	-0.1	0.82	-0.4	-0.36
cce_1232	-	putative ABC transporter permease, ABC-2	-0.78	-0.9	-0.51	0.64	0.34	-0.03	-0.69	-0.61	-0.49	0.53	0.42	0.05
cce_1233	-	ABC transporter ATP-binding protein	-0.23	-0.58	-0.29	0.55	-0.12	0.05	-0.41	-0.43	-0.36	0.43	0	0.05
cce_1234	-	NAD-dependent epimerase/dehydratase	-0.62	-0.86	-0.59	0.86	-0.2	-0.01	-0.73	-0.58	-0.45	0.78	0.02	0.11
cce_1235	topA1	DNA topoisomerase I	0.87	0.18	0	0.13	-0.19	0.21	0.95	0.16	0.02	0.18	-0.08	0.16
cce_1238	-	hypothetical protein	-0.79	-0.24	0.37	0.39	-0.09	-0.4	-0.8	0.01	0.36	0.35	-0.1	-0.38
cce_1239	-	hypothetical protein	-0.26	0.05	0.33	0.33	0.1	-0.06	-0.22	0.24	0.46	0.32	0.13	0.02
cce_1245	-	SDR family dehydrogenase/reductase	0.8	0.2	0.18	-0.09	-0.38	0.03	0.76	0.21	0.22	0	-0.11	-0.05
cce_1256	-	hypothetical protein	-0.29	0.72	-0.71	-1.52	-0.48	1.03	-0.49	1.04	-0.6	-1.1	-0.39	1.13
cce_1258	-	hypothetical protein	0.08	-0.25	-0.16	-0.22	-0.2	0.57	0.13	-0.11	-0.12	-0.14	-0.08	0.51
cce_1259	-	hypothetical protein	1.1	-0.17	-0.62	-0.86	-0.94	0.81	1.28	-0.12	-0.52	-0.55	-0.49	0.53
cce_1266	glmS	glucosamine--fructose-6-phosphate aminotransferase	-0.27	-0.41	-0.3	0.49	0.13	-0.14	-0.27	-0.18	-0.19	0.44	0.4	0
cce_1270	ftsH1	cell division protein	-1.24	-1.24	-0.41	0.54	0.2	-0.02	-1.18	-1.27	-0.42	0.58	0.47	0.22
cce_1272	-	rfrA pentapeptide repeat-containing protein	-0.51	-0.57	-0.18	0.24	-0.09	-0.06	-0.57	-0.42	-0.04	0.29	0.06	0.08
cce_1276	-	hypothetical protein	0.96	-0.68	-0.56	-0.62	-0.58	0.63	0.98	-0.55	-0.53	-0.39	-0.37	0.43
cce_1277	-	putative histone-like DNA-binding protein	-1.05	-0.07	0.36	0.42	-0.12	-0.78	-1.12	0.16	0.3	0.39	-0.12	-0.79
cce_1280	-	two-component sensor histidine kinase	-0.19	-0.22	-0.25	0.69	-0.03	-0.28	-0.19	-0.15	-0.1	0.41	-0.25	-0.26
cce_1282	-	hypothetical protein	-0.86	-1.41	-1	-0.45	0.96	0.72	-0.83	-1.11	-0.85	-0.39	0.7	0.66
cce_1283	-	hypothetical protein	-0.36	-0.43	-0.11	0.18	0.28	0.22	-0.33	-0.24	-0.06	0.14	0.23	0.22
cce_1288	-	putative lipoxygenase	-0.6	-0.21	-0.42	0.71	0.21	-0.21	-0.71	0.04	-0.29	0.5	0.2	-0.26
cce_1289	psaJ	photosystem I reaction center subunit IX	-1.79	-0.93	-0.04	0	0.52	-0.15	-1.94	-0.52	0.03	0	0.59	-0.14
cce_1290	psaF	photosystem I reaction center subunit III	-1.85	-0.89	-0.03	0.03	0.52	-0.17	-1.99	-0.53	0	-0.02	0.56	-0.19
cce_1293	-	hypothetical protein	-0.24	-0.55	-0.24	0.46	0.32	0.25	-0.28	-0.23	-0.19	0.32	0.33	0.28
cce_1294	-	hypothetical protein	-1.61	-0.95	-0.56	0.6	0.16	-0.15	-1.5	-0.6	-0.53	0.62	0.48	-0.18
cce_1296	bcp	bacterioferritin comigratory protein	-0.28	-0.34	-0.05	0.21	-0.06	-0.01	-0.35	-0.31	0.13	0.28	0.07	0.08
cce_1299	dnaJ1	chaperone protein DnaJ	-0.41	-0.08	0.13	0.33	-0.1	0	-0.42	0.07	0.21	0.36	0.16	0.1
cce_1300	-	hypothetical protein	-0.42	-0.28	-0.07	0.4	0.12	0	-0.51	-0.15	0.01	0.38	0.32	0.19
cce_1303	psbJ	photosystem II reaction center protein J	-1.81	-1.1	0.25	0.75	-0.06	-1.12	-1.93	-0.91	0.53	0.61	-0.05	-1.03
cce_1305	psbF	cytochrome b559 subunit beta	-1.81	-1.17	0.21	0.82	0.08	-1.06	-1.87	-0.88	0.45	0.74	0.13	-0.97
cce_1307	psbE	cytochrome b559 subunit alpha	-1.46	-1.04	0.14	0.68	0.19	-0.94	-1.62	-0.76	0.43	0.64	0.3	-0.83
cce_1308	-	Ycf48-like protein	-1.28	-0.56	0.46	0.38	0.1	-0.82	-1.49	-0.69	0.65	0.37	0.27	-0.6
cce_1309	rub1	rubredoxin	-1.89	-1.09	0.41	0.77	0	-1.21	-1.71	-0.7	0.45	0.7	0.26	-1
cce_1310	gldA	glycerol dehydrogenase	0.24	-0.53	-0.35	-0.55	0.01	0.59	0.41	-0.54	-0.37	-0.51	0.08	0.54
cce_1312	-	hypothetical protein	0.46	0.56	0	-0.62	-0.14	0.01	0.43	0.17	0.14	-0.78	-0.01	0.06
cce_1313	isiB2	flavodoxin	1.41	1.4	-0.17	-1.79	-1.74	-1.7	1.65	1.11	-0.29	-1.5	-1.49	-1.67
cce_1314	ftsZ	cell division protein	-0.38	-0.08	-0.1	0.57	-0.23	-0.43	-0.52	-0.06	-0.2	0.46	-0.05	-0.36
cce_1315	-	hypothetical protein	-0.72	-0.69	-0.67	1.13	-0.83	-0.67	-0.8	-0.56	-0.51	1.04	-0.45	-0.51
cce_1332	-	hypothetical protein	0.14	-0.49	-0.34	0.07	0.04	0.38	-0.04	-0.11	-0.19	0.11	0.22	0.23
cce_1334	-	hypothetical protein	-0.48	-0.06	0.12	0.54	0.12	-0.12	-0.56	0.13	0.18	0.53	0.26	0.04
cce_1337	pmgA	photomixotrophic growth-like protein	-0.69	-0.53	-0.4	0.27	0.55	-0.04	-0.59	-0.43	-0.34	0.1	0.34	-0.08
cce_1339	-	hypothetical protein	-0.01	0.73	0.26	-0.13	0.06	-0.23	0.05	0.48	0.22	0	-0.16	-0.16
cce_1341	psaD	photosystem I reaction center subunit II	-1.79	-1.42	-0.71	0.02	0.5	0.22	-1.88	-1.09	-0.69	-0.06	0.53	0.22
cce_1342	-	hypothetical protein	-0.36	-0.36	-0.21	0.02	0.36	0.36	-0.36	-0.19	-0.13	0.09	0.34	0.38
cce_1343	groES	co-chaperonin GroES	-2.14	1.65	0.24	0.01	-3.17	-2.15	-1.85	1.97	-0.05	-0.12	-2.61	-2.25
cce_1344	groEL	chaperonin GroEL	-1.93	1.7	0.25	0.14	-2.85	-2.09	-1.66	2.04	0	0.05	-2.35	-2.02
cce_1346			-0.45	0.4	-0.08	-0.73	-0.71	-0.18	-0.54	0.02	0.2	-0.73	-0.88	-0.05
cce_1347	-	hypothetical protein	0.36	-0.06	-0.84	-0.67	-0.86	0.93	0.41	-0.01	-0.72	-0.57	-0.58	0.69
cce_1349	uppS2	undecaprenyl pyrophosphate synthase	0.08	0.5	0.35	-0.03	-0.46	-0.3	0.09	0.48	0.18	-0.04	-0.33	-0.36
cce_1351	lysA	diaminopimelate decarboxylase	0.64	0.45	0.05	-0.39	-0.13	0.15	0.8	0.53	0.02	-0.3	-0.11	0.1
cce_1354	nrdA	ribonucleoside-diphosphate reductase subunit alpha	0.41	0.12	-0.03	-0.31	-0.12	0.08	0.27	0.08	-0.03	-0.14	-0.03	0.06
cce_1357	-	fructose-1,6-bisphosphate aldolase	-2.06	-0.99	-0.05	0.92	-0.2	-1.04	-2.11	-0.98	0.08	0.74	-0.14	-0.87
cce_1361	-	hypothetical protein	-0.33	-0.52	-0.02	0.08	0.31	0.33	-0.47	-0.28	0.13	0.16	0.3	0.42
cce_1364	-	putative inner membrane protein translocase component YidC	-0.76	-0.24	-0.25	0.71	-0.18	-0.35	-0.77	-0.07	-0.39	0.66	0.02	-0.24
cce_1365	-	hypothetical protein	-1.4	-0.71	-0.47	0.79	-0.1	-0.33	-1.5	-0.39	-0.61	0.74	0.1	-0.18
cce_1369	-	hypothetical protein	-0.09	0.43	0.21	0.31	-0.05	-0.09	-0.17	0.56	0.28	0.3	0.07	-0.04
cce_1372	-	carboxyl-terminal protease	-1.42	-1.23	-0.53	0.71	0.02	0.05	-1.53	-1.07	-0.54	0.6	0.28	0.16
cce_1380	-	hypothetical protein	-0.33	-0.04	0.03	0.51	-0.19	-0.3	-0.43	0.25	0.08	0.47	-0.07	-0.17
cce_1382	-	shikimate kinase	-0.22	-0.32	-0.16	0.29	-0.03	0.11	-0.17	-0.15	-0.14	0.35	0.09	0.13
cce_1383	petB	cytochrome b6	-0.99	-0.49	-0.17	0.26	0.23	-0.02	-1.09	-0.45	-0.15	0.17	0.34	0.12
cce_1387	-	tripartite ATP-independent periplasmic transporter DctQ component	-0.35	-0.04	-0.19	0.45	-0.25	-0.28	-0.33	-0.01	-0.2	0.32	-0.12	-0.27
cce_1389	-	hypothetical protein	-0.6	-0.61	-0.19	0.28	0.22	-0.13	-0.54	-0.41	-0.17	0.22	0.44	0.01
cce_1391	rplU	50S ribosomal protein L21	0.04	0.83	0.12	-0.39	-0.35	-0.33	-0.02	0.84	0.09	-0.11	-0.29	-0.29
cce_1401	dxs	1-deoxy-D-xylulose-5-phosphate synthase	-0.74	0.32	0.26	0.17	-0.03	-0.36	-0.69	0.58	0.35	0.13	-0.01	-0.26
cce_1403	-	Na+/solute symporter	-0.5	-0.67	-0.41	0.78	0.39	-0.34	-0.59	-0.4	-0.36	0.71	0.41	-0.24
cce_1407	-	hypothetical protein	-0.47	-0.34	-0.06	0.45	0.11	-0.07	-0.59	-0.13	0	0.49	0.24	0.09
cce_1413	-	sensory transduction histidine kinase	0.31	0.5	0.36	-0.02	-0.08	-0.1	0.38	0.48	0.3	-0.02	-0.11	-0.09
cce_1414	-	hypothetical protein	-0.24	0.05	0.16	0.47	-0.04	-0.25	-0.42	0.16	0.16	0.43	0.09	-0.19
cce_1417	-	hypothetical protein	0.28	-0.36	-0.24	-0.33	0.07	0.43	0.14	-0.43	-0.1	-0.21	0.06	0.31
cce_1418	-	AMP-dependent synthetase and ligase	-0.15	-0.31	-0.02	0.41	0.13	0.08	-0.18	-0.21	-0.09	0.4	0.28	0.13
cce_1419	-	hypothetical protein	0.01	-0.44	-0.11	0.01	0.2	0.49	-0.02	-0.2	-0.13	-0.07	0.11	0.5
cce_1426	-	putative PUCC protein	-0.14	-0.32	-0.38	0.09	-0.03	0.25	-0.13	-0.27	-0.2	0.16	0.14	0.32
cce_1429	-	hypothetical protein	-0.18	-0.1	0.13	0.55	0.09	-0.22	-0.28	-0.06	0.06	0.34	0.15	-0.25
cce_1430	-	hypothetical protein	-0.91	-0.48	-0.13	0.47	0.07	-0.02	-0.92	-0.25	-0.16	0.41	0.32	0.08
cce_1432	-	hypothetical protein	2.3	-0.69	-1.78	-1.38	-1.88	-1.59	2.21	-0.59	-1.26	-1.41	-1.7	-1.48
cce_1433	-	hypothetical protein	-0.19	-1.01	-0.93	0.21	-0.03	0.67	-0.09	-0.73	-0.87	0.08	0.04	0.49
cce_1444	-	hypothetical protein	-0.19	-0.49	-0.26	0.09	0.14	0.38	-0.25	-0.31	-0.22	0.06	0.19	0.24
cce_1454	-	hypothetical protein	-0.37	0.02	0.22	-0.02	-0.25	-0.04	-0.25	0.18	0.24	-0.01	-0.11	-0.05
cce_1455	thrC1	threonine synthase	0.07	0.71	0.29	-0.28	-0.24	-0.23	0.17	0.54	0.33	-0.18	-0.34	-0.28
cce_1461	-	hypothetical protein	1.68	-0.44	-1.57	-1.77	-1.87	0.23	1.98	-0.44	-1.23	-1.46	-1.43	-0.18
cce_1462	-	hypothetical protein	1.61	-0.45	-1.24	-1.43	-1.64	0.35	1.93	-0.43	-1.14	-1.03	-1.11	0.06
cce_1463	-	hypothetical protein	1.45	-0.38	-0.89	-1.15	-1.21	0.52	1.76	-0.36	-0.86	-0.78	-0.78	0.19
cce_1464	-	hypothetical protein	-0.46	-1.37	-0.66	-0.63	0.27	0.98	-0.52	-1.42	-0.61	-0.51	0.16	0.96
cce_1465	-	hypothetical protein	0.51	0.07	0.29	-0.82	0.08	-0.14	0.54	-0.23	0.53	-0.87	-1.07	-0.86
cce_1466	-	AMP-dependent synthetase and ligase	-0.42	-0.52	-0.4	0.76	-0.06	-0.15	-0.35	-0.27	-0.31	0.51	0.14	-0.12
cce_1468	-	putative lipopolysaccharide biosynthesis	0.03	-0.27	-0.09	-0.36	0.44	0.35	0.03	-0.34	-0.05	-0.34	0.31	0.42
cce_1470	-	ABC transporter ATP-binding protein	-0.29	-0.5	-0.25	0.19	0.11	0.53	-0.22	-0.18	-0.17	0.17	0.14	0.53
cce_1471	-	putative ABC-2 type transporter	-0.29	-0.54	-0.21	0.05	0.28	0.31	-0.29	-0.39	-0.32	0.02	0.16	0.28
cce_1472	-	hypothetical protein	0.87	-0.55	-0.38	-1.15	-0.58	0.81	0.81	-0.49	-0.33	-1.19	-0.62	0.5
cce_1473	cysK	cysteine synthase A	1.2	-0.34	-1.1	-1.59	-1.53	1.19	1.15	-0.45	-1.17	-1.31	-1.18	0.84
cce_1474	malQ	4-alpha-glucanotransferase	0.05	0.66	0.3	0.04	-0.83	-0.45	0.16	0.88	0.33	0.03	-0.47	-0.5
cce_1477	-	hypothetical protein	-1.435	0.35	0.25	0.515	-0.505	-0.925	-1.48	0.755	0.315	0.39	-0.42	-0.875
cce_1479	-	putative phosphohistidine phosphatase SixA	-0.26	-0.37	0.07	0.29	0.18	-0.04	-0.35	-0.26	0.13	0.23	0.2	0.04
cce_1480	-	Holliday junction resolvase-like protein	0.71	-1.1	-1.17	-1.51	-0.38	1.27	0.9	-1.01	-1.18	-1.3	-0.36	0.93
cce_1482	-	hypothetical protein	0.82	-1.59	-1.65	-2.23	-0.42	1.4	0.99	-1.5	-1.79	-1.91	-0.49	1.15
cce_1495	thrS	threonyl-tRNA synthetase	0.26	0.44	0.06	-0.15	-0.11	-0.09	0.3	0.28	0.44	-0.02	0.1	0.04
cce_1510	-	putative F0F1-ATPase subunit	0.27	0.09	-0.18	-0.43	-0.09	0.34	0.21	0.04	-0.19	-0.35	-0.15	0.33
cce_1511	-	putative ATP synthase delta/epsilon subunit	0.25	0.08	-0.31	-0.4	-0.02	0.51	0.25	0.04	-0.22	-0.27	-0.03	0.52
cce_1512	atpB2	F0F1 ATP synthase subunit beta	0.22	0.15	-0.27	-0.4	-0.07	0.4	0.24	0.04	-0.11	-0.22	-0.01	0.37
cce_1513	-	hypothetical protein	-0.53	-1.13	-0.69	-1.21	0.48	1.14	-0.42	-0.96	-1	-1.06	0.23	0.92
cce_1514	pyrE	orotate phosphoribosyltransferase	-0.3	-0.06	0.02	0.29	-0.02	-0.03	-0.22	0.02	0.1	0.34	0.19	0.07
cce_1516	-	hypothetical protein	-0.1	-0.43	-0.21	0.16	0.08	0.33	-0.06	-0.25	-0.19	0.22	0.2	0.36
cce_1520	-	two-component response regulator	0.61	0.38	-0.04	-0.3	-0.24	-0.02	0.51	0.21	0.31	-0.26	-0.11	-0.01
cce_1523	-	hypothetical protein	1.07	-0.35	-0.41	-0.84	-0.61	0.91	1.18	-0.37	-0.54	-0.68	-0.46	0.54
cce_1524	-	hypothetical protein	1.11	-0.84	-1.13	-1.76	-1.16	1.08	1.24	-0.75	-1.05	-1.59	-0.96	0.78
cce_1525	yrdA	ferripyochelin binding protein	-0.17	0.33	0.46	-0.05	-0.48	-0.47	-0.3	0.4	0.61	0.02	-0.28	-0.41
cce_1537	-	hypothetical protein	-0.43	-0.65	-0.19	0.42	0.47	0.12	-0.45	-0.42	-0.22	0.24	0.32	0.25
cce_1538	-	hypothetical protein	-1.58	-1.58	-1.13	0.57	0.29	-0.03	-1.48	-1.04	-0.94	0.55	0.63	0.28
cce_1539	-	hypothetical protein	-1.05	-1.2	-0.73	0.42	0.41	-0.11	-1.05	-0.75	-0.5	0.56	0.81	0.14
cce_1540	-	hypothetical protein	-1.3	-1.26	-0.81	0.67	0.52	-0.27	-1.07	-0.66	-0.38	0.72	0.71	-0.1
cce_1543	-	putative CAB/ELIP/HLIP superfamily protein	-0.62	-0.53	-0.15	0.13	0.16	-0.02	-0.65	-0.46	0.07	0.14	0.19	0.21
cce_1547	-	hypothetical protein	-2.54	-1.68	-0.04	0.85	0.18	-0.22	-2.11	-1.11	-0.11	0.67	0.11	-0.2
cce_1550	-	hypothetical protein	-0.24	-0.4	-0.18	0.85	0.5	-0.3	-0.36	-0.21	-0.25	0.58	-0.17	-0.3
cce_1555	-	hypothetical protein	-0.12	-0.34	-0.13	0.05	0.54	0.35	-0.08	-0.16	-0.11	0.1	0.38	0.35
cce_1559	-	tRNA (guanine-N(2)-)-methyltransferase	1.73	-0.33	-0.34	-0.62	-0.88	-0.45	1.75	-0.09	-0.3	-0.39	-0.49	-0.43
cce_1563	-	hypothetical protein	-1	-0.91	-0.34	0.33	0.46	-0.29	-1.11	-0.86	-0.36	0.31	0.53	-0.18
cce_1569	sqdX	sulfolipid sulfoquinovosyldiacylglycerol biosynthesis protein	-0.77	-0.64	-0.29	0.76	-0.34	-0.49	-0.78	-0.48	-0.22	0.77	-0.1	-0.35
cce_1571	-	hypothetical protein	-0.51	-0.09	0.25	0.35	-0.15	-0.35	-0.66	0.06	0.28	0.32	0.1	-0.17
cce_1578	pilM	type IV pilus assembly protein	-0.8	-1.21	-0.61	-0.28	0.7	0.66	-0.84	-1.07	-0.62	-0.32	0.51	0.66
cce_1579	-	hypothetical protein	-0.32	-0.7	-0.32	-0.4	0.55	0.66	-0.3	-0.61	-0.44	-0.44	0.28	0.56
cce_1580	-	hypothetical protein	-0.26	-0.66	-0.31	-0.48	0.39	0.71	-0.25	-0.52	-0.31	-0.44	0.26	0.66
cce_1581	gspD	general secretion pathway protein D	-0.56	-0.98	-0.76	-0.99	0.25	1.12	-0.44	-0.75	-0.48	-0.95	0.12	1.12
cce_1583	fabD	malonyl coenzyme A-acyl carrier protein transacylase	-0.48	0.31	-0.08	0.26	-0.45	-0.39	-0.44	0.18	-0.06	0.3	-0.3	-0.32
cce_1584	fabH	3-oxoacyl-ACP synthase	-0.39	0.2	-0.1	0.31	-0.29	-0.37	-0.41	0.29	0.08	0.4	-0.11	-0.19
cce_1585	plsX	putative glycerol-3-phosphate acyltransferase PlsX	-0.65	-0.31	-0.22	0.57	-0.28	-0.49	-0.72	-0.2	-0.27	0.59	0.06	-0.31
cce_1588	-	glutathione dependent formaldehyde dehydrogenase	-0.4	0.01	0.24	0.32	-0.3	-0.5	-0.47	0.06	0.25	0.35	0.01	-0.27
cce_1589	-	hypothetical protein	1.3	0.41	-0.38	-1.03	-0.92	0.15	1.24	0.13	-0.46	-0.81	-0.65	-0.1
cce_1590	-	hypothetical protein	1.12	0.17	-0.2	-0.7	-0.46	0.53	0.97	0.04	-0.36	-0.52	-0.38	0.42
cce_1595	putA	bifunctional proline dehydrogenase/delta-1-pyrroline-5-carboxylate dehydrogenase	-0.27	0.54	0.5	0.05	-0.12	-0.73	-0.34	0.56	0.56	0.01	-0.1	-0.67
cce_1599	psb28	photosystem II reaction center protein Psb28	-0.78	-0.47	-0.14	0.45	-0.24	-0.74	-0.99	-0.26	-0.18	0.37	-0.1	-0.53
cce_1606	petF4	2Fe-2S ferredoxin	-3.42	-2.64	-2.34	1.01	0.56	-1.25	-3.39	-2.29	-2.66	0.97	0.59	-0.82
cce_1607	petF3	2Fe-2S ferredoxin	-3.21	-2.51	-2.17	0.99	0.58	-1.21	-3.19	-2.19	-2.58	0.96	0.61	-0.77
cce_1611	-	carbohydrate kinase PfkB family	-0.56	-0.41	-0.35	0.93	-0.24	-0.16	-0.46	-0.12	-0.19	0.82	-0.04	-0.13
cce_1614	ilvE	branched-chain amino acid aminotransferase	0.145	0.515	0.045	-0.04	-0.165	0.06	0.02	0.585	0.095	0.085	-0.055	0.12
cce_1615	-	putative HofG-like general secretion pathway protein	-0.045	-0.3	-0.255	0.995	0.3	-0.43	-0.24	-0.135	-0.13	0.705	-0.28	-0.43
cce_1620	sodB	superoxide dismutase	-1.43	-0.69	0.27	0.83	-0.43	-1.1	-1.62	-0.29	0.5	0.67	-0.28	-0.95
cce_1622	-	hypothetical protein	-0.43	-0.55	-0.3	0.21	0.17	0.02	-0.56	-0.38	-0.21	0.22	0.16	0.06
cce_1623	nusB	transcription antitermination protein NusB	0.5	-0.16	-0.23	-0.09	0.03	0.35	0.49	-0.09	-0.11	0.03	0.07	0.27
cce_1627	-	hypothetical protein	0.85	-0.13	-0.23	-0.25	-0.28	0.16	1.04	-0.1	-0.22	-0.13	-0.13	0.1
cce_1629	glgP1	glycogen phosphorylase	1.24	1.23	-1.89	-3.91	-3.08	0	1.12	1.19	-2.42	-3.8	-3.25	-0.32
cce_1631	-	cell envelope-related transcriptional attenuator	-0.6	-0.64	-0.09	0.15	0.31	0.19	-0.75	-0.6	-0.03	0.2	0.35	0.27
cce_1636	-	hypothetical protein	-0.26	-0.24	0.05	0.35	0.03	-0.07	-0.33	-0.06	0.07	0.35	0.07	-0.04
cce_1637	-	hypothetical protein	0.25	0.07	-0.09	-0.4	0.32	0.06	0.29	-0.06	0.2	-0.33	0.08	0.03
cce_1640	nrdB1	ribonucleoside-diphosphate reductase subunit beta	0.24	-0.26	-0.32	-0.19	-0.05	0.46	0.25	-0.2	-0.19	-0.02	0.05	0.46
cce_1644	-	hypothetical protein	1.03	0.59	0.25	-1.46	-0.7	-0.96	1.04	0.45	0.44	-1.5	-0.9	-0.99
cce_1646	-	hypothetical protein	0.65	-0.15	-0.16	-0.38	-0.29	0.64	0.61	-0.22	-0.18	-0.3	-0.21	0.47
cce_1648	-	hypothetical protein	-0.63	-0.57	-0.38	0.57	0.29	-0.31	-0.68	-0.29	-0.42	0.66	0.53	-0.17
cce_1649	-	hypothetical protein	-1.25	-1	-0.47	0.22	0.55	-0.35	-1.34	-0.71	-0.38	0.15	0.67	-0.32
cce_1659	hemB2	delta-aminolevulinic acid dehydratase	-0.87	0.33	0.04	0.59	-0.32	-0.98	-0.94	0.52	-0.04	0.47	-0.27	-0.93
cce_1663	-	hypothetical protein	-0.07	-0.21	-0.02	0.43	-0.05	-0.05	-0.08	-0.04	0	0.37	-0.03	-0.03
cce_1665	petF1	2Fe-2S ferredoxin	0.72	-0.28	-0.34	-0.48	-0.21	0.47	0.65	-0.26	-0.35	-0.36	-0.29	0.28
cce_1672	-	hypothetical protein	-0.9	-0.78	-0.72	0.57	0.52	0.11	-0.84	-0.29	-0.43	0.3	0.36	0.01
cce_1676	-	hypothetical protein	0.18	-0.27	-0.48	-0.12	-0.02	0.28	0.14	-0.26	-0.39	-0.06	0.07	0.33
cce_1677	-	hypothetical protein	0.4	-0.3	-0.63	-0.38	-0.06	0.4	0.35	-0.37	-0.65	-0.31	-0.04	0.41
cce_1678	-	hypothetical protein	1.51	-0.28	-1.91	-4.05	-3.11	-0.75	1.7	-0.66	-2.2	-4.01	-3.32	-1.35
cce_1680	-	putative monovalent cation/H+ antiporter subunit B	-0.45	-0.46	-0.26	0.3	-0.08	-0.34	-0.51	-0.35	-0.2	0.56	0.17	-0.15
cce_1681	-	hypothetical protein	-0.45	-0.28	-0.39	0.39	-0.09	-0.29	-0.33	-0.25	-0.23	0.5	0.14	-0.2
cce_1684	-	hypothetical protein	-0.56	-0.55	-0.55	0.56	0.08	-0.38	-0.64	-0.37	-0.38	0.89	0.41	-0.11
cce_1685	-	putative monovalent cation/H+ antiporter subunit D	-0.52	-0.41	-0.38	0.32	-0.21	-0.33	-0.46	-0.3	-0.33	0.44	0.08	-0.33
cce_1686	-	putative monovalent cation/H+ antiporter subunit C	-0.18	-0.26	-0.14	0.24	-0.09	-0.11	-0.18	-0.14	-0.12	0.34	0.14	-0.07
cce_1689	-	sulfate transporter	-1.86	-2.35	-1.35	0.38	0.61	-0.72	-1.93	-2.19	-1.88	0.77	1.15	-0.19
cce_1690	ndhD5	NAD(P)H-quinone oxidoreductase subunit 4	-2.15	-1.91	-0.71	1.27	0.15	-1.77	-2.05	-1.64	-0.78	1.13	0.47	-1.45
cce_1692	ndhF4	NAD(P)H-quinone oxidoreductase subunit F	-0.75	-0.53	-0.13	0.63	0	-0.58	-0.85	-0.33	-0.06	0.58	0.14	-0.39
cce_1693	ndhD4	NAD(P)H-quinone oxidoreductase subunit D4	-0.65	-0.34	-0.18	0.74	-0.17	-0.44	-0.47	-0.24	-0.18	0.56	-0.17	-0.4
cce_1707	-	hypothetical protein	-0.71	-1.81	-2.78	-2.54	-1.8	1.96	-0.39	-1.43	-2.16	-2.24	-1.66	1.83
cce_1710	gatA	aspartyl/glutamyl-tRNA amidotransferase subunit A	-0.17	0.3	0.11	0.36	-0.31	-0.25	-0.19	0.41	0.14	0.32	-0.08	-0.21
cce_1721	-	hypothetical protein	-0.2	-0.18	-0.12	0.48	0.06	-0.22	-0.24	-0.15	-0.13	0.25	-0.11	-0.19
cce_1724	-	hypothetical protein	-1.15	-1	-0.82	0.91	0.09	-0.6	-1.08	-0.71	-0.71	0.91	0.45	-0.27
cce_1736	-	hypothetical protein	-1.62	-1.69	-1.17	0.8	0.69	0.13	-1.78	-1.6	-1.39	0.43	0.5	0.05
cce_1738	-	hypothetical protein	-0.25	-0.28	-0.16	0.28	0.2	-0.1	-0.31	-0.14	-0.19	0.23	0.3	-0.03
cce_1745	-	DNA binding protein HU	0.63	-0.39	-0.49	0.07	0.09	0.23	0.63	-0.41	-0.54	0.15	0.18	0.21
cce_1747	psaC	photosystem I subunit VII	-1.25	-1.12	-0.36	-0.2	0.35	0.38	-1.25	-0.92	-0.23	-0.28	0.33	0.32
cce_1748	-	transglycosylase-associated protein	0.86	-0.66	-0.71	-0.53	-0.09	0.37	0.84	-0.71	-0.65	-0.41	-0.04	0.26
cce_1749	-	hypothetical protein	-0.54	-1.03	-0.54	-0.17	0.54	0.62	-0.49	-0.86	-0.54	-0.1	0.5	0.66
cce_1750	-	hypothetical protein	-0.19	0.69	0.35	0.26	-0.28	-0.7	-0.43	0.91	0.5	0.28	-0.28	-0.56
cce_1751	sasA	adaptive-response sensory kinase	-0.21	-0.03	0.24	0.22	0.36	-0.1	-0.23	0.15	0.35	0.25	0.41	-0.02
cce_1752	-	glycoside hydrolase family protein	-0.2	0.26	0.22	0.05	-0.16	-0.44	-0.29	0.25	0.26	-0.03	-0.09	-0.4
cce_1753	-	hypothetical protein	-0.36	0.29	0.4	0.09	-0.52	-0.38	-0.44	0.47	0.48	0.21	-0.44	-0.44
cce_1756	-	hypothetical protein	0.42	-0.26	-0.18	-0.23	-0.12	0.45	0.56	-0.12	-0.15	-0.15	-0.09	0.37
cce_1759	kpsM	putative polysialic acid transport protein	-0.24	-0.28	0	0.53	0.16	0.03	-0.26	-0.08	-0.07	0.38	0.25	0.1
cce_1762	ndhJ	NADH dehydrogenase subunit J	-0.1	-0.51	-0.39	-0.04	0.15	0.35	0.12	-0.43	-0.47	-0.12	0.2	0.35
cce_1763	ndhK	NADH dehydrogenase subunit B	0	-0.54	-0.34	-0.07	0.2	0.35	0.12	-0.5	-0.58	-0.15	0.26	0.3
cce_1764	ndhC	NADH dehydrogenase subunit A	0.18	-0.32	-0.23	0.17	0	0.26	0.29	-0.15	-0.45	0.04	0.07	0.15
cce_1775	glnB	nitrogen regulatory protein P-II	1.48	-0.58	-0.82	-1.08	-1.18	0.46	1.67	-0.52	-1.04	-0.89	-0.94	0.16
cce_1776	-	putative Ham1-like protein	0.4	-0.02	-0.12	-0.16	-0.21	0.02	0.33	-0.05	-0.1	-0.1	-0.09	-0.01
cce_1778	-	hypothetical protein	0.59	0.36	0.08	-0.23	-0.11	-0.28	0.67	0.17	-0.02	-0.13	-0.02	-0.24
cce_1780	-	hypothetical protein	-0.34	-0.4	-0.23	0.48	0.3	-0.39	-0.33	-0.22	-0.19	0.5	0.46	-0.2
cce_1789	gpmI	phosphoglyceromutase	0.55	0.9	-0.16	-0.26	-0.4	-0.34	0.43	0.88	-0.19	-0.28	-0.33	-0.41
cce_1791	-	hypothetical protein	-0.26	-0.22	-0.26	0.04	0.31	0.08	-0.17	-0.29	-0.02	0.05	0.3	0.17
cce_1799	trmH	RNA methyltransferase TrmH, group 3	0.46	0.01	-0.1	-0.31	-0.28	0.12	0.37	0.07	-0.03	-0.23	-0.3	-0.02
cce_1800	-	putative ribonuclease III	0.63	-0.41	-0.02	-0.71	-0.02	0.41	0.49	-0.34	0.06	-0.66	-0.11	0.24
cce_1801	-	hypothetical protein	0.93	-0.24	-0.54	-0.95	-0.73	0.6	0.88	-0.24	-0.54	-0.93	-0.73	0.38
cce_1805	-	hypothetical protein	-2.15	-0.95	-0.17	0.82	0.01	-1.08	-2.49	-0.5	-0.12	0.83	0.1	-0.86
cce_1806	-	glycoside hydrolase family protein	-0.29	0.19	0.15	0.31	-0.25	-0.56	-0.42	0.14	0.19	0.26	-0.07	-0.45
cce_1807	-	PAP fibrillin	-0.24	-0.14	-0.08	0.24	-0.12	-0.23	-0.35	-0.07	-0.11	0.19	-0.07	-0.21
cce_1808	-	OmpR family two-component response regulator	0.81	0.62	-0.43	-1.31	-0.31	0.36	0.59	0.28	-0.48	-1.25	-0.39	0.29
cce_1809	-	hypothetical protein	-0.86	-0.79	-0.48	0.18	0.45	0.18	-0.88	-0.61	-0.44	0.1	0.33	0.23
cce_1810	-	glutaredoxin-like protein	0.7	0	-0.42	-0.32	-0.74	0.12	0.93	0.15	-0.42	-0.42	-0.71	0.04
cce_1811	-	putative BolA-like protein	-0.83	0.32	0.12	0.19	-0.26	-0.33	-0.83	0.62	0.1	0.08	-0.2	-0.2
cce_1812	-	transcriptional regulator	0.27	-0.36	-0.26	0.03	-0.16	0.23	0.3	-0.22	-0.27	0.03	0.04	0.12
cce_1814	-	peptidoglycan-binding M23B family peptidase	-0.35	-0.44	-0.15	0.78	-0.06	-0.39	-0.3	-0.25	-0.14	0.66	0.19	-0.2
cce_1822	metK	S-adenosylmethionine synthetase	-1.34	-0.57	-0.47	0.9	-0.05	-0.76	-1.48	-0.28	-0.53	0.77	0.07	-0.54
cce_1827	-	hypothetical protein	-1.77	-1.64	-1.24	1.17	0.15	-0.88	-1.69	-0.99	-0.96	1.02	0.59	-0.63
cce_1828	lpxA	UDP-N-acetylglucosamine acyltransferase	-1.58	-1.77	-0.62	0.23	0.84	0.1	-1.61	-1.62	-0.65	0.22	0.85	0.24
cce_1829	lpxB	lipid-A-disaccharide synthase	-0.47	-0.33	-0.17	0.55	0.09	-0.17	-0.45	-0.08	-0.14	0.48	0.27	-0.03
cce_1830	lpxB	lipid-A-disaccharide synthase	-0.36	-0.24	-0.15	0.62	0.05	-0.15	-0.42	-0.01	-0.15	0.53	0.11	-0.09
cce_1837	psbB	photosystem II CP47 protein, 47 kD chlorophyll-binding protein	-2.52	-1.34	-0.33	0.65	0.27	-0.23	-2.41	-1.01	-0.2	0.56	0.41	0
cce_1839	infB	translation initiation factor IF-2	0.46	-0.13	-0.18	-0.16	0.02	0.46	0.58	-0.19	-0.3	-0.11	-0.07	0.21
cce_1843	-	putative terpenoid synthase	0.54	-1.06	-0.81	-0.82	0.16	0.78	0.63	-0.89	-0.82	-0.79	0.14	0.68
cce_1844	-	hypothetical protein	1.87	0.27	-1.385	-3.82	-2.905	-1.545	1.985	-0.205	-1.66	-3.575	-2.805	-1.745
cce_1845	-	hypothetical protein	0.71	-0.17	-0.29	-0.34	0.11	0.33	0.84	-0.13	-0.27	-0.35	-0.1	0.22
cce_1846	-	hypothetical protein	0.71	-0.44	-0.55	-0.41	0.14	0.41	0.86	-0.26	-0.37	-0.36	-0.01	0.34
cce_1847	comE	competence protein	0.3	0.54	0.11	-0.01	-0.01	-0.07	0.36	0.29	0.48	-0.02	0.16	0.07
cce_1849	ndhM	NADH dehydrogenase subunit M	0.17	-0.11	-0.07	-0.22	0.11	0.28	0.37	0.02	-0.04	-0.29	-0.06	0.14
cce_1850	mdh	malate dehydrogenase	0.3	0.52	0.13	-0.08	-0.03	0	0.28	0.43	0.45	-0.03	0.05	0.03
cce_1854	-	hypothetical protein	1.81	-0.21	-0.76	-1.07	-1.19	0.34	1.91	-0.13	-0.68	-0.7	-0.64	-0.09
cce_1855	-	hypothetical protein	2.23	-0.35	-1.98	-3.01	-2.98	-0.97	2.31	-0.37	-2.46	-2.62	-2.56	-1.47
cce_1856	-	hypothetical protein	2.29	-0.26	-1.96	-2.95	-2.95	-0.92	2.34	-0.29	-2.11	-2.44	-2.47	-1.3
cce_1857	-	NifU-like protein	1.76	-0.1	-0.56	-0.85	-0.98	0	1.78	-0.08	-0.5	-0.57	-0.5	-0.18
cce_1858	-	hypothetical protein	0.68	-0.54	-0.63	-0.4	0.15	0.51	0.7	-0.34	-0.45	-0.24	0.13	0.32
cce_1869	-	hypothetical protein	-0.49	-0.5	-0.33	0.44	0.11	-0.04	-0.61	-0.29	-0.31	0.37	0.44	0.08
cce_1870	-	hypothetical protein	-0.34	-0.34	-0.21	0.48	0.17	-0.05	-0.4	-0.12	-0.16	0.37	0.3	0.02
cce_1878	-	two-component sensor histidine kinase	0.71	-0.12	-0.44	-0.4	-0.4	0.54	0.76	-0.1	-0.36	-0.26	-0.28	0.29
cce_1880	-	hypothetical protein	0.8	0.25	0.08	-0.58	-0.03	0.01	0.82	0.1	-0.06	-0.51	-0.04	-0.02
cce_1892	-	hypothetical protein	-0.13	0.79	0.79	-0.94	-0.32	-0.17	-0.23	0.46	0.49	-0.87	-0.29	-0.11
cce_1898	patB	transcriptional regulator	1.38	0.83	0.31	-0.99	-1.23	-0.78	1.42	0.51	0.13	-0.97	-1.02	-0.87
cce_1899	lexA	SOS function regulatory protein	0.22	0.6	0.03	0.32	-0.39	-0.49	0.27	0.67	0.02	0.24	-0.33	-0.49
cce_1900	gltA	citrate synthase	0.81	0.88	0.01	-0.54	-0.79	-0.37	0.77	0.82	-0.03	-0.45	-0.75	-0.44
cce_1901	-	putative pathogenesis-like protein	1.045	0.56	-0.305	-0.65	-0.58	0.3	1.17	0.575	-0.32	-0.46	-0.415	0.18
cce_1910	clpP4	ATP-dependent Clp protease-like protein	-0.81	-0.79	-0.17	0.21	0.29	0.22	-0.8	-0.49	-0.14	0.06	0.24	0.26
cce_1911	clpP	ATP-dependent Clp protease proteolytic subunit	-0.85	-0.63	-0.1	0.19	0.15	0.19	-0.82	-0.46	-0.04	0.03	0.15	0.25
cce_1914	-	hypothetical protein	-0.36	-0.47	-0.3	0.11	0.36	0.08	-0.42	-0.31	-0.28	0.07	0.29	0.09
cce_1917	-	cation-transporting ATPase	0.31	-0.09	-0.26	-0.45	0.14	0.31	0.47	-0.18	-0.14	-0.39	-0.02	0.19
cce_1918	-	hypothetical protein	-0.31	-0.85	-0.62	-0.59	0.05	0.98	-0.31	-0.73	-0.59	-0.54	0	1.03
cce_1921	-	group 1 glycosyl transferase	-0.37	-0.04	-0.02	0.14	-0.29	-0.35	-0.46	-0.05	-0.06	0.09	-0.15	-0.28
cce_1922	-	hypothetical protein	0.28	0.45	0.22	-0.07	0.01	0.02	0.26	0.54	0.2	-0.08	-0.04	-0.03
cce_1927	-	hypothetical protein	-0.61	-0.17	0.12	0.47	-0.04	-0.21	-0.63	0.07	0.15	0.45	0.05	-0.14
cce_1931	-	hypothetical protein	0.1	0.17	-0.5	-0.62	0.06	0.82	-0.08	0.2	-0.35	-0.47	-0.26	0.53
cce_1933	-	hypothetical protein	0.05	0.47	0.18	-0.39	-0.22	0	0.25	0.61	0.11	-0.4	-0.36	-0.13
cce_1938	-	hypothetical protein	-0.15	-0.31	-0.17	0.24	0.29	0.14	-0.2	-0.09	-0.05	0.31	0.31	0.18
cce_1942	-	RNA-binding protein	0.43	0.11	0.78	-0.86	-0.7	-0.38	0.14	0.14	0.97	-0.66	-0.82	-0.44
cce_1943	-	hypothetical protein	-1.06	-0.76	-0.32	1.01	0.06	-0.72	-1.13	-0.37	-0.21	0.75	0.12	-0.55
cce_1944	apcF	phycobilisome core component	-1.02	-0.29	0.28	0.49	-0.16	-0.84	-1.18	0.09	0.4	0.43	-0.14	-0.81
cce_1946	metS	methionyl-tRNA synthetase	1.1	-0.77	-1.28	-1.26	-0.59	0.66	1.11	-0.72	-1.23	-1.4	-0.89	0.22
cce_1947	-	hypothetical protein	0.945	-0.745	-1.14	-0.685	-0.28	0.73	1.105	-0.695	-1.29	-0.7	-0.315	0.455
cce_1949	-	hypothetical protein	0.84	-0.25	-0.4	-0.46	-0.19	0.34	0.8	-0.33	-0.36	-0.38	-0.14	0.17
cce_1950	-	transposase	0.07	-0.44	-0.95	-1.2	-0.15	0.56	0.33	-0.6	-0.76	-1.19	-0.25	0.78
cce_1951	fur2	ferric uptake regulator	0.265	-0.275	-0.05	-0.08	0.025	0.495	0.305	-0.11	0.04	-0.025	0.01	0.38
cce_1952	-	two-component response regulator receiver protein	-0.28	-0.37	0.01	0.39	0.21	-0.09	-0.25	-0.13	0.03	0.32	0.3	-0.12
cce_1953	ftsH4	cell division protein	-0.41	-0.28	-0.01	0.27	0.01	-0.1	-0.44	-0.17	0.11	0.29	0.21	0.04
cce_1954	chlB	light-independent protochlorophyllide reductase subunit B	-0.17	0.35	0.23	0.2	0.09	-0.18	-0.4	0.14	0.04	0.03	-0.26	-0.35
cce_1961	obgE	GTPase ObgE	1.24	-0.15	-0.7	-1.16	-0.75	0.67	1.24	-0.29	-0.64	-0.78	-0.65	0.47
cce_1963	-	cell death suppressor protein	0.11	-0.42	-0.28	0.03	0.06	0.1	0.16	-0.34	-0.14	0.08	0.14	0.21
cce_1965	-	hypothetical protein	-0.09	-0.18	-0.09	-0.18	0.37	0.73	-0.03	-0.06	-0.08	-0.12	0.24	0.72
cce_1966	-	hypothetical protein	0.51	0.01	0	-0.18	-0.06	0.29	0.59	0	-0.05	-0.19	-0.04	0.15
cce_1973	btpA	photosystem I biogenesis protein	-0.18	0.47	0.38	0.12	-0.47	-0.61	-0.39	0.65	0.44	0.15	-0.2	-0.55
cce_1975	coxC1	cytochrome c oxidase subunit III	1.55	-0.93	-1.88	-2.73	-2.4	0.78	1.61	-1.18	-2.33	-2.5	-2.19	0.39
cce_1976	coxA1	cytochrome c oxidase subunit I	1.49	-1.03	-2.3	-3.43	-3.01	0.94	1.57	-1.32	-2.81	-3.03	-2.62	0.48
cce_1977	coxB1	cytochrome c oxidase subunit II	1.61	-0.96	-1.83	-3.36	-2.78	0.82	1.74	-1.23	-2.82	-2.93	-2.59	0.37
cce_1978	-	hypothetical protein	0.83	-0.52	-0.55	-0.75	-0.78	0.92	0.84	-0.28	-0.37	-0.62	-0.6	0.74
cce_1982	-	CheY-like two-component hybrid sensor and regulator	1.69	0.87	-1.04	-1.84	-1.15	-0.11	1.5	0.58	-1.07	-1.68	-1.59	-0.53
cce_1983	aphA	phytochrome A, two-component sensor protein	1.54	0.89	-1.2	-2.08	-1.03	-0.05	1.46	0.57	-1.16	-1.99	-1.75	-0.53
cce_1998	-	hypothetical protein	-0.48	-0.64	-0.15	0.76	0.11	-0.26	-0.5	-0.34	-0.11	0.72	0.09	-0.12
cce_1999	mreC	rod shape-determining protein	-0.49	-0.67	-0.28	0.66	0.16	-0.39	-0.6	-0.5	-0.32	0.62	0.19	-0.22
cce_2000	mreB	rod shape-determining protein MreB	-1.43	-1.45	-0.86	0.95	0.22	-0.82	-1.42	-1.29	-1.11	0.87	0.47	-0.57
cce_2003	dnaK	molecular chaperone DnaK	-1.35	0.91	-0.2	0.5	-0.92	-0.1	-1.26	0.83	-0.49	0.44	-0.99	-0.1
cce_2004	-	AcrB/AcrD/AcrF family protein	-0.31	-0.22	-0.14	0.15	0.25	-0.12	-0.25	-0.15	-0.04	0.21	0.35	0.03
cce_2016	acs	acetyl-CoA synthetase	-0.5	-0.05	-0.07	0.49	0.12	-0.33	-0.58	0.16	0.1	0.56	0.24	-0.21
cce_2026	-	CobB/CobQ-like glutamine amidotransferase	-0.42	-0.46	-0.06	0.43	0.1	-0.01	-0.48	-0.29	-0.13	0.28	0.12	-0.04
cce_2027	-	putative permease YjgP/YjgQ	-0.23	-0.37	-0.29	0.39	0.17	0.1	-0.1	-0.33	-0.11	0.28	0.23	0.22
cce_2028	-	ABC transporter ATP-binding protein	-0.6	-1.06	-0.65	0.38	0.42	0.47	-0.52	-0.81	-0.62	0.35	0.58	0.52
cce_2029	-	hypothetical protein	-0.38	-0.75	-0.46	0.3	0.35	0.34	-0.35	-0.65	-0.5	0.25	0.48	0.44
cce_2032	-	hypothetical protein	0.155	-0.295	-0.045	-0.17	0.33	0.34	0.17	-0.12	0.035	-0.14	0.12	0.245
cce_2034	-	hypothetical protein	0.23	0.38	0.17	0.26	-0.12	-0.19	0.1	0.55	0.22	0.18	-0.17	-0.27
cce_2038	carB	carbamoyl phosphate synthase large subunit	1.23	-0.08	-0.28	-0.7	-0.67	0.4	1.36	-0.09	-0.43	-0.55	-0.46	0.18
cce_2043	ftsH3	cell division protein	0.03	-0.29	-0.24	-0.14	0.25	0.29	0.06	-0.32	-0.25	-0.23	0.25	0.18
cce_2044	-	hypothetical protein	0.49	0.07	-0.25	-0.34	-0.4	0.31	0.53	-0.03	-0.22	-0.32	-0.34	0.09
cce_2049	mltA	membrane-bound lytic transglycosylase A	-0.22	-0.09	0.02	0.36	-0.06	-0.21	-0.28	0.01	0.08	0.28	0.09	-0.14
cce_2051	fus2	elongation factor G	-0.74	-0.32	0.05	0.67	-0.49	-0.44	-0.64	-0.21	0.03	0.52	-0.21	-0.39
cce_2052	-	hypothetical protein	0.74	-0.48	-0.57	-0.54	-0.1	0.61	0.86	-0.56	-0.7	-0.43	-0.07	0.45
cce_2059	-	bifunctional phosphopantothenoylcysteine decarboxylase/phosphopantothenate synthase	0.54	0.32	0.38	-0.53	-0.18	-0.28	0.53	0.31	0.49	-0.51	-0.44	-0.38
cce_2060	-	hypothetical protein	0.39	0.17	0.34	-0.8	-0.51	-0.41	0.33	0.45	0.68	-0.81	-0.76	-0.56
cce_2062	-	putative aldose 1-epimerase	-0.92	-0.99	-0.67	0.28	0.26	0.29	-0.88	-0.62	-0.56	0.21	0.39	0.39
cce_2063	-	putative phosphatidate cytidylyltransferase	-0.41	-0.62	-0.28	0.13	0.22	0.34	-0.38	-0.44	-0.34	0.16	0.36	0.41
cce_2067	-	carbohydrate kinase	0.35	0.39	-0.08	-0.17	-0.08	0.04	0.37	0.05	0.03	-0.28	0.04	0.07
cce_2070	-	hypothetical protein	0.14	0.85	1.65	-3.3	-2.82	-2.55	-0.78	0.42	2.18	-3.24	-2.79	-2.96
cce_2071	-	hypothetical protein	0.45	0.9	1.78	-3.48	-3.28	-3	-0.4	0.31	2.16	-3.07	-2.89	-3.14
cce_2072	-	hypothetical protein	0.49	0.77	1.57	-2.39	-2.06	-1.85	-0.26	0.32	1.87	-2.23	-1.97	-1.92
cce_2073	-	hypothetical protein	1.07	0.32	0.44	-1.79	-1.53	0.66	0.69	0.05	0.58	-1.39	-1.2	0.5
cce_2076	glmU	bifunctional N-acetylglucosamine-1-phosphate uridyltransferase/glucosamine-1-phosphate acetyltransferase	-0.5	0.03	-0.05	0.69	-0.28	-0.56	-0.42	0.08	0.04	0.69	0.03	-0.38
cce_2079	-	hypothetical protein	-0.83	-0.84	-0.5	-0.22	0.51	0.43	-0.77	-0.61	-0.37	-0.2	0.56	0.52
cce_2080	-	hypothetical protein	-0.17	0.41	0.56	-0.19	-0.3	-0.72	-0.2	0.46	0.63	-0.24	-0.35	-0.7
cce_2081	-	hypothetical protein	0.05	0.45	0.54	-0.47	-0.35	-0.68	-0.06	0.48	0.76	-0.51	-0.36	-0.7
cce_2082	accD	acetyl-CoA carboxylase subunit beta	-0.32	0.3	0.25	0.07	-0.22	-0.38	-0.28	0.38	0.19	-0.03	-0.24	-0.41
cce_2083	-	transposase	-0.11	-0.39	0.09	0.1	-0.06	-0.05	-0.21	-0.31	0.2	0.18	0.01	0.01
cce_2084	-	putative macrophage migration inhibitory factor	-0.77	-0.48	-0.38	0.73	-0.16	-0.2	-0.8	-0.23	-0.17	0.75	0.08	0.02
cce_2085	-	hypothetical protein	-0.6	-0.4	-0.32	0.62	0.07	-0.02	-0.67	-0.17	-0.27	0.53	0.16	0.17
cce_2088	-	hypothetical protein	0.34	-0.56	-0.34	-0.43	0.12	0.45	0.3	-0.51	-0.33	-0.35	0.04	0.32
cce_2091	-	putative ABC transporter ATP binding protein	-0.38	-0.2	-0.09	0.38	-0.07	-0.16	-0.52	-0.04	-0.04	0.41	0.08	-0.06
cce_2094	-	hypothetical protein	-0.46	0.02	0.09	0.37	-0.25	-0.27	-0.61	0.21	0.09	0.34	-0.05	-0.19
cce_2095	-	hypothetical protein	-0.23	-0.41	-0.34	0.17	0.06	0.15	-0.35	-0.25	-0.32	0.04	0.21	0.22
cce_2097	-	group 1 glycosyl transferase	0.18	-0.29	-0.12	-0.42	0	0.27	0.08	-0.33	-0.04	-0.32	0.08	0.29
cce_2103	-	rfrA pentapeptide repeat-containing protein	-0.48	-0.05	0.1	0.46	0.03	-0.1	-0.55	0.17	0.17	0.47	0.18	0.01
cce_2106	-	ferredoxin	-0.13	-0.33	-0.17	0.66	0.6	-0.04	-0.13	-0.09	-0.07	0.41	0.02	0
cce_2110	-	hypothetical protein	-0.13	-0.57	-0.39	0.98	0.57	-0.4	-0.37	-0.34	-0.47	0.6	-0.27	-0.38
cce_2111	-	hypothetical protein	-0.33	-0.74	-0.49	1.22	0.64	-0.52	-0.6	-0.49	-0.6	0.54	-0.4	-0.48
cce_2112	-	hypothetical protein	-0.5	-1.17	-0.82	1.38	0.69	-0.75	-0.98	-0.76	-0.94	0.77	-0.51	-0.72
cce_2119	-	hypothetical protein	-0.19	-0.18	-0.21	0.57	0.04	-0.33	-0.26	-0.17	-0.16	0.43	-0.22	-0.33
cce_2120	ilvC	ketol-acid reductoisomerase	0.76	0.8	-0.21	-0.14	-1.01	-0.4	0.71	1.03	-0.24	-0.09	-0.83	-0.5
cce_2121	accB	acetyl-CoA carboxylase, biotin carboxyl carrier protein	0.26	0.53	0.19	0.34	-0.42	-0.58	0.18	0.75	0.27	0.29	-0.46	-0.63
cce_2122	efp	elongation factor P	0.02	0.34	0.2	0.38	-0.56	-0.86	-0.05	0.65	0.32	0.36	-0.51	-0.88
cce_2124	dxr	1-deoxy-D-xylulose 5-phosphate reductoisomerase	-0.62	0.15	0.16	0.63	-0.43	-0.53	-0.69	0.25	0.14	0.65	-0.12	-0.39
cce_2129	-	hypothetical protein	0.06	0.01	-0.09	-0.56	-0.02	0.19	0.13	-0.07	-0.07	-0.57	-0.06	0.24
cce_2130	trpA	tryptophan synthase subunit alpha	0.42	0.36	-0.28	-0.1	-0.4	-0.06	0.3	0.29	-0.23	-0.08	-0.34	-0.12
cce_2132	-	glyceraldehyde-3-phosphate dehydrogenase, type I	-0.23	0	0.18	-0.08	-0.24	-0.37	-0.43	0	0.14	0.04	-0.03	-0.26
cce_2133	prmA	50S ribosomal protein L11 methyltransferase	0.89	0.26	-0.2	-0.32	-0.39	0.09	0.87	0.17	-0.21	-0.31	-0.28	-0.12
cce_2134	serA	D-3-phosphoglycerate dehydrogenase	1	0.18	-0.35	-0.48	-0.59	0.5	1.1	0.21	-0.55	-0.39	-0.51	0.19
cce_2138	-	hypothetical protein	-0.09	0.41	0.37	-0.1	-0.3	-0.3	-0.09	0.51	0.5	-0.03	-0.29	-0.1
cce_2139	malZ	alpha-glucosidase	-0.07	0.73	0.45	-0.03	-0.59	-0.47	-0.05	0.8	0.41	-0.1	-0.4	-0.47
cce_2151	-	hypothetical protein	0.4	0.6	0.14	-0.05	-0.03	-0.12	0.28	0.31	0.4	0.02	0.11	-0.01
cce_2156	eno	phosphopyruvate hydratase	0.26	1.04	-0.49	0.02	-0.81	-0.44	0.43	1.08	-0.57	-0.04	-0.41	-0.38
cce_2157	-	hypothetical protein	1.04	-0.15	-0.46	-0.57	-0.43	0.39	1.12	-0.08	-0.58	-0.43	-0.21	0.19
cce_2171	ppiB	peptidyl-prolyl cis-trans isomerase B	-0.51	0.37	0.02	0.34	-0.41	-0.54	-0.66	0.58	0.16	0.3	-0.31	-0.45
cce_2172	ycf4	photosystem I assembly protein Ycf4	-0.48	0.41	0.09	0.17	-0.4	-0.52	-0.58	0.64	0.3	0.14	-0.22	-0.33
cce_2176	-	hypothetical protein	-0.63	-0.89	-0.42	0.38	0.37	0.11	-0.72	-0.69	-0.47	0.35	0.49	0.27
cce_2185	-	hypothetical protein	0.41	0.46	0.05	-0.16	-0.06	-0.01	0.28	0.11	0.21	0	0.1	0.12
cce_2205	-	hypothetical protein	-0.19	-0.25	-0.21	-0.16	0.5	0.09	-0.15	-0.17	-0.17	-0.06	0.57	0.2
cce_2207	lpxD	UDP-3-O-(3-hydroxymyristoyl) glucosamine N-acyltransferase	-0.36	-0.2	-0.14	0.27	0.22	-0.22	-0.33	-0.14	-0.16	0.2	0.16	-0.18
cce_2208	-	hypothetical protein	0	-0.23	-0.29	-0.08	0.41	0.21	0.16	-0.23	-0.17	-0.05	-0.07	-0.07
cce_2209	-	hypothetical protein	0.33	0.31	0.21	-0.26	0.08	0.11	0.39	0.22	0.24	-0.2	-0.07	-0.04
cce_2210	-	hypothetical protein	0.48	0.46	0.37	-0.23	-0.09	-0.06	0.43	0.27	0.42	-0.22	-0.15	-0.12
cce_2214	-	putative CAB/ELIP/HLIP family protein	-0.43	-0.41	-0.29	0.93	-0.5	-0.34	-0.52	-0.34	-0.32	0.75	-0.25	-0.23
cce_2217	-	hypothetical protein	-0.27	-0.31	-0.12	0.17	0.27	0.04	-0.39	-0.18	-0.07	0.23	0.26	0.17
cce_2222	ndhG	NADH dehydrogenase subunit J	0.18	-0.2	-0.49	0.22	-0.27	0.11	0.23	-0.17	-0.08	0.11	-0.07	0.09
cce_2223	ndhI	NADH dehydrogenase subunit I	0.23	-0.78	-1.03	0.02	-0.08	0.39	0.44	-0.69	-1.09	-0.06	0.09	0.34
cce_2224	ndhA	NADH dehydrogenase subunit H	0.17	-0.56	-0.97	0.12	-0.12	0.38	0.37	-0.59	-0.94	-0.05	0.09	0.38
cce_2225	-	phosphoketolase	-1.72	-0.74	-0.5	1.14	-0.22	-1.58	-1.74	-0.43	-0.41	1.04	0.01	-1.36
cce_2226	dcoH2	putative pterin-4-alpha-carbinolamine dehydratase	-1.1	-0.87	-0.53	0.94	0.18	-0.53	-0.96	-0.41	-0.3	0.81	0.22	-0.45
cce_2227	-	putative peptidase S66, LD-carboxypeptidase A	-0.63	-0.01	-0.28	0.24	0.3	-0.31	-0.58	-0.11	-0.3	0.09	-0.03	-0.19
cce_2236	cphB	cyanophycinase	1.15	0.01	-0.54	-1.09	-1.06	0.53	1.05	-0.07	-0.5	-0.94	-0.93	0.34
cce_2237	cphA	cyanophycin synthetase	0.79	0.64	0.02	-0.51	-0.68	-0.31	0.76	0.4	0.04	-0.38	-0.68	-0.36
cce_2248	glgB1	glycogen branching protein	-0.67	-0.33	-0.21	0.83	-0.18	-0.3	-0.73	-0.14	-0.19	0.78	0.02	-0.16
cce_2250	-	hypothetical protein	-0.25	0.14	0.08	0.12	-0.09	-0.03	-0.29	0.53	0.13	0.15	-0.11	-0.17
cce_2257	icfA1	beta-carbonic anhydrase, carboxysomal	1.49	0.95	-0.32	-0.5	-1	-0.85	1.21	0.75	-0.33	-0.38	-0.61	-0.79
cce_2258	-	hypothetical protein	1.25	0.56	-0.18	-0.23	-0.23	-0.22	0.88	0.41	-0.08	-0.11	-0.17	-0.17
cce_2259	-	hypothetical protein	1.12	0.57	-0.07	-0.25	-0.27	-0.29	0.8	0.44	-0.01	-0.17	-0.22	-0.23
cce_2262			-0.44	-0.27	-0.44	-0.28	-0.02	-0.09	-0.52	-0.37	-0.25	-0.04	0.12	0.01
cce_2265	-	hypothetical protein	-0.16	-0.12	-0.04	0.48	0	-0.19	-0.27	-0.08	-0.06	0.41	0.22	-0.09
cce_2266	murQ	N-acetylmuramic acid 6-phosphate etherase	-0.21	-0.19	-0.09	0.42	0.07	-0.07	-0.21	-0.08	-0.1	0.3	0.15	-0.01
cce_2268	-	extracellular solute-binding protein	-0.8	-0.48	-0.41	0.72	-0.06	-0.33	-0.91	-0.31	-0.35	0.64	0.15	-0.12
cce_2288	-	hypothetical protein	-0.92	0.15	0.53	0.3	-0.09	-0.6	-1.22	0.25	0.37	0.23	-0.04	-0.59
cce_2291	ymxG	processing protease	-0.4	-0.51	-0.37	0.41	0.21	0.14	-0.36	-0.34	-0.27	0.31	0.36	0.24
cce_2295	ndhF1	NAD(P)H-quinone oxidoreductase subunit F	0.67	-0.81	-0.83	-0.13	-0.64	0.57	0.82	-0.69	-0.9	-0.09	-0.42	0.41
cce_2299	-	hypothetical protein	0.46	-0.05	0.11	-0.03	-0.02	0.08	0.54	0.02	0.12	-0.09	-0.03	-0.03
cce_2306	-	hypothetical protein	-0.93	-0.44	-0.31	0.47	0.11	-0.35	-1.05	-0.28	-0.29	0.51	0.39	-0.11
cce_2307	-	hypothetical protein	-1.06	-0.51	-0.36	0.49	0.1	-0.39	-1.17	-0.37	-0.37	0.53	0.32	-0.14
cce_2312	ispG	4-hydroxy-3-methylbut-2-en-1-yl diphosphate synthase	-1.09	-0.47	-0.13	0.73	-0.22	-0.58	-1.14	-0.21	-0.12	0.67	0.03	-0.4
cce_2313	-	hypothetical protein	2.38	-0.73	-1.82	-2.34	-2.68	-2.17	2.47	-0.64	-1.72	-1.75	-1.7	-1.83
cce_2315	hoxH	hydrogenase large subunit	0.58	0.34	-0.52	-0.34	-0.16	0.21	0.73	0.27	-0.13	-0.21	-0.15	0.09
cce_2316	hoxY	hydrogenase small subunit	0.72	0.42	-0.37	-0.54	-0.21	0.12	0.9	0.32	-0.33	-0.47	-0.43	-0.04
cce_2317	hoxU	bidirectional hydrogenase complex protein HoxU	0.66	0.35	-0.36	-0.53	-0.15	0.13	0.76	0.35	-0.04	-0.4	-0.28	0.01
cce_2318	hoxF	NADH dehydrogenase I subunit F	0.5	0.43	-0.33	-0.36	0.025	0.35	0.73	0.36	-0.23	-0.23	-0.14	0.13
cce_2319	hoxE	NADH dehydrogenase I subunit E	0.39	0.38	-0.53	-0.45	0.2	0.69	0.64	0.31	-0.33	-0.31	-0.09	0.4
cce_2323	-	hypothetical protein	0.41	0.05	0.05	-0.19	-0.09	0.12	0.41	0.05	0.03	-0.2	-0.09	0.01
cce_2324	ho2	heme oxygenase	-2.66	2.07	0.06	-2.07	-2.91	-2.89	-2.65	2.68	-0.15	-1.89	-2.42	-2.81
cce_2325	hemN	oxygen independent coprophorphyrinogen III oxidase 1	-0.45	1.5	0.16	-0.39	-0.49	-0.37	-0.32	1.64	0.04	-0.3	-0.29	-0.36
cce_2329	-	hypothetical protein	-0.66	-0.75	-0.28	0.05	0.5	0.18	-0.7	-0.46	-0.18	0.02	0.5	0.27
cce_2330	fur1	ferric uptake regulation protein	-1.17	-1.19	-0.33	0	0.65	0.3	-1.38	-0.98	-0.25	-0.01	0.67	0.38
cce_2331	-	putative D-alanyl-D-alanine carboxypeptidase	-0.35	-0.42	0.05	-0.11	0.3	0.08	-0.36	-0.44	-0.03	-0.14	0.49	0.17
cce_2332	-	hypothetical protein	0.5	0.27	0.1	-0.1	0.03	0.01	0.51	0.16	0.06	-0.14	-0.06	-0.07
cce_2341	-	hypothetical protein	-0.51	0.15	0.11	0.1	0.14	-0.23	-0.53	0.16	0.15	0.02	-0.03	-0.21
cce_2344	-	hypothetical protein	0.03	1	0.55	-0.96	-0.77	-0.68	0.02	0.95	0.47	-0.84	-0.49	-0.43
cce_2345	-	hypothetical protein	0.42	-0.3	-0.43	-0.15	-0.08	0.27	0.39	-0.24	-0.45	-0.2	-0.11	0.03
cce_2346	-	hypothetical protein	-0.23	-0.06	-0.06	0.23	0.01	-0.08	-0.38	0	-0.01	0.18	0.16	0.02
cce_2347	-	hypothetical protein	-0.25	-0.2	0.38	-0.23	-0.13	0.16	-0.1	-0.19	0.41	-0.3	-0.07	0.16
cce_2348	-	hypothetical protein	0.19	0.29	0.02	-0.16	-0.14	-0.14	0.18	0.13	-0.08	-0.27	-0.3	-0.21
cce_2349	-	hypothetical protein	-0.44	-0.61	-0.1	0.23	0.29	0.05	-0.36	-0.47	-0.1	0.15	0.16	0.02
cce_2352	-	putative K+-dependent Na+/Ca+ exchanger protein	-0.19	-0.21	-0.05	0.38	0.29	0.23	-0.14	-0.02	0.07	0.32	0.28	0.22
cce_2359	thrA	homoserine dehydrogenase	0.08	0.77	0.4	-0.18	-0.11	-0.1	0.08	0.45	0.67	-0.21	0.08	0.04
cce_2363	-	glycosyl transferase family protein	-0.29	-0.14	-0.1	0.24	0.03	-0.12	-0.35	-0.05	-0.1	0.18	0	-0.04
cce_2366	-	two-component sensor histidine kinase	0.1	0.7	-0.19	-0.43	0.22	0.07	0.2	0.26	-0.41	-0.51	-0.33	-0.02
cce_2367	-	hypothetical protein	0.52	0.55	-0.29	-0.32	-0.29	-0.04	0.32	0.38	-0.21	-0.29	-0.26	-0.07
cce_2370	-	hypothetical protein	1.01	-0.39	-0.55	-0.62	-0.74	0.22	1.15	-0.4	-0.56	-0.7	-0.75	0.01
cce_2371	-	hypothetical protein	1.11	-0.5	-0.55	-0.59	-0.79	0.18	1.23	-0.38	-0.52	-0.65	-0.72	-0.03
cce_2372	murB	UDP-N-acetylenolpyruvoylglucosamine reductase	-0.37	-0.6	-0.32	-0.15	0.6	0.41	-0.41	-0.56	-0.6	-0.07	0.54	0.48
cce_2373	murC	UDP-N-acetylmuramate--L-alanine ligase	-1.1	-1.34	-1.18	-1.04	1	0.49	-0.97	-1.18	-1.23	-0.85	1.12	0.58
cce_2378	lpxC	UDP-3-O-[3-hydroxymyristoyl] N-acetylglucosamine deacetylase	-0.37	-0.46	-0.29	-0.11	0.61	0.19	-0.34	-0.3	-0.26	-0.03	0.49	0.29
cce_2379	-	surface antigen D15-like protein	-0.23	-0.53	-0.13	0.32	0.52	-0.02	-0.29	-0.44	-0.36	0.29	0.46	0.03
cce_2383	proA2	gamma-glutamyl phosphate reductase	0.56	-0.05	-0.12	-0.15	-0.24	0.24	0.61	-0.05	-0.17	-0.1	-0.12	0.11
cce_2388	-	hypothetical protein	-0.43	-0.76	-0.91	-0.34	0.62	0.62	-0.25	-0.71	-0.53	-0.3	0	0.43
cce_2389	-	hypothetical protein	0.14	-0.23	-0.17	-0.26	0.08	0.54	0.1	-0.12	-0.11	-0.22	-0.05	0.4
cce_2390	trxM2	thioredoxin M	0.3	-0.4	-0.39	-0.51	0.04	0.67	0.29	-0.34	-0.31	-0.42	-0.16	0.51
cce_2391	-	glucosylglycerol-phosphate synthase	-0.64	-0.74	-0.56	0.32	0.28	0.33	-0.78	-0.65	-0.61	0.17	0.27	0.29
cce_2403	-	hypothetical protein	-0.26	-0.24	0.06	0.16	0.22	-0.02	-0.34	-0.02	0.2	0.3	0.3	0.09
cce_2408	-	hypothetical protein	0.97	-0.27	-0.36	-0.51	-0.3	0.31	0.81	-0.32	-0.48	-0.4	-0.17	0.15
cce_2412	fabG	3-oxoacyl-ACP reductase	-0.41	0.34	0.25	0.27	-0.12	-0.26	-0.41	0.48	0.24	0.19	0.02	-0.21
cce_2422	-	hypothetical protein	0.65	0.24	0.08	-0.44	-0.1	0.13	0.54	-0.05	-0.12	-0.53	-0.09	0.12
cce_2423	-	hypothetical protein	0.77	0.03	0.05	-0.74	-0.1	0.3	0.5	-0.27	-0.11	-0.75	-0.06	0.28
cce_2424	sigH	RNA polymerase sigma factor	0.6	0.24	0.28	-0.82	-0.21	0.16	0.43	-0.2	0.16	-0.8	-0.17	0.2
cce_2426	-	hypothetical protein	1.99	-0.9	-2.61	-3.8	-3.23	-3.24	2.02	-1.19	-3.03	-3.32	-3.2	-3.22
cce_2427	-	hypothetical protein	0.63	-0.19	0.03	0	0.01	0	0.77	-0.08	0.13	-0.01	-0.03	0.04
cce_2430	msrA2	peptide methionine sulfoxide reductase	-0.43	-0.25	0.18	0.11	0.23	0.16	-0.49	-0.08	0.2	0.14	0.31	0.28
cce_2431	-	hypothetical protein	0.19	-0.53	-0.19	-0.33	0.08	0.52	0.12	-0.39	-0.1	-0.17	0.14	0.53
cce_2432	-	hypothetical protein	0.55	-0.13	-0.18	-0.28	-0.14	0.47	0.51	-0.07	-0.15	-0.23	-0.12	0.36
cce_2433	ccmK4	carbon dioxide concentrating mechanism protein	-0.21	0.16	0.27	0.4	-0.32	-0.64	-0.38	0.22	0.43	0.45	-0.15	-0.54
cce_2434	ccmK3	carbon dioxide concentrating mechanism protein	-0.06	0.06	0.28	0.33	-0.08	-0.37	-0.11	0.29	0.57	0.36	0.02	-0.32
cce_2435	-	hypothetical protein	-0.27	-0.18	-0.09	0.4	0.03	-0.15	-0.3	-0.08	-0.1	0.34	0.06	-0.09
cce_2444	-	sulfur carrier protein ThiS	0.59	0.9	0.21	-0.27	-0.38	-0.56	0.6	0.68	-0.1	-0.16	-0.17	-0.35
cce_2446	thrC	threonine synthase	0.34	0.95	0.39	-0.75	-0.45	-1.15	0.24	0.84	0.06	-0.58	-0.19	-0.84
cce_2448	-	ParA family chromosome partioning protein ParB family	-0.41	0.33	0.12	0.19	-0.39	-0.51	-0.53	0.38	0.19	0.25	-0.19	-0.44
cce_2449	-	hypothetical protein	-0.38	0.49	0.11	0.45	-0.59	-1.03	-0.48	0.68	0.17	0.37	-0.36	-0.8
cce_2452	-	hypothetical protein	-0.32	-0.43	-0.2	0	0.38	0.34	-0.31	-0.33	-0.39	-0.02	0.4	0.36
cce_2453	-	penicillin-binding protein 1A	-1.11	-1.34	-0.96	0.08	0.705	0.42	-1.08	-1.08	-0.98	0.025	0.83	0.56
cce_2454	gpmB	phosphoglycerate mutase	-0.24	0.16	0.07	0.62	0	-0.1	-0.21	0.28	0.05	0.49	0.05	-0.09
cce_2458	-	hypothetical protein	-0.38	-0.33	-0.33	0.81	0.12	-0.49	-0.41	-0.14	-0.35	0.58	-0.22	-0.5
cce_2466	murI	glutamate racemase	-0.32	-0.65	-0.43	-0.22	0.2	0.39	-0.28	-0.51	-0.45	-0.25	0.19	0.31
cce_2467	amiA2	N-acetylmuramoyl-L-alanine amidase	-1.13	-1.4	-0.84	0.71	0.43	-0.39	-1.18	-1.12	-0.92	0.57	0.49	-0.15
cce_2468	-	Na+/H+ antiporter	-0.28	-0.245	-0.31	0.31	-0.01	0.01	-0.25	-0.295	-0.295	0.2	0.015	0.06
cce_2472	-	hypothetical protein	-1.17	-0.95	-0.41	0.25	0.44	0.17	-1.31	-0.85	-0.31	0.3	0.45	0.36
cce_2473	minE	cell division topological specificity factor MinE	-0.28	-0.15	-0.13	0.46	-0.17	-0.15	-0.34	-0.1	-0.04	0.42	0.09	-0.05
cce_2479	-	hypothetical protein	-0.55	0	-0.02	0.36	0.02	-0.16	-0.39	0.03	0.23	0.36	0.26	0.02
cce_2486	-	glycosyl transferase family protein	-0.69	-0.76	-0.46	0.62	0.17	-0.3	-0.67	-0.45	-0.38	0.53	0.41	-0.16
cce_2488	-	alginate O-acetylation protein / membrane bound O-acyl transferase, MBOAT	-0.31	-0.42	-0.18	0.28	-0.01	-0.07	-0.47	-0.2	-0.16	0.25	0.06	0.05
cce_2494	-	putative monovalent cation/H+ antiporter subunit D	-1.07	-1.12	-0.71	0.1	0.33	0.2	-1.04	-0.63	-0.5	0.46	0.67	0.3
cce_2496	smtA	metallothionein	0.72	0.65	0.09	-0.94	-0.35	-0.67	0.71	0.41	0.08	-0.95	-0.65	-0.76
cce_2500	-	hypothetical protein	-0.49	-1.63	-1.11	-1.43	-0.3	1.54	-0.18	-1.01	-0.99	-1.09	-0.13	1.4
cce_2505	-	two-component hybrid sensor and regulator	-0.27	-0.56	-0.28	0	0.63	0.29	-0.29	-0.35	-0.15	0.04	0.42	0.26
cce_2514	-	hypothetical protein	1.96	-1.57	-1.28	-1.63	-1.77	0	2.35	-0.91	-0.93	-1.32	-1.22	-0.55
cce_2525	-	stress protein	0.17	0.45	0.22	-0.27	0.15	-0.11	0.18	0.41	0.12	-0.3	-0.15	-0.17
cce_2526	-	stress protein	0.12	0.48	0.2	-0.25	0.14	-0.08	0.14	0.47	0.14	-0.27	-0.13	-0.14
cce_2527			-0.1	0.22	0.03	0.04	0.37	0.1	-0.22	0.48	0.17	0.17	0.13	0.1
cce_2535	opcA	OxPPCycle protein	1.52	-0.1	-1.14	-2	-1.76	0.08	1.75	-0.33	-1.32	-1.92	-1.7	-0.21
cce_2536	zwf	glucose-6-phosphate 1-dehydrogenase	1.45	-0.28	-0.92	-1.52	-1.26	0.41	1.67	-0.32	-1.33	-1.22	-0.93	0.06
cce_2543	-	hypothetical protein	-0.16	-0.23	-0.04	0.3	0.44	0.22	-0.2	-0.07	-0.08	0.2	0.17	0.19
cce_2544	-	RND multidrug efflux transporter	-0.78	-0.6	-0.49	0.65	0.54	0.07	-0.67	-0.28	-0.31	0.55	0.44	0.09
cce_2548	rfbD	dTDP-6-deoxy-L-mannose-dehydrogenase	-0.57	-0.12	0.15	0.67	-0.15	-0.3	-0.5	0.13	0.14	0.55	0.01	-0.24
cce_2549	rfbA	glucose-1-phosphate thymidylyltransferase	-0.09	0.11	0.1	0.43	-0.06	-0.16	-0.1	0.18	0.14	0.34	0.02	-0.14
cce_2552	-	hypothetical protein	-0.6	0.66	0.1	0.6	-0.75	-0.88	-0.62	0.93	0.05	0.62	-0.38	-0.67
cce_2561	-	hypothetical protein	-0.62	-0.58	-0.45	0.55	0.16	-0.13	-0.51	-0.27	-0.29	0.32	0.28	-0.06
cce_2563	-	hypothetical protein	-0.58	-0.76	-0.42	0.65	0.2	-0.08	-0.66	-0.45	-0.4	0.58	0.43	0.08
cce_2564	ubiA	4-hydroxybenzoate polyprenyltransferase	-0.46	-0.42	-0.25	0.4	0.18	-0.17	-0.48	-0.23	-0.2	0.35	0.24	0.02
cce_2566	sigF	RNA polymerase sigma factor SigF	-0.3	-0.95	-0.69	1.31	0.36	-1.03	-0.75	-0.62	-0.88	0.82	-0.43	-0.94
cce_2568	hemH	ferrochelatase	-0.36	0.34	0.49	-0.05	-0.33	-0.3	-0.37	0.37	0.34	-0.13	-0.19	-0.21
cce_2572	psbO	photosystem II manganese-stabilizing polypeptide, 33 kD extrinsic protein	-2.6	-1.45	-0.53	0.99	0.09	-0.82	-2.6	-1.06	-0.52	0.98	0.22	-0.69
cce_2573	ho1	heme oxygenase (decyclizing)	-3.16	-0.79	0.46	1	-0.64	-1.72	-3.31	-0.34	0.49	0.95	-0.22	-1.53
cce_2575	-	hypothetical protein	-0.24	-0.94	-0.77	-0.46	0.87	0.78	-0.09	-0.97	-0.6	-0.34	0.2	0.38
cce_2576	-	hypothetical protein	-0.32	-0.48	-0.29	0.34	0.32	0.16	-0.28	-0.23	-0.15	0.28	0.02	0.02
cce_2577	-	hypothetical protein	0.39	0.52	0.2	-0.16	-0.11	-0.19	0.29	0.3	0.5	0.05	0.16	0.02
cce_2579	-	hypothetical protein	-0.63	-0.28	-0.06	0.63	0.17	-0.12	-0.57	0.07	0.08	0.54	0.23	0.01
cce_2580	-	flavoprotein	-0.49	0.23	0.2	0.43	-0.04	-0.35	-0.55	0.46	0.25	0.35	0	-0.25
cce_2588	-	hypothetical protein	0.43	-1.14	-0.97	-1.96	-0.91	1.31	1.05	-1	-0.79	-1.79	-0.85	0.96
cce_2589	-	acriflavin resistance protein	0.78	-0.56	-0.39	-0.92	-0.57	1.2	0.95	-0.66	-0.72	-0.66	-0.46	0.76
cce_2597	-	hypothetical protein	-0.29	-0.11	0.02	0.54	0.06	-0.23	-0.38	0.09	0.06	0.49	0.15	-0.12
cce_2601	-	putative cell cycle control PP-loop ATPase MesJ/YaeO	0.85	0.4	-0.03	-0.27	-0.34	-0.12	0.81	0.09	0.06	-0.14	-0.27	-0.02
cce_2606	-	cation-transporting ATPase	0.56	0.28	0.11	-0.43	-0.03	0	0.53	0.13	0.15	-0.41	-0.22	-0.2
cce_2609	gcvP	glycine dehydrogenase	-0.32	-0.4	-0.26	0.54	0.11	0.07	-0.39	-0.26	-0.21	0.44	0.18	0.11
cce_2610	glpD	glycerol-3-phosphate dehydrogenase	-0.45	-0.99	-0.34	0.16	0.1	0.48	-0.26	-0.95	-0.29	-0.04	0.03	0.44
cce_2611	-	hypothetical protein	-0.48	-0.67	-0.61	0.08	0.84	0.25	-0.38	-0.47	-0.51	-0.05	0.25	0.05
cce_2614	-	hypothetical protein	-2.18	-2.28	-1.56	1.01	0.48	-1.16	-2.1	-2.38	-2.18	0.91	0.78	-0.79
cce_2615	proC	pyrroline-5-carboxylate reductase	-0.42	-0.39	-0.21	0.52	0.26	-0.43	-0.43	-0.16	-0.12	0.42	0.3	-0.33
cce_2617	-	hypothetical protein	0.16	0.39	0.13	-0.05	-0.02	-0.14	0.2	0.42	0.22	-0.1	-0.09	-0.19
cce_2619	-	ABC transporter substrate-binding protein	-0.41	-0.49	-0.29	0.61	0.17	-0.29	-0.45	-0.24	-0.27	0.64	0.27	-0.17
cce_2625	psbU	photosystem II 12 kD extrinsic protein	-2.37	-0.94	0.1	0.69	0.15	-0.76	-2.49	-0.63	0.22	0.58	0.17	-0.59
cce_2636	-	hypothetical protein	0.01	-0.2	-0.35	-0.36	-0.31	0.78	0.12	-0.13	-0.23	-0.34	-0.27	0.58
cce_2637	-	putative nitrogen fixation-like protein	1.6	0.11	-0.72	-0.94	-1.2	0.29	1.69	0.1	-0.61	-0.66	-0.66	0.06
cce_2638	-	hypothetical protein	-0.35	0.08	1.07	-0.23	-0.3	-0.41	-0.37	0.09	1.01	-0.1	-0.23	-0.34
cce_2639	-	hypothetical protein	-1.41	-0.96	-0.63	1.52	-1.29	-1.18	-1.29	-0.91	-0.79	1.12	-0.83	-0.89
cce_2640	-	hypothetical protein	-0.48	0.16	0.15	0.35	-0.07	-0.21	-0.57	0.37	0.17	0.45	0.04	-0.08
cce_2643	gcvH	glycine cleavage system protein H	-0.23	0.46	0.41	0.18	-0.5	-0.61	-0.22	0.62	0.35	0.26	-0.33	-0.51
cce_2646	rimK	putative S6 modification enzyme	-0.37	0.27	0.07	0.44	-0.28	-0.37	-0.46	0.32	0.11	0.33	-0.14	-0.24
cce_2651	cpcB	phycocyanin beta subunit	-3.43	-0.735	0.365	0.195	-0.1	-1.17	-3.625	0.055	0.605	0.16	0.025	-1.15
cce_2652	cpcA	phycocyanin alpha subunit	-3.48	-0.72	0.31	0.13	-0.03	-1.11	-3.64	0.07	0.59	0.09	0.14	-1.11
cce_2653	cpcC2	phycocyanin associated linker protein	-2.58	-0.95	-0.08	0.45	0.38	-0.68	-2.8	-0.55	0.05	0.41	0.6	-0.64
cce_2654	cpcC1	phycocyanin associated linker protein	-2.6	-0.37	0.12	0.41	0.19	-0.9	-2.85	-0.02	0.23	0.34	0.41	-0.86
cce_2655	cpcD	phycocyanin associated linker protein	-3.08	-0.57	0.07	0.39	0.27	-0.89	-3.25	-0.09	0.23	0.36	0.45	-0.82
cce_2656	cpcE	phycocyanin alpha phycocyanobilin lyase	-0.48	0.32	0.285	0.205	-0.08	-0.32	-0.5	0.43	0.315	0.21	0.1	-0.305
cce_2657	-	putative transketolase	-0.66	-0.47	-0.36	0.77	-0.05	-0.51	-0.68	-0.37	-0.31	0.59	0.01	-0.36
cce_2658	glgC	glucose-1-phosphate adenylyltransferase	-0.41	-0.48	-0.22	0.81	0.16	-0.31	-0.47	-0.27	-0.2	0.63	0.26	-0.17
cce_2662	-	hypothetical protein	-0.52	-0.33	0.01	0.2	0.28	-0.05	-0.52	-0.14	0.08	0.28	0.41	0.1
cce_2664	-	hypothetical protein	0.25	0.06	0.2	-0.49	0.03	0.22	0.26	0.04	0.04	-0.43	0.1	0.43
cce_2665	-	lignostilbene-alpha,beta-dioxygenase	-0.25	-0.16	-0.04	0.34	-0.02	0	-0.18	-0.06	-0.04	0.25	0.12	0.01
cce_2667	moeB	hypothetical protein	-0.15	0.52	0.47	-0.4	-0.46	-0.23	-0.1	0.67	0.61	-0.4	-0.57	-0.29
cce_2669	-	hypothetical protein	-0.37	-0.61	-0.32	-0.14	0.33	0.57	-0.25	-0.35	-0.19	-0.02	0.49	0.69
cce_2680	-	aldehyde dehydrogenase	0.54	0.07	0.01	-0.01	-0.07	0.04	0.91	0.12	-0.08	-0.04	-0.1	0
cce_2684	-	putative PfkB	0.48	0.28	0.12	-0.28	-0.07	0.06	0.41	0.2	0.19	-0.22	-0.05	0.02
cce_2690	-	DegT/DnrJ/EryC1/StrS aminotransferase family protein	-0.6	-0.66	-0.38	0.27	0.11	0.24	-0.69	-0.41	-0.27	0.33	0.43	0.35
cce_2692	-	hypothetical protein	0.21	0.54	0.33	-0.14	-0.14	-0.05	0.2	0.45	0.43	0.05	-0.16	-0.04
cce_2696	fabZ	(3R)-hydroxymyristoyl-ACP dehydratase	-0.68	0.32	-0.01	0.47	-0.29	-0.74	-0.83	0.51	0.01	0.36	-0.21	-0.57
cce_2699	-	hypothetical protein	-0.79	1.55	0.98	-0.75	-1.87	-2.12	-0.89	1.85	0.96	-0.8	-1.92	-2.24
cce_2701	-	hypothetical protein	0.09	0.48	-0.06	0.09	-0.08	0.03	0.12	0.55	0.08	0.07	-0.09	0.02
cce_2702	-	hypothetical protein	0.46	0.29	-0.48	-1.16	0.12	0.64	0.42	0.02	-0.87	-1.17	-0.01	0.52
cce_2703	hypE	hydrogenase expression/formation protein	-0.76	-1.32	-0.93	0.27	0.91	-0.32	-0.58	-0.72	-0.55	0.37	0.95	-0.2
cce_2708	-	rfrA pentapeptide repeat-containing protein	0.04	-0.54	-0.04	-0.34	0.93	0.27	-0.14	-0.44	0.03	-0.37	0.19	0.14
cce_2710	-	hypothetical protein	0.38	-0.39	-0.05	-0.09	0.62	0.16	0.18	-0.3	-0.11	-0.17	0.15	0.1
cce_2717	cofG	FO synthase subunit 1	-0.74	-0.81	-0.39	0.46	0.69	-0.51	-0.71	-0.51	-0.35	0.52	0.56	-0.35
cce_2718	-	putative DoxX	-0.43	-0.58	-0.26	0.39	0.54	0.01	-0.43	-0.27	-0.16	0.4	0.51	0.15
cce_2723	-	hypothetical protein	-0.32	-0.48	-0.27	0.12	0.21	0.26	-0.36	-0.25	-0.28	0.06	0.25	0.33
cce_2724	-	putative 2-hydroxyhepta-2,4-diene-1,7-dioate isomerase	-0.34	0.07	0.08	0.46	-0.03	-0.24	-0.41	0.2	0.2	0.48	0.24	-0.1
cce_2725	rpsF	30S ribosomal protein S6	-0.06	0.68	0.305	-0.07	-0.32	-0.46	-0.165	0.97	0.33	-0.08	-0.195	-0.435
cce_2727	-	ribosomal RNA large subunit methyltransferase N	0.31	0.4	0.52	-0.46	-0.27	-0.18	0.22	0.44	0.56	-0.26	-0.2	-0.16
cce_2729	-	hypothetical protein	-0.56	-0.73	-0.7	-0.23	0.57	0.16	-0.76	-0.9	-0.98	-0.3	0.36	0.24
cce_2731	-	cyclopropane-fatty-acyl-phospholipid synthase	-0.95	-0.76	-0.33	0.77	0.04	-0.31	-0.92	-0.51	-0.38	0.56	0.3	-0.08
cce_2739	-	hypothetical protein	-0.16	-0.13	0.02	0.49	-0.02	-0.08	-0.12	0.09	0.08	0.49	0.08	-0.02
cce_2741	-	hypothetical protein	-0.7	-1	0.01	-0.09	0.74	0.22	-0.77	-0.8	0.22	-0.13	0.14	0.03
cce_2742	-	hypothetical protein	-0.09	-0.38	-0.11	0.07	0.28	0.34	-0.11	-0.24	-0.1	0.08	0.24	0.33
cce_2743	-	putative general secretion pathway protein G	-0.3	-0.11	-0.22	0.32	-0.05	-0.24	-0.32	-0.19	-0.2	0.12	-0.28	-0.23
cce_2750	pdhC	branched-chain alpha-keto acid dehydrogenase subunit E2	-0.76	0.15	0	0.82	-0.42	-0.41	-0.7	0.34	0.08	0.76	-0.22	-0.38
cce_2754	-	hypothetical protein	-0.78	-1.25	-0.94	-0.97	0.69	0.89	-0.75	-1.04	-0.91	-0.89	0.59	0.87
cce_2756	-	NAD synthetase	0.35	0.46	0.2	-0.05	0.04	-0.15	0.38	0.28	0.4	0.02	0.12	-0.02
cce_2760	-	hypothetical protein	0.52	0.1	-0.01	-0.23	-0.02	0.28	0.6	0.16	0.02	-0.21	-0.04	0.06
cce_2761	-	hypothetical protein	0.03	-0.15	-0.23	-0.12	0.55	0.28	0.12	-0.09	-0.23	-0.08	0.33	0.14
cce_2767	-	hypothetical protein	-0.11	-0.6	-0.4	-0.37	0.71	0.42	0	-0.57	-0.18	-0.22	0.03	0.24
cce_2770			-0.43	0.37	-0.06	-0.74	-0.71	-0.19	-0.51	0.01	0.17	-0.76	-0.87	-0.05
cce_2771	manA1	mannose-6-phosphate isomerase	-1.99	-2.34	-1.25	0.28	0.55	0.42	-2.17	-2.09	-1.33	0.14	0.69	0.62
cce_2775	-	phosphoenolpyruvate synthase	-0.42	-0.56	0.84	0.21	-0.33	-0.39	-0.44	-0.27	0.96	0.29	-0.12	-0.29
cce_2776	-	hypothetical protein	-1.59	-0.61	0.71	1.01	-1.17	-1.54	-1.6	-0.22	0.83	0.97	-0.65	-1.26
cce_2779	crtQ	zeta-carotene desaturase	-0.42	0.09	0.07	0.39	-0.31	-0.21	-0.43	0.14	0.06	0.32	-0.06	-0.12
cce_2782	-	LysR family transcriptional regulator	-0.33	-0.29	-0.19	0.57	0.05	-0.19	-0.38	-0.15	-0.1	0.47	0.16	-0.19
cce_2786	-	inositol monophophatase	-0.12	0.43	0.39	0.2	-0.11	-0.26	-0.16	0.39	0.37	0.22	-0.03	-0.18
cce_2792	psb28-2	photosystem II 13 kD protein	-0.7	-0.11	-0.09	0.41	-0.31	-0.4	-0.72	-0.07	-0.17	0.34	-0.16	-0.36
cce_2796	-	hypothetical protein	-0.03	-0.26	-0.01	0.09	0.35	0.29	0.01	-0.04	0.06	0.08	0.21	0.31
cce_2797	-	extracellular solute-binding protein	-0.23	-0.28	-0.22	-0.09	0.45	-0.16	-0.2	-0.14	-0.16	-0.1	0.52	-0.08
cce_2804	lytB	amidase	-0.71	-0.87	-0.54	0.27	0.48	0.31	-0.6	-0.48	-0.39	0.13	0.49	0.31
cce_2812	atpC	F0F1 ATP synthase subunit epsilon	-1.34	0.29	-0.23	0.99	-0.77	-1.52	-1.42	0.56	-0.26	1.01	-0.35	-1.23
cce_2813	atpB1	F0F1 ATP synthase subunit beta	-1.71	0.14	-0.27	1.01	-0.72	-1.73	-1.78	0.5	-0.28	0.97	-0.4	-1.56
cce_2814	-	hypothetical protein	0.35	0.39	0.43	-0.69	-0.18	-0.09	0.27	0.22	0.2	-0.83	-0.34	-0.13
cce_2820	-	hypothetical protein	1.65	-0.22	-0.48	-0.83	-0.91	-0.3	1.88	-0.19	-0.59	-0.69	-0.66	-0.47
cce_2823	-	hypothetical protein	-0.12	-0.18	-0.18	0.66	0.14	-0.3	-0.1	-0.15	-0.17	0.36	-0.17	-0.27
cce_2825	-	hypothetical protein	-1.25	-0.55	-0.31	0.86	-0.01	-0.59	-1.31	-0.19	-0.29	0.77	0.11	-0.52
cce_2826	recR	recombination protein RecR	-0.32	-0.12	-0.08	0.25	0.04	-0.07	-0.39	-0.08	-0.07	0.24	0.11	-0.04
cce_2839	-	hypothetical protein	-1.14	-1.32	-0.86	1.32	0.5	-1.42	-1.59	-1.29	-1.54	0.77	-0.9	-1.94
cce_2840	-	putative HofG-like general secretion pathway protein	-0.96	-1.31	-0.85	1.25	0.4	-1.6	-1.49	-1.18	-1.36	1.02	-0.79	-1.96
cce_2845	-	hypothetical protein	0.65	0.04	0.04	-0.09	-0.09	0.08	0.62	0.09	0.08	-0.01	0	0.08
cce_2851	-	hypothetical protein	-0.17	0.16	0.49	-0.13	0.18	-0.3	-0.32	0.01	0.52	-0.06	-0.17	-0.28
cce_2853	-	hypothetical protein	-0.08	-0.29	-0.21	0.63	0.43	-0.32	-0.24	-0.21	-0.32	0.49	0.07	-0.24
cce_2854	-	glycosyl transferase family protein	-0.21	-0.23	-0.05	0.48	0.21	-0.13	-0.27	-0.04	-0.11	0.52	0.13	-0.12
cce_2860	-	putative PemK-like protein	0.19	0.35	0.05	-0.05	-0.09	-0.2	0.22	0.33	0.41	0.05	0.01	-0.03
cce_2867	-	hypothetical protein	0.63	-0.305	-0.255	-0.26	0.08	0.37	0.705	-0.175	-0.23	-0.135	0.12	0.37
cce_2876	-	hypothetical protein	0.91	0.49	-0.14	-0.37	-0.32	0.14	0.75	0.34	-0.03	-0.26	-0.21	0.06
cce_2879	-	hydrogenase small subunit	0.94	0.22	-0.49	-0.62	-0.91	0.66	1.01	0.24	-0.68	-0.45	-0.59	0.41
cce_2880	-	hypothetical protein	-1.37	-1.47	-0.83	0.71	0.91	-0.71	-1.19	-0.94	-0.69	0.69	0.88	-0.56
cce_2884	gloA	glyoxalase I	-0.58	-0.76	-0.29	0.13	0.23	-0.1	-0.63	-0.85	-0.14	0.07	0.2	0.07
cce_2886	-	hypothetical protein	-0.69	-0.76	-0.36	0.52	0.23	0.18	-0.56	-0.51	-0.2	0.51	0.4	0.29
cce_2887	trpG	anthranilate synthase component II	-0.98	-1.32	-0.97	0.38	0.48	0.48	-0.8	-0.91	-0.85	0.28	0.57	0.5
cce_2888	dgkA	diacylglycerol kinase	-0.82	-1.47	-0.85	0.3	0.36	0.6	-0.76	-1.17	-1.16	0.22	0.55	0.58
cce_2889	-	hypothetical protein	0.16	-0.35	-0.13	0.48	0.26	0.18	0.09	-0.18	-0.18	0.28	0.07	0.17
cce_2900	-	hypothetical protein	0.06	1.1	0.26	-0.09	-0.08	-0.94	-0.22	1.04	0.12	-0.08	-0.15	-0.62
cce_2902	hypA	hydrogenase expression/synthesis	0.54	-0.49	-0.49	-0.77	-0.51	1.07	0.63	-0.28	-0.35	-0.58	-0.32	0.8
cce_2903	hypB	hydrogenase accessory protein	0.79	-0.42	-0.59	-0.85	-0.61	1.05	0.9	-0.27	-0.48	-0.69	-0.44	0.75
cce_2907	hypD	hydrogenase isoenzymes formation protein	0.7	-0.28	-0.53	-0.65	-0.55	1.02	0.81	-0.19	-0.32	-0.52	-0.35	0.6
cce_2908	apcA	allophycocyanin subunit alpha	-3.2	-0.55	0.12	0.69	-0.11	-1.67	-3.19	0.14	0.19	0.68	0.16	-1.51
cce_2909	apcB	allophycocyanin subunit beta	-3.495	-0.575	0.12	0.68	-0.11	-1.68	-3.49	0.095	0.185	0.67	0.125	-1.51
cce_2911	apcC	phycobilisome LC linker polypeptide	-2.88	-0.7	0	0.69	0.09	-1.18	-2.91	-0.29	0.11	0.59	0.16	-1.05
cce_2912	-	hypothetical protein	-0.03	-0.05	-0.01	0.71	0.33	-0.12	0.01	-0.01	-0.04	0.44	-0.01	-0.1
cce_2913	tig	trigger factor	0.71	-0.05	-0.33	-0.29	-0.41	0.63	0.77	0.08	-0.45	-0.18	-0.25	0.39
cce_2915	-	hypothetical protein	0.32	-0.06	-0.2	-0.39	0.38	0.15	-0.12	-0.19	-0.39	-0.25	0.56	0.34
cce_2926	-	hypothetical protein	-0.34	-0.37	-0.22	0.17	0.09	0.23	-0.36	-0.19	-0.14	0.21	0.17	0.3
cce_2931	-	hypothetical protein	0.71	0.27	-0.14	-0.53	-0.44	0.47	0.54	-0.03	0.08	-0.28	-0.23	0.43
cce_2934	-	ABC transporter ATP-binding protein	0.15	0.5	0.02	-0.09	-0.13	-0.1	0.12	0.29	0.35	0.06	0.04	0.01
cce_2937	-	hypothetical protein	-0.16	-3.19	-3.05	-0.56	0.58	0.38	-0.11	-3.17	-3.32	0.14	0.67	0.59
cce_2939	sbtA	sodium dependent bicarbonate transporter	-1.57	-1.69	-1.51	-1.7	0.45	0.81	-1.67	-3.31	-3.53	-1.03	0.82	1
cce_2941	-	hypothetical protein	-0.48	-0.29	-0.17	0.51	-0.27	-0.26	-0.5	-0.2	-0.22	0.37	-0.15	-0.14
cce_2942	-	hypothetical protein	-0.61	-1.13	-0.37	0.3	0.29	0.21	-0.48	-0.92	-0.23	0.23	0.26	0.29
cce_2943	-	serine/threonine protein kinase	-0.24	-0.51	-0.33	0.87	0.19	-0.38	-0.42	-0.4	-0.25	0.72	-0.32	-0.34
cce_2946	-	branched-chain amino acid ABC transporter permease	-0.23	-0.07	-0.05	0.41	-0.08	-0.1	-0.25	0.05	0.04	0.44	0.07	-0.05
cce_2951	-	serine/threonine protein kinase	-0.35	-0.73	-0.42	0.37	0.3	0.09	-0.43	-0.55	-0.37	0.28	0.47	0.24
cce_2952	-	hypothetical protein	-0.42	-0.39	-0.18	0.53	0.04	-0.37	-0.72	-0.25	-0.11	0.51	0.29	-0.18
cce_2954	-	S54 family peptidase	-0.34	0	0.09	0.31	-0.06	-0.19	-0.31	0.12	0.12	0.32	-0.05	-0.09
cce_2955	psbV	cytochrome c-550	-1.34	-0.27	0.28	0.35	0.22	-0.77	-1.62	0.19	0.2	0.35	0.28	-0.7
cce_2957	gst2	glutathione S-transferase	-0.56	-0.29	-0.13	0.64	0.08	-0.23	-0.5	-0.08	-0.14	0.53	0.2	-0.15
cce_2958	petC1	cytochrome b6-f complex iron-sulfur subunit	-1.3	-0.06	-0.06	0.6	0.06	-0.69	-1.4	0.24	-0.03	0.54	0.25	-0.49
cce_2959	petA	apocytochrome f	-1.54	-0.09	-0.1	0.59	0.01	-0.62	-1.51	0.26	-0.04	0.5	0.13	-0.51
cce_2966	hemE	uroporphyrinogen decarboxylase	-1.01	0.78	0.32	0.48	-0.38	-1.41	-1.23	1.09	0.34	0.41	-0.51	-1.43
cce_2967	-	magnesium-protoporphyrin IX monomethyl ester cyclase	-2.81	-1.27	0.07	0.96	-0.14	-0.96	-2.97	-0.86	0.2	0.81	0.12	-0.79
cce_2971	-	putative polyphosphate kinase 2	0.47	-0.03	-0.28	-0.37	-0.39	0.36	0.5	-0.09	-0.24	-0.25	-0.22	0.3
cce_2982	-	protease	0.9	-0.45	-0.39	-0.77	-0.32	0.54	1.02	-0.51	-0.28	-0.72	-0.22	0.36
cce_2987	-	serine/threonine protein phosphatase	-0.12	-0.16	0.01	0.61	0.19	-0.15	-0.15	-0.05	0.01	0.44	-0.11	-0.12
cce_2988	-	hypothetical protein	-0.43	-0.52	-0.28	0.63	0.4	-0.21	-0.36	-0.23	-0.18	0.63	0.53	-0.08
cce_2992	glyS	glycyl-tRNA synthetase subunit beta	0.81	0.16	-0.08	0.01	-0.28	0.22	0.78	0.28	0.13	0.09	-0.2	0.09
cce_2996	-	hypothetical protein	-0.41	-0.01	0.05	0.19	0.39	0	-0.31	-0.06	0.04	0.06	0.14	0.01
cce_3007	-	hypothetical protein	0.22	-0.57	-0.5	-0.4	0.29	0.35	0.16	-0.66	-0.48	-0.44	0.26	0.34
cce_3009	-	hypothetical protein	-0.41	-0.46	-0.26	0.12	0.26	0.22	-0.44	-0.26	-0.07	0.11	0.29	0.4
cce_3013	-	hypothetical protein	-0.41	-0.65	-0.445	0.075	0.355	0.2	-0.35	-0.365	-0.245	0.07	0.415	0.36
cce_3025	thiC	thiamine biosynthesis protein ThiC	0.04	0.74	0.61	-0.66	-0.33	-0.41	0	0.69	0.67	-0.73	-0.52	-0.52
cce_3028	-	FKBP-type peptidyl-prolyl cis-trans isomerase	-1.29	-0.65	-0.21	0.86	-0.1	-0.2	-1.29	-0.42	-0.06	0.78	0.05	-0.04
cce_3029	-	hypothetical protein	-0.66	-0.75	-0.44	0.57	0.22	0.16	-0.66	-0.42	-0.24	0.43	0.24	0.23
cce_3069	-	hypothetical protein	0.34	0.33	0.29	-0.39	-0.15	0.21	0.39	0.3	0.31	-0.28	-0.13	0.15
cce_3083	-	rfrA pentapeptide repeat-containing protein	-1.72	-1.79	-0.62	0.48	0.91	-0.54	-1.58	-1.35	-0.71	0.54	0.78	-0.24
cce_3084	-	hypothetical protein	-1.09	-1.26	-0.46	0.25	0.75	-0.16	-1	-0.99	-0.48	0.36	0.74	0.12
cce_3086	-	hypothetical protein	-0.4	-0.3	-0.19	0.21	0.21	0.17	-0.39	-0.14	-0.08	0.19	0.31	0.27
cce_3087	-	hypothetical protein	-0.14	-0.29	0.31	0.31	-0.11	-0.29	-0.16	-0.16	0.46	0.36	-0.17	-0.25
cce_3088	-	hypothetical protein	-0.33	-0.46	0.42	0.44	0	-0.19	-0.32	-0.13	0.5	0.46	-0.03	-0.14
cce_3089	-	hypothetical protein	-0.32	-0.21	0.21	0.34	0.08	-0.32	-0.44	-0.07	0.25	0.32	0.25	-0.25
cce_3092	-	glycosyl transferase family protein	-0.71	-0.72	-0.67	1.09	0.14	-0.45	-0.82	-0.49	-0.51	0.72	-0.46	-0.39
cce_3094	argD	acetylornithine aminotransferase	0.93	0.14	-1	-1.16	-0.99	0.89	0.89	0	-0.92	-1.05	-0.78	0.72
cce_3095	-	hypothetical protein	0.36	-0.29	-0.34	-0.2	-0.15	0.58	0.32	-0.24	-0.31	-0.13	-0.02	0.51
cce_3098	-	hypothetical protein	0.44	0.24	0.06	-0.11	-0.1	0.15	0.48	0.21	0.06	-0.07	-0.04	0.12
cce_3100	desC1	fatty acid desaturase	-0.73	-0.62	-0.8	0.12	0.23	0.54	-0.95	-0.45	-0.85	0.07	0.18	0.66
cce_3101	-	RNA-binding protein	-0.78	-0.28	0.12	0.42	-0.1	-0.02	-0.83	-0.06	0.15	0.44	-0.1	-0.05
cce_3103	rpsU	30S ribosomal protein S21	-0.68	-0.17	0.23	0.54	-0.4	-0.27	-0.73	0.19	0.2	0.47	-0.39	-0.3
cce_3107	-	elongation factor EF-G fragment	1.23	0.08	1.15	-2.13	-1.24	-0.71	1.15	0	1.4	-1.73	-1.39	-1.07
cce_3108	-	hypothetical protein	0.25	-0.38	0	-0.13	0.2	0.35	0.14	-0.34	0.09	-0.01	0.18	0.38
cce_3127	-	FUR family transcriptional regulator	-0.66	1.32	0.44	-0.27	-0.41	-0.4	-0.7	1.11	0.55	-0.16	-0.28	-0.28
cce_3128	-	hypothetical protein	-0.46	-0.28	-0.34	-0.19	0.28	0.22	-0.47	-0.42	-0.37	-0.07	0.22	0.2
cce_3129	-	hypothetical protein	-0.31	-0.58	-0.24	0.08	0.58	0.05	-0.44	-0.34	-0.25	0.14	0.42	0.11
cce_3134	trpB	tryptophan synthase subunit beta	0.24	0.36	-0.14	-0.32	-0.17	0.24	0.37	0.28	-0.2	-0.4	-0.13	0.13
cce_3137	-	TRAP transporter solute receptor	0.69	0.55	-0.29	-0.4	-0.42	0.11	0.42	0.44	-0.26	-0.38	-0.39	0.03
cce_3138	-	hypothetical protein	0.79	0.7	-0.13	-0.59	-0.55	0.08	0.45	0.52	-0.05	-0.33	-0.53	0
cce_3139	-	hypothetical protein	0.68	-0.53	-0.34	-0.2	-0.28	0.57	0.81	-0.26	-0.24	-0.12	-0.07	0.45
cce_3140	-	hypothetical protein	0.52	-0.34	-0.12	-0.12	-0.22	0.48	0.48	-0.16	-0.08	-0.04	-0.05	0.4
cce_3141	-	hypothetical protein	0.39	-1.85	-2.07	-1.92	-1.76	1.79	0.75	-1.52	-1.74	-1.66	-1.52	1.44
cce_3146	chlP	geranylgeranyl hydrogenase	-2.36	-1.14	-0.37	0.84	-0.04	-0.52	-2.46	-0.77	-0.28	0.79	0.17	-0.48
cce_3149	-	hypothetical protein	-0.44	0.93	0.38	0.21	-0.49	-0.65	-0.51	0.97	0.37	0.21	-0.27	-0.51
cce_3150	rplT	50S ribosomal protein L20	-0.27	0.43	0.02	-0.33	-0.32	-0.04	-0.29	0.62	0.07	0.07	-0.14	0.04
cce_3151	rpmI	50S ribosomal protein L35	-0.1	0.45	0.02	-0.23	-0.39	-0.04	-0.16	0.6	-0.03	0.1	-0.21	-0.05
cce_3153	-	ABC transporter for sugars, solute-binding protein	-0.39	0.02	0.07	0.47	-0.2	-0.41	-0.42	0.07	0.15	0.46	0.12	-0.26
cce_3161	-	hypothetical protein	-0.46	-0.78	-0.68	-0.43	0.66	1.15	-0.61	-0.9	-0.99	-0.46	0.51	0.44
cce_3162	-	hypothetical protein	0.68	0.95	-0.12	-0.61	0	-0.33	0.59	0.43	-0.26	-0.41	-0.53	-0.57
cce_3164	rbcS	ribulose bisphosphate carboxylase small subunit	-3.85	-0.86	-0.5	0.93	0.19	-2.08	-3.91	-0.25	-0.42	0.79	0.29	-2
cce_3165	rbcX	chaperonin-like protein RbcX	-3.39	-0.8	-0.4	0.86	0.23	-2.01	-3.56	-0.18	-0.29	0.82	0.46	-1.86
cce_3166	rbcL	ribulose bisophosphate carboxylase	-3.37	-0.66	-0.41	0.89	0.13	-2.21	-3.53	-0.14	-0.39	0.79	0.38	-1.99
cce_3172	-	dienelactone hydrolase	-0.55	-0.58	-0.39	-0.04	0.37	0.07	-0.52	-0.39	-0.35	-0.07	0.19	0.13
cce_3176	petF5	2Fe-2S ferredoxin	-0.33	-0.38	-0.21	0.77	0.02	-0.61	-0.39	-0.28	-0.23	0.58	-0.31	-0.56
cce_3178	desA	fatty acid desaturase	-0.62	-0.43	-0.38	0.83	-0.32	-0.4	-0.6	-0.23	-0.35	0.65	-0.14	-0.38
cce_3179	-	hypothetical protein	1.77	-0.15	-0.23	-0.43	-0.84	-0.27	2.06	0.07	-0.11	-0.33	-0.37	-0.28
cce_3181	-	serine/threonine protein kinase	0.44	0.25	0.1	0.18	-0.25	0.09	0.52	0.27	0.08	0.14	-0.23	0
cce_3185	-	hypothetical protein	-0.3	-0.04	0.04	0.3	0.01	-0.23	-0.25	0	0.02	0.29	0.09	-0.17
cce_3187	-	hypothetical protein	1.17	-0.77	-0.9	-0.62	-0.6	0.59	1.1	-0.58	-0.74	-0.73	-0.65	0.28
cce_3188	-	hypothetical protein	1.22	-0.69	-1.23	-0.93	-0.93	0.7	1.17	-0.76	-1.05	-0.84	-0.86	0.59
cce_3191	-	hypothetical protein	-0.12	-0.29	-0.07	0.17	0.32	0.32	-0.1	-0.07	0.02	0.14	0.28	0.37
cce_3193	chrA	chromate transport protein	0.46	-0.35	-0.41	-0.28	0.02	0.28	0.46	-0.24	-0.21	-0.16	0.11	0.28
cce_3194	-	glycogen debranching protein	1.36	-0.2	-1.44	-1.66	-1.4	0.86	1.31	-0.27	-0.95	-1.37	-1.18	0.59
cce_3201	hemF	coproporphyrinogen III oxidase	-0.26	0.61	0.11	0.3	-0.51	-0.68	-0.29	0.83	0.05	0.13	-0.33	-0.62
cce_3202	icd	isocitrate dehydrogenase	0.92	0.42	-0.7	-0.71	-0.52	0.51	1.21	0.2	-0.06	-0.68	-0.59	0.34
cce_3203	-	hypothetical protein	-0.2	-0.3	0.68	-0.7	0.18	-0.08	-0.39	-0.48	1.02	-0.58	0.14	-0.07
cce_3207	-	hypothetical protein	-0.27	-0.24	0.23	0.12	0.03	-0.09	-0.31	-0.11	0.38	0	-0.02	-0.09
cce_3208	cpcG	phycobilisome rod-core linker polypeptide	-2.37	-0.43	0.14	0.36	0.16	-0.69	-2.47	0.14	0.39	0.42	0.41	-0.46
cce_3209	guaB	inosine 5-monophosphate dehydrogenase	-0.78	-0.02	0.01	0.53	-0.31	-0.47	-1.04	0.22	0.04	0.53	-0.03	-0.31
cce_3210	-	hypothetical protein	-2.05	-2.58	-1.77	0.03	0.7	0.63	-2.11	-2.47	-2.04	0	0.9	0.7
cce_3211	-	hypothetical protein	-0.36	-0.41	-0.28	0.24	0.31	0.13	-0.32	-0.2	-0.2	0.2	0.1	0.13
cce_3212	-	hypothetical protein	-0.3	-0.35	-0.11	0.13	0.23	0.18	-0.32	-0.19	-0.04	0.15	0.27	0.27
cce_3213	-	hypothetical protein	-0.45	-0.44	-0.2	0.16	0.24	0.19	-0.47	-0.24	-0.08	0.21	0.28	0.25
cce_3217	-	hypothetical protein	-0.07	-0.11	0.1	0.48	0.16	-0.01	0	-0.02	0.02	0.24	0.05	0
cce_3222	-	hypothetical protein	-0.42	1.72	0.43	-0.95	-0.67	-1.04	-0.44	1.65	0.21	-0.74	-0.83	-0.94
cce_3226	-	hypothetical protein	-0.66	-0.31	-0.24	-0.01	0.31	0.17	-0.61	-0.27	-0.19	-0.09	0.16	0.25
cce_3227	-	hypothetical protein	0.1	0.34	-0.01	-0.25	-0.11	0.24	0.23	0.34	-0.04	-0.21	-0.14	0.18
cce_3230	-	hypothetical protein	1.54	-0.09	-1.49	-1.34	-1.15	0.52	1.62	0.08	-1.09	-1.07	-1.15	0.14
cce_3232	-	NAD dependent epimerase/dehydratase family protein	-0.54	-0.41	-0.14	0.63	-0.13	-0.19	-0.49	-0.2	-0.22	0.36	0.17	-0.11
cce_3233	gmd	GDP-D-mannose 4,6-dehydratase	-1.41	-1.06	-0.37	0.44	0.2	-0.23	-1.49	-1.19	-0.37	0.38	0.35	0.06
cce_3234	-	undecaprenyl-phosphate galactosephosphotransferase	0	-1.04	-0.23	-0.7	0.13	0.78	0	-1.06	-0.09	-0.71	0.03	0.73
cce_3237	-	glycosyl transferase family protein	-0.66	-0.66	-0.4	0.51	0.16	-0.06	-0.62	-0.52	-0.4	0.33	0.11	-0.01
cce_3241	-	hypothetical protein	0.29	0.2	0.36	-0.65	-0.29	0.06	0.22	0.26	0.22	-0.79	-0.48	-0.14
cce_3242	-	hypothetical protein	-0.01	0.14	0.28	-0.69	-0.33	0.17	-0.09	0.28	0.31	-0.83	-0.53	-0.01
cce_3246	-	malic oxidoreductase	1.04	-0.09	-0.23	-0.43	-0.42	0.35	1.26	-0.05	-0.38	-0.35	-0.27	0.09
cce_3251	argF	ornithine carbamoyltransferase	1.25	-0.32	-0.76	-0.84	-0.78	0.79	1.51	-0.26	-0.67	-0.62	-0.45	0.51
cce_3252	-	dihydroorotate dehydrogenase 2	0.96	-0.12	-0.55	-0.76	-0.19	0.75	1.06	-0.02	-0.69	-0.76	-0.46	0.26
cce_3253	pfkA2	6-phosphofructokinase	0.96	0.08	-0.31	-0.54	-0.08	0.5	1.1	0.18	-0.27	-0.42	-0.35	0.13
cce_3255	-	cation-transporting ATPase	0.38	0.55	0.17	-0.1	-0.06	-0.1	0.38	0.3	0.35	-0.05	0.08	0.02
cce_3256	rpmF	50S ribosomal protein L32	0.04	0.7	0.21	-0.29	-0.55	-0.5	0.14	0.79	0.16	-0.08	-0.5	-0.48
cce_3261	amt1	ammonium/methylammonium permease	1.09	-0.64	-1.03	-0.96	-0.55	0.58	1.12	-0.7	-1.1	-0.95	-0.49	0.29
cce_3262	-	hypothetical protein	0.37	0.01	0	-0.13	-0.04	0.15	0.47	-0.03	-0.08	-0.13	-0.01	0.05
cce_3263	-	hypothetical protein	1.27	0.18	-0.76	-1.23	-0.98	0.8	1.14	0.09	-0.7	-0.85	-0.66	0.59
cce_3268	-	hypothetical protein	1.45	-0.92	-1.54	-1.71	-1.74	0.82	1.74	-0.86	-1.55	-1.5	-1.31	0.4
cce_3269	-	hypothetical protein	1.56	-1.06	-1.23	-1.49	-1.42	1.02	1.81	-0.75	-1.28	-1.45	-1.26	0.53
cce_3270	-	hypothetical protein	-0.23	0.05	-0.18	-0.43	0.41	0.08	-0.7	-0.17	-0.07	-0.36	0.36	0.5
cce_3271	-	hypothetical protein	1.7	-0.57	-0.97	-1.39	-1.54	0.5	2.03	-0.52	-0.92	-1.07	-0.96	-0.05
cce_3273	-	hypothetical protein	-1.2	-1.27	0.09	-1.38	0.58	0.94	-1.16	-1.35	0.39	-1.35	-0.02	0.72
cce_3275	accC	acetyl-CoA carboxylase biotin carboxylase subunit	-0.47	0.3	-0.12	0.15	-0.33	-0.42	-0.44	0.49	0.03	0.06	-0.3	-0.34
cce_3280	acnB	bifunctional aconitate hydratase 2/2-methylisocitrate dehydratase	0.84	0.09	-0.83	-0.5	-0.41	0.58	0.86	0.02	-0.85	-0.4	-0.27	0.48
cce_3288	-	hypothetical protein	-0.05	-1.08	-0.5	0.74	-0.12	-0.71	-0.26	-1.24	-0.53	0.83	0.1	-0.66
cce_3292	hisC	histidinol phosphate aminotransferase	0.51	0	-0.03	-0.19	-0.15	0.37	0.55	0.01	-0.08	-0.12	-0.08	0.28
cce_3293	suhB	inositol monophosphatase family protein	0.61	0.04	-0.03	-0.13	-0.1	0.28	0.64	0.11	0	-0.1	-0.08	0.17
cce_3294	-	hypothetical protein	-0.35	-0.29	0.02	0.33	0.25	0.08	-0.36	-0.05	0.1	0.3	0.39	0.21
cce_3298	-	hypothetical protein	-0.49	-0.73	-0.31	0.63	0.46	-0.17	-0.48	-0.42	-0.23	0.52	0.52	-0.01
cce_3299	-	hypothetical protein	0.3	0.93	-0.45	-0.84	-0.78	0.03	0.25	1.22	-0.65	-0.98	-0.89	-0.2
cce_3300	pdxJ	pyridoxine 5	0.04	0.45	0.05	-0.11	-0.27	-0.1	0.06	0.28	0.05	-0.11	-0.13	-0.07
cce_3306	-	hypothetical protein	-0.03	-0.09	0.07	0.68	0.2	0	0.03	0.02	0.04	0.47	0.14	0.02
cce_3319	-	hypothetical protein	1.15	-0.14	-0.21	-0.51	-0.44	0.26	1.17	-0.13	-0.14	-0.36	-0.24	0.13
cce_3326	-	putative GTP cyclohydrolase I	-0.51	-0.21	-0.02	0.4	0.04	0.03	-0.46	-0.03	0.09	0.44	0.16	0.13
cce_3330	groEL2	chaperonin 2	-1.02	1.77	0.5	-0.2	-2.81	-2.09	-0.73	2.11	0.33	-0.26	-2.25	-2.02
cce_3335	-	NAD-dependent epimerase/dehydratase	-0.49	-0.09	-0.09	0.34	-0.05	-0.21	-0.48	0	0.03	0.37	0.13	-0.11
cce_3336	-	RNA-binding protein	-0.18	0.54	0.34	-0.66	-0.58	-0.17	-0.26	0.44	0.24	-0.6	-0.68	-0.15
cce_3337	-	putative glycosyl transferase, group 1	-0.1	1.31	0.36	0	-0.84	-1.15	-0.04	1.23	0.65	0.05	-0.57	-0.64
cce_3343	-	hypothetical protein	-0.07	-0.06	0.01	0.63	0.23	-0.1	0.04	0.05	0.04	0.53	0.02	-0.05
cce_3352	-	hypothetical protein	-0.34	-0.36	-0.16	0.58	-0.04	-0.25	-0.27	-0.19	-0.17	0.33	0.05	-0.28
cce_3353	-	hypothetical protein	-0.57	-0.44	-0.33	0.85	-0.02	-0.41	-0.51	-0.3	-0.24	0.74	0.15	-0.22
cce_3357	-	hypothetical protein	-1.35	-1.63	-1.13	-0.53	0.89	0.82	-1.22	-1.17	-0.91	-0.48	0.94	0.95
cce_3358	-	putative bacterioferritin comigratory protein	-1.25	-0.04	0.28	0.59	-0.51	-1.02	-1.35	0.2	0.39	0.51	-0.32	-0.74
cce_3363	-	hypothetical protein	-0.44	-0.68	-0.17	0.57	0.5	-0.24	-0.47	-0.37	-0.18	0.53	0.49	-0.12
cce_3366	ccmA	3-deoxy-7-phosphoheptulonate synthase	0.65	0.31	-0.06	-0.36	-1.04	-0.07	0.7	0.53	-0.1	-0.35	-0.95	-0.28
cce_3371	sppA1	protease IV, 36K short form	-0.53	-0.51	-0.3	0.4	0.13	0.27	-0.5	-0.24	-0.18	0.35	0.32	0.39
cce_3372	aroH	chorismate mutase	0.39	0.21	0.24	0.21	-0.17	-0.22	0.4	0.24	0.19	0.08	-0.2	-0.26
cce_3377	-	hypothetical protein	-0.25	-0.75	-0.64	-1.02	0.15	0.96	-0.2	-1.02	-0.94	-1.01	0.15	1.03
cce_3378	-	two-component response regulator	-0.51	-1.57	-1.13	-1.27	0.3	1.39	-0.45	-1.37	-1.24	-1.08	0.18	1.39
cce_3383	-	hypothetical protein	0.47	-1	-0.47	-0.88	0.15	0.57	0.74	-1.11	-0.3	-0.96	-0.06	0.47
cce_3384	-	hypothetical protein	0.06	-0.41	-0.25	-0.31	0.09	0.45	0.09	-0.32	-0.11	-0.27	-0.07	0.15
cce_3389	-	hypothetical protein	0.28	-0.39	-0.16	-0.15	0.04	0.38	0.27	-0.28	-0.19	-0.21	0.08	0.23
cce_3391	-	hypothetical protein	0.17	0.65	0.24	-0.42	-0.51	-0.29	0.12	0.53	0.29	-0.21	-0.29	-0.2
cce_3392	rpsP	30S ribosomal protein S16	-0.11	0.28	0.14	-0.21	-0.29	-0.02	-0.21	0.43	0.29	-0.13	-0.16	-0.03
cce_3394	psbI	photosystem II reaction center I protein I	-2.28	-1.28	-0.44	0.6	0.11	-0.18	-2.31	-0.9	-0.25	0.45	0.01	-0.06
cce_3396	glgA	glycogen synthase	-1.01	-0.3	-0.17	0.9	-0.57	-0.71	-1.14	-0.03	-0.23	0.83	-0.15	-0.49
cce_3397	-	hypothetical protein	-0.54	-0.37	-0.06	0.58	-0.1	0.07	-0.57	-0.3	-0.07	0.47	0.03	0.12
cce_3398	ftrC	ferredoxin thioredoxin reductase catalytic chain	-1.29	-0.82	-0.22	0.66	-0.03	0.05	-1.37	-0.56	-0.19	0.62	0.19	0.18
cce_3399	-	hypothetical protein	-0.57	-0.63	-0.08	0.08	0.43	0.23	-0.59	-0.37	0.04	0.15	0.42	0.4
cce_3402	-	putative sulfite oxidase subunit YedY	-0.36	-0.29	-0.12	0.4	0.34	-0.01	-0.37	-0.03	-0.05	0.31	0.21	0.05
cce_3411	psbA2	photosystem II D1 protein	-0.72	-1.01	-0.28	-0.51	0.37	0.59	-0.76	-0.82	-0.17	-0.3	0.63	0.72
cce_3412	-	hypothetical protein	0.42	0.55	0.35	-0.09	-0.1	-0.04	0.34	0.43	0.33	-0.1	-0.07	-0.08
cce_3413	-	hypothetical protein	-0.07	0.17	0.28	-0.15	-0.44	-0.37	-0.16	0.02	0.25	-0.07	-0.26	-0.28
cce_3417	natA	ABC transporter ATP-binding protein	-0.21	-0.13	0.03	0.4	0.1	0.02	-0.15	-0.01	0.05	0.33	0.22	0
cce_3419	-	hypothetical protein	0.38	0.36	-0.1	-0.13	-0.38	-0.18	0.29	0.19	-0.1	-0.03	-0.21	-0.18
cce_3420	pykF1	pyruvate kinase	0.67	0.51	-0.19	-0.09	-0.63	-0.32	0.63	0.37	-0.17	-0.04	-0.37	-0.38
cce_3422	rfbB2	dTDP-glucose 4,6-dehydratase	-1.57	-1.09	-0.48	1.21	-0.25	-1.11	-1.66	-0.71	-0.53	1.02	0.12	-0.95
cce_3423	ugd	UDP-glucose dehydrogenase	-1.83	-1.27	-0.77	1.22	-0.01	-0.94	-1.92	-1.03	-0.82	0.98	0.23	-0.66
cce_3424	-	hypothetical protein	-0.56	-0.86	-0.55	0.77	0.27	-0.03	-0.69	-0.63	-0.36	0.6	0.09	-0.05
cce_3425	-	FabD-like acyl transferase	-0.17	-0.26	-0.21	0.37	0.46	-0.23	-0.24	-0.24	-0.33	0.06	-0.09	-0.32
cce_3432	-	hypothetical protein	-0.82	-0.03	0.25	0.47	-0.14	-0.06	-0.79	-0.17	0.07	0.46	0.12	0.13
cce_3436	-	hypothetical protein	-0.98	-1.28	-0.75	0.79	0.38	-0.57	-1.12	-0.98	-0.75	0.73	0.51	-0.3
cce_3437	-	ATPase	-0.6	-0.81	-0.38	0.67	0.4	-0.53	-0.7	-0.62	-0.52	0.59	0.51	-0.4
cce_3444	-	penicillin-binding protein	-0.45	-0.86	-0.65	0.6	0.22	-0.08	-0.37	-0.59	-0.6	0.45	0.29	-0.09
cce_3445	-	hypothetical protein	-0.49	-1.11	-0.72	0.46	0.41	0.02	-0.43	-0.9	-0.93	0.34	0.52	0.04
cce_3446	-	hypothetical protein	0.78	2.01	-0.93	-3.61	-2.74	-0.86	0.59	2.14	-1.16	-3.3	-2.66	-0.93
cce_3458	-	penicillin binding protein, transpeptidase	-0.31	-0.31	-0.23	0.54	0.07	-0.03	-0.23	-0.11	-0.06	0.49	0.27	0.15
cce_3462	lysS	lysyl-tRNA synthetase	0.53	0.06	0.13	-0.15	-0.02	0.18	0.57	0.12	0.06	-0.18	-0.03	0.1
cce_3464	-	hypothetical protein	1.62	-0.16	-0.62	-1.24	-1.01	0.28	1.69	-0.21	-0.59	-0.98	-0.79	0.06
cce_3465	glgX	glycogen debranching protein	1.175	-0.15	-0.41	-0.845	-0.62	0.52	1.305	-0.125	-0.385	-0.65	-0.445	0.27
cce_3468	-	ArsR family transcriptional regulator	0.11	0.23	0.59	-0.22	-0.14	-0.04	0.12	0.22	0.42	-0.18	-0.16	-0.04
cce_3469	-	hypothetical protein	0.28	0.54	0.35	-0.23	-0.25	-0.25	0.22	0.4	0.29	-0.22	-0.22	-0.23
cce_3470	-	hypothetical protein	0.09	0.45	0.22	-0.29	-0.36	-0.27	-0.01	0.21	0.07	-0.27	-0.28	-0.27
cce_3480	-	transposase	-0.36	0.09	-0.3	-0.53	-0.48	-0.33	-0.35	-0.22	-0.35	-0.58	-0.51	-0.41
cce_3481	-	hypothetical protein	-0.16	0.26	0.46	-0.08	-0.27	-0.38	-0.32	0.21	0.46	0.01	-0.2	-0.27
cce_3483	bicA	putative bicarbonate transporter	-0.61	0.09	0.44	0.33	0.3	-0.84	-0.87	0.05	0.46	0.2	0.22	-0.75
cce_3487	rpoC2	DNA-directed RNA polymerase subunit beta	-0.08	0.61	0.1	0.12	-0.45	-0.18	0.02	0.41	-0.07	0	-0.33	-0.2
cce_3488	rpoB	DNA-directed RNA polymerase subunit beta	-0.25	0.71	0.18	0.05	-0.5	-0.29	-0.14	0.51	0.04	-0.04	-0.35	-0.2
cce_3489	-	TatD-related deoxyribonuclease	0.26	0.5	0.26	-0.14	-0.41	-0.31	0.17	0.5	0.25	-0.23	-0.31	-0.35
cce_3490	rpsT	30S ribosomal protein S20	-0.34	0.16	0.24	-0.29	-0.4	-0.13	-0.42	0.25	0.36	-0.42	-0.43	-0.17
cce_3501			-2.595	-1.665	-0.88	-0.03	0.205	0.28	-2.275	-2.315	-1.075	-0.015	0.515	0.51
cce_3502	-	hypothetical protein	-0.47	-0.36	-0.45	0.28	-0.04	-0.18	-0.45	-0.34	-0.42	0.19	-0.06	-0.16
cce_3504	leuC	isopropylmalate isomerase large subunit	0.16	0.27	0.11	0	-0.35	-0.175	0.21	0.31	0.095	0.01	-0.34	-0.215
cce_3505	-	hypothetical protein	-0.46	-0.52	-0.29	0.61	0.12	-0.3	-0.48	-0.35	-0.21	0.54	0.23	-0.22
cce_3506	-	hypothetical protein	-0.51	-0.49	-0.23	0.51	0.12	-0.45	-0.53	-0.42	-0.38	0.34	0.17	-0.46
cce_3507	-	hypothetical protein	-1.17	-1.15	-0.31	0.69	0.42	-0.87	-1.37	-1.13	-0.48	0.64	0.5	-0.75
cce_3508	-	putative oxidoreductase iron-sulfur binding subunit, IorA	0.14	0.55	0.26	-0.05	-0.24	-0.28	0.08	0.43	0.23	0.04	-0.23	-0.23
cce_3517	-	S-layer protein	-0.86	-1.15	-0.8	-1.15	0.28	1.07	-0.94	-0.96	-0.97	-0.88	0.16	1.11
cce_3518	-	S-layer protein	-1.37	-1.69	-1.08	-2.15	0.45	1.21	-1.39	-1.99	-1.5	-1.96	0.43	1.32
cce_3522	ndhD2	NAD(P)H-quinone oxidoreductase subunit 4	-0.35	-0.77	-0.27	0.65	-0.33	-0.49	-0.45	-0.7	-0.51	0.69	-0.01	-0.14
cce_3524	-	hypothetical protein	0.02	-0.35	-0.09	-0.21	0.17	0.21	-0.01	-0.3	0.01	-0.11	0.21	0.29
cce_3526	-	hypothetical protein	-0.31	-0.27	-0.07	0.43	0.23	0.08	-0.2	-0.04	0.05	0.29	0.3	0.05
cce_3527	-	hypothetical protein	0.11	-0.42	-1.44	-0.41	0.78	0.82	0.12	-0.5	-1.24	-0.52	-0.06	0.47
cce_3528	-	hypothetical protein	0.33	-0.08	-0.36	-0.18	0.4	0.52	0.37	-0.09	-0.29	-0.21	-0.11	0.25
cce_3532	-	hypothetical protein	0.72	-0.07	-0.15	-0.34	-0.35	0.24	0.83	-0.12	-0.12	-0.27	-0.27	0.06
cce_3534	trpS	tryptophanyl-tRNA synthetase	-0.34	-0.13	0.05	0.42	-0.03	-0.13	-0.3	0.01	0.01	0.33	0.13	-0.12
cce_3543	-	hypothetical protein	-1.17	-1.31	-1.01	0.72	0.55	-0.2	-1.09	-0.95	-0.9	0.68	0.82	-0.05
cce_3563	clpS2	putative ATP-dependent Clp protease adaptor protein	-0.07	0.26	0.4	-0.17	-0.14	-0.23	-0.15	0.2	0.34	-0.13	-0.11	-0.24
cce_3568	-	putative twin-arginine translocation protein TatA/E	-0.18	-0.34	0.3	0.27	0.1	-0.01	-0.18	-0.06	0.45	0.34	0.14	0.09
cce_3569	-	phycocyanobilin:ferredoxin oxidoreductase	-0.15	0.26	0.01	0.5	-0.16	-0.32	-0.17	0.43	0.02	0.34	-0.06	-0.31
cce_3570	-	fibrillin	-0.31	-0.1	-0.15	0.31	0.1	-0.24	-0.34	-0.02	-0.13	0.27	0.13	-0.18
cce_3571	apcD	allophycocyanin-B	-1.03	-0.36	0.13	0.33	-0.17	-0.43	-1.12	-0.34	0.38	0.33	-0.12	-0.34
cce_3572	-	hypothetical protein	0.92	-0.34	-0.42	-0.71	-0.59	0.53	1.12	-0.4	-0.37	-0.52	-0.44	0.24
cce_3579	ftsH2	cell division protein	-1.02	-0.74	0.07	0.13	0.24	0.05	-1.05	-0.87	0.14	0.09	0.41	0.19
cce_3581	-	WD-40 repeat-containing protein	0.11	-0.66	-0.49	-0.21	0.14	0.4	0.16	-0.66	-0.54	-0.26	0.22	0.4
cce_3582	-	hypothetical protein	0.49	-0.26	-0.18	-0.29	-0.13	0.24	0.56	-0.28	-0.37	-0.41	-0.19	0.04
cce_3583	-	putative CAB/ELIP/HLIP family protein	-1.16	-0.83	-0.45	0.78	-0.18	-0.4	-1.14	-0.68	-0.48	0.65	0	-0.14
cce_3584	-	hypothetical protein	-1.33	-0.12	-0.2	0.53	-0.03	-0.05	-1.28	-0.21	-0.28	0.56	0.02	0.1
cce_3585	-	hypothetical protein	1.18	-0.61	-1.28	-1.34	-0.73	0.31	1.26	-0.7	-1.04	-1.05	-0.5	0.04
cce_3586	sigJ	RNA polymerase sigma factor SigF	-1.43	-1.74	-1.35	1.67	0.39	-1.59	-1.81	-1.25	-1.35	1.12	-0.91	-1.5
cce_3591	pyrH	uridylate kinase	-1.4	-0.77	-0.31	1.23	-0.54	-1.35	-1.63	-0.48	-0.3	1.06	-0.24	-1.09
cce_3592	frr	ribosome recycling factor	-1.66	-0.8	-0.35	1.28	-0.53	-1.35	-1.78	-0.5	-0.3	1.13	-0.24	-1.14
cce_3594	sigD	RNA polymerase sigma factor SigD	-0.83	-1.24	-1.17	-0.29	0.2	0.99	-0.74	-0.81	-0.92	-0.22	0.42	1.13
cce_3605	-	putative nodulation efficiency protein, NfeD	0.13	-0.33	-0.56	-0.4	0.17	0.79	0.16	-0.32	-0.51	-0.29	-0.08	0.61
cce_3606	-	putative Band 7 protein	0.22	-0.27	-0.6	-0.51	0.3	0.8	0.31	-0.25	-0.45	-0.55	-0.17	0.59
cce_3607	-	putative phosphoketolase	-0.46	-1.25	-1.19	-0.69	0.41	1.14	-0.45	-1.09	-1.33	-0.6	0.18	0.97
cce_3612	gap	glyceraldehyde-3-phosphate dehydrogenase	1.57	-1.01	-1.78	-2.23	-2.26	0.94	1.71	-0.98	-2.02	-1.99	-1.88	0.5
cce_3615	-	hypothetical protein	-0.2	0.58	0.18	0.09	-0.47	-0.74	-0.17	0.96	0.28	0.1	-0.44	-0.67
cce_3616	-	hypothetical protein	0.54	-0.29	-0.29	-0.37	-0.09	0.24	0.66	-0.25	-0.23	-0.33	-0.05	0.17
cce_3617	leuB	3-isopropylmalate dehydrogenase	0.15	0.85	0.31	0.1	-0.58	-0.81	-0.04	0.81	0.24	0.08	-0.31	-0.74
cce_3620	pyrC2	dihydroorotase	-0.55	0.01	-0.22	0.46	0.12	-0.26	-0.54	0.21	-0.14	0.38	-0.03	-0.25
cce_3621	lepB2	signal peptidase I	-0.42	-0.6	-0.07	0.06	0.17	0.18	-0.5	-0.42	0.02	0.04	0.17	0.19
cce_3623	-	hypothetical protein	-0.52	-0.4	-0.22	0.53	-0.01	-0.2	-0.58	-0.21	-0.2	0.42	0.15	-0.15
cce_3624	-	glycosyl transferase family protein	-0.35	-0.5	-0.23	0.4	0.01	-0.11	-0.4	-0.32	-0.22	0.3	0.15	-0.07
cce_3625	-	hypothetical protein	0.02	-1.21	-1.37	-0.84	0.32	0.5	0.01	-1.36	-1.73	-1.01	0.18	0.37
cce_3626	-	ATPase	0.54	-0.84	-0.96	-1.01	0.52	0.53	0.56	-1.1	-1.44	-1	0.38	0.38
cce_3627	-	hypothetical protein	-0.09	-0.94	-1.69	-2.96	0.08	0.51	0.13	-1.29	-1.83	-2.96	-0.15	0.26
cce_3629	-	hypothetical protein	0.72	-0.21	-0.53	-0.4	-0.46	0.44	0.5	-0.17	-0.35	-0.37	-0.33	0.3
cce_3630	-	hypothetical protein	0.27	0.53	0.05	-0.05	-0.12	-0.14	0.21	0.23	0.29	0.02	0	-0.03
cce_3631	-	hypothetical protein	-0.28	-0.18	-0.03	0.3	-0.08	-0.21	-0.33	-0.08	-0.02	0.29	0.06	-0.14
cce_3632	-	putative prenyltransferase	-0.18	-0.2	-0.08	0.39	0	-0.11	-0.2	-0.11	-0.11	0.29	0.17	-0.07
cce_3633	psb27	photosystem II 11 kD protein	-2.98	-2.05	-1.31	1.27	-0.07	-1.31	-2.86	-1.53	-1.19	1.25	0.14	-1.01
cce_3635	-	flavoprotein	-2.05	-1.55	-0.8	-0.28	0.89	0.39	-2.03	-1.36	-0.68	-0.36	1.03	0.57
cce_3636	-	hypothetical protein	-0.61	-0.04	0.86	0.15	0.34	-0.78	-0.94	0.03	0.51	0.14	0.14	-1.06
cce_3638	mnmA	tRNA-specific 2-thiouridylase MnmA	-0.61	-0.62	-0.04	0.05	0.62	-0.19	-0.6	-0.37	0.08	0.22	0.61	-0.04
cce_3639	-	hypothetical protein	0.31	-0.38	-0.17	-0.74	-0.27	1.07	0.36	-0.27	-0.38	-0.66	-0.29	0.75
cce_3641	-	ABC transporter ATP-binding protein	-0.16	-0.37	-0.09	0.2	0.36	0.14	-0.15	-0.22	-0.1	0.08	0.36	0.16
cce_3648	-	hypothetical protein	-0.02	-0.17	-0.06	0.44	0.27	0	-0.04	-0.01	-0.04	0.2	0.02	0.01
cce_3651	oppC	peptide transport system permease	-0.4	-0.44	-0.18	0.34	0.24	0.1	-0.33	-0.28	-0.19	0.29	0.28	0.18
cce_3652	-	hypothetical protein	-0.95	-1.43	-0.77	0.38	0.33	0.49	-1.06	-1.46	-1.31	0.29	0.51	0.52
cce_3653	-	hypothetical protein	-2.86	-2.94	-1.94	0.53	0.48	0.56	-2.48	-2.49	-1.84	0.44	0.65	0.72
cce_3654	-	putative ferredoxin-like protein	-2.1	-2.13	-1.36	0.51	0.43	0.49	-1.83	-1.74	-1.39	0.41	0.56	0.6
cce_3655	rluD2	pseudouridine synthase	-0.26	-0.43	-0.18	0.29	0.24	0.29	-0.28	-0.23	-0.2	0.26	0.21	0.23
cce_3662	-	FAD-dependent pyridine nucleotide-disulfide oxidoreductase	0.79	0.83	0.05	-0.38	-0.25	-0.28	0.88	0.41	0	-0.08	-0.19	-0.26
cce_3666	-	formylmethionine deformylase	-0.31	-0.4	-0.12	0.16	0.22	0.19	-0.32	-0.27	-0.01	0.18	0.22	0.27
cce_3670	-	hypothetical protein	-0.3	-1.11	-0.57	-0.13	0.35	0.19	-0.54	-1.04	-0.27	-0.08	0.15	0.07
cce_3671	-	hypothetical protein	0.62	0.11	-0.04	-0.4	0.11	0.06	0.38	-0.08	0.02	-0.25	0.02	0.06
cce_3672	-	putative Tic22-like protein	-1.14	-1.44	-0.97	0.52	0.54	0.02	-1.26	-1.2	-1.15	0.37	0.73	0.21
cce_3673	-	putative Tic22-like protein	-0.68	-0.95	-0.21	0.27	0.44	0.18	-0.8	-0.69	-0.04	0.3	0.53	0.34
cce_3676	-	hypothetical protein	1.3	-0.47	-0.9	-0.88	-1.07	0.61	1.49	-0.26	-0.56	-0.82	-0.88	0.32
cce_3677	cbiM	cobalamin (vitamin B12) biosynthesis	1.18	-0.49	-1.21	-1.56	-1.29	1.03	1.28	-0.41	-1.1	-1.33	-1.06	0.68
cce_3678	-	hypothetical protein	1.2	-0.38	-0.69	-1.1	-0.92	0.74	1.26	-0.3	-0.7	-0.87	-0.71	0.33
cce_3679	cbiQ2	putative cobalt ABC transporter permease	0.32	-0.03	-0.12	-0.24	-0.32	0.28	0.45	-0.05	-0.14	-0.17	-0.13	0.13
cce_3682	grxC2	glutaredoxin	-0.19	-0.34	-0.02	0.14	0.26	0.26	-0.16	-0.16	0.05	0.18	0.27	0.33
cce_3683	-	hypothetical protein	-0.13	-0.38	-0.17	-0.1	0.16	0.24	-0.19	-0.27	-0.04	-0.05	0.2	0.2
cce_3685	-	hypothetical protein	1.35	-0.73	-1.69	-2.12	-1.81	1.14	1.49	-0.75	-1.63	-1.77	-1.45	0.77
cce_3686	panC	bifunctional pantoate ligase/cytidylate kinase	-0.13	-0.33	0.01	0.26	0.08	-0.04	-0.22	-0.3	-0.01	0.28	0.21	0.17
cce_3687	-	hypothetical protein	-1.68	-1.76	-1.39	1.29	-0.29	-1	-1.56	-1.21	-1.25	1.14	0.52	-0.4
cce_3693	-	peptidase M23B	-1.01	-1.26	-0.74	-0.6	0.79	0.71	-1.02	-1.3	-1.17	-0.49	0.87	0.93
cce_3696	-	hypothetical protein	0.06	-0.39	-0.09	-0.25	0.14	0.35	0.04	-0.3	0.06	-0.09	0.16	0.36
cce_3697	-	hypothetical protein	-0.49	-0.41	-0.28	0.1	0.1	0.23	-0.51	-0.23	-0.24	0	0.13	0.24
cce_3698	-	hypothetical protein	-0.12	-0.17	-0.18	0.16	0.05	0.28	-0.26	-0.18	-0.15	0.22	0.16	0.35
cce_3699	-	hypothetical protein	0.17	0.02	0.02	-0.27	-0.01	-0.01	0.12	-0.12	-0.18	-0.5	-0.1	-0.06
cce_3701	-	hypothetical protein	0.95	-0.82	-1.41	-1.4	-0.99	1.05	0.95	-0.67	-1.07	-1.37	-0.93	0.92
cce_3702	cobA	uroporphyrin-III C-methyltransferase	0.99	-0.29	-0.66	-0.58	-0.62	0.65	0.95	-0.27	-0.45	-0.47	-0.51	0.38
cce_3705	-	hypothetical protein	0.39	-0.25	-0.32	-0.47	0.25	0.25	0.47	-0.5	-0.17	-0.41	-0.19	0
cce_3707	glcE	glycolate oxidase subunit	-0.37	-0.42	-0.2	0.23	0.26	0.1	-0.47	-0.14	-0.08	0.23	0.42	0.19
cce_3708	glcF	glycolate oxidase subunit (Fe-S) protein	-0.4	-0.23	-0.16	0.22	0.04	-0.04	-0.35	-0.07	-0.12	0.13	0.16	-0.05
cce_3709	-	hypothetical protein	-0.55	-0.67	-0.4	0.4	0.13	0.06	-0.69	-0.34	-0.25	0.43	0.5	0.32
cce_3714	-	putative two-component system response regulator	-0.57	-0.5	-0.14	0.09	0.46	0.21	-0.55	-0.21	0	0.19	0.56	0.32
cce_3716	nadA	quinolinate synthetase	0.61	0.25	0.12	-0.35	-0.16	0.05	0.51	0.07	0.08	-0.24	-0.15	0.05
cce_3720	-	hypothetical protein	0.06	-0.47	-0.21	-0.32	0.09	0.28	0.02	-0.44	-0.12	-0.24	0.14	0.26
cce_3721	-	hypothetical protein	-0.57	-0.12	-0.17	0.47	0.12	-0.51	-0.62	0.04	-0.29	0.32	0.27	-0.41
cce_3722	-	two-component hybrid sensor and regulator	0.97	0.17	0.24	-0.24	-0.13	0	1	0.2	0.37	-0.2	-0.17	-0.07
cce_3724	-	putative FKBP-type peptidyl-prolyl cis-trans isomerase	0.99	-0.02	-1.29	-1.17	-1.59	0.97	1.04	0.09	-1.25	-1.01	-1.34	0.84
cce_3727	-	aspartate aminotransferase	0.04	0.37	-0.06	-0.11	-0.33	-0.26	0.01	0.07	-0.09	-0.04	-0.13	-0.23
cce_3730	-	hypothetical protein	-0.74	-0.7	0	0.27	0.2	-0.14	-0.99	-0.67	0.04	0.2	0.24	-0.02
cce_3731	rbcR	LysR family transcriptional regulator	-0.34	-0.58	-0.25	0.26	0.05	0.14	-0.32	-0.32	-0.31	0.29	0.3	0.31
cce_3732	-	hypothetical protein	-0.22	-0.57	0.04	0.22	0.07	-0.09	-0.35	-0.3	0.07	0.3	0.21	0
cce_3734	-	hypothetical protein	-1.44	-1.09	-0.49	0.37	0.37	-0.03	-1.38	-0.77	-0.39	0.4	0.29	0.2
cce_3735	-	hypothetical protein	0.15	0.82	0.34	0.16	0.06	-0.09	0.31	0.41	0.64	0.12	0.36	0.07
cce_3736	-	hypothetical protein	-0.22	-0.3	-0.14	0.65	-0.29	-0.17	-0.18	-0.24	-0.18	0.54	-0.04	-0.13
cce_3737	-	hypothetical protein	-0.36	-0.39	-0.07	0.03	0.33	0.1	-0.48	-0.28	0	0.07	0.26	0.13
cce_3740	-	putative dephospho-CoA kinase	0.59	0.64	0.07	-0.06	-0.04	0.06	0.57	0.3	0.58	-0.01	0.19	0.1
cce_3741	-	hypothetical protein	0.94	0.16	-0.26	-0.33	-0.52	0.11	0.51	0.02	-0.26	-0.24	-0.24	0.12
cce_3742	-	hypothetical protein	1.165	-1.855	-4.23	-6.075	-4.32	0.965	1.595	-2.025	-4.73	-5.785	-4.51	0.39
cce_3746	gnd	6-phosphogluconate dehydrogenase	1.61	-0.18	-3.46	-4.86	-3.86	0.02	1.68	-0.21	-4.03	-4.64	-3.93	-0.38
cce_3747	-	hypothetical protein	-0.3	-0.04	0.02	0.48	0.07	0.05	-0.38	0.13	0.06	0.38	0.13	0.07
cce_3748	-	hypothetical protein	-0.01	0.16	0.01	0.32	0.08	-0.17	0	0.18	0.24	0.47	0.18	-0.03
cce_3749	-	hypothetical protein	-0.485	0.145	0.06	0.485	0.09	-0.26	-0.445	0.305	0.145	0.465	0.07	-0.2
cce_3754	-	phytoene desaturase	-0.37	0.1	0.29	0.5	-0.15	-0.2	-0.46	0.22	0.28	0.53	0.15	-0.03
cce_3755	crtB	phytoene synthase	-0.8	-0.17	0.21	0.72	-0.34	-0.57	-0.98	0.05	0.31	0.73	0	-0.35
cce_3756	-	hypothetical protein	-1.2	-0.43	0.28	0.98	-0.73	-1.02	-1.17	-0.1	0.2	0.73	-0.28	-0.91
cce_3759	-	fatty acid desaturase	-0.46	-0.54	-0.33	0.85	0.23	-0.45	-0.55	-0.38	-0.37	0.56	-0.07	-0.36
cce_3760	-	hypothetical protein	-0.96	-0.83	-0.52	0.57	0.42	-0.21	-1.14	-0.64	-0.46	0.46	0.36	-0.07
cce_3762	-	hypothetical protein	-0.49	-0.42	-0.21	0.38	0.29	-0.15	-0.58	-0.27	-0.21	0.31	0.39	-0.02
cce_3763	-	flavin-binding family monooxygenase	-0.66	-0.65	-0.28	0.24	0.27	-0.08	-0.66	-0.41	-0.27	0.24	0.43	0.11
cce_3768	-	oligopeptidase A	-0.4	-0.38	-0.14	0.51	0.24	0.05	-0.26	-0.16	-0.06	0.35	0.22	0.09
cce_3772	-	putative transposase	-0.03	0.22	0	-0.3	-0.39	-0.2	-0.03	-0.05	-0.1	-0.26	-0.17	-0.29
cce_3775	-	hypothetical protein	0.12	0.34	0.21	0.07	-0.11	-0.06	0.05	0.52	0.24	0.03	-0.07	-0.06
cce_3777	-	hypothetical protein	-0.24	0.19	0.39	-0.03	-0.04	-0.3	-0.34	0.23	0.46	-0.08	-0.06	-0.23
cce_3783	-	hypothetical protein	-0.24	-0.2	-0.17	0.57	0.05	-0.12	-0.13	-0.14	-0.16	0.35	-0.11	-0.14
cce_3791	-	hypothetical protein	0.34	0.25	0.12	-0.19	-0.3	-0.2	0.16	0.02	-0.04	-0.11	-0.19	-0.14
cce_3792	-	hypothetical protein	0.43	0.31	0.19	-0.13	-0.14	-0.05	0.34	0.1	0.03	-0.16	-0.09	-0.11
cce_3797	-	hypothetical protein	-0.81	-0.99	1.24	-0.13	-0.26	-0.28	-0.76	-0.52	1.26	-0.01	-0.44	-0.46
cce_3811	-	hypothetical protein	0.78	0.05	0.01	-0.41	-0.37	0.19	0.68	-0.01	0.04	-0.4	-0.35	0
cce_3812	-	hypothetical protein	0.05	-0.09	-0.17	-0.19	-0.13	0.73	0.1	-0.01	-0.07	-0.1	-0.1	0.65
cce_3813	-	hypothetical protein	-0.03	-0.21	-0.19	-0.2	-0.22	0.75	-0.06	-0.19	-0.24	-0.1	-0.13	0.65
cce_3814	-	hypothetical protein	-0.34	-0.49	-0.39	1	0.15	-0.76	-0.66	-0.42	-0.41	0.8	-0.45	-0.63
cce_3819	mocD	putative hydrocarbon oxygenase	-0.33	-0.25	-0.37	-0.11	0.23	0.36	-0.29	-0.13	-0.16	-0.05	0.32	0.46
cce_3822	ppc	phosphoenolpyruvate carboxylase	0.96	-0.26	-0.55	-0.74	-0.53	0.66	1.03	-0.23	-0.55	-0.64	-0.46	0.35
cce_3825	-	cytochrome P450	-0.18	-0.35	-0.07	0.24	0.22	0.23	-0.11	-0.19	-0.02	0.24	0.2	0.25
cce_3833	-	flavoprotein diflavin flavoprotein	-3.01	-3.19	-2.535	-3.105	0.915	0.975	-2.845	-2.83	-2.895	-2.675	1.575	1.305
cce_3834	-	hypothetical protein	-2.17	-2.53	-1.8	-2.4	1	0.97	-2.36	-2.59	-2.9	-1.97	1.59	1.3
cce_3835	-	flavoprotein	-3.36	-3.495	-3.1	-3.315	0.8	1.17	-3.35	-3.62	-3.58	-3.185	1.255	1.225
cce_3836	-	putative HI0933-like protein	-0.35	-0.25	-0.26	-0.24	0.11	0.21	-0.29	-0.16	-0.11	-0.11	0.44	0.31
cce_3838	rpoC1	DNA-directed RNA polymerase subunit gamma	0.31	0.33	0.33	-0.34	-0.32	0	0.19	0.25	0.39	-0.29	-0.3	-0.06
cce_3848	-	sulfatase	0	-0.25	-0.07	0.19	0.32	0.34	0.04	-0.1	-0.09	0.14	0.25	0.27
cce_3858	-	sulfatase	-0.21	-0.25	0.08	0.43	0.23	-0.31	-0.28	-0.2	0.11	0.23	0.27	-0.28
cce_3870	-	sulfatase	-0.68	-1.27	-0.35	0.86	0.19	-0.17	-0.66	-0.97	-0.4	0.65	0.25	-0.22
cce_3873	-	hypothetical protein	-0.34	-0.42	-0.2	0.05	0.49	0.2	-0.44	-0.22	-0.2	0.03	0.33	0.28
cce_3875	-	hypothetical protein	-0.42	0.11	0.18	0.42	-0.01	-0.27	-0.5	0.39	0.22	0.35	0.12	-0.11
cce_3897	-	hypothetical protein	-0.69	-0.97	-0.45	-0.05	0.56	0.38	-0.68	-0.74	-0.38	0	0.44	0.43
cce_3898	-	hypothetical protein	-0.91	-1.3	-0.75	0.03	0.76	0.3	-0.94	-1.01	-0.69	0.03	0.64	0.38
cce_3902	-	hypothetical protein	0.2	0.29	0.12	-0.25	-0.32	-0.17	0.14	0.04	0.14	-0.16	-0.12	-0.12
cce_3907	-	hypothetical protein	0.29	0.46	0.21	-0.19	-0.09	-0.07	0.37	0.2	0.45	-0.05	0.16	0.25
cce_3908	-	hypothetical protein	-0.79	-0.855	-0.515	0.6	0.185	-0.085	-0.84	-0.615	-0.435	0.525	0.26	0.07
cce_3911	-	hypothetical protein	0.31	0.19	0.16	-0.3	0.11	-0.06	0.34	0.09	0.16	-0.22	-0.02	0.06
cce_3916	-	cation-transporting ATPase, E1-E2 type	0.74	-0.47	-0.35	-0.32	-0.05	0.73	0.89	-0.28	-0.39	-0.22	-0.15	0.48
cce_3927	-	hypothetical protein	-2.67	-3.14	-1.94	0.44	0.56	0.47	-2.55	-2.86	-1.87	0.42	0.69	0.65
cce_3928	ftsY	cell division protein	-0.185	-0.055	0.005	0.46	0.08	0.045	-0.185	0.125	0.07	0.415	0.265	0.085
cce_3930	-	hypothetical protein	-0.48	-0.55	0.14	0.57	-0.44	-0.4	-0.64	-0.44	0.24	0.58	-0.13	-0.38
cce_3933	accA	acetyl-CoA carboxylase carboxyltransferase subunit alpha	-0.16	0.28	0.46	-0.1	-0.52	-0.5	-0.25	0.58	0.56	-0.01	-0.34	-0.55
cce_3934	-	short chain dehydrogenase	-1.43	0.04	1.33	0.17	-1.11	-1.44	-1.38	0.17	1.38	0.18	-0.96	-1.32
cce_3935	folE1	GTP cyclohydrolase I	-0.73	0.29	1.04	0.22	-0.85	-0.99	-0.75	0.41	1.18	0.27	-0.56	-0.84
cce_3936	-	hypothetical protein	-1.3	-0.89	-0.47	0.56	0.08	-0.36	-1.35	-1.24	-0.83	0.5	0.47	-0.04
cce_3941	-	alpha amylase	0.52	1.35	0.48	-0.97	-0.94	-0.91	0.45	1.42	0.35	-0.8	-0.77	-0.85
cce_3942	-	hypothetical protein	0.5	-0.01	-0.1	-0.1	-0.12	0.05	0.3	0.07	-0.04	-0.04	-0.09	0
cce_3943	-	hypothetical protein	0.61	-0.08	-0.17	0.02	-0.09	0.17	0.51	0.08	-0.1	0.09	0.06	0.11
cce_3944	-	hypothetical protein	1.13	-0.21	-0.43	-0.09	-0.21	0.22	1.12	-0.13	-0.38	-0.04	-0.08	0.22
cce_3949	-	hypothetical protein	-0.49	-0.75	-0.37	-0.17	0.5	0.49	-0.46	-0.53	-0.3	-0.17	0.33	0.46
cce_3951	glyA	serine hydroxymethyltransferase	1.08	0.06	-0.89	-0.91	-0.77	0.46	1.07	0.07	-0.75	-0.8	-0.76	0.25
cce_3953	-	hypothetical protein	0.46	-0.13	-0.07	-0.33	-0.19	0.13	0.44	-0.16	0.01	-0.19	-0.11	0.09
cce_3954	-	hypothetical protein	0.51	-0.15	-0.08	-0.31	-0.01	0.28	0.54	-0.18	-0.05	-0.31	-0.09	0.15
cce_3956	-	hypothetical protein	0.13	-0.63	-0.25	-0.39	0.27	0.42	0.17	-0.53	-0.29	-0.47	0.2	0.37
cce_3958	-	glycosyl transferase family protein	0.04	-0.36	0.11	0.13	0.17	0.04	0	-0.3	0.19	0.12	0.24	0.09
cce_3960	-	two-component response regulator	-0.62	-0.22	-0.02	0.47	-0.17	-0.24	-0.59	-0.05	-0.02	0.33	-0.06	-0.22
cce_3961	hypC	putative hydrogenase expression/formation protein	0.85	0.18	-0.12	-1.06	-0.35	0.16	0.95	-0.07	-0.36	-0.97	-0.32	0.15
cce_3962	psaI	photosystem I reaction center subunit VIII	-1.9	-1.67	-0.42	-0.36	0.63	0.41	-1.91	-1.24	-0.26	-0.37	0.71	0.4
cce_3963	psaL2	photosystem I reaction center protein subunit XI	-1.49	-0.99	-0.22	-0.28	0.3	0.32	-1.52	-1.12	-0.21	-0.3	0.56	0.3
cce_3964	psaL1	photosystem I reaction centre subunit XI PsaL	-2.14	-1.21	0.97	-0.08	0.01	-0.34	-2.03	-0.75	1.26	-0.09	0	-0.31
cce_3965	-	hypothetical protein	0.26	-1.27	-0.48	0.24	0.07	-0.07	0.34	-1.24	-0.35	0.22	0.14	0.05
cce_3967	-	hypothetical protein	-0.38	-0.17	-0.01	0.31	0.06	0.07	-0.38	0.06	0.07	0.34	0.01	0.12
cce_3972	cysC	adenylylsulfate kinase	-2.61	-2.12	-1.43	1.51	-0.59	-1.65	-2.58	-1.59	-1.34	1.42	-0.25	-1.37
cce_3974	glpX	fructose 1,6-bisphosphatase II	-2.85	-0.82	0.13	1.38	-0.88	-2.4	-3.03	-0.34	0.2	1.22	-0.58	-2.11
cce_3977	-	retinal pigment epithelial membrane protein	0.44	-0.23	-0.15	-0.31	-0.34	0.66	0.54	-0.08	-0.1	-0.24	-0.17	0.55
cce_3978	-	hypothetical protein	0.29	-0.12	-0.11	-0.3	-0.31	0.49	0.39	-0.1	-0.15	-0.22	-0.17	0.35
cce_3981	-	ArsR family transcriptional regulator	-0.6	-0.04	0.07	0.44	-0.05	-0.32	-0.78	0.16	0.15	0.41	0	-0.29
cce_3982	-	putative periplasmic phosphate-binding protein of phosphate ABC transporter	-0.46	0.05	-0.02	0.35	-0.07	-0.19	-0.54	0.18	0.01	0.32	-0.1	-0.2
cce_3983	-	hypothetical protein	-0.48	0.11	-0.03	0.28	-0.31	-0.34	-0.54	0.15	-0.07	0.18	-0.29	-0.34
cce_3988	trxA2	thioredoxin	-0.43	0.11	0.21	0.28	-0.47	-0.61	-0.54	0.32	0.29	0.25	-0.39	-0.59
cce_3990	glyQ	glycyl-tRNA synthetase subunit alpha	0.375	-0.375	-0.515	0.02	-0.095	0.4	0.535	-0.27	-0.395	0.08	-0.05	0.39
cce_3995	-	hypothetical protein	-0.54	-0.64	-0.26	0.36	0.14	-0.01	-0.61	-0.49	-0.19	0.35	0.25	0.07
cce_4002	rpaB	two-component response regulator	0.31	0.48	-0.3	-0.3	-0.84	0.32	0.45	0.57	-0.22	-0.24	-0.64	0.23
cce_4003	asnB	asparagine synthetase B	0.93	0.04	-0.5	-0.52	-0.67	0.44	0.93	0.06	-0.35	-0.34	-0.33	0.35
cce_4004	dnaK2	molecular chaperone DnaK	-0.15	0.11	0.01	0.71	-0.02	-0.25	-0.17	0.19	0.09	0.53	-0.23	-0.19
cce_4006	-	two-component sensor histidine kinase	-0.45	-0.43	-0.86	1.23	0.35	-0.39	-0.43	-0.35	-0.13	0.77	-0.41	-0.38
cce_4007	-	hypothetical protein	0.07	-0.07	-0.09	-0.56	-0.1	0.15	0.16	-0.2	-0.18	-0.59	-0.23	0.06
cce_4009	-	hypothetical protein	-0.07	-0.42	0	-0.07	0.58	0.24	-0.16	-0.26	-0.04	-0.1	0.25	0.13
cce_4013	rplC	50S ribosomal protein L3	-0.18	1.35	0.18	-0.34	-1.02	-0.7	-0.28	1.39	-0.04	0.05	-0.72	-0.7
cce_4015	rplD	50S ribosomal protein L4	0.07	1.16	0.13	-0.16	-0.6	-0.39	0.02	1.34	-0.01	0.16	-0.4	-0.38
cce_4017	rplB	50S ribosomal protein L2	-0.37	1.42	0.21	-0.53	-1.08	-0.69	-0.39	1.54	0.03	-0.03	-0.91	-0.62
cce_4018	rpsS	30S ribosomal protein S19	-0.22	1.14	0.1	-0.31	-0.83	-0.43	-0.26	1.42	-0.05	0.15	-0.61	-0.42
cce_4019	rplV	50S ribosomal protein L22	-0.32	1.2	0.05	-0.3	-0.86	-0.49	-0.38	1.42	-0.08	0.14	-0.63	-0.46
cce_4020	rpsC	30S ribosomal protein S3	-0.49	1.4	0.09	-0.33	-0.88	-0.53	-0.49	1.5	-0.11	0.06	-0.67	-0.49
cce_4021	rplP	50S ribosomal protein L16	-0.21	1.26	0.13	-0.47	-0.75	-0.63	-0.23	1.41	-0.03	-0.08	-0.81	-0.58
cce_4022	rpl29	50S ribosomal protein L29	-0.33	1.21	0.08	-0.54	-0.62	-0.37	-0.28	1.37	0.04	-0.25	-0.54	-0.32
cce_4023	rpsQ	30S ribosomal protein S17	-0.13	1.39	0.06	-0.32	-0.7	-0.37	-0.02	1.49	-0.05	0	-0.54	-0.36
cce_4024	rplN	50S ribosomal protein L14	-0.03	1.29	0.07	-0.49	-0.74	-0.41	-0.03	1.36	-0.15	-0.3	-0.6	-0.47
cce_4025	rplX	50S ribosomal protein L24	-0.07	1.31	0.04	-0.44	-0.73	-0.37	-0.01	1.46	-0.12	-0.17	-0.63	-0.41
cce_4027	rplE	50S ribosomal protein L5	0.03	1.22	0.14	-0.45	-0.66	-0.41	0.04	1.41	-0.02	-0.23	-0.56	-0.43
cce_4028	rpsH	30S ribosomal protein S8	-0.37	1.49	0.13	-0.61	-0.87	-0.55	-0.29	1.53	0	-0.35	-0.76	-0.56
cce_4029	rplF	50S ribosomal protein L6	-0.31	1.44	0.16	-0.56	-0.94	-0.63	-0.26	1.59	-0.1	-0.29	-0.81	-0.6
cce_4030	rplR	50S ribosomal protein L18	-0.15	1.3	0.21	-0.46	-0.76	-0.52	-0.09	1.49	-0.02	-0.26	-0.66	-0.53
cce_4031	rpsE	30S ribosomal protein S5	-0.12	1.25	0.16	-0.36	-0.71	-0.42	-0.13	1.32	0.04	-0.23	-0.55	-0.46
cce_4032	rplO	50S ribosomal protein L15	-0.14	1.27	0.19	-0.29	-0.66	-0.46	-0.05	1.43	0.15	-0.07	-0.46	-0.34
cce_4038	rps11	30S ribosomal protein S11	0.34	0.65	0.25	-0.29	-0.64	-0.34	0.33	0.68	0.2	-0.26	-0.55	-0.42
cce_4039	rpoA	DNA-directed RNA polymerase subunit alpha	0.35	0.88	0.26	-0.32	-0.9	-0.46	0.33	0.83	0.25	-0.25	-0.78	-0.53
cce_4040	rplQ	50S ribosomal protein L17	0.39	0.74	0.2	-0.41	-0.73	-0.37	0.37	0.72	0.1	-0.43	-0.71	-0.45
cce_4041	truA	tRNA pseudouridine synthase A	0.45	0.69	0.075	-0.34	-0.495	-0.25	0.375	0.605	0.005	-0.335	-0.41	-0.265
cce_4042	rpl13	50S ribosomal protein L13	0.395	0.585	0.065	-0.22	-0.405	-0.215	0.32	0.58	-0.04	-0.225	-0.305	-0.235
cce_4043	rpsI	30S ribosomal protein S9	0.38	0.49	0.03	-0.25	-0.43	-0.22	0.32	0.55	-0.03	-0.3	-0.36	-0.26
cce_4049	-	acyl-CoA dehydrogenase	-0.83	-0.81	-0.26	0.8	0.31	-0.84	-1.2	-0.91	-0.59	0.57	0.08	-0.7
cce_4055	-	hypothetical protein	-0.77	-0.68	-0.29	0.3	0.18	0.1	-0.92	-0.44	-0.15	0.23	0.48	0.3
cce_4078	-	hypothetical protein	-0.03	-0.82	-0.44	-0.35	0.55	0.53	0.09	-0.73	-0.35	-0.3	0.17	0.31
cce_4089	fus1	elongation factor G	-0.24	0.48	0.16	-0.19	-0.33	0.03	-0.26	0.44	0.21	-0.13	-0.2	-0.02
cce_4090	rps7	30S ribosomal protein S7	-0.05	0.72	-0.01	-0.3	-0.34	0.03	-0.13	0.66	-0.05	-0.21	-0.17	0.04
cce_4091	rpsL	30S ribosomal protein S12	-0.07	0.64	0.07	-0.33	-0.31	-0.09	-0.2	0.68	0.14	-0.17	-0.11	-0.03
cce_4095	-	hypothetical protein	0.12	-1.14	-0.93	-1.22	-0.37	1.27	0.4	-0.87	-0.93	-1	-0.29	0.95
cce_4096	-	hypothetical protein	0.89	-0.62	-0.45	-0.76	-0.83	0.74	1.68	-0.34	-0.37	-0.54	-0.45	0.07
cce_4097	-	two-component sensor serine/threonine kinase	-0.33	-0.41	-0.34	0.28	0.29	0.21	-0.31	-0.11	-0.17	0.29	0.19	0.24
cce_4104	-	hypothetical protein	1.54	-0.28	-0.28	-0.24	-0.25	0.05	1.39	-0.11	-0.12	-0.22	-0.18	0
cce_4106	-	hypothetical protein	0.65	0.01	-0.37	-0.49	-0.47	-0.49	0.69	-0.27	-0.38	-0.34	-0.25	-0.36
cce_4107	-	hypothetical protein	0.42	0.13	-0.32	-0.48	-0.51	-0.47	0.47	-0.22	-0.32	-0.37	-0.3	-0.35
cce_4108	-	hypothetical protein	0.17	0.72	0.31	-0.32	-0.16	-0.23	0.05	0.37	0.56	-0.32	0.04	-0.1
cce_4110	coxA3	cytochrome c oxidase subunit I	0.29	0.08	-0.09	-0.2	-0.26	-0.18	0.37	-0.02	0	-0.17	-0.15	-0.1
cce_4111	coxC3	cytochrome c oxidase subunit III	0.35	0.06	-0.14	-0.25	-0.27	-0.16	0.35	-0.07	-0.15	-0.24	-0.29	-0.19
cce_4116	-	hypothetical protein	-0.7	-0.37	-0.02	0.52	0.07	-0.29	-0.75	-0.14	0.03	0.44	0.26	-0.21
cce_4117	acp	acyl carrier protein	-1.36	-0.4	-0.18	0.88	-0.37	-0.96	-1.57	-0.12	-0.18	0.89	-0.15	-0.87
cce_4118	fabF	3-oxoacyl-(acyl carrier protein) synthase II	-1.22	-0.39	-0.25	0.82	-0.22	-0.75	-1.27	-0.2	-0.12	0.83	-0.07	-0.68
cce_4120	-	hypothetical protein	-0.33	-0.03	0.17	0.44	0.03	-0.17	-0.46	0.23	0.18	0.26	0.09	-0.13
cce_4122	chlG	bacteriochlorophyll/chlorophyll a synthase	-0.67	0.13	0.59	0.37	-0.31	-0.68	-0.82	0.32	0.74	0.4	-0.14	-0.53
cce_4123	rpsO	30S ribosomal protein S15	0.07	0.49	0.11	-0.39	-0.21	-0.19	-0.06	0.47	-0.02	-0.31	-0.11	-0.2
cce_4127	-	hypothetical protein	-0.38	-0.37	-0.01	0.31	0.24	0.12	-0.37	-0.05	0.05	0.22	0.26	0.15
cce_4129	-	S-layer protein	-1.655	-2.925	-2.35	-3.795	0.29	1.715	-1.415	-3.335	-2.97	-3.535	0.065	1.655
cce_4132	ccs1	c-type cytochrome biogenesis protein	-0.24	-0.18	-0.08	0.15	0.29	0.24	-0.22	-0.12	-0.02	0.24	0.26	0.37
cce_4139	-	hypothetical protein	0.49	-0.21	0.56	-1.49	0.56	0.07	0.41	-0.3	1.09	-1.63	-0.4	-0.38
cce_4141	-	hypothetical protein	-1.67	-1.53	-0.34	1.11	0.02	-1.69	-1.92	-1.57	-0.39	1.03	0.24	-1.4
cce_4142	sigG	RNA polymerase sigma factor RpoE	-2.45	-2.03	-0.565	1.125	0.045	-1.345	-2.65	-1.95	-0.625	1.02	0.255	-1.035
cce_4146	dapF	diaminopimelate epimerase	0	0.46	0.2	0.1	-0.17	-0.24	0	0.36	0.14	0.07	-0.09	-0.18
cce_4150	-	hypothetical protein	1.48	0.24	-0.6	-0.79	-0.68	0.36	1.27	0.14	-0.45	-0.46	-0.51	0.3
cce_4152	aspS	aspartyl-tRNA synthetase	0.91	0.19	-0.21	-0.24	-0.48	0.36	0.82	0.24	-0.14	-0.11	-0.28	0.24
cce_4153	-	hypothetical protein	1.53	-1.16	-1.93	-2.27	-2.21	1.21	1.7	-1.04	-1.72	-1.78	-1.68	0.74
cce_4154	-	hypothetical protein	1.33	-0.73	-0.8	-1.06	-1.11	0.91	1.49	-0.57	-0.83	-0.74	-0.77	0.55
cce_4155	-	hypothetical protein	1.07	-0.17	-0.28	-0.76	-0.84	0.49	1.1	-0.19	-0.18	-0.58	-0.54	0.19
cce_4166	-	hypothetical protein	-0.09	0.55	0.28	0.19	-0.14	-0.11	-0.03	0.58	0.32	0.14	-0.26	-0.18
cce_4173	-	two-component response regulator	0.05	0.44	0.53	0.22	-0.22	-0.28	-0.06	0.43	0.45	0.15	0	-0.19
cce_4174	-	hypothetical protein	-0.27	-0.08	1.08	-0.5	-0.49	-0.64	-0.51	-0.02	1.36	-0.47	-0.48	-0.63
cce_4176	-	hypothetical protein	-0.06	-0.17	-0.3	0.78	0.24	-0.2	-0.12	-0.15	-0.17	0.54	-0.13	-0.15
cce_4178	-	hypothetical protein	-0.2	-0.33	-0.32	-0.02	0.41	0.43	-0.09	-0.15	-0.01	0.02	0.56	0.53
cce_4179	-	hypothetical protein	-0.16	-0.37	-0.18	-0.06	0.47	0.42	-0.09	-0.08	-0.09	-0.03	0.39	0.42
cce_4180	-	hypothetical protein	0.23	0.58	0.25	-0.4	-0.1	-0.1	0.18	0.32	0.01	-0.38	-0.19	-0.1
cce_4186	-	glycosyl transferase family protein	-0.33	-0.64	-0.31	0.16	0.41	0.23	-0.42	-0.45	-0.3	0.06	0.34	0.23
cce_4187	-	peptide chain release factor 2	-0.74	-0.62	-0.13	0.35	0.26	-0.16	-0.87	-0.43	-0.12	0.38	0.37	-0.04
cce_4194	-	putative CheW-like protein	-0.05	-0.15	-0.36	1.02	0.33	-0.52	-0.15	-0.15	-0.16	0.84	-0.22	-0.33
cce_4195	-	CheY-like two-component hybrid sensor and regulator	-0.64	-1.1	-0.74	1.45	0.48	-0.92	-0.87	-0.76	-0.8	1.01	-0.48	-0.84
cce_4202	-	hydroxylamine reductase	0.84	0.19	-0.14	-0.42	-0.39	0.29	0.83	0.06	-0.13	-0.31	-0.21	0.12
cce_4205	-	hypothetical protein	0.18	1.13	0.16	-0.62	-0.55	-0.12	0.07	1	0.1	-0.48	-0.39	-0.2
cce_4206	-	hypothetical protein	-0.21	-0.58	-0.63	0.09	0.36	0.15	-0.19	-0.4	-0.5	0.06	0.29	0.09
cce_4214	-	hypothetical protein	-0.61	-0.6	-0.24	0.49	0.2	-0.04	-0.73	-0.42	-0.25	0.48	0.32	0.11
cce_4219	pgk	phosphoglycerate kinase	-2.79	-1.69	-0.59	1.47	-0.42	-2.2	-2.77	-1.26	-0.63	1.3	-0.09	-1.99
cce_4220	-	hypothetical protein	0.24	0.26	0.2	-0.24	-0.21	0.07	0.33	0.19	0.23	-0.27	-0.34	0.01
cce_4222	rpl25	50S ribosomal protein L25	-0.04	0.73	0.13	-0.06	-0.65	-0.49	-0.08	0.78	0.06	0.24	-0.44	-0.48
cce_4223	-	hypothetical protein	0.67	-0.03	-0.36	-0.39	-0.51	-0.05	0.69	-0.08	-0.27	-0.21	-0.3	-0.06
cce_4227	ilvB	acetolactate synthase	1.22	-0.05	-0.16	-1.06	-0.85	0.02	1.35	-0.07	-0.19	-1.02	-1.04	-0.21
cce_4228	gabD	succinate-semialdehyde dehydrogenase	1.15	-0.43	-0.43	-0.9	-0.55	0.03	1.29	-0.42	-0.19	-0.81	-0.75	-0.36
cce_4238	-	hypothetical protein	-0.07	0.08	0.39	0.13	-0.15	-0.39	-0.29	0.06	0.33	0.15	0.1	-0.42
cce_4251	cinA	competence-damage protein	-0.15	0.11	0.12	0.36	-0.29	-0.58	-0.33	0.26	0.25	0.48	-0.03	-0.32
cce_4258	valS	valyl-tRNA synthetase	-0.43	-0.39	-0.09	0.4	0.29	0.03	-0.48	-0.13	0.1	0.43	0.39	0.21
cce_4268	cbiT	precorrin-6B methylase	-0.61	0.07	0.45	0.33	-0.33	-0.62	-0.69	0.2	0.3	0.3	-0.18	-0.56
cce_4272	-	hypothetical protein	-0.88	-0.44	-0.34	0.44	0.28	0.09	-1	-0.05	-0.39	0.38	0.22	-0.09
cce_4273	psaM	photosystem I reaction center subunit XII	-1.36	-1.09	-0.25	-0.11	0.55	0.22	-1.5	-0.88	-0.22	-0.16	0.5	0.21
cce_4280	ccmM	carbon dioxide concentrating mechanism protein	-1.87	-0.31	-0.02	0.76	-0.08	-0.94	-2	0.11	-0.08	0.75	0.14	-0.88
cce_4281	ccmL	carbon dioxide concentrating mechanism protein	-2.19	-0.22	0.08	0.76	-0.15	-1.02	-2.29	0.21	0.04	0.71	0.1	-0.96
cce_4282	ccmK1	carbon dioxide concentrating mechanism protein	-2.24	-0.23	0.08	0.74	-0.19	-1.07	-2.43	0.21	0.02	0.68	0.02	-1.06
cce_4283	ccmK2	carbon dioxide concentrating mechanism protein	-2.88	-0.07	0.09	0.86	-0.35	-1.2	-3.09	0.37	0.16	0.86	-0.12	-1.11
cce_4291	-	protease	-0.12	-0.45	0.01	0.27	0.2	0	-0.22	-0.41	-0.09	0.13	0.33	0.05
cce_4299	ndhD1	NAD(P)H-quinone oxidoreductase subunit 4	1.13	-1.21	-1.84	-2.33	-1.82	1.41	1.37	-1.34	-2.13	-1.91	-1.58	1.12
cce_4301	-	hypothetical protein	-0.47	-0.6	-0.43	1.33	0.37	-0.63	-0.6	-0.33	-0.34	0.84	-0.53	-0.53
cce_4304	tpiA	triosephosphate isomerase	-0.7	-0.34	-0.28	1.07	-0.53	-0.46	-0.7	-0.1	-0.04	1.24	-0.22	-0.32
cce_4306	-	hypothetical protein	-0.42	-1.14	-0.64	-0.61	0.98	0.65	-0.38	-0.9	-0.66	-0.59	0.74	0.41
cce_4307	-	putative heme peroxidase	-0.25	-0.83	-0.28	-0.46	0.82	0.49	-0.23	-0.53	-0.19	-0.34	0.38	0.36
cce_4314	argJ	bifunctional ornithine acetyltransferase/N-acetylglutamate synthase	1.23	0.16	-0.93	-1.01	-0.94	0.62	1.18	0.04	-0.76	-0.77	-0.76	0.39
cce_4324	fpg	formamidopyrimidine-DNA glycosylase	-0.58	-1	-0.24	-0.18	0.37	0.3	-0.7	-0.99	-0.11	-0.21	0.36	0.28
cce_4325	psaE	photosystem I reaction center subunit IV	-1.1	-1.22	-0.39	-0.11	0.3	0.25	-1.17	-1.1	-0.24	-0.15	0.25	0.17
cce_4329	ppa	inorganic pyrophosphatase	-0.77	-0.17	-0.13	0.72	-0.69	-0.53	-0.85	0.19	-0.11	0.76	-0.29	-0.4
cce_4331	-	hypothetical protein	-0.23	-0.26	-0.07	-0.02	0.14	-0.05	-0.37	-0.2	0	0.07	0.22	0.03
cce_4334	-	hypothetical protein	0.31	0.55	0.04	-0.32	-0.21	0.01	0.41	0.27	0.11	-0.18	-0.16	-0.04
cce_4337	-	hypothetical protein	0.69	0.18	0.08	-0.12	0.17	0.21	0.76	0.2	0.02	-0.14	-0.06	0.03
cce_4338	-	hypothetical protein	0.59	-0.04	-0.33	-0.22	0.13	0.33	0.75	0.02	-0.12	-0.16	-0.17	0.19
cce_4340	-	hypothetical protein	0.91	-0.29	-0.73	-0.33	-0.1	0.44	0.93	-0.14	-0.33	-0.19	-0.11	0.4
cce_4343	-	hypothetical protein	-0.84	-1.14	-0.65	1.48	0.07	-0.93	-1.16	-0.74	-0.74	0.79	-0.43	-0.75
cce_4344	-	hypothetical protein	-0.17	-0.32	-0.18	1.04	0.34	-0.35	-0.19	-0.2	-0.17	0.58	-0.09	-0.26
cce_4351	-	putative BioY protein	-0.69	-0.22	-0.12	0.44	0.14	-0.21	-0.82	-0.01	-0.19	0.36	0.18	-0.19
cce_4353	glsF	ferredoxin-dependent glutamate synthase	1.005	0.265	-0.625	-1.205	-0.435	0.615	1.005	0.07	-0.69	-1.1	-0.535	0.46
cce_4354	purH	bifunctional phosphoribosylaminoimidazolecarboxamide formyltransferase/IMP cyclohydrolase	1.22	0.48	-0.43	-0.87	-0.91	0.34	1.33	0.4	-0.43	-0.72	-0.68	0.14
cce_4355	-	hypothetical protein	0.5	0.44	-0.42	-0.63	-0.16	0.17	0.33	0.23	-0.21	-0.42	-0.56	0.17
cce_4356	-	malic enzyme	0.48	0.25	-0.01	-0.25	0.01	0.15	0.52	0.05	0.05	-0.15	-0.06	0.17
cce_4358	chlH1	magnesium chelatase subunit H	-1.08	-0.47	-0.81	0.73	0.31	-0.06	-1.09	-0.27	-0.97	0.6	0.18	-0.08
cce_4361	-	hypothetical protein	0.6	0.53	-0.03	-0.09	-0.6	-0.32	0.46	0.33	-0.04	-0.03	-0.34	-0.3
cce_4362	-	hypothetical protein	0.17	-0.12	-0.06	-0.02	0.04	0.47	0.1	0.03	-0.02	0.08	0.03	0.47
cce_4370	argG	argininosuccinate synthase	1.16	0.06	-0.86	-1.83	-1.44	0.7	1.19	0.1	-0.79	-1.69	-1.4	0.4
cce_4374	phoD	phosphodiesterase/alkaline phosphatase D	-0.23	-0.11	-0.14	0.26	-0.07	-0.11	-0.28	-0.07	-0.07	0.31	0.1	-0.06
cce_4375	-	hypothetical protein	0.65	-0.51	-0.31	-0.27	-0.12	0.35	0.84	-0.38	-0.24	-0.13	0	0.31
cce_4379	-	hypothetical protein	-0.69	0.18	0	0.59	-0.46	-0.35	-0.83	0.39	0.07	0.66	-0.19	-0.23
cce_4380	-	putative Cl- channel, voltage gated	0.01	-0.16	-0.05	0.04	0.11	0.17	-0.08	-0.35	-0.14	0.05	0.29	0.22
cce_4383	-	hypothetical protein	-0.75	-0.93	-0.34	0.44	0.56	0.02	-0.68	-0.67	-0.28	0.39	0.58	0.16
cce_4385	-	cation-transporting P-type ATPase	0.4	-0.11	-0.09	-0.31	-0.18	0.22	0.48	-0.17	-0.14	-0.3	-0.09	0.12
cce_4388	-	fatty acid desaturase	-0.8	0	0.03	0.66	-0.54	-0.35	-0.78	-0.02	-0.15	0.64	-0.29	-0.26
cce_4390	rnhA	ribonuclease H	1.04	0.47	-0.17	-0.48	-0.52	-0.29	1.12	0.16	-0.15	-0.39	-0.48	-0.26
cce_4391	-	guanosine-3	1.32	0.28	-0.31	-0.98	-0.9	0.27	1.45	0.2	-0.23	-0.83	-0.69	0.03
cce_4395	-	putative Rieske 2Fe-2S family protein	-0.69	-0.65	-0.25	0.56	0.25	-0.51	-0.71	-0.63	-0.17	0.56	0.31	-0.29
cce_4397	-	rfrA pentapeptide repeat-containing protein	-0.32	-0.2	0.01	0.24	-0.04	-0.09	-0.38	0.03	0.01	0.26	0.14	0.01
cce_4398	rplI	50S ribosomal protein L9	-0.12	0.67	0.09	-0.14	-0.2	-0.28	-0.18	0.68	0.08	0.01	-0.11	-0.29
cce_4400	ilvD	dihydroxy-acid dehydratase	0.76	0.86	-0.4	-0.86	-0.78	0.25	0.83	0.98	-0.47	-0.68	-0.54	0.11
cce_4412	-	magnesium-protoporphyrin IX monomethyl ester cyclase	-1.92	1.89	-0.12	-0.73	-1.7	-2.08	-1.75	2.33	-0.31	-0.71	-1.87	-2.02
cce_4413	-	cytochrome P450	-0.64	-0.59	-0.38	-0.37	0.8	0.28	-0.6	-0.51	-0.35	-0.44	0.65	0.39
cce_4431	-	hypothetical protein	0	-0.3	-0.5	-0.37	-0.54	0.63	0.02	-0.17	-0.47	-0.28	-0.35	0.58
cce_4432	glnA	glutamine synthetase	0.62	0.51	-1	-0.95	-1.17	0.89	0.59	0.7	-1.41	-0.8	-1.03	0.73
cce_4433	-	hypothetical protein	0	-0.25	-0.07	0.62	0.08	-0.09	-0.1	-0.1	-0.08	0.44	-0.01	-0.04
cce_4434	-	hypothetical protein	-0.17	-0.08	-0.16	0.41	0.08	-0.21	-0.19	-0.17	-0.18	0.13	-0.14	-0.21
cce_4435	-	hypothetical protein	1.3	0.31	-0.38	-0.57	-0.05	-0.07	1.3	0.14	-0.22	-0.38	0.09	0.16
cce_4436	deaD	ATP-dependent RNA helicase	-0.07	0.86	0.38	-0.19	-0.54	-0.37	-0.13	0.64	0.18	-0.25	-0.2	-0.22
cce_4437	-	hypothetical protein	0.24	0.93	0.78	-1.06	-0.57	-0.21	0.14	0.65	0.56	-0.87	-0.35	-0.16
cce_4438	clpX	ATP-dependent protease ATP-binding subunit ClpX	0.07	0.44	0.47	-0.23	-0.24	-0.42	0	0.46	0.46	-0.18	-0.32	-0.52
cce_4441	psbN	photosystem II protein	-0.56	-0.66	-0.43	0.31	0.34	0.01	-0.54	-0.53	-0.24	0.31	0.37	0.12
cce_4442	-	DNA repair helicase	-0.01	0.25	-0.09	-0.26	-0.35	-0.25	-0.01	-0.03	-0.1	-0.13	-0.19	-0.2
cce_4445	-	hypothetical protein	-0.8	-0.18	-0.02	0.22	-0.08	-0.37	-0.92	0.02	0.15	0.26	-0.05	-0.32
cce_4446	petN	cytochrome b6-f complex subunit PetN	-1.02	-0.22	-0.01	0.3	-0.08	-0.35	-1.01	0.02	0.18	0.32	-0.09	-0.25
cce_4450	-	hypothetical protein	-0.6	-1.31	-0.87	-1.41	-1.32	1.56	-0.24	-1.04	-1.15	-1.15	-1.02	1.41
cce_4451	-	hypothetical protein	-0.9	-1.44	-1.23	-1.49	-1.57	1.44	-0.52	-0.95	-1.02	-1.16	-1.11	1.31
cce_4452	-	hypothetical protein	-0.37	-0.71	-0.58	-0.95	-0.89	1.24	-0.1	-0.52	-0.57	-0.71	-0.58	1.12
cce_4454	-	hypothetical protein	-0.4	-0.64	-0.49	-0.78	-0.84	1.1	-0.28	-0.59	-0.56	-0.53	-0.41	0.99
cce_4455	aroB	3-dehydroquinate synthase	-0.14	-0.2	-0.23	-0.34	-0.37	0.62	-0.08	-0.21	-0.17	-0.24	-0.19	0.53
cce_4460	proS	prolyl-tRNA synthetase	-0.32	0.15	-0.17	0.33	-0.03	-0.19	-0.39	0.29	0	0.4	0.24	-0.09
cce_4461	-	hypothetical protein	0.07	-0.25	-0.2	0.22	0.44	0.11	0.04	-0.1	-0.25	0.1	0.05	-0.01
cce_4462	-	hypothetical protein	0.58	-0.27	-0.44	-0.32	-0.15	0.69	0.49	-0.15	-0.34	-0.18	-0.21	0.54
cce_4463	tyrA	arogenate dehydrogenase	0.21	-0.06	-0.26	-0.19	-0.14	0.37	0.24	-0.03	-0.17	-0.18	-0.14	0.3
cce_4464	-	hypothetical protein	0.07	-0.15	-0.05	-0.04	0	0.52	0.05	-0.07	-0.1	-0.05	-0.01	0.12
cce_4475	-	putative arsenical pump-driving ATPase	-0.14	0.17	0.46	-0.03	-0.21	-0.17	-0.12	0.14	0.51	0	-0.01	-0.1
cce_4478	ilvG	acetolactate synthase 3 catalytic subunit	0.63	0.2	-0.27	-0.48	-0.7	0.17	0.89	0.11	-0.34	-0.43	-0.62	0.02
cce_4479	menA	1,4-dihydroxy-2-naphthoate octaprenyltransferase	-0.32	-0.27	-0.22	0.42	-0.05	-0.3	-0.36	-0.24	-0.22	0.32	0.01	-0.27
cce_4482	atp1	ATP synthase subunit 1	-2.67	-0.52	-0.16	1.17	-0.52	-1.87	-2.7	-0.1	-0.1	1.18	-0.44	-1.71
cce_4483	atpI	F0F1 ATP synthase subunit A	-2.12	-0.42	-0.35	1.17	-0.56	-1.97	-2.29	-0.01	-0.4	1.16	-0.41	-1.73
cce_4484	atpH	F0F1 ATP synthase subunit C	-2.21	-0.22	0.02	1.04	-0.87	-2.07	-2.36	0.42	0.03	0.92	-0.82	-1.94
cce_4485	atpG	F0F1 ATP synthase subunit B	-1.86	-0.04	-0.12	1.1	-0.82	-1.84	-1.94	0.42	-0.23	1.04	-0.65	-1.71
cce_4486	atpF	F0F1 ATP synthase subunit B	-2.4	-0.01	-0.21	1.28	-1.01	-2.11	-2.39	0.49	-0.3	1.19	-0.84	-1.98
cce_4487	atpD	F0F1 ATP synthase subunit delta	-2.08	-0.02	-0.25	1.2	-1.04	-2	-2.17	0.48	-0.33	1.11	-0.85	-1.8
cce_4488	atpA1	F0F1 ATP synthase subunit alpha	-1.11	0.05	-0.26	1.21	-1.09	-2.06	-0.71	0.5	-0.34	1.15	-0.92	-1.84
cce_4489	atpC1	F0F1 ATP synthase subunit gamma	-2.14	0	-0.2	1.17	-1.21	-1.93	-2.17	0.43	-0.3	1.12	-0.95	-1.77
cce_4490	-	hypothetical protein	-1.33	-1.1	0.47	0.23	0.2	-0.28	-1.24	-0.59	0.58	0.39	0.14	-0.34
cce_4493	-	DegT/DnrJ/EryC1/StrS aminotransferase family protein	-0.32	-0.78	-0.68	0.26	0	0.14	-0.4	-0.65	-0.6	0.24	0.28	0.24
cce_4494	-	hypothetical protein	-0.23	-0.36	-0.22	0.17	0.11	0.13	-0.18	-0.25	-0.2	0.12	0.28	0.18
cce_4503	-	hypothetical protein	-0.2	-0.38	0.03	-0.3	0.34	0.19	-0.09	-0.41	0.08	-0.2	0.1	0.15
cce_4510	shc	squalene-hopene cyclase	-0.39	-1.17	-0.99	-0.98	0.03	1.2	-0.01	-0.71	-0.79	-0.78	0.07	1.11
cce_4514	-	hypothetical protein	-0.21	-0.23	-0.05	0.79	-0.23	-0.28	-0.32	-0.04	-0.05	0.73	-0.04	-0.24
cce_4516	-	hypothetical protein	-0.95	-1.02	-0.63	0.65	0.6	-0.56	-0.91	-0.63	-0.45	0.56	0.67	-0.33
cce_4517	-	WD40-like beta-propeller protein	-0.32	-0.13	-0.06	0.41	-0.07	-0.19	-0.36	0.02	-0.05	0.44	-0.03	-0.14
cce_4518	psbK	photosystem II reaction center protein K	-2.19	-1.23	-0.19	0.85	0.03	-0.68	-2.34	-0.95	-0.04	0.82	0.13	-0.45
cce_4522	-	ferredoxin	-0.4	-0.31	0.02	0.28	0.24	-0.06	-0.46	-0.07	0.01	0.16	0.16	0
cce_4532	chlL	protochlorophyllide reductase iron-sulfur ATP-binding protein	-0.5	0.35	0.335	0.325	0.215	-0.785	-0.745	0.6	0.215	0.15	-0.045	-0.7
cce_4533	-	hypothetical protein	-0.13	0.49	0.24	0.39	0.22	-0.32	-0.18	0.58	0.1	0.18	-0.12	-0.28
cce_4534	chlN	light-independent protochlorophyllide reductase subunit N	0.05	0.75	0.48	0.14	-0.02	-0.36	-0.06	0.77	0.32	0.02	-0.26	-0.31
cce_4540	ftsW	putative cell division protein	-1.16	-1.29	-0.67	0.82	0.4	-0.81	-1.14	-0.95	-0.63	0.85	0.61	-0.51
cce_4542	-	two-component response regulator	-0.06	-0.31	-0.26	0.44	0.53	0	-0.15	-0.15	-0.21	0.22	-0.07	-0.13
cce_4547	-	hypothetical protein	0.22	-1.12	-1.34	0.21	-0.36	0.48	0.38	-0.86	-1.12	0.15	-0.14	0.33
cce_4549	-	ABC transporter ATP-binding protein	-0.29	-0.31	-0.21	0.48	-0.04	-0.15	-0.35	-0.21	-0.16	0.46	0.15	-0.06
cce_4551	-	hypothetical protein	-0.2	-0.22	-0.11	0.56	-0.06	-0.04	-0.17	-0.1	-0.04	0.46	0.02	-0.03
cce_4554	-	hypothetical protein	-0.45	-0.17	-0.07	0.62	0.05	-0.14	-0.39	0.02	-0.07	0.39	0.16	-0.08
cce_4555	-	putative polysaccharide pyruvyl transferase	-0.74	-0.28	-0.15	0.87	-0.01	-0.4	-0.75	0	-0.14	0.72	0.15	-0.23
cce_4556	-	hypothetical protein	-0.54	-0.35	-0.14	0.75	0.02	-0.16	-0.52	-0.08	-0.12	0.65	0.03	-0.1
cce_4559	-	hypothetical protein	-0.14	-0.27	0	0.45	0.13	-0.02	-0.09	-0.06	-0.08	0.32	0.15	-0.01
cce_4563	-	hypothetical protein	0.39	0.6	0.26	-0.07	-0.07	-0.21	0.27	0.34	0.57	0.06	0.21	0.03
cce_4566	-	hypothetical protein	-0.26	-0.26	-0.19	0.59	0.22	-0.21	-0.29	-0.1	-0.11	0.54	-0.02	-0.1
cce_4568	-	hypothetical protein	-0.22	-0.23	-0.02	0.92	0.08	-0.39	-0.33	-0.18	-0.19	0.5	-0.18	-0.37
cce_4570	-	hypothetical protein	-0.36	-0.41	-0.21	-0.01	0.15	0.12	-0.39	-0.3	-0.11	0.07	0.27	0.21
cce_4571	sqdB	sulfolipid biosynthesis protein	-1.26	0.36	0.13	0.72	-0.9	-1.21	-1.46	0.63	0.12	0.65	-0.48	-1.07
cce_4572	-	hypothetical protein	0.76	-0.15	-0.08	-0.23	-0.07	0.32	0.71	-0.05	-0.06	-0.13	-0.05	0.18
cce_4574	-	hypothetical protein	0.24	0.57	0.1	-0.13	-0.29	-0.22	0.19	0.26	0.54	-0.11	-0.06	-0.08
cce_4579	-	two-component hybrid sensor and regulator	0.36	0.54	0.27	-0.07	-0.09	-0.13	0.35	0.32	0.48	0.05	0.16	0.03
cce_4580	-	hypothetical protein	0.14	-0.87	-1.33	-1.21	0.68	0.39	-0.12	-0.8	-1.34	-0.47	0.89	0.67
cce_4586	-	DegT/DnrJ/EryC1/StrS aminotransferase family protein	-0.46	-0.5	-0.23	0.59	0.04	-0.16	-0.64	-0.38	-0.21	0.52	0.23	0.01
cce_4595	glgB2	1,4-alpha-glucan-branching protein	-0.9	-0.28	-0.22	0.83	-0.28	-0.86	-0.97	-0.23	-0.35	0.75	0.02	-0.63
cce_4599	-	putative cytochrome oxidase assembly	1.19	-0.03	-0.88	-2.01	-1.42	0.86	1.14	-0.43	-1.36	-1.78	-1.51	0.39
cce_4600	ctaB	protoheme IX farnesyltransferase	0.17	-0.65	-0.51	-0.42	-0.15	0.58	0.46	-1.02	-0.71	-0.36	-0.13	0.47
cce_4601	-	hypothetical protein	-0.12	-0.29	-0.04	0.16	0.35	0.21	-0.13	-0.01	0.01	0.14	0.27	0.19
cce_4602	-	putative protein PspA/IM30	-0.51	-0.43	-0.3	0.15	0.54	0.32	-0.47	-0.29	-0.24	0.02	0.56	0.39
cce_4603	-	hypothetical protein	-0.26	-0.51	-0.25	0.31	0.55	0.44	-0.14	-0.32	-0.27	0.26	0.67	0.53
cce_4604	-	putative nucleotidyltransferase/Poly(A) polymerase	0.38	-0.19	-0.32	-0.12	0.11	0.23	0.48	-0.14	-0.31	-0.15	0.04	0.14
cce_4609	-	hypothetical protein	0.16	0.33	0.42	-0.32	-0.22	0.01	0.1	0.15	0.32	-0.22	-0.38	-0.09
cce_4610	-	hypothetical protein	0.99	-0.16	-0.13	-0.51	-0.45	0.12	1.28	-0.1	-0.26	-0.55	-0.5	-0.09
cce_4611	-	hypothetical protein	0.87	-0.15	-0.11	-0.17	-0.15	0.15	1.06	-0.09	-0.09	-0.16	-0.17	0
cce_4614	-	glycosyl transferase	-0.19	-0.02	0.04	0.39	-0.07	-0.12	-0.25	0.16	0.1	0.42	0.06	-0.06
cce_4615	-	dolichyl-phosphate-mannose synthase	-0.21	-0.1	-0.01	0.36	-0.18	-0.25	-0.23	-0.05	-0.09	0.23	-0.04	-0.22
cce_4617	-	hypothetical protein	0.61	0.2	-0.15	-0.05	-0.33	0.04	0.52	0.24	-0.16	0.04	-0.16	-0.01
cce_4619	-	hypothetical protein	-0.46	0.1	0.34	-0.03	-0.1	-0.27	-0.54	0.22	0.43	0.03	0	-0.15
cce_4627	tktA	transketolase	-1.52	0.53	0.31	0.74	-0.85	-1.71	-1.63	0.93	0.34	0.61	-0.67	-1.51
cce_4635	-	hypothetical protein	0.5	0.05	-0.16	-0.09	-0.18	0.18	0.44	0.11	-0.09	-0.03	-0.06	0.13
cce_4636	-	rfrA pentapeptide repeat-containing protein	-0.09	0.46	0.38	0.07	-0.22	-0.34	-0.17	0.52	0.34	0.04	-0.17	-0.35
cce_4637	-	N-acetyl-glucosamine-6-phosphate deacetylase	0.2	0.65	0.29	-0.1	-0.22	-0.26	0.16	0.38	0.32	0.01	-0.24	-0.24
cce_4638	purE	phosphoribosylaminoimidazole carboxylase	0.26	0.52	0.1	-0.13	0	-0.21	0.2	0.29	0.41	-0.03	0.07	-0.12
cce_4639	recA	recombinase A	-0.3	-0.33	-0.08	-0.03	0.27	0.19	-0.25	-0.19	0	-0.14	0.08	0.12
cce_4645	secF	preprotein translocase subunit SecF	0.08	0.47	-0.01	0.14	-0.22	-0.11	0.1	0.27	0.3	0.16	-0.03	-0.02
cce_4654	-	group 1 glycosyl transferase	-0.26	-0.15	-0.14	0.26	0.06	-0.07	-0.28	-0.07	0.07	0.33	0.24	0.09
cce_4658	sat	sulfate adenylyltransferase	-1.16	-1.14	-0.54	1.3	-0.51	-1.19	-1.18	-0.82	-0.64	1.17	-0.14	-0.97
cce_4663	-	reverse transcriptase	1.98	-0.23	-1.4	-1.98	-1.47	-0.63	2	-1.13	-1.6	-2.24	-1.4	-0.95
cce_4664	-	hypothetical protein	2.01	-0.08	-0.46	-2.03	-2.07	-0.95	1.97	-0.19	-0.36	-1.81	-1.94	-1.24
cce_4665	-	ATP-dependent protease	-0.4	-0.23	-0.03	0.03	0.02	-0.11	-0.52	-0.26	-0.01	0.05	0.1	-0.04
cce_4666	pheA	prephenate dehydratase	1.65	-0.46	-0.44	-1.54	-0.98	-0.17	1.88	-0.43	-0.38	-1.34	-1.04	-0.58
cce_4667	-	hypothetical protein	1.07	-0.15	-0.09	-1.31	-0.41	0.03	1.3	-0.45	-0.21	-1.21	-0.5	-0.12
cce_4671	-	hypothetical protein	1.48	1.12	-0.25	-1.7	-1.31	-0.67	1.21	0.82	-0.16	-1.59	-1.34	-0.87
cce_4677	-	hypothetical protein	-0.62	-0.61	-0.24	0.33	0.23	0.28	-0.7	-0.32	-0.16	0.33	0.2	0.32
cce_4680	psbZ	photosystem II reaction center protein Z	-1.67	-0.92	0.07	0.62	0.24	-0.87	-1.84	-0.68	0.17	0.59	0.31	-0.64
cce_4683	-	putative MscS mechanosensitive ion channel	-0.48	-0.15	-0.22	0.46	0.04	-0.19	-0.5	-0.07	-0.14	0.34	0.16	-0.08
cce_4685	thiS	sulfur carrier protein ThiS	0.55	0.13	-0.04	-0.16	-0.2	0.07	0.46	0.01	-0.08	-0.07	-0.17	0
cce_4686	thiE	thiamine-phosphate pyrophosphorylase	0.53	0.14	0	-0.23	-0.24	-0.02	0.52	0.08	-0.08	-0.28	-0.2	-0.1
cce_4687	talA	transaldolase AB family	1.99	-0.25	-1.78	-2.58	-2.42	0.1	2.01	-0.31	-2.13	-2.3	-2.15	-0.27
cce_4688	-	hypothetical protein	0.59	0	-0.16	-0.32	-0.43	0.31	0.66	0.06	-0.03	-0.18	-0.25	0.2
cce_4690	-	hypothetical protein	-0.05	0.01	-0.03	0.53	0.19	-0.06	-0.03	0.11	0.04	0.31	-0.02	-0.08
cce_4692	ppsA	phosphoenolpyruvate synthase	0.2	-0.49	-0.57	-0.33	0.61	0.6	0.53	-0.32	-0.44	-0.34	-0.06	0.35
cce_4695	-	hypothetical protein	-0.22	-0.51	-0.28	-0.03	0.34	0.54	-0.19	-0.42	-0.31	-0.01	0.36	0.36
cce_4697	hspA1	heat shock protein Hsp20	0.78	-0.09	0.31	-1.25	-0.27	0.09	0.84	-0.29	0.36	-1.35	-0.55	-0.07
cce_4698	-	hypothetical protein	-0.73	0.02	0.1	0.73	-0.24	-0.45	-0.8	0.26	0.21	0.74	-0.02	-0.3
cce_4700	-	hypothetical protein	-0.29	0.1	0.33	0.09	-0.06	-0.22	-0.39	0.11	0.3	0.16	-0.08	-0.16
cce_4702	feoA3	ferrous iron transport protein A	0.56	-0.1	-0.18	-0.25	-0.25	0.7	0.71	0.06	-0.09	-0.17	-0.15	0.59
cce_4705	-	hypothetical protein	0.14	-0.3	-0.09	0	0.14	0.54	0.11	-0.1	-0.1	-0.03	0.09	0.44
cce_4712			0.18	0.44	-0.08	-0.39	-0.34	-0.13	0.24	0.22	0.11	-0.21	-0.19	-0.02
cce_4713			0.24	0.7	0.11	-0.72	-0.33	0.04	0.38	0.35	0.18	-0.59	-0.39	-0.07
cce_4729	-	hypothetical protein	-0.44	-0.48	0.11	-0.17	0.35	0.06	-0.44	-0.41	0.07	-0.09	0.27	0.12
cce_4730	-	hypothetical protein	-1.59	-0.72	0	0.59	0.35	-0.8	-1.58	-0.26	0.14	0.56	0.33	-0.67
cce_4732	-	hypothetical protein	0.88	0.56	0.03	-0.77	-0.57	0.05	0.47	0.04	0.09	-0.6	-0.44	0.13
cce_4735	ddl	D-alanyl-alanine synthetase A	-0.84	-0.88	-0.64	0.43	0.52	-0.18	-0.71	-0.63	-0.37	0.43	0.62	-0.13
cce_4740	-	hypothetical protein	-0.42	-0.56	-0.15	0.45	0.3	-0.39	-0.62	-0.39	-0.18	0.51	0.43	-0.2
cce_4742	-	FraH-like protein	0.53	0.02	0.01	-0.15	0.08	0.17	0.67	0.03	-0.09	-0.16	0.01	-0.01
cce_4743	pgl	6-phosphogluconolactonase	0.92	-0.18	-0.38	-0.44	-0.36	0.56	0.98	-0.13	-0.35	-0.28	-0.21	0.38
cce_4744	-	hypothetical protein	-1.03	-1.39	-0.94	0.4	0.47	0.35	-0.9	-1.06	-0.75	0.32	0.57	0.47
cce_4747	-	hypothetical protein	-0.37	-0.03	-0.06	0.26	-0.22	-0.28	-0.46	-0.06	-0.09	0.22	-0.03	-0.17
cce_4748	-	hypothetical protein	-0.9	-0.81	-0.48	0.85	-0.27	-0.45	-0.95	-0.66	-0.56	0.6	-0.16	-0.27
cce_4757	cobU	adenosylcobinamide kinase/adenosylcobinamide-phosphate guanylyltransferase	1.38	-0.12	-0.82	-0.94	-0.94	0.26	1.47	-0.17	-0.71	-0.87	-0.74	-0.02
cce_4758	-	fructose-1,6-bisphosphatase	1.68	-0.37	-1.41	-1.51	-1.56	0.62	1.84	-0.36	-1.33	-1.24	-1.2	0.24
cce_4762	petL	cytochrome b6-f complex subunit PetL	-0.66	-0.29	0.2	0.24	0.01	-0.47	-0.75	-0.21	0.32	0.29	0.03	-0.33
cce_4816		conserved hypothetical protein	0.5	0.26	0.02	-0.24	-0.18	-0.29	0.32	-0.01	-0.13	-0.2	-0.21	-0.23
cce_4817		hypothetical protein	0.55	0.3	0.11	-0.18	-0.14	-0.21	0.44	0.11	0.07	-0.14	-0.17	-0.18
cce_4826		CAB/ELIP/HLIP family protein	-0.72	-0.36	-0.16	1.03	-0.84	-0.53	-0.75	-0.32	-0.24	1.04	-0.46	-0.42
cce_4849		conserved hypothetical protein	-0.02	0.27	0.2	-0.17	-0.2	-0.25	-0.07	0.2	0.41	-0.06	-0.09	-0.1
cce_4869		unknown; contains an Excisionase/Xis, DNA-binding domain	0.34	0.14	0.25	-0.48	-0.19	-0.01	0.29	0.14	0.43	-0.23	-0.07	0.03
cce_4878		hypothetical protein	0.93	-0.18	0.25	-0.31	-0.63	0.04	0.78	-0.04	0.57	-0.22	-0.51	-0.18
cce_4884		chromosome partitioning protein, ParB family	-0.53	-0.39	-0.36	0.35	0.07	-0.36	-0.55	-0.28	-0.24	0.28	0.08	-0.25
cce_4888			0.17	0.17	0.11	-0.56	-0.27	-0.26	0.12	-0.11	0.33	-0.43	-0.27	-0.25
cce_4897		hypothetical protein	-0.7	-0.83	-0.22	1.1	-0.65	-0.74	-0.71	-0.58	-0.16	0.94	-0.18	-0.56
cce_4914		hypothetical protein; contains a CHP730 domain	0.24	0.09	0.22	-0.19	0.11	0.1	0.24	0.1	0.41	-0.12	0	0.07
cce_4948		hypothetical protein; contains DUF497	0.59	0	0.04	-0.23	-0.04	0.27	0.59	0.08	0.2	-0.12	-0.06	0.19
cce_4949		hypothetical protein	0.37	0.06	0.01	-0.2	-0.14	0.02	0.4	0.05	0.02	-0.14	-0.13	-0.04
cce_4965		hypothetical protein	0.4	0.14	0.12	-0.46	-0.04	-0.2	0.35	-0.03	0.06	-0.46	-0.21	-0.23
cce_4966		unknown	0.42	-0.11	-0.06	-0.62	0.18	0.07	0.39	-0.17	0.04	-0.4	0.17	0.11
cce_4969		unknown	0.29	0.47	0.14	0.06	-0.07	0.01	0.24	0.52	0.1	-0.04	0.08	-0.03
cce_5039		integrase/recombinase	1.19	0.36	-0.14	-0.31	-0.62	0.03	1.15	0.23	-0.04	-0.15	-0.38	-0.01
cce_5078		hypothetical protein	0.07	0.41	-0.04	-0.28	-0.33	-0.3	0.03	0.13	0.02	-0.28	-0.31	-0.27
cce_5089		putative transposase	0.8	0.22	-0.11	-0.62	-0.57	0.26	0.77	-0.02	-0.02	-0.37	-0.46	0.2
cce_5106		hypothetical protein	-0.1	-0.67	-0.49	-0.42	-0.13	0.44	0.31	-0.44	-0.43	-0.3	-0.09	0.69
cce_5119		hypothetical protein	-0.14	-0.13	-0.18	0.4	0.02	-0.17	-0.22	-0.11	-0.12	0.25	-0.13	-0.14
cce_5143		hypothetical protein; contains low-density lipoprotein receptor YWTD repeat domains	-1.02	-0.75	-0.6	0.41	0.28	-0.09	-1.03	-0.65	-0.52	0.43	0.63	0.09
cce_5150		hypothetical protein; contains DUF457, transmembrane	-0.18	-0.1	-0.13	0.5	0.17	-0.15	-0.16	-0.06	-0.12	0.34	-0.14	-0.16
cce_5153		probable chromosome partitioning protein, ParA family	-0.52	0.35	0.82	0	-0.6	-0.95	-0.82	0.64	1	0.18	-0.4	-0.78
cce_5154		hypothetical protein	-0.03	0.36	0.39	0.08	-0.05	-0.11	-0.05	0.49	0.51	0.12	0.01	-0.07
cce_5172		unknown; contains a Cyclic nucleotide-binding domain	-0.55	-0.09	-0.09	0.71	-0.24	-0.37	-0.56	0.13	-0.09	0.51	-0.09	-0.31
cce_5178		glucose-6-phosphate isomerase; pgi2	0.23	-0.06	-0.19	-0.23	-0.24	0.21	0.35	-0.08	-0.15	-0.15	-0.18	0.08
cce_5202		cation-transporting ATPase, E1-E2 type	0.5	0.04	-0.08	-0.22	0.01	-0.01	0.4	0.02	-0.02	-0.14	-0.05	-0.01
cce_5203		hypothetical protein	-0.5	-0.67	-0.78	-0.17	0.67	0.48	-0.39	-0.7	-0.45	-0.02	-0.01	0.21
cce_5210		hypothetical protein	0.56	0.41	0.05	-0.24	-0.12	-0.04	0.5	0.24	0.23	-0.1	-0.04	0.14
cce_5211		unknown	0.68	0.335	0.11	-0.105	0.035	0.085	0.78	0.255	0.155	-0.075	0.035	0.06
cce_5224		DUF355-containing protein	-0.4	-0.98	-0.9	-0.58	0.66	0.64	-0.31	-0.88	-0.52	-0.53	0.03	0.27
cce_5232		hypothetical protein	0.1	0.4	-0.09	-0.37	-0.28	-0.19	0.02	0.01	0	-0.47	-0.2	-0.18
cce_5239		hypothetical protein	-0.09	-0.29	-0.32	0.53	0.09	-0.11	-0.19	-0.18	-0.29	0.44	-0.09	-0.11
cce_5249		hypothetical protein	-0.27	-0.16	-0.23	0.26	-0.1	-0.28	-0.35	-0.2	-0.22	0.12	-0.19	-0.21
cce_5262		hypothetical protein	0.47	0.38	0.24	-0.23	-0.11	-0.15	0.29	0.28	0.48	-0.19	0.1	-0.02
cce_5279		integrase/recombinase	0.01	0.35	0.14	-0.04	-0.35	-0.38	-0.16	0.05	0.04	-0.01	-0.14	-0.36
cce_5280		hypothetical protein; contains a Na-Ca exchanger/integrin-beta4 domain	-0.43	-0.24	-0.28	-0.015	0.18	-0.165	-0.475	-0.3	-0.21	0.055	0.23	-0.1
cce_5288		hypothetical protein	0.03	-0.76	-0.72	-0.5	0.18	0.72	0.09	-0.68	-0.44	-0.4	0.14	0.72
cce_5292		unknown	-0.42	-0.38	-0.18	0.27	0.12	0.03	-0.41	-0.15	-0.11	0.3	0.23	0.12
cce_5302		hypothetical protein	-1.49	-2.34	-2.75	-3.33	-0.37	1.76	-1.56	-2.11	-3.01	-3.2	-0.43	1.88
cce_5303		hypothetical protein	0.14	-0.26	-0.1	-0.29	-0.28	0.76	0.15	-0.1	-0.14	-0.25	-0.11	0.68

## Sheet: Satisfy both
cce_0029	-	rfrA pentapeptide repeat-containing protein	-1.98	-1.23	0.92	0.58	0.12	-1.28	-1.97	-0.88	1.2	0.46	-0.27	-1.25
cce_0044	-	putative GDP-L-fucose synthase	-0.77	-1.1	-0.88	-0.39	0.6	0.53	-0.83	-1.37	-0.8	-0.41	0.54	0.65
cce_0071	-	hypothetical protein	0.13	0.42	0.19	-0.055	-0.105	-0.06	0.175	0.49	0.265	-0.06	-0.035	-0.045
cce_0073	-	hypothetical protein	-0.83	-0.57	-0.16	0.67	0.06	-0.18	-0.86	-0.25	-0.04	0.6	0.12	-0.12
cce_0080	ctpB	carboxyl-terminal protease	-0.54	-0.62	-0.39	0.23	0.42	0.16	-0.74	-0.6	-0.55	0.23	0.55	0.25
cce_0081	rpsN	30S ribosomal protein S14	-0.17	0.53	0.28	-0.1	-0.57	-0.61	-0.25	0.71	0.28	0.09	-0.44	-0.62
cce_0093	-	hypothetical protein	0.97	0.41	-0.24	-0.64	-0.88	0.28	1.03	0.21	-0.19	-0.51	-0.62	0.1
cce_0094	-	hypothetical protein	1.19	0.23	-0.51	-0.56	-0.59	0.28	1.22	0.1	-0.36	-0.4	-0.39	0.08
cce_0099	nblA1	phycobilisome degradation protein	1.32	0.3	-0.38	-1.44	-0.97	-0.1	1.48	-0.1	-0.68	-1.59	-1.13	-0.04
cce_0103	rpiA	ribose-5-phosphate isomerase A	-0.6	0.2	0.2	0.65	-0.95	-0.9	-0.71	0.43	0.2	0.63	-0.61	-0.75
cce_0116	-	hypothetical protein	-2.45	-0.13	1.11	0.54	-0.39	-2.71	-2.79	0.08	1.31	0.52	-0.34	-2.3
cce_0118	-	hypothetical protein	0.64	-0.3	-0.24	-0.37	-0.22	0.84	0.73	-0.17	-0.2	-0.23	-0.12	0.59
cce_0119	-	hypothetical protein	1.75	-0.67	-1.7	-2.23	-1.85	0.62	1.93	-0.81	-1.8	-1.92	-1.56	0.28
cce_0127	-	glucosyl transferase	-0.49	-0.72	-0.31	0.31	0.31	0.13	-0.53	-0.43	-0.23	0.28	0.41	0.3
cce_0138	-	hypothetical protein	-0.68	-1.11	-0.82	0.05	0.51	0.38	-0.64	-0.77	-0.74	0.06	0.66	0.48
cce_0172	hemL	glutamate-1-semialdehyde aminotransferase	-0.19	0.65	0.62	-0.23	-0.41	-0.74	-0.24	0.88	0.74	-0.35	-0.44	-0.69
cce_0205	-	hypothetical protein	0.97	-0.3	-0.66	-0.66	-0.01	0.66	1.03	-0.55	-0.78	-0.51	-0.64	0.33
cce_0210	-	cysteine synthase A	-0.3	0.25	0.55	-0.09	-0.35	-0.34	-0.36	0.48	0.78	0.04	-0.3	-0.31
cce_0232	argH	argininosuccinate lyase	1.05	-0.08	-0.79	-0.67	-0.5	0.65	0.98	-0.05	-0.72	-0.54	-0.35	0.47
cce_0233	-	hypothetical protein	0.97	-0.05	-0.34	-0.52	-0.34	0.62	0.88	0.02	-0.45	-0.38	-0.2	0.45
cce_0246	-	DNA starvation/stationary phase protection protein Dps	-0.17	-0.02	0.56	0.15	0.06	-0.69	-0.18	0.11	0.66	0.13	0.02	-0.6
cce_0247	-	hypothetical protein	-0.74	-1.19	-1.05	-0.44	0.76	0.69	-0.61	-0.97	-1.04	-0.41	0.71	0.59
cce_0248	-	putative alpha-isopropylmalate/homocitrate synthase family transferase	0.72	0.25	-0.39	-0.56	-0.58	0.33	0.78	0.18	-0.37	-0.5	-0.53	0.12
cce_0255	-	hypothetical protein	0.53	-0.4	-0.59	-0.14	-0.15	0.41	0.47	-0.26	-0.41	-0.02	0.1	0.46
cce_0258	cysH	phosphoadenosine phosphosulfate reductase	0.69	0.32	0.08	-0.65	-0.52	-0.05	0.79	0.25	-0.06	-0.56	-0.48	-0.16
cce_0259	-	hypothetical protein	-1.61	-0.85	0.87	0.38	-0.18	-1.24	-1.53	-0.48	0.94	0.63	-0.42	-1.07
cce_0295	-	hypothetical protein	-0.33	0.46	0.48	0.06	-0.28	-0.67	-0.42	0.46	0.59	0.03	-0.25	-0.59
cce_0306	-	hypothetical protein	0.93	-0.28	-0.39	-0.73	-0.46	0.26	0.89	-0.32	-0.3	-0.65	-0.37	0.15
cce_0307	thiOG	bifunctional glycine oxidase/thiamine biosynthesis protein	0.62	0.65	0.04	-0.42	-0.31	0.25	0.57	0.59	0.06	-0.32	-0.23	0.17
cce_0309	hisH	imidazole glycerol phosphate synthase subunit HisH	0.47	-0.11	-0.38	-0.44	-0.42	0.19	0.62	-0.17	-0.35	-0.44	-0.4	0.08
cce_0311	-	hypothetical protein	-0.37	-0.36	-0.26	0.31	0.13	-0.07	-0.41	-0.2	-0.17	0.19	0.16	-0.07
cce_0312	-	hypothetical protein	-0.37	-0.38	-0.28	0.2	0.21	-0.01	-0.44	-0.31	-0.28	0.16	0.17	-0.01
cce_0313	-	solute-binding family protein 3	-0.97	-0.78	-0.45	0.69	0.57	-0.12	-0.95	-0.42	-0.31	0.59	0.64	0.04
cce_0320	por	protochlorophyllide oxidoreductase	-1.28	-0.87	-0.22	1.11	-0.27	-1.22	-1.44	-0.64	-0.21	0.89	-0.08	-1.13
cce_0339	-	hypothetical protein	-1	-1.16	-0.65	0.36	0.46	-0.5	-0.97	-0.69	-0.54	0.36	0.67	-0.31
cce_0340	-	hypothetical protein	-0.38	-0.52	-0.26	0.39	0.21	-0.22	-0.4	-0.31	-0.27	0.38	0.37	-0.07
cce_0364	-	hypothetical protein	-0.76	-0.71	-0.45	0.65	0.29	-0.02	-0.76	-0.32	-0.26	0.63	0.45	0.12
cce_0370	-	protease	-0.51	-0.33	0.06	0.35	-0.02	-0.11	-0.59	-0.22	0.29	0.33	0.03	-0.03
cce_0371	matE2	DNA-damage-inducible/multi anti extrusion protein	-0.28	-0.14	-0.08	0.38	0.17	-0.26	-0.22	-0.1	0.04	0.29	0.18	-0.2
cce_0375	-	hypothetical protein	-0.61	-0.63	-0.34	0.75	0.09	-0.41	-0.66	-0.41	-0.23	0.69	0.26	-0.24
cce_0384	-	deoxyuridine 5	-0.5	0.15	0.56	0.31	-0.22	-0.43	-0.68	0.22	0.39	0.36	-0.02	-0.24
cce_0397	-	hypothetical protein	0.3	-0.03	-0.09	-0.26	-0.23	0.3	0.4	-0.1	-0.12	-0.22	-0.13	0.14
cce_0409	-	hypothetical protein	-0.51	-0.84	-0.69	-0.08	0.54	0.42	-0.45	-0.8	-0.56	-0.06	0.23	0.25
cce_0432	-	hypothetical protein	1.53	-0.82	-2.02	-2.5	-1.68	0.59	1.67	-1	-1.88	-2.34	-1.63	0.36
cce_0435	kaiB3	circadian clock protein	1.57	-0.07	-1.68	-2.54	-1.48	0.78	1.5	-0.47	-1.62	-2.3	-1.45	0.53
cce_0437	-	hypothetical protein	-2.59	-2.43	-2.02	0.57	1.09	-0.57	-2.56	-2.19	-2.01	0.45	0.95	-0.41
cce_0439	-	hypothetical protein	-0.59	-0.65	-0.35	0.32	0.42	0.06	-0.7	-0.42	-0.3	0.38	0.38	0.11
cce_0441	psb29	Thf1-like protein	-0.5	-0.07	0.15	0.68	-0.19	-0.44	-0.65	0.22	0.19	0.65	-0.05	-0.28
cce_0443	-	hypothetical protein	0.36	-0.07	0.04	-0.21	-0.02	0.43	0.4	-0.01	-0.07	-0.24	-0.02	0.22
cce_0449	-	hypothetical protein	0.43	0.46	0.22	-0.19	-0.17	-0.09	0.39	0.39	0.14	-0.19	-0.12	-0.17
cce_0452	-	hypothetical protein	-0.42	-0.43	-0.19	0.41	0.37	0.04	-0.41	-0.17	-0.08	0.33	0.38	0.12
cce_0453	-	putative transcriptional regulator AbrB	-0.81	-0.55	0.27	0.32	-0.07	-0.31	-0.89	-0.33	0.4	0.29	-0.17	-0.3
cce_0459	-	hypothetical protein	1.1	-0.15	-0.35	-0.7	-0.54	0.61	1.15	-0.07	-0.29	-0.55	-0.52	0.35
cce_0470	-	hypothetical protein	-0.28	-0.93	-0.68	-0.25	0.33	0.53	-0.3	-1.56	-1.01	-0.31	0.51	0.54
cce_0477	-	hypothetical protein	-0.56	-0.76	-0.26	0.64	0.27	-0.08	-0.6	-0.43	-0.17	0.59	0.27	0.06
cce_0481	-	hypothetical protein	0.38	-0.2	-0.63	-0.52	-0.11	0.68	0.29	-0.1	-0.38	-0.38	-0.19	0.57
cce_0482	-	putative heavy metal transport/detoxification protein	1.16	-0.24	-0.52	-0.55	-0.4	0.57	1.22	-0.15	-0.44	-0.35	-0.35	0.45
cce_0488	-	hypothetical protein	-0.09	0.65	0.43	0.07	-0.28	-0.4	-0.04	0.62	0.51	0.15	-0.19	-0.27
cce_0491	grxC1	glutaredoxin	-0.22	0.44	0.53	-0.13	-0.38	-0.38	-0.27	0.37	0.42	-0.05	-0.28	-0.32
cce_0492	-	hypothetical protein	-0.12	-0.31	-0.31	-0.09	0.37	0.35	-0.14	-0.38	-0.2	-0.13	0.28	0.45
cce_0536	-	hypothetical protein	0.75	1.4	-0.9	-2.05	-1.92	-0.07	0.65	1.74	-0.99	-1.76	-1.71	-0.29
cce_0548	nifZ	iron-sulfur cofactor synthesis protein	1	1.87	0.68	-3.22	-3.96	-3.71	1.16	1.33	0.08	-3.04	-3.44	-3.51
cce_0571	-	2Fe-2S ferredoxin	0.85	1.71	0.89	-4.91	-5.61	-5.74	0.81	1.34	0.33	-4.76	-5.09	-5.42
cce_0579	fdxB	4Fe-4S ferredoxin	-0.31	1.86	1.31	-2.13	-4.33	-4.87	-0.38	1.73	0.94	-2.6	-4.14	-4.61
cce_0584	-	hypothetical protein	0.92	-0.06	-0.23	-0.57	-0.33	0.34	0.99	-0.03	-0.09	-0.37	-0.09	0.31
cce_0586	-	hypothetical protein	1.8	-1.41	-2.47	-3.15	-2.92	0.68	2.16	-1.21	-1.85	-2.89	-2.49	0.16
cce_0590	petE	plastocyanin	-1.72	-0.33	-0.02	0.59	-0.25	-0.59	-1.86	-0.01	0.09	0.51	-0.25	-0.6
cce_0598	-	hypothetical protein	-1.04	-1.85	-1.46	0.25	0.33	0.64	-0.94	-1.65	-1.52	0.23	0.58	0.64
cce_0601	sigE	group 2 sigma-70 RNA polymerase sigma factor E	1.08	-0.21	-1.84	-2.23	0.34	0.9	0.87	-0.6	-1.68	-2.3	-0.5	0.63
cce_0607	-	putative ribonuclease H	0.12	-0.45	-0.38	-0.31	0.35	0.38	0.12	-0.45	-0.49	-0.35	0.28	0.5
cce_0608	-	hypothetical protein	-0.9	-1.02	-0.69	0.61	0.43	0.23	-0.87	-0.73	-0.76	0.41	0.7	0.33
cce_0610	-	hypothetical protein	-0.5	-0.6	-0.24	0.42	0.25	-0.04	-0.49	-0.26	-0.15	0.42	0.29	0.04
cce_0628	ilvH	acetolactate synthase 3 regulatory subunit	0.92	-0.27	-0.69	-0.98	-0.45	0.54	1.08	-0.33	-0.55	-0.95	-0.48	0.35
cce_0638	-	putative reverse transcriptase	-0.07	-0.37	-0.29	0.1	0.58	0.29	-0.05	-0.46	-0.16	0.04	0.54	0.32
cce_0643	-	hypothetical protein	1.16	-0.52	-0.81	-1.35	-0.56	0.6	1.37	-0.6	-0.68	-1.26	-0.51	0.53
cce_0644	sigB	RNA polymerase sigma factor	-0.5	-0.68	-0.17	0.26	0.39	-0.04	-0.5	-0.83	-0.17	0.16	0.18	0.05
cce_0649	-	hypothetical protein	-0.875	-2.05	-1.935	-0.305	0.405	0.83	-0.81	-2.435	-2.075	-0.425	0.46	0.83
cce_0650	-	UPF YGGT-containing protein	-0.23	0.13	0.3	0.19	-0.01	-0.4	-0.31	0.19	0.43	0.2	0.08	-0.21
cce_0654	petF2	2Fe-2S ferredoxin	-0.75	0.34	0.28	0.25	-0.19	-0.65	-0.93	0.55	0.39	0.26	-0.24	-0.62
cce_0658	-	hypothetical protein	-0.47	0.21	0.43	0.37	-0.2	-0.49	-0.72	0.33	0.39	0.43	0	-0.39
cce_0663	sdhA	succinate dehydrogenase flavoprotein subunit	0.6	0.6	-0.46	-0.61	-0.53	0.49	0.73	0.56	-0.16	-0.44	-0.36	0.4
cce_0666	pgi	glucose-6-phosphate isomerase	1.53	0.08	-0.83	-1.32	-1.34	0.3	1.82	0.23	-0.77	-1.12	-1.05	-0.01
cce_0668	-	hypothetical protein	0.91	0.51	-0.14	-0.43	-0.38	0	0.94	0.33	-0.15	-0.27	-0.21	-0.08
cce_0669	pfkA1	6-phosphofructokinase	0.7	0.25	-0.52	-0.86	-0.71	0.79	0.8	0.17	-0.37	-0.75	-0.57	0.43
cce_0678	-	two-component response regulator	-0.45	-0.23	0.05	0.56	0.27	-0.15	-0.61	0.05	0.05	0.41	0.14	-0.07
cce_0705	rpsB	30S ribosomal protein S2	0.01	0.9	0.4	0	-0.81	-0.78	-0.26	1.12	0.41	0.12	-0.58	-0.74
cce_0708	-	leucyl aminopeptidase	-0.26	0.47	0.29	0.25	-0.49	-0.33	-0.31	0.6	0.37	0.33	-0.25	-0.28
cce_0709	-	hypothetical protein	-2.25	-1.4	-0.07	1.12	0.02	-0.81	-1.98	-0.84	-0.24	0.8	0.26	-0.78
cce_0710	-	hypothetical protein	-2.02	-1.46	-0.08	1	-0.03	-1.24	-2.03	-1.26	-0.18	0.81	0.21	-1
cce_0720	-	peptidoglycan-binding M23B family peptidase	-3.23	-3.27	-2.43	0.96	0.48	0	-2.96	-2.85	-2.63	0.74	0.72	0.33
cce_0736	psbX	photosystem II protein X	-2.27	-1.53	-0.68	0.62	0.23	-0.21	-2.35	-1.24	-0.53	0.61	0.17	-0.05
cce_0740	-	hypothetical protein	-0.09	-0.32	-0.09	0	0.24	0.23	-0.1	-0.22	-0.1	-0.04	0.28	0.25
cce_0742	-	hypothetical protein	-0.57	-0.62	-0.25	0.24	0.38	0.14	-0.48	-0.35	-0.09	0.17	0.4	0.22
cce_0743	-	serine/threonine protein kinase	-0.45	0.24	0.19	0.31	-0.29	-0.43	-0.47	0.21	0.1	0.35	-0.21	-0.38
cce_0776	psbQ	photosystem II protein Q	-0.73	0.1	0.21	0.24	0.04	-0.74	-0.98	0.4	0.17	0.3	0.16	-0.63
cce_0792	-	hypothetical protein	-0.3	-0.68	-0.32	-0.02	0.58	0.19	-0.35	-0.5	-0.27	-0.02	0.35	0.25
cce_0798	rpe	ribulose-phosphate 3-epimerase	-2.06	-1	-0.11	0.71	-0.07	-0.5	-2.18	-0.66	-0.08	0.64	0.07	-0.34
cce_0813	-	NUDIX hydrolase	-0.29	-0.38	-0.15	0.11	0.13	-0.01	-0.3	-0.31	-0.1	0.18	0.24	0.08
cce_0818	murE	UDP-N-acetylmuramoylalanyl-D-glutamate--2,6-diaminopimelate ligase	-0.77	-0.75	-0.49	0.7	0.34	-0.45	-0.83	-0.52	-0.4	0.55	0.47	-0.24
cce_0829	trpD	anthranilate phosphoribosyltransferase	-0.27	0.22	0.26	0.34	-0.18	-0.28	-0.23	0.3	0.21	0.24	-0.16	-0.28
cce_0841	pntB	pyridine nucleotide transhydrogenase subunit beta	1.44	-0.11	-2.4	-4.09	-2.93	-0.32	1.58	-0.24	-3.37	-3.91	-3.3	-0.7
cce_0842	pntA-2	putative nicotinamide nucleotide transhydrogenase subunit alpha 2 (A2)	1.7	-0.28	-2.79	-4.46	-3.45	-0.2	1.66	-0.36	-3.49	-3.82	-3.43	-0.66
cce_0843	pntA-1	putative nicotinamide nucleotide transhydrogenase subunit alpha 1 (A1)	1.87	-0.37	-2.69	-4.16	-3.39	-0.16	1.77	-0.37	-3.4	-3.65	-3.29	-0.63
cce_0846	-	cation-translocating ATPase	0.45	-0.08	-0.06	-0.26	-0.19	0.43	0.58	-0.14	-0.19	-0.23	-0.12	0.18
cce_0871	icfA2	beta-carbonic anhydrase, periplasmic	1.11	-0.46	-0.63	-0.94	-0.9	1	1.27	-0.33	-0.86	-0.68	-0.62	0.67
cce_0872	-	hypothetical protein	1.09	-0.56	-0.73	-1.07	-1.01	1.08	1.18	-0.33	-0.76	-0.8	-0.73	0.86
cce_0873	-	hypothetical protein	-0.54	-0.23	0.72	0.32	-0.48	-0.47	-0.51	-0.02	0.72	0.34	-0.26	-0.39
cce_0875	sigA	RNA polymerase sigma factor RpoD	0.82	0.13	-0.27	-0.78	-0.41	0.41	1.03	0	-0.53	-0.86	-0.35	0.25
cce_0876	-	hypothetical protein	-0.25	0.41	0.27	0.32	-0.45	-0.55	-0.36	0.56	0.27	0.28	-0.18	-0.42
cce_0877	crtE	geranylgeranyl pyrophosphate synthase	-0.32	0.36	0.24	0.36	-0.43	-0.55	-0.45	0.51	0.21	0.27	-0.17	-0.49
cce_0887	ptsS2	phosphate binding protein	0.61	0.4	-0.82	-1	-0.67	0.83	0.51	0.38	-0.46	-0.76	-0.55	0.68
cce_0892	-	ferredoxin	-0.98	-0.85	-0.02	0.38	0.28	-0.03	-1.01	-0.64	0.01	0.27	0.27	0.15
cce_0896	-	hypothetical protein	-0.02	-0.65	-0.26	-0.09	0.32	0.36	-0.05	-0.45	-0.28	-0.05	0.2	0.34
cce_0901	-	hypothetical protein	1.64	-0.29	-0.9	-1.2	-0.64	0.18	1.55	-0.35	-0.86	-1.04	-0.59	-0.03
cce_0902	carA	carbamoyl phosphate synthase small subunit	1.76	-0.33	-1.94	-2.26	-1.98	0.68	1.76	-0.41	-1.73	-1.94	-1.72	0.38
cce_0904	-	hypothetical protein	-0.18	-0.32	-0.16	0.31	0.46	0.14	-0.21	-0.13	-0.2	0.29	0.36	0.12
cce_0912	mraY	phospho-N-acetylmuramoyl-pentapeptide-transferase	-0.74	-0.55	-0.18	0.48	0.07	-0.43	-0.72	-0.43	-0.23	0.4	0.14	-0.44
cce_0920	apcE	phycobilisome core-membrane linker polypeptide	-1.66	-0.41	0.08	0.35	0.31	-0.77	-1.98	-0.04	0.08	0.29	0.42	-0.74
cce_0923	-	MRP protein-like protein	-0.53	-0.07	0.05	0.45	-0.07	-0.3	-0.5	-0.01	0.04	0.48	-0.01	-0.23
cce_0972	trxA1	thioredoxin	-0.46	-0.52	-0.18	0.32	0.31	0.15	-0.36	-0.24	-0.09	0.28	0.35	0.22
cce_0995	prk	phosphoribulokinase	-2.3	-1.29	-0.51	1.26	-0.3	-1.53	-2.62	-1.09	-0.6	1.13	-0.18	-1.34
cce_1017	-	NifU-like protein	0.5	0.04	-0.01	-0.7	-0.36	-0.05	0.63	0.08	-0.07	-0.69	-0.44	-0.05
cce_1019	-	group 1 glycosyl transferase	-0.04	0.61	0.4	0.08	-0.3	-0.29	-0.04	0.57	0.37	0.2	-0.22	-0.26
cce_1034	-	hypothetical protein	1.48	-0.3	-2.29	-2.95	-2.53	0.78	1.8	-0.26	-2.13	-2.85	-2.49	0.3
cce_1035	-	putative Iron permease FTR1	0.57	0.12	-0.18	-0.4	-0.32	0.32	0.76	0.11	-0.16	-0.28	-0.23	0.2
cce_1042	-	hypothetical protein	-0.52	0.54	0.36	0.29	-0.27	-0.33	-0.49	0.72	0.44	0.3	-0.19	-0.3
cce_1059	-	putative Iojap-related protein	-0.44	-0.96	-0.56	-0.06	0.64	0.57	-0.4	-0.76	-0.31	-0.11	0.45	0.4
cce_1063	hupS	[NiFe] uptake hydrogenase small subunit	0.04	1.83	0.82	-2.45	-4.89	-3.58	-0.01	1.39	0.52	-2.91	-5.41	-3.97
cce_1074	chlD	magnesium chelatase, ATPase subunit D	-0.13	0.48	0.34	0.51	-0.25	-0.5	-0.27	0.57	0.36	0.54	-0.04	-0.31
cce_1081	-	hypothetical protein	0.28	-1.07	-1.12	-0.71	-0.39	1.16	0.34	-0.94	-1.03	-0.71	-0.43	0.92
cce_1111	-	hypothetical protein	0.16	0.09	-0.24	-0.35	-0.17	0.66	0.21	0.11	-0.14	-0.27	-0.2	0.49
cce_1112	-	hypothetical protein	0.37	-0.05	-0.73	-1.13	-0.55	0.99	0.22	-0.04	-0.4	-0.92	-0.5	1.02
cce_1114	-	hypothetical protein	1.6	-0.11	-1.67	-2.33	-2.06	0.64	1.75	-0.16	-1.87	-1.9	-1.72	0.16
cce_1116	exbB1	putative biopolymer transport protein	-0.86	-0.66	-0.43	0.65	0.06	-0.52	-1.01	-0.5	-0.43	0.67	0.48	-0.18
cce_1117	-	proteinase inhibitor I4 serpin	0.99	-0.04	-0.33	-0.52	-0.33	0.57	1.05	0.06	-0.32	-0.43	-0.3	0.35
cce_1122	-	hypothetical protein	0.94	-0.9	-0.7	-0.95	-0.38	0.93	1.09	-0.59	-0.58	-0.74	-0.44	0.68
cce_1123	-	hypothetical protein	0.91	-0.73	-0.63	-1.21	-0.11	0.65	0.95	-0.8	-0.49	-1.17	-0.09	0.51
cce_1126	-	hypothetical protein	0.24	-0.24	-0.2	-0.25	0.11	0.45	0.16	-0.13	-0.13	-0.21	0.07	0.39
cce_1136	ychF	GTP-dependent nucleic acid-binding protein EngD	0.44	0.22	-0.03	-0.2	-0.26	0.12	0.41	0.18	-0.13	-0.22	-0.21	0.04
cce_1155	-	peptidase M48, Ste24p	0.94	-0.74	-0.91	-1.08	-0.77	1.04	1.14	-0.81	-0.86	-0.92	-0.61	0.75
cce_1175	-	eicosanoid/glutathione metabolism family protein	-0.77	-0.97	-0.24	0.24	0.3	0.1	-0.78	-0.82	-0.22	0.21	0.33	0.22
cce_1182	-	hypothetical protein	0.29	-0.67	-1.29	-1.57	1.15	0.63	0.15	-0.51	-1.35	-1.28	0.62	0.47
cce_1232	-	putative ABC transporter permease, ABC-2	-0.78	-0.9	-0.51	0.64	0.34	-0.03	-0.69	-0.61	-0.49	0.53	0.42	0.05
cce_1238	-	hypothetical protein	-0.79	-0.24	0.37	0.39	-0.09	-0.4	-0.8	0.01	0.36	0.35	-0.1	-0.38
cce_1259	-	hypothetical protein	1.1	-0.17	-0.62	-0.86	-0.94	0.81	1.28	-0.12	-0.52	-0.55	-0.49	0.53
cce_1270	ftsH1	cell division protein	-1.24	-1.24	-0.41	0.54	0.2	-0.02	-1.18	-1.27	-0.42	0.58	0.47	0.22
cce_1277	-	putative histone-like DNA-binding protein	-1.05	-0.07	0.36	0.42	-0.12	-0.78	-1.12	0.16	0.3	0.39	-0.12	-0.79
cce_1282	-	hypothetical protein	-0.86	-1.41	-1	-0.45	0.96	0.72	-0.83	-1.11	-0.85	-0.39	0.7	0.66
cce_1294	-	hypothetical protein	-1.61	-0.95	-0.56	0.6	0.16	-0.15	-1.5	-0.6	-0.53	0.62	0.48	-0.18
cce_1303	psbJ	photosystem II reaction center protein J	-1.81	-1.1	0.25	0.75	-0.06	-1.12	-1.93	-0.91	0.53	0.61	-0.05	-1.03
cce_1305	psbF	cytochrome b559 subunit beta	-1.81	-1.17	0.21	0.82	0.08	-1.06	-1.87	-0.88	0.45	0.74	0.13	-0.97
cce_1307	psbE	cytochrome b559 subunit alpha	-1.46	-1.04	0.14	0.68	0.19	-0.94	-1.62	-0.76	0.43	0.64	0.3	-0.83
cce_1308	-	Ycf48-like protein	-1.28	-0.56	0.46	0.38	0.1	-0.82	-1.49	-0.69	0.65	0.37	0.27	-0.6
cce_1309	rub1	rubredoxin	-1.89	-1.09	0.41	0.77	0	-1.21	-1.71	-0.7	0.45	0.7	0.26	-1
cce_1310	gldA	glycerol dehydrogenase	0.24	-0.53	-0.35	-0.55	0.01	0.59	0.41	-0.54	-0.37	-0.51	0.08	0.54
cce_1337	pmgA	photomixotrophic growth-like protein	-0.69	-0.53	-0.4	0.27	0.55	-0.04	-0.59	-0.43	-0.34	0.1	0.34	-0.08
cce_1347	-	hypothetical protein	0.36	-0.06	-0.84	-0.67	-0.86	0.93	0.41	-0.01	-0.72	-0.57	-0.58	0.69
cce_1349	uppS2	undecaprenyl pyrophosphate synthase	0.08	0.5	0.35	-0.03	-0.46	-0.3	0.09	0.48	0.18	-0.04	-0.33	-0.36
cce_1351	lysA	diaminopimelate decarboxylase	0.64	0.45	0.05	-0.39	-0.13	0.15	0.8	0.53	0.02	-0.3	-0.11	0.1
cce_1354	nrdA	ribonucleoside-diphosphate reductase subunit alpha	0.41	0.12	-0.03	-0.31	-0.12	0.08	0.27	0.08	-0.03	-0.14	-0.03	0.06
cce_1357	-	fructose-1,6-bisphosphate aldolase	-2.06	-0.99	-0.05	0.92	-0.2	-1.04	-2.11	-0.98	0.08	0.74	-0.14	-0.87
cce_1389	-	hypothetical protein	-0.6	-0.61	-0.19	0.28	0.22	-0.13	-0.54	-0.41	-0.17	0.22	0.44	0.01
cce_1407	-	hypothetical protein	-0.47	-0.34	-0.06	0.45	0.11	-0.07	-0.59	-0.13	0	0.49	0.24	0.09
cce_1413	-	sensory transduction histidine kinase	0.31	0.5	0.36	-0.02	-0.08	-0.1	0.38	0.48	0.3	-0.02	-0.11	-0.09
cce_1414	-	hypothetical protein	-0.24	0.05	0.16	0.47	-0.04	-0.25	-0.42	0.16	0.16	0.43	0.09	-0.19
cce_1429	-	hypothetical protein	-0.18	-0.1	0.13	0.55	0.09	-0.22	-0.28	-0.06	0.06	0.34	0.15	-0.25
cce_1461	-	hypothetical protein	1.68	-0.44	-1.57	-1.77	-1.87	0.23	1.98	-0.44	-1.23	-1.46	-1.43	-0.18
cce_1462	-	hypothetical protein	1.61	-0.45	-1.24	-1.43	-1.64	0.35	1.93	-0.43	-1.14	-1.03	-1.11	0.06
cce_1472	-	hypothetical protein	0.87	-0.55	-0.38	-1.15	-0.58	0.81	0.81	-0.49	-0.33	-1.19	-0.62	0.5
cce_1473	cysK	cysteine synthase A	1.2	-0.34	-1.1	-1.59	-1.53	1.19	1.15	-0.45	-1.17	-1.31	-1.18	0.84
cce_1474	malQ	4-alpha-glucanotransferase	0.05	0.66	0.3	0.04	-0.83	-0.45	0.16	0.88	0.33	0.03	-0.47	-0.5
cce_1477	-	hypothetical protein	-1.435	0.35	0.25	0.515	-0.505	-0.925	-1.48	0.755	0.315	0.39	-0.42	-0.875
cce_1480	-	Holliday junction resolvase-like protein	0.71	-1.1	-1.17	-1.51	-0.38	1.27	0.9	-1.01	-1.18	-1.3	-0.36	0.93
cce_1482	-	hypothetical protein	0.82	-1.59	-1.65	-2.23	-0.42	1.4	0.99	-1.5	-1.79	-1.91	-0.49	1.15
cce_1511	-	putative ATP synthase delta/epsilon subunit	0.25	0.08	-0.31	-0.4	-0.02	0.51	0.25	0.04	-0.22	-0.27	-0.03	0.52
cce_1512	atpB2	F0F1 ATP synthase subunit beta	0.22	0.15	-0.27	-0.4	-0.07	0.4	0.24	0.04	-0.11	-0.22	-0.01	0.37
cce_1514	pyrE	orotate phosphoribosyltransferase	-0.3	-0.06	0.02	0.29	-0.02	-0.03	-0.22	0.02	0.1	0.34	0.19	0.07
cce_1523	-	hypothetical protein	1.07	-0.35	-0.41	-0.84	-0.61	0.91	1.18	-0.37	-0.54	-0.68	-0.46	0.54
cce_1524	-	hypothetical protein	1.11	-0.84	-1.13	-1.76	-1.16	1.08	1.24	-0.75	-1.05	-1.59	-0.96	0.78
cce_1525	yrdA	ferripyochelin binding protein	-0.17	0.33	0.46	-0.05	-0.48	-0.47	-0.3	0.4	0.61	0.02	-0.28	-0.41
cce_1537	-	hypothetical protein	-0.43	-0.65	-0.19	0.42	0.47	0.12	-0.45	-0.42	-0.22	0.24	0.32	0.25
cce_1538	-	hypothetical protein	-1.58	-1.58	-1.13	0.57	0.29	-0.03	-1.48	-1.04	-0.94	0.55	0.63	0.28
cce_1539	-	hypothetical protein	-1.05	-1.2	-0.73	0.42	0.41	-0.11	-1.05	-0.75	-0.5	0.56	0.81	0.14
cce_1555	-	hypothetical protein	-0.12	-0.34	-0.13	0.05	0.54	0.35	-0.08	-0.16	-0.11	0.1	0.38	0.35
cce_1563	-	hypothetical protein	-1	-0.91	-0.34	0.33	0.46	-0.29	-1.11	-0.86	-0.36	0.31	0.53	-0.18
cce_1571	-	hypothetical protein	-0.51	-0.09	0.25	0.35	-0.15	-0.35	-0.66	0.06	0.28	0.32	0.1	-0.17
cce_1589	-	hypothetical protein	1.3	0.41	-0.38	-1.03	-0.92	0.15	1.24	0.13	-0.46	-0.81	-0.65	-0.1
cce_1590	-	hypothetical protein	1.12	0.17	-0.2	-0.7	-0.46	0.53	0.97	0.04	-0.36	-0.52	-0.38	0.42
cce_1595	putA	bifunctional proline dehydrogenase/delta-1-pyrroline-5-carboxylate dehydrogenase	-0.27	0.54	0.5	0.05	-0.12	-0.73	-0.34	0.56	0.56	0.01	-0.1	-0.67
cce_1599	psb28	photosystem II reaction center protein Psb28	-0.78	-0.47	-0.14	0.45	-0.24	-0.74	-0.99	-0.26	-0.18	0.37	-0.1	-0.53
cce_1620	sodB	superoxide dismutase	-1.43	-0.69	0.27	0.83	-0.43	-1.1	-1.62	-0.29	0.5	0.67	-0.28	-0.95
cce_1622	-	hypothetical protein	-0.43	-0.55	-0.3	0.21	0.17	0.02	-0.56	-0.38	-0.21	0.22	0.16	0.06
cce_1629	glgP1	glycogen phosphorylase	1.24	1.23	-1.89	-3.91	-3.08	0	1.12	1.19	-2.42	-3.8	-3.25	-0.32
cce_1636	-	hypothetical protein	-0.26	-0.24	0.05	0.35	0.03	-0.07	-0.33	-0.06	0.07	0.35	0.07	-0.04
cce_1640	nrdB1	ribonucleoside-diphosphate reductase subunit beta	0.24	-0.26	-0.32	-0.19	-0.05	0.46	0.25	-0.2	-0.19	-0.02	0.05	0.46
cce_1646	-	hypothetical protein	0.65	-0.15	-0.16	-0.38	-0.29	0.64	0.61	-0.22	-0.18	-0.3	-0.21	0.47
cce_1665	petF1	2Fe-2S ferredoxin	0.72	-0.28	-0.34	-0.48	-0.21	0.47	0.65	-0.26	-0.35	-0.36	-0.29	0.28
cce_1676	-	hypothetical protein	0.18	-0.27	-0.48	-0.12	-0.02	0.28	0.14	-0.26	-0.39	-0.06	0.07	0.33
cce_1677	-	hypothetical protein	0.4	-0.3	-0.63	-0.38	-0.06	0.4	0.35	-0.37	-0.65	-0.31	-0.04	0.41
cce_1689	-	sulfate transporter	-1.86	-2.35	-1.35	0.38	0.61	-0.72	-1.93	-2.19	-1.88	0.77	1.15	-0.19
cce_1690	ndhD5	NAD(P)H-quinone oxidoreductase subunit 4	-2.15	-1.91	-0.71	1.27	0.15	-1.77	-2.05	-1.64	-0.78	1.13	0.47	-1.45
cce_1692	ndhF4	NAD(P)H-quinone oxidoreductase subunit F	-0.75	-0.53	-0.13	0.63	0	-0.58	-0.85	-0.33	-0.06	0.58	0.14	-0.39
cce_1707	-	hypothetical protein	-0.71	-1.81	-2.78	-2.54	-1.8	1.96	-0.39	-1.43	-2.16	-2.24	-1.66	1.83
cce_1736	-	hypothetical protein	-1.62	-1.69	-1.17	0.8	0.69	0.13	-1.78	-1.6	-1.39	0.43	0.5	0.05
cce_1750	-	hypothetical protein	-0.19	0.69	0.35	0.26	-0.28	-0.7	-0.43	0.91	0.5	0.28	-0.28	-0.56
cce_1752	-	glycoside hydrolase family protein	-0.2	0.26	0.22	0.05	-0.16	-0.44	-0.29	0.25	0.26	-0.03	-0.09	-0.4
cce_1753	-	hypothetical protein	-0.36	0.29	0.4	0.09	-0.52	-0.38	-0.44	0.47	0.48	0.21	-0.44	-0.44
cce_1762	ndhJ	NADH dehydrogenase subunit J	-0.1	-0.51	-0.39	-0.04	0.15	0.35	0.12	-0.43	-0.47	-0.12	0.2	0.35
cce_1763	ndhK	NADH dehydrogenase subunit B	0	-0.54	-0.34	-0.07	0.2	0.35	0.12	-0.5	-0.58	-0.15	0.26	0.3
cce_1801	-	hypothetical protein	0.93	-0.24	-0.54	-0.95	-0.73	0.6	0.88	-0.24	-0.54	-0.93	-0.73	0.38
cce_1805	-	hypothetical protein	-2.15	-0.95	-0.17	0.82	0.01	-1.08	-2.49	-0.5	-0.12	0.83	0.1	-0.86
cce_1808	-	OmpR family two-component response regulator	0.81	0.62	-0.43	-1.31	-0.31	0.36	0.59	0.28	-0.48	-1.25	-0.39	0.29
cce_1828	lpxA	UDP-N-acetylglucosamine acyltransferase	-1.58	-1.77	-0.62	0.23	0.84	0.1	-1.61	-1.62	-0.65	0.22	0.85	0.24
cce_1837	psbB	photosystem II CP47 protein, 47 kD chlorophyll-binding protein	-2.52	-1.34	-0.33	0.65	0.27	-0.23	-2.41	-1.01	-0.2	0.56	0.41	0
cce_1839	infB	translation initiation factor IF-2	0.46	-0.13	-0.18	-0.16	0.02	0.46	0.58	-0.19	-0.3	-0.11	-0.07	0.21
cce_1843	-	putative terpenoid synthase	0.54	-1.06	-0.81	-0.82	0.16	0.78	0.63	-0.89	-0.82	-0.79	0.14	0.68
cce_1844	-	hypothetical protein	1.87	0.27	-1.385	-3.82	-2.905	-1.545	1.985	-0.205	-1.66	-3.575	-2.805	-1.745
cce_1846	-	hypothetical protein	0.71	-0.44	-0.55	-0.41	0.14	0.41	0.86	-0.26	-0.37	-0.36	-0.01	0.34
cce_1855	-	hypothetical protein	2.23	-0.35	-1.98	-3.01	-2.98	-0.97	2.31	-0.37	-2.46	-2.62	-2.56	-1.47
cce_1856	-	hypothetical protein	2.29	-0.26	-1.96	-2.95	-2.95	-0.92	2.34	-0.29	-2.11	-2.44	-2.47	-1.3
cce_1858	-	hypothetical protein	0.68	-0.54	-0.63	-0.4	0.15	0.51	0.7	-0.34	-0.45	-0.24	0.13	0.32
cce_1900	gltA	citrate synthase	0.81	0.88	0.01	-0.54	-0.79	-0.37	0.77	0.82	-0.03	-0.45	-0.75	-0.44
cce_1901	-	putative pathogenesis-like protein	1.045	0.56	-0.305	-0.65	-0.58	0.3	1.17	0.575	-0.32	-0.46	-0.415	0.18
cce_1914	-	hypothetical protein	-0.36	-0.47	-0.3	0.11	0.36	0.08	-0.42	-0.31	-0.28	0.07	0.29	0.09
cce_1917	-	cation-transporting ATPase	0.31	-0.09	-0.26	-0.45	0.14	0.31	0.47	-0.18	-0.14	-0.39	-0.02	0.19
cce_1927	-	hypothetical protein	-0.61	-0.17	0.12	0.47	-0.04	-0.21	-0.63	0.07	0.15	0.45	0.05	-0.14
cce_1943	-	hypothetical protein	-1.06	-0.76	-0.32	1.01	0.06	-0.72	-1.13	-0.37	-0.21	0.75	0.12	-0.55
cce_1944	apcF	phycobilisome core component	-1.02	-0.29	0.28	0.49	-0.16	-0.84	-1.18	0.09	0.4	0.43	-0.14	-0.81
cce_1947	-	hypothetical protein	0.945	-0.745	-1.14	-0.685	-0.28	0.73	1.105	-0.695	-1.29	-0.7	-0.315	0.455
cce_1949	-	hypothetical protein	0.84	-0.25	-0.4	-0.46	-0.19	0.34	0.8	-0.33	-0.36	-0.38	-0.14	0.17
cce_1950	-	transposase	0.07	-0.44	-0.95	-1.2	-0.15	0.56	0.33	-0.6	-0.76	-1.19	-0.25	0.78
cce_1953	ftsH4	cell division protein	-0.41	-0.28	-0.01	0.27	0.01	-0.1	-0.44	-0.17	0.11	0.29	0.21	0.04
cce_1961	obgE	GTPase ObgE	1.24	-0.15	-0.7	-1.16	-0.75	0.67	1.24	-0.29	-0.64	-0.78	-0.65	0.47
cce_1966	-	hypothetical protein	0.51	0.01	0	-0.18	-0.06	0.29	0.59	0	-0.05	-0.19	-0.04	0.15
cce_1973	btpA	photosystem I biogenesis protein	-0.18	0.47	0.38	0.12	-0.47	-0.61	-0.39	0.65	0.44	0.15	-0.2	-0.55
cce_1975	coxC1	cytochrome c oxidase subunit III	1.55	-0.93	-1.88	-2.73	-2.4	0.78	1.61	-1.18	-2.33	-2.5	-2.19	0.39
cce_1976	coxA1	cytochrome c oxidase subunit I	1.49	-1.03	-2.3	-3.43	-3.01	0.94	1.57	-1.32	-2.81	-3.03	-2.62	0.48
cce_1977	coxB1	cytochrome c oxidase subunit II	1.61	-0.96	-1.83	-3.36	-2.78	0.82	1.74	-1.23	-2.82	-2.93	-2.59	0.37
cce_1978	-	hypothetical protein	0.83	-0.52	-0.55	-0.75	-0.78	0.92	0.84	-0.28	-0.37	-0.62	-0.6	0.74
cce_1982	-	CheY-like two-component hybrid sensor and regulator	1.69	0.87	-1.04	-1.84	-1.15	-0.11	1.5	0.58	-1.07	-1.68	-1.59	-0.53
cce_1983	aphA	phytochrome A, two-component sensor protein	1.54	0.89	-1.2	-2.08	-1.03	-0.05	1.46	0.57	-1.16	-1.99	-1.75	-0.53
cce_1999	mreC	rod shape-determining protein	-0.49	-0.67	-0.28	0.66	0.16	-0.39	-0.6	-0.5	-0.32	0.62	0.19	-0.22
cce_2000	mreB	rod shape-determining protein MreB	-1.43	-1.45	-0.86	0.95	0.22	-0.82	-1.42	-1.29	-1.11	0.87	0.47	-0.57
cce_2004	-	AcrB/AcrD/AcrF family protein	-0.31	-0.22	-0.14	0.15	0.25	-0.12	-0.25	-0.15	-0.04	0.21	0.35	0.03
cce_2016	acs	acetyl-CoA synthetase	-0.5	-0.05	-0.07	0.49	0.12	-0.33	-0.58	0.16	0.1	0.56	0.24	-0.21
cce_2026	-	CobB/CobQ-like glutamine amidotransferase	-0.42	-0.46	-0.06	0.43	0.1	-0.01	-0.48	-0.29	-0.13	0.28	0.12	-0.04
cce_2028	-	ABC transporter ATP-binding protein	-0.6	-1.06	-0.65	0.38	0.42	0.47	-0.52	-0.81	-0.62	0.35	0.58	0.52
cce_2029	-	hypothetical protein	-0.38	-0.75	-0.46	0.3	0.35	0.34	-0.35	-0.65	-0.5	0.25	0.48	0.44
cce_2038	carB	carbamoyl phosphate synthase large subunit	1.23	-0.08	-0.28	-0.7	-0.67	0.4	1.36	-0.09	-0.43	-0.55	-0.46	0.18
cce_2043	ftsH3	cell division protein	0.03	-0.29	-0.24	-0.14	0.25	0.29	0.06	-0.32	-0.25	-0.23	0.25	0.18
cce_2044	-	hypothetical protein	0.49	0.07	-0.25	-0.34	-0.4	0.31	0.53	-0.03	-0.22	-0.32	-0.34	0.09
cce_2049	mltA	membrane-bound lytic transglycosylase A	-0.22	-0.09	0.02	0.36	-0.06	-0.21	-0.28	0.01	0.08	0.28	0.09	-0.14
cce_2052	-	hypothetical protein	0.74	-0.48	-0.57	-0.54	-0.1	0.61	0.86	-0.56	-0.7	-0.43	-0.07	0.45
cce_2080	-	hypothetical protein	-0.17	0.41	0.56	-0.19	-0.3	-0.72	-0.2	0.46	0.63	-0.24	-0.35	-0.7
cce_2082	accD	acetyl-CoA carboxylase subunit beta	-0.32	0.3	0.25	0.07	-0.22	-0.38	-0.28	0.38	0.19	-0.03	-0.24	-0.41
cce_2088	-	hypothetical protein	0.34	-0.56	-0.34	-0.43	0.12	0.45	0.3	-0.51	-0.33	-0.35	0.04	0.32
cce_2103	-	rfrA pentapeptide repeat-containing protein	-0.48	-0.05	0.1	0.46	0.03	-0.1	-0.55	0.17	0.17	0.47	0.18	0.01
cce_2124	dxr	1-deoxy-D-xylulose 5-phosphate reductoisomerase	-0.62	0.15	0.16	0.63	-0.43	-0.53	-0.69	0.25	0.14	0.65	-0.12	-0.39
cce_2134	serA	D-3-phosphoglycerate dehydrogenase	1	0.18	-0.35	-0.48	-0.59	0.5	1.1	0.21	-0.55	-0.39	-0.51	0.19
cce_2139	malZ	alpha-glucosidase	-0.07	0.73	0.45	-0.03	-0.59	-0.47	-0.05	0.8	0.41	-0.1	-0.4	-0.47
cce_2157	-	hypothetical protein	1.04	-0.15	-0.46	-0.57	-0.43	0.39	1.12	-0.08	-0.58	-0.43	-0.21	0.19
cce_2176	-	hypothetical protein	-0.63	-0.89	-0.42	0.38	0.37	0.11	-0.72	-0.69	-0.47	0.35	0.49	0.27
cce_2207	lpxD	UDP-3-O-(3-hydroxymyristoyl) glucosamine N-acyltransferase	-0.36	-0.2	-0.14	0.27	0.22	-0.22	-0.33	-0.14	-0.16	0.2	0.16	-0.18
cce_2217	-	hypothetical protein	-0.27	-0.31	-0.12	0.17	0.27	0.04	-0.39	-0.18	-0.07	0.23	0.26	0.17
cce_2225	-	phosphoketolase	-1.72	-0.74	-0.5	1.14	-0.22	-1.58	-1.74	-0.43	-0.41	1.04	0.01	-1.36
cce_2288	-	hypothetical protein	-0.92	0.15	0.53	0.3	-0.09	-0.6	-1.22	0.25	0.37	0.23	-0.04	-0.59
cce_2307	-	hypothetical protein	-1.06	-0.51	-0.36	0.49	0.1	-0.39	-1.17	-0.37	-0.37	0.53	0.32	-0.14
cce_2312	ispG	4-hydroxy-3-methylbut-2-en-1-yl diphosphate synthase	-1.09	-0.47	-0.13	0.73	-0.22	-0.58	-1.14	-0.21	-0.12	0.67	0.03	-0.4
cce_2318	hoxF	NADH dehydrogenase I subunit F	0.5	0.43	-0.33	-0.36	0.025	0.35	0.73	0.36	-0.23	-0.23	-0.14	0.13
cce_2319	hoxE	NADH dehydrogenase I subunit E	0.39	0.38	-0.53	-0.45	0.2	0.69	0.64	0.31	-0.33	-0.31	-0.09	0.4
cce_2345	-	hypothetical protein	0.42	-0.3	-0.43	-0.15	-0.08	0.27	0.39	-0.24	-0.45	-0.2	-0.11	0.03
cce_2348	-	hypothetical protein	0.19	0.29	0.02	-0.16	-0.14	-0.14	0.18	0.13	-0.08	-0.27	-0.3	-0.21
cce_2349	-	hypothetical protein	-0.44	-0.61	-0.1	0.23	0.29	0.05	-0.36	-0.47	-0.1	0.15	0.16	0.02
cce_2367	-	hypothetical protein	0.52	0.55	-0.29	-0.32	-0.29	-0.04	0.32	0.38	-0.21	-0.29	-0.26	-0.07
cce_2372	murB	UDP-N-acetylenolpyruvoylglucosamine reductase	-0.37	-0.6	-0.32	-0.15	0.6	0.41	-0.41	-0.56	-0.6	-0.07	0.54	0.48
cce_2379	-	surface antigen D15-like protein	-0.23	-0.53	-0.13	0.32	0.52	-0.02	-0.29	-0.44	-0.36	0.29	0.46	0.03
cce_2403	-	hypothetical protein	-0.26	-0.24	0.06	0.16	0.22	-0.02	-0.34	-0.02	0.2	0.3	0.3	0.09
cce_2408	-	hypothetical protein	0.97	-0.27	-0.36	-0.51	-0.3	0.31	0.81	-0.32	-0.48	-0.4	-0.17	0.15
cce_2422	-	hypothetical protein	0.65	0.24	0.08	-0.44	-0.1	0.13	0.54	-0.05	-0.12	-0.53	-0.09	0.12
cce_2432	-	hypothetical protein	0.55	-0.13	-0.18	-0.28	-0.14	0.47	0.51	-0.07	-0.15	-0.23	-0.12	0.36
cce_2433	ccmK4	carbon dioxide concentrating mechanism protein	-0.21	0.16	0.27	0.4	-0.32	-0.64	-0.38	0.22	0.43	0.45	-0.15	-0.54
cce_2434	ccmK3	carbon dioxide concentrating mechanism protein	-0.06	0.06	0.28	0.33	-0.08	-0.37	-0.11	0.29	0.57	0.36	0.02	-0.32
cce_2448	-	ParA family chromosome partioning protein ParB family	-0.41	0.33	0.12	0.19	-0.39	-0.51	-0.53	0.38	0.19	0.25	-0.19	-0.44
cce_2453	-	penicillin-binding protein 1A	-1.11	-1.34	-0.96	0.08	0.705	0.42	-1.08	-1.08	-0.98	0.025	0.83	0.56
cce_2479	-	hypothetical protein	-0.55	0	-0.02	0.36	0.02	-0.16	-0.39	0.03	0.23	0.36	0.26	0.02
cce_2486	-	glycosyl transferase family protein	-0.69	-0.76	-0.46	0.62	0.17	-0.3	-0.67	-0.45	-0.38	0.53	0.41	-0.16
cce_2494	-	putative monovalent cation/H+ antiporter subunit D	-1.07	-1.12	-0.71	0.1	0.33	0.2	-1.04	-0.63	-0.5	0.46	0.67	0.3
cce_2535	opcA	OxPPCycle protein	1.52	-0.1	-1.14	-2	-1.76	0.08	1.75	-0.33	-1.32	-1.92	-1.7	-0.21
cce_2536	zwf	glucose-6-phosphate 1-dehydrogenase	1.45	-0.28	-0.92	-1.52	-1.26	0.41	1.67	-0.32	-1.33	-1.22	-0.93	0.06
cce_2548	rfbD	dTDP-6-deoxy-L-mannose-dehydrogenase	-0.57	-0.12	0.15	0.67	-0.15	-0.3	-0.5	0.13	0.14	0.55	0.01	-0.24
cce_2564	ubiA	4-hydroxybenzoate polyprenyltransferase	-0.46	-0.42	-0.25	0.4	0.18	-0.17	-0.48	-0.23	-0.2	0.35	0.24	0.02
cce_2572	psbO	photosystem II manganese-stabilizing polypeptide, 33 kD extrinsic protein	-2.6	-1.45	-0.53	0.99	0.09	-0.82	-2.6	-1.06	-0.52	0.98	0.22	-0.69
cce_2573	ho1	heme oxygenase (decyclizing)	-3.16	-0.79	0.46	1	-0.64	-1.72	-3.31	-0.34	0.49	0.95	-0.22	-1.53
cce_2575	-	hypothetical protein	-0.24	-0.94	-0.77	-0.46	0.87	0.78	-0.09	-0.97	-0.6	-0.34	0.2	0.38
cce_2579	-	hypothetical protein	-0.63	-0.28	-0.06	0.63	0.17	-0.12	-0.57	0.07	0.08	0.54	0.23	0.01
cce_2580	-	flavoprotein	-0.49	0.23	0.2	0.43	-0.04	-0.35	-0.55	0.46	0.25	0.35	0	-0.25
cce_2588	-	hypothetical protein	0.43	-1.14	-0.97	-1.96	-0.91	1.31	1.05	-1	-0.79	-1.79	-0.85	0.96
cce_2589	-	acriflavin resistance protein	0.78	-0.56	-0.39	-0.92	-0.57	1.2	0.95	-0.66	-0.72	-0.66	-0.46	0.76
cce_2597	-	hypothetical protein	-0.29	-0.11	0.02	0.54	0.06	-0.23	-0.38	0.09	0.06	0.49	0.15	-0.12
cce_2614	-	hypothetical protein	-2.18	-2.28	-1.56	1.01	0.48	-1.16	-2.1	-2.38	-2.18	0.91	0.78	-0.79
cce_2625	psbU	photosystem II 12 kD extrinsic protein	-2.37	-0.94	0.1	0.69	0.15	-0.76	-2.49	-0.63	0.22	0.58	0.17	-0.59
cce_2637	-	putative nitrogen fixation-like protein	1.6	0.11	-0.72	-0.94	-1.2	0.29	1.69	0.1	-0.61	-0.66	-0.66	0.06
cce_2643	gcvH	glycine cleavage system protein H	-0.23	0.46	0.41	0.18	-0.5	-0.61	-0.22	0.62	0.35	0.26	-0.33	-0.51
cce_2653	cpcC2	phycocyanin associated linker protein	-2.58	-0.95	-0.08	0.45	0.38	-0.68	-2.8	-0.55	0.05	0.41	0.6	-0.64
cce_2656	cpcE	phycocyanin alpha phycocyanobilin lyase	-0.48	0.32	0.285	0.205	-0.08	-0.32	-0.5	0.43	0.315	0.21	0.1	-0.305
cce_2662	-	hypothetical protein	-0.52	-0.33	0.01	0.2	0.28	-0.05	-0.52	-0.14	0.08	0.28	0.41	0.1
cce_2692	-	hypothetical protein	0.21	0.54	0.33	-0.14	-0.14	-0.05	0.2	0.45	0.43	0.05	-0.16	-0.04
cce_2699	-	hypothetical protein	-0.79	1.55	0.98	-0.75	-1.87	-2.12	-0.89	1.85	0.96	-0.8	-1.92	-2.24
cce_2718	-	putative DoxX	-0.43	-0.58	-0.26	0.39	0.54	0.01	-0.43	-0.27	-0.16	0.4	0.51	0.15
cce_2724	-	putative 2-hydroxyhepta-2,4-diene-1,7-dioate isomerase	-0.34	0.07	0.08	0.46	-0.03	-0.24	-0.41	0.2	0.2	0.48	0.24	-0.1
cce_2729	-	hypothetical protein	-0.56	-0.73	-0.7	-0.23	0.57	0.16	-0.76	-0.9	-0.98	-0.3	0.36	0.24
cce_2742	-	hypothetical protein	-0.09	-0.38	-0.11	0.07	0.28	0.34	-0.11	-0.24	-0.1	0.08	0.24	0.33
cce_2776	-	hypothetical protein	-1.59	-0.61	0.71	1.01	-1.17	-1.54	-1.6	-0.22	0.83	0.97	-0.65	-1.26
cce_2786	-	inositol monophophatase	-0.12	0.43	0.39	0.2	-0.11	-0.26	-0.16	0.39	0.37	0.22	-0.03	-0.18
cce_2804	lytB	amidase	-0.71	-0.87	-0.54	0.27	0.48	0.31	-0.6	-0.48	-0.39	0.13	0.49	0.31
cce_2825	-	hypothetical protein	-1.25	-0.55	-0.31	0.86	-0.01	-0.59	-1.31	-0.19	-0.29	0.77	0.11	-0.52
cce_2867	-	hypothetical protein	0.63	-0.305	-0.255	-0.26	0.08	0.37	0.705	-0.175	-0.23	-0.135	0.12	0.37
cce_2876	-	hypothetical protein	0.91	0.49	-0.14	-0.37	-0.32	0.14	0.75	0.34	-0.03	-0.26	-0.21	0.06
cce_2879	-	hydrogenase small subunit	0.94	0.22	-0.49	-0.62	-0.91	0.66	1.01	0.24	-0.68	-0.45	-0.59	0.41
cce_2884	gloA	glyoxalase I	-0.58	-0.76	-0.29	0.13	0.23	-0.1	-0.63	-0.85	-0.14	0.07	0.2	0.07
cce_2886	-	hypothetical protein	-0.69	-0.76	-0.36	0.52	0.23	0.18	-0.56	-0.51	-0.2	0.51	0.4	0.29
cce_2887	trpG	anthranilate synthase component II	-0.98	-1.32	-0.97	0.38	0.48	0.48	-0.8	-0.91	-0.85	0.28	0.57	0.5
cce_2888	dgkA	diacylglycerol kinase	-0.82	-1.47	-0.85	0.3	0.36	0.6	-0.76	-1.17	-1.16	0.22	0.55	0.58
cce_2902	hypA	hydrogenase expression/synthesis	0.54	-0.49	-0.49	-0.77	-0.51	1.07	0.63	-0.28	-0.35	-0.58	-0.32	0.8
cce_2907	hypD	hydrogenase isoenzymes formation protein	0.7	-0.28	-0.53	-0.65	-0.55	1.02	0.81	-0.19	-0.32	-0.52	-0.35	0.6
cce_2908	apcA	allophycocyanin subunit alpha	-3.2	-0.55	0.12	0.69	-0.11	-1.67	-3.19	0.14	0.19	0.68	0.16	-1.51
cce_2909	apcB	allophycocyanin subunit beta	-3.495	-0.575	0.12	0.68	-0.11	-1.68	-3.49	0.095	0.185	0.67	0.125	-1.51
cce_2911	apcC	phycobilisome LC linker polypeptide	-2.88	-0.7	0	0.69	0.09	-1.18	-2.91	-0.29	0.11	0.59	0.16	-1.05
cce_2913	tig	trigger factor	0.71	-0.05	-0.33	-0.29	-0.41	0.63	0.77	0.08	-0.45	-0.18	-0.25	0.39
cce_2931	-	hypothetical protein	0.71	0.27	-0.14	-0.53	-0.44	0.47	0.54	-0.03	0.08	-0.28	-0.23	0.43
cce_2951	-	serine/threonine protein kinase	-0.35	-0.73	-0.42	0.37	0.3	0.09	-0.43	-0.55	-0.37	0.28	0.47	0.24
cce_2952	-	hypothetical protein	-0.42	-0.39	-0.18	0.53	0.04	-0.37	-0.72	-0.25	-0.11	0.51	0.29	-0.18
cce_2954	-	S54 family peptidase	-0.34	0	0.09	0.31	-0.06	-0.19	-0.31	0.12	0.12	0.32	-0.05	-0.09
cce_2955	psbV	cytochrome c-550	-1.34	-0.27	0.28	0.35	0.22	-0.77	-1.62	0.19	0.2	0.35	0.28	-0.7
cce_2966	hemE	uroporphyrinogen decarboxylase	-1.01	0.78	0.32	0.48	-0.38	-1.41	-1.23	1.09	0.34	0.41	-0.51	-1.43
cce_2971	-	putative polyphosphate kinase 2	0.47	-0.03	-0.28	-0.37	-0.39	0.36	0.5	-0.09	-0.24	-0.25	-0.22	0.3
cce_3007	-	hypothetical protein	0.22	-0.57	-0.5	-0.4	0.29	0.35	0.16	-0.66	-0.48	-0.44	0.26	0.34
cce_3013	-	hypothetical protein	-0.41	-0.65	-0.445	0.075	0.355	0.2	-0.35	-0.365	-0.245	0.07	0.415	0.36
cce_3083	-	rfrA pentapeptide repeat-containing protein	-1.72	-1.79	-0.62	0.48	0.91	-0.54	-1.58	-1.35	-0.71	0.54	0.78	-0.24
cce_3084	-	hypothetical protein	-1.09	-1.26	-0.46	0.25	0.75	-0.16	-1	-0.99	-0.48	0.36	0.74	0.12
cce_3089	-	hypothetical protein	-0.32	-0.21	0.21	0.34	0.08	-0.32	-0.44	-0.07	0.25	0.32	0.25	-0.25
cce_3094	argD	acetylornithine aminotransferase	0.93	0.14	-1	-1.16	-0.99	0.89	0.89	0	-0.92	-1.05	-0.78	0.72
cce_3095	-	hypothetical protein	0.36	-0.29	-0.34	-0.2	-0.15	0.58	0.32	-0.24	-0.31	-0.13	-0.02	0.51
cce_3098	-	hypothetical protein	0.44	0.24	0.06	-0.11	-0.1	0.15	0.48	0.21	0.06	-0.07	-0.04	0.12
cce_3129	-	hypothetical protein	-0.31	-0.58	-0.24	0.08	0.58	0.05	-0.44	-0.34	-0.25	0.14	0.42	0.11
cce_3134	trpB	tryptophan synthase subunit beta	0.24	0.36	-0.14	-0.32	-0.17	0.24	0.37	0.28	-0.2	-0.4	-0.13	0.13
cce_3137	-	TRAP transporter solute receptor	0.69	0.55	-0.29	-0.4	-0.42	0.11	0.42	0.44	-0.26	-0.38	-0.39	0.03
cce_3138	-	hypothetical protein	0.79	0.7	-0.13	-0.59	-0.55	0.08	0.45	0.52	-0.05	-0.33	-0.53	0
cce_3141	-	hypothetical protein	0.39	-1.85	-2.07	-1.92	-1.76	1.79	0.75	-1.52	-1.74	-1.66	-1.52	1.44
cce_3146	chlP	geranylgeranyl hydrogenase	-2.36	-1.14	-0.37	0.84	-0.04	-0.52	-2.46	-0.77	-0.28	0.79	0.17	-0.48
cce_3153	-	ABC transporter for sugars, solute-binding protein	-0.39	0.02	0.07	0.47	-0.2	-0.41	-0.42	0.07	0.15	0.46	0.12	-0.26
cce_3164	rbcS	ribulose bisphosphate carboxylase small subunit	-3.85	-0.86	-0.5	0.93	0.19	-2.08	-3.91	-0.25	-0.42	0.79	0.29	-2
cce_3165	rbcX	chaperonin-like protein RbcX	-3.39	-0.8	-0.4	0.86	0.23	-2.01	-3.56	-0.18	-0.29	0.82	0.46	-1.86
cce_3185	-	hypothetical protein	-0.3	-0.04	0.04	0.3	0.01	-0.23	-0.25	0	0.02	0.29	0.09	-0.17
cce_3188	-	hypothetical protein	1.22	-0.69	-1.23	-0.93	-0.93	0.7	1.17	-0.76	-1.05	-0.84	-0.86	0.59
cce_3193	chrA	chromate transport protein	0.46	-0.35	-0.41	-0.28	0.02	0.28	0.46	-0.24	-0.21	-0.16	0.11	0.28
cce_3194	-	glycogen debranching protein	1.36	-0.2	-1.44	-1.66	-1.4	0.86	1.31	-0.27	-0.95	-1.37	-1.18	0.59
cce_3202	icd	isocitrate dehydrogenase	0.92	0.42	-0.7	-0.71	-0.52	0.51	1.21	0.2	-0.06	-0.68	-0.59	0.34
cce_3210	-	hypothetical protein	-2.05	-2.58	-1.77	0.03	0.7	0.63	-2.11	-2.47	-2.04	0	0.9	0.7
cce_3230	-	hypothetical protein	1.54	-0.09	-1.49	-1.34	-1.15	0.52	1.62	0.08	-1.09	-1.07	-1.15	0.14
cce_3251	argF	ornithine carbamoyltransferase	1.25	-0.32	-0.76	-0.84	-0.78	0.79	1.51	-0.26	-0.67	-0.62	-0.45	0.51
cce_3256	rpmF	50S ribosomal protein L32	0.04	0.7	0.21	-0.29	-0.55	-0.5	0.14	0.79	0.16	-0.08	-0.5	-0.48
cce_3261	amt1	ammonium/methylammonium permease	1.09	-0.64	-1.03	-0.96	-0.55	0.58	1.12	-0.7	-1.1	-0.95	-0.49	0.29
cce_3263	-	hypothetical protein	1.27	0.18	-0.76	-1.23	-0.98	0.8	1.14	0.09	-0.7	-0.85	-0.66	0.59
cce_3268	-	hypothetical protein	1.45	-0.92	-1.54	-1.71	-1.74	0.82	1.74	-0.86	-1.55	-1.5	-1.31	0.4
cce_3269	-	hypothetical protein	1.56	-1.06	-1.23	-1.49	-1.42	1.02	1.81	-0.75	-1.28	-1.45	-1.26	0.53
cce_3280	acnB	bifunctional aconitate hydratase 2/2-methylisocitrate dehydratase	0.84	0.09	-0.83	-0.5	-0.41	0.58	0.86	0.02	-0.85	-0.4	-0.27	0.48
cce_3292	hisC	histidinol phosphate aminotransferase	0.51	0	-0.03	-0.19	-0.15	0.37	0.55	0.01	-0.08	-0.12	-0.08	0.28
cce_3294	-	hypothetical protein	-0.35	-0.29	0.02	0.33	0.25	0.08	-0.36	-0.05	0.1	0.3	0.39	0.21
cce_3298	-	hypothetical protein	-0.49	-0.73	-0.31	0.63	0.46	-0.17	-0.48	-0.42	-0.23	0.52	0.52	-0.01
cce_3330	groEL2	chaperonin 2	-1.02	1.77	0.5	-0.2	-2.81	-2.09	-0.73	2.11	0.33	-0.26	-2.25	-2.02
cce_3335	-	NAD-dependent epimerase/dehydratase	-0.49	-0.09	-0.09	0.34	-0.05	-0.21	-0.48	0	0.03	0.37	0.13	-0.11
cce_3337	-	putative glycosyl transferase, group 1	-0.1	1.31	0.36	0	-0.84	-1.15	-0.04	1.23	0.65	0.05	-0.57	-0.64
cce_3358	-	putative bacterioferritin comigratory protein	-1.25	-0.04	0.28	0.59	-0.51	-1.02	-1.35	0.2	0.39	0.51	-0.32	-0.74
cce_3377	-	hypothetical protein	-0.25	-0.75	-0.64	-1.02	0.15	0.96	-0.2	-1.02	-0.94	-1.01	0.15	1.03
cce_3378	-	two-component response regulator	-0.51	-1.57	-1.13	-1.27	0.3	1.39	-0.45	-1.37	-1.24	-1.08	0.18	1.39
cce_3391	-	hypothetical protein	0.17	0.65	0.24	-0.42	-0.51	-0.29	0.12	0.53	0.29	-0.21	-0.29	-0.2
cce_3412	-	hypothetical protein	0.42	0.55	0.35	-0.09	-0.1	-0.04	0.34	0.43	0.33	-0.1	-0.07	-0.08
cce_3417	natA	ABC transporter ATP-binding protein	-0.21	-0.13	0.03	0.4	0.1	0.02	-0.15	-0.01	0.05	0.33	0.22	0
cce_3422	rfbB2	dTDP-glucose 4,6-dehydratase	-1.57	-1.09	-0.48	1.21	-0.25	-1.11	-1.66	-0.71	-0.53	1.02	0.12	-0.95
cce_3423	ugd	UDP-glucose dehydrogenase	-1.83	-1.27	-0.77	1.22	-0.01	-0.94	-1.92	-1.03	-0.82	0.98	0.23	-0.66
cce_3436	-	hypothetical protein	-0.98	-1.28	-0.75	0.79	0.38	-0.57	-1.12	-0.98	-0.75	0.73	0.51	-0.3
cce_3437	-	ATPase	-0.6	-0.81	-0.38	0.67	0.4	-0.53	-0.7	-0.62	-0.52	0.59	0.51	-0.4
cce_3445	-	hypothetical protein	-0.49	-1.11	-0.72	0.46	0.41	0.02	-0.43	-0.9	-0.93	0.34	0.52	0.04
cce_3446	-	hypothetical protein	0.78	2.01	-0.93	-3.61	-2.74	-0.86	0.59	2.14	-1.16	-3.3	-2.66	-0.93
cce_3465	glgX	glycogen debranching protein	1.175	-0.15	-0.41	-0.845	-0.62	0.52	1.305	-0.125	-0.385	-0.65	-0.445	0.27
cce_3469	-	hypothetical protein	0.28	0.54	0.35	-0.23	-0.25	-0.25	0.22	0.4	0.29	-0.22	-0.22	-0.23
cce_3481	-	hypothetical protein	-0.16	0.26	0.46	-0.08	-0.27	-0.38	-0.32	0.21	0.46	0.01	-0.2	-0.27
cce_3483	bicA	putative bicarbonate transporter	-0.61	0.09	0.44	0.33	0.3	-0.84	-0.87	0.05	0.46	0.2	0.22	-0.75
cce_3489	-	TatD-related deoxyribonuclease	0.26	0.5	0.26	-0.14	-0.41	-0.31	0.17	0.5	0.25	-0.23	-0.31	-0.35
cce_3508	-	putative oxidoreductase iron-sulfur binding subunit, IorA	0.14	0.55	0.26	-0.05	-0.24	-0.28	0.08	0.43	0.23	0.04	-0.23	-0.23
cce_3526	-	hypothetical protein	-0.31	-0.27	-0.07	0.43	0.23	0.08	-0.2	-0.04	0.05	0.29	0.3	0.05
cce_3527	-	hypothetical protein	0.11	-0.42	-1.44	-0.41	0.78	0.82	0.12	-0.5	-1.24	-0.52	-0.06	0.47
cce_3534	trpS	tryptophanyl-tRNA synthetase	-0.34	-0.13	0.05	0.42	-0.03	-0.13	-0.3	0.01	0.01	0.33	0.13	-0.12
cce_3543	-	hypothetical protein	-1.17	-1.31	-1.01	0.72	0.55	-0.2	-1.09	-0.95	-0.9	0.68	0.82	-0.05
cce_3571	apcD	allophycocyanin-B	-1.03	-0.36	0.13	0.33	-0.17	-0.43	-1.12	-0.34	0.38	0.33	-0.12	-0.34
cce_3581	-	WD-40 repeat-containing protein	0.11	-0.66	-0.49	-0.21	0.14	0.4	0.16	-0.66	-0.54	-0.26	0.22	0.4
cce_3582	-	hypothetical protein	0.49	-0.26	-0.18	-0.29	-0.13	0.24	0.56	-0.28	-0.37	-0.41	-0.19	0.04
cce_3585	-	hypothetical protein	1.18	-0.61	-1.28	-1.34	-0.73	0.31	1.26	-0.7	-1.04	-1.05	-0.5	0.04
cce_3591	pyrH	uridylate kinase	-1.4	-0.77	-0.31	1.23	-0.54	-1.35	-1.63	-0.48	-0.3	1.06	-0.24	-1.09
cce_3592	frr	ribosome recycling factor	-1.66	-0.8	-0.35	1.28	-0.53	-1.35	-1.78	-0.5	-0.3	1.13	-0.24	-1.14
cce_3605	-	putative nodulation efficiency protein, NfeD	0.13	-0.33	-0.56	-0.4	0.17	0.79	0.16	-0.32	-0.51	-0.29	-0.08	0.61
cce_3612	gap	glyceraldehyde-3-phosphate dehydrogenase	1.57	-1.01	-1.78	-2.23	-2.26	0.94	1.71	-0.98	-2.02	-1.99	-1.88	0.5
cce_3616	-	hypothetical protein	0.54	-0.29	-0.29	-0.37	-0.09	0.24	0.66	-0.25	-0.23	-0.33	-0.05	0.17
cce_3625	-	hypothetical protein	0.02	-1.21	-1.37	-0.84	0.32	0.5	0.01	-1.36	-1.73	-1.01	0.18	0.37
cce_3626	-	ATPase	0.54	-0.84	-0.96	-1.01	0.52	0.53	0.56	-1.1	-1.44	-1	0.38	0.38
cce_3627	-	hypothetical protein	-0.09	-0.94	-1.69	-2.96	0.08	0.51	0.13	-1.29	-1.83	-2.96	-0.15	0.26
cce_3629	-	hypothetical protein	0.72	-0.21	-0.53	-0.4	-0.46	0.44	0.5	-0.17	-0.35	-0.37	-0.33	0.3
cce_3631	-	hypothetical protein	-0.28	-0.18	-0.03	0.3	-0.08	-0.21	-0.33	-0.08	-0.02	0.29	0.06	-0.14
cce_3633	psb27	photosystem II 11 kD protein	-2.98	-2.05	-1.31	1.27	-0.07	-1.31	-2.86	-1.53	-1.19	1.25	0.14	-1.01
cce_3636	-	hypothetical protein	-0.61	-0.04	0.86	0.15	0.34	-0.78	-0.94	0.03	0.51	0.14	0.14	-1.06
cce_3641	-	ABC transporter ATP-binding protein	-0.16	-0.37	-0.09	0.2	0.36	0.14	-0.15	-0.22	-0.1	0.08	0.36	0.16
cce_3651	oppC	peptide transport system permease	-0.4	-0.44	-0.18	0.34	0.24	0.1	-0.33	-0.28	-0.19	0.29	0.28	0.18
cce_3672	-	putative Tic22-like protein	-1.14	-1.44	-0.97	0.52	0.54	0.02	-1.26	-1.2	-1.15	0.37	0.73	0.21
cce_3673	-	putative Tic22-like protein	-0.68	-0.95	-0.21	0.27	0.44	0.18	-0.8	-0.69	-0.04	0.3	0.53	0.34
cce_3677	cbiM	cobalamin (vitamin B12) biosynthesis	1.18	-0.49	-1.21	-1.56	-1.29	1.03	1.28	-0.41	-1.1	-1.33	-1.06	0.68
cce_3678	-	hypothetical protein	1.2	-0.38	-0.69	-1.1	-0.92	0.74	1.26	-0.3	-0.7	-0.87	-0.71	0.33
cce_3679	cbiQ2	putative cobalt ABC transporter permease	0.32	-0.03	-0.12	-0.24	-0.32	0.28	0.45	-0.05	-0.14	-0.17	-0.13	0.13
cce_3685	-	hypothetical protein	1.35	-0.73	-1.69	-2.12	-1.81	1.14	1.49	-0.75	-1.63	-1.77	-1.45	0.77
cce_3701	-	hypothetical protein	0.95	-0.82	-1.41	-1.4	-0.99	1.05	0.95	-0.67	-1.07	-1.37	-0.93	0.92
cce_3702	cobA	uroporphyrin-III C-methyltransferase	0.99	-0.29	-0.66	-0.58	-0.62	0.65	0.95	-0.27	-0.45	-0.47	-0.51	0.38
cce_3724	-	putative FKBP-type peptidyl-prolyl cis-trans isomerase	0.99	-0.02	-1.29	-1.17	-1.59	0.97	1.04	0.09	-1.25	-1.01	-1.34	0.84
cce_3730	-	hypothetical protein	-0.74	-0.7	0	0.27	0.2	-0.14	-0.99	-0.67	0.04	0.2	0.24	-0.02
cce_3734	-	hypothetical protein	-1.44	-1.09	-0.49	0.37	0.37	-0.03	-1.38	-0.77	-0.39	0.4	0.29	0.2
cce_3746	gnd	6-phosphogluconate dehydrogenase	1.61	-0.18	-3.46	-4.86	-3.86	0.02	1.68	-0.21	-4.03	-4.64	-3.93	-0.38
cce_3754	-	phytoene desaturase	-0.37	0.1	0.29	0.5	-0.15	-0.2	-0.46	0.22	0.28	0.53	0.15	-0.03
cce_3756	-	hypothetical protein	-1.2	-0.43	0.28	0.98	-0.73	-1.02	-1.17	-0.1	0.2	0.73	-0.28	-0.91
cce_3762	-	hypothetical protein	-0.49	-0.42	-0.21	0.38	0.29	-0.15	-0.58	-0.27	-0.21	0.31	0.39	-0.02
cce_3763	-	flavin-binding family monooxygenase	-0.66	-0.65	-0.28	0.24	0.27	-0.08	-0.66	-0.41	-0.27	0.24	0.43	0.11
cce_3822	ppc	phosphoenolpyruvate carboxylase	0.96	-0.26	-0.55	-0.74	-0.53	0.66	1.03	-0.23	-0.55	-0.64	-0.46	0.35
cce_3848	-	sulfatase	0	-0.25	-0.07	0.19	0.32	0.34	0.04	-0.1	-0.09	0.14	0.25	0.27
cce_3875	-	hypothetical protein	-0.42	0.11	0.18	0.42	-0.01	-0.27	-0.5	0.39	0.22	0.35	0.12	-0.11
cce_3897	-	hypothetical protein	-0.69	-0.97	-0.45	-0.05	0.56	0.38	-0.68	-0.74	-0.38	0	0.44	0.43
cce_3898	-	hypothetical protein	-0.91	-1.3	-0.75	0.03	0.76	0.3	-0.94	-1.01	-0.69	0.03	0.64	0.38
cce_3908	-	hypothetical protein	-0.79	-0.855	-0.515	0.6	0.185	-0.085	-0.84	-0.615	-0.435	0.525	0.26	0.07
cce_3927	-	hypothetical protein	-2.67	-3.14	-1.94	0.44	0.56	0.47	-2.55	-2.86	-1.87	0.42	0.69	0.65
cce_3930	-	hypothetical protein	-0.48	-0.55	0.14	0.57	-0.44	-0.4	-0.64	-0.44	0.24	0.58	-0.13	-0.38
cce_3933	accA	acetyl-CoA carboxylase carboxyltransferase subunit alpha	-0.16	0.28	0.46	-0.1	-0.52	-0.5	-0.25	0.58	0.56	-0.01	-0.34	-0.55
cce_3935	folE1	GTP cyclohydrolase I	-0.73	0.29	1.04	0.22	-0.85	-0.99	-0.75	0.41	1.18	0.27	-0.56	-0.84
cce_3941	-	alpha amylase	0.52	1.35	0.48	-0.97	-0.94	-0.91	0.45	1.42	0.35	-0.8	-0.77	-0.85
cce_3951	glyA	serine hydroxymethyltransferase	1.08	0.06	-0.89	-0.91	-0.77	0.46	1.07	0.07	-0.75	-0.8	-0.76	0.25
cce_3956	-	hypothetical protein	0.13	-0.63	-0.25	-0.39	0.27	0.42	0.17	-0.53	-0.29	-0.47	0.2	0.37
cce_3960	-	two-component response regulator	-0.62	-0.22	-0.02	0.47	-0.17	-0.24	-0.59	-0.05	-0.02	0.33	-0.06	-0.22
cce_3961	hypC	putative hydrogenase expression/formation protein	0.85	0.18	-0.12	-1.06	-0.35	0.16	0.95	-0.07	-0.36	-0.97	-0.32	0.15
cce_3974	glpX	fructose 1,6-bisphosphatase II	-2.85	-0.82	0.13	1.38	-0.88	-2.4	-3.03	-0.34	0.2	1.22	-0.58	-2.11
cce_3981	-	ArsR family transcriptional regulator	-0.6	-0.04	0.07	0.44	-0.05	-0.32	-0.78	0.16	0.15	0.41	0	-0.29
cce_3988	trxA2	thioredoxin	-0.43	0.11	0.21	0.28	-0.47	-0.61	-0.54	0.32	0.29	0.25	-0.39	-0.59
cce_3995	-	hypothetical protein	-0.54	-0.64	-0.26	0.36	0.14	-0.01	-0.61	-0.49	-0.19	0.35	0.25	0.07
cce_4003	asnB	asparagine synthetase B	0.93	0.04	-0.5	-0.52	-0.67	0.44	0.93	0.06	-0.35	-0.34	-0.33	0.35
cce_4038	rps11	30S ribosomal protein S11	0.34	0.65	0.25	-0.29	-0.64	-0.34	0.33	0.68	0.2	-0.26	-0.55	-0.42
cce_4039	rpoA	DNA-directed RNA polymerase subunit alpha	0.35	0.88	0.26	-0.32	-0.9	-0.46	0.33	0.83	0.25	-0.25	-0.78	-0.53
cce_4040	rplQ	50S ribosomal protein L17	0.39	0.74	0.2	-0.41	-0.73	-0.37	0.37	0.72	0.1	-0.43	-0.71	-0.45
cce_4041	truA	tRNA pseudouridine synthase A	0.45	0.69	0.075	-0.34	-0.495	-0.25	0.375	0.605	0.005	-0.335	-0.41	-0.265
cce_4042	rpl13	50S ribosomal protein L13	0.395	0.585	0.065	-0.22	-0.405	-0.215	0.32	0.58	-0.04	-0.225	-0.305	-0.235
cce_4043	rpsI	30S ribosomal protein S9	0.38	0.49	0.03	-0.25	-0.43	-0.22	0.32	0.55	-0.03	-0.3	-0.36	-0.26
cce_4049	-	acyl-CoA dehydrogenase	-0.83	-0.81	-0.26	0.8	0.31	-0.84	-1.2	-0.91	-0.59	0.57	0.08	-0.7
cce_4078	-	hypothetical protein	-0.03	-0.82	-0.44	-0.35	0.55	0.53	0.09	-0.73	-0.35	-0.3	0.17	0.31
cce_4095	-	hypothetical protein	0.12	-1.14	-0.93	-1.22	-0.37	1.27	0.4	-0.87	-0.93	-1	-0.29	0.95
cce_4116	-	hypothetical protein	-0.7	-0.37	-0.02	0.52	0.07	-0.29	-0.75	-0.14	0.03	0.44	0.26	-0.21
cce_4117	acp	acyl carrier protein	-1.36	-0.4	-0.18	0.88	-0.37	-0.96	-1.57	-0.12	-0.18	0.89	-0.15	-0.87
cce_4118	fabF	3-oxoacyl-(acyl carrier protein) synthase II	-1.22	-0.39	-0.25	0.82	-0.22	-0.75	-1.27	-0.2	-0.12	0.83	-0.07	-0.68
cce_4122	chlG	bacteriochlorophyll/chlorophyll a synthase	-0.67	0.13	0.59	0.37	-0.31	-0.68	-0.82	0.32	0.74	0.4	-0.14	-0.53
cce_4142	sigG	RNA polymerase sigma factor RpoE	-2.45	-2.03	-0.565	1.125	0.045	-1.345	-2.65	-1.95	-0.625	1.02	0.255	-1.035
cce_4150	-	hypothetical protein	1.48	0.24	-0.6	-0.79	-0.68	0.36	1.27	0.14	-0.45	-0.46	-0.51	0.3
cce_4152	aspS	aspartyl-tRNA synthetase	0.91	0.19	-0.21	-0.24	-0.48	0.36	0.82	0.24	-0.14	-0.11	-0.28	0.24
cce_4153	-	hypothetical protein	1.53	-1.16	-1.93	-2.27	-2.21	1.21	1.7	-1.04	-1.72	-1.78	-1.68	0.74
cce_4173	-	two-component response regulator	0.05	0.44	0.53	0.22	-0.22	-0.28	-0.06	0.43	0.45	0.15	0	-0.19
cce_4186	-	glycosyl transferase family protein	-0.33	-0.64	-0.31	0.16	0.41	0.23	-0.42	-0.45	-0.3	0.06	0.34	0.23
cce_4187	-	peptide chain release factor 2	-0.74	-0.62	-0.13	0.35	0.26	-0.16	-0.87	-0.43	-0.12	0.38	0.37	-0.04
cce_4214	-	hypothetical protein	-0.61	-0.6	-0.24	0.49	0.2	-0.04	-0.73	-0.42	-0.25	0.48	0.32	0.11
cce_4219	pgk	phosphoglycerate kinase	-2.79	-1.69	-0.59	1.47	-0.42	-2.2	-2.77	-1.26	-0.63	1.3	-0.09	-1.99
cce_4258	valS	valyl-tRNA synthetase	-0.43	-0.39	-0.09	0.4	0.29	0.03	-0.48	-0.13	0.1	0.43	0.39	0.21
cce_4268	cbiT	precorrin-6B methylase	-0.61	0.07	0.45	0.33	-0.33	-0.62	-0.69	0.2	0.3	0.3	-0.18	-0.56
cce_4280	ccmM	carbon dioxide concentrating mechanism protein	-1.87	-0.31	-0.02	0.76	-0.08	-0.94	-2	0.11	-0.08	0.75	0.14	-0.88
cce_4281	ccmL	carbon dioxide concentrating mechanism protein	-2.19	-0.22	0.08	0.76	-0.15	-1.02	-2.29	0.21	0.04	0.71	0.1	-0.96
cce_4282	ccmK1	carbon dioxide concentrating mechanism protein	-2.24	-0.23	0.08	0.74	-0.19	-1.07	-2.43	0.21	0.02	0.68	0.02	-1.06
cce_4291	-	protease	-0.12	-0.45	0.01	0.27	0.2	0	-0.22	-0.41	-0.09	0.13	0.33	0.05
cce_4299	ndhD1	NAD(P)H-quinone oxidoreductase subunit 4	1.13	-1.21	-1.84	-2.33	-1.82	1.41	1.37	-1.34	-2.13	-1.91	-1.58	1.12
cce_4314	argJ	bifunctional ornithine acetyltransferase/N-acetylglutamate synthase	1.23	0.16	-0.93	-1.01	-0.94	0.62	1.18	0.04	-0.76	-0.77	-0.76	0.39
cce_4334	-	hypothetical protein	0.31	0.55	0.04	-0.32	-0.21	0.01	0.41	0.27	0.11	-0.18	-0.16	-0.04
cce_4340	-	hypothetical protein	0.91	-0.29	-0.73	-0.33	-0.1	0.44	0.93	-0.14	-0.33	-0.19	-0.11	0.4
cce_4353	glsF	ferredoxin-dependent glutamate synthase	1.005	0.265	-0.625	-1.205	-0.435	0.615	1.005	0.07	-0.69	-1.1	-0.535	0.46
cce_4354	purH	bifunctional phosphoribosylaminoimidazolecarboxamide formyltransferase/IMP cyclohydrolase	1.22	0.48	-0.43	-0.87	-0.91	0.34	1.33	0.4	-0.43	-0.72	-0.68	0.14
cce_4355	-	hypothetical protein	0.5	0.44	-0.42	-0.63	-0.16	0.17	0.33	0.23	-0.21	-0.42	-0.56	0.17
cce_4356	-	malic enzyme	0.48	0.25	-0.01	-0.25	0.01	0.15	0.52	0.05	0.05	-0.15	-0.06	0.17
cce_4370	argG	argininosuccinate synthase	1.16	0.06	-0.86	-1.83	-1.44	0.7	1.19	0.1	-0.79	-1.69	-1.4	0.4
cce_4383	-	hypothetical protein	-0.75	-0.93	-0.34	0.44	0.56	0.02	-0.68	-0.67	-0.28	0.39	0.58	0.16
cce_4385	-	cation-transporting P-type ATPase	0.4	-0.11	-0.09	-0.31	-0.18	0.22	0.48	-0.17	-0.14	-0.3	-0.09	0.12
cce_4391	-	guanosine-3	1.32	0.28	-0.31	-0.98	-0.9	0.27	1.45	0.2	-0.23	-0.83	-0.69	0.03
cce_4395	-	putative Rieske 2Fe-2S family protein	-0.69	-0.65	-0.25	0.56	0.25	-0.51	-0.71	-0.63	-0.17	0.56	0.31	-0.29
cce_4397	-	rfrA pentapeptide repeat-containing protein	-0.32	-0.2	0.01	0.24	-0.04	-0.09	-0.38	0.03	0.01	0.26	0.14	0.01
cce_4400	ilvD	dihydroxy-acid dehydratase	0.76	0.86	-0.4	-0.86	-0.78	0.25	0.83	0.98	-0.47	-0.68	-0.54	0.11
cce_4432	glnA	glutamine synthetase	0.62	0.51	-1	-0.95	-1.17	0.89	0.59	0.7	-1.41	-0.8	-1.03	0.73
cce_4438	clpX	ATP-dependent protease ATP-binding subunit ClpX	0.07	0.44	0.47	-0.23	-0.24	-0.42	0	0.46	0.46	-0.18	-0.32	-0.52
cce_4441	psbN	photosystem II protein	-0.56	-0.66	-0.43	0.31	0.34	0.01	-0.54	-0.53	-0.24	0.31	0.37	0.12
cce_4445	-	hypothetical protein	-0.8	-0.18	-0.02	0.22	-0.08	-0.37	-0.92	0.02	0.15	0.26	-0.05	-0.32
cce_4446	petN	cytochrome b6-f complex subunit PetN	-1.02	-0.22	-0.01	0.3	-0.08	-0.35	-1.01	0.02	0.18	0.32	-0.09	-0.25
cce_4463	tyrA	arogenate dehydrogenase	0.21	-0.06	-0.26	-0.19	-0.14	0.37	0.24	-0.03	-0.17	-0.18	-0.14	0.3
[truncated: 42 more rows]

## Sheet: Satisfy either
cce_0002			-0.07	0.14	-0.06	-0.73	-0.48	-0.4	-0.11	-0.26	0.15	-0.64	-0.54	-0.36
[truncated: 1,672 more rows]

[truncated: 2 more sheets: Satisfy none, Satisfy only Model2]
