# Supplementary material for: Coupling of Cellular Processes and Their Coordinated Oscillations under Continuous Light in Cyanothece sp. ATCC 51142, a Diazotrophic Unicellular Cyanobacterium
Source: PLoS One. 2015 May 14;10(5):e0125148. doi: 10.1371/journal.pone.0125148 (PMC4431719; doi:10.1371/journal.pone.0125148)
Supplement: S4 Table — Transcriptomic data from continuous light condition (LL) [32] was considered, to identify the cyclic genes that show a periodicity (T) of ±24h, using Sinusoidal and Fourier Transform parameter fitting model approach. For identification of genes that satisfy both the models, either of the models, none of the models, only Model1 and only Model2, similar methodology was adopted as mentioned therein in S2 Table. (XLS) [file pone.0125148.s006.xls]

## Sheet: Summary
Organism: Synechococcus sp. PCC 7942
Growth Condition: Continuous Light (LL)
Total genes considered for the model: 2662
Number of Genes show 1.5 fold: 1218
Parameters considered in the Model
Periodicity (T): ±24
Residual Percent Energy (RPE): 25%
Model1 (Sinusoidal Model)
Model1 predicted genes: 636
Model1 predicted genes satisfy T and RPE: 300
Model2 (Fourier Transform Model)
Model2 predicted genes: 972
Comparison of Model1 and Model2:
Genes satisfy both Models: 300
Genes satisfy either Models: 972
Genes satisfy none of the Models: 672
Genes satisfy only Model1: 0
Genes satisfy only Model2: 672

## Sheet: Model1
Synpcc7942_0004	cce_1211	purF	amidophosphoribosyltransferase	0.443235	0.403649	-0.464356	-0.683694	-1.03662	0.356629	0.421942	0.402842	-0.0260531	-1.21556	-1.11876	0.211606	0.615114	0.569015	-0.254575	-0.852042
Synpcc7942_0005				-0.268454	-0.211677	0.297735	0.270324	0.450704	-0.344643	-0.335303	-0.311681	0.00206945	0.34548	0.204022	-0.329091	-0.289016	-0.250844	0.266051	0.274382
Synpcc7942_0009	cce_4370	argG	argininosuccinate synthetase	0.115922	0.176488	-0.611762	-0.196352	-0.242685	0.513306	0.306602	0.176051	-0.318766	-0.194963	-0.181489	0.40434	0.319138	0.0301537	-0.295138	-0.386898
Synpcc7942_0010	cce_1755		hypothetical protein	-0.0304515	0.340938	0.0688666	-0.0317534	0.0446606	-0.0877833	-0.211298	0.124903	-0.0621447	-0.108658	-0.256719	-0.161626	0.191091	0.343992	0.171593	0.142199
Synpcc7942_0011				-0.305338	-0.514333	-0.857507	-0.973128	-0.960011	-0.110799	-0.377021	-0.21938	-0.540906	-1.09248	-0.499063	-0.0978421	0.00728088	-0.207764	-0.345175	-0.627114
Synpcc7942_0013				-0.13659	-0.567784	-0.499992	-0.317193	0.245629	1.11348	-0.213126	-0.452547	-0.380962	-0.489856	0.175736	1.07647	-0.567398	-0.445347	-0.610451	-0.2919
Synpcc7942_0016				0.0104166	-0.0294051	-0.00086619	-0.188042	-0.110884	-0.150761	0.00172703	-0.0521264	0.0986599	-0.195229	-0.316477	-0.16333	0.313842	0.18765	0.0196078	-0.0637328
Synpcc7942_0019	cce_3180	sir	ferredoxin-sulfite reductase	-0.380624	-0.672473	0.405011	0.394231	0.474833	-0.771893	-0.653074	-0.655138	-0.274902	0.378351	0.441894	-0.456491	-0.724256	-0.676051	-0.0248305	0.421791
Synpcc7942_0022	cce_1545		hypothetical protein	0.157285	0.205879	0.272019	-0.250221	-0.358613	0.0300757	0.241444	0.0133875	0.346639	-0.316255	-0.370319	-0.0478067	0.306824	0.173005	0.0445049	-0.174697
Synpcc7942_0023	cce_1760		H+/Ca2+ exchanger	0.117662	0.268422	0.212871	-0.519133	-0.630406	-0.158775	0.151351	0.268744	0.526213	-0.448658	-0.530349	-0.10741	0.45402	0.285112	0.220506	-0.148899
Synpcc7942_0028	cce_4150		hypothetical protein	0.473421	-0.302421	0.237718	0.424359	0.0681661	-0.363954	0.417111	0.56927	0.625307	0.213887	0.0872754	0.169408	0.641436	0.483013	0.821979	0.527099
Synpcc7942_0032	cce_1593		hypothetical protein	-0.0965673	-0.27581	0.280416	0.599438	0.519055	-0.486449	-0.400067	-0.635644	-0.0823082	0.307005	0.576367	-0.374379	-0.512793	-0.149961	-0.17915	0.474862
Synpcc7942_0035				0.183852	-0.103531	0.31843	0.294486	0.222699	-0.355949	-0.308505	-0.369944	0.0836943	0.145731	0.223627	-0.354897	-0.372025	-0.0617251	-0.161407	0.192072
Synpcc7942_0037				-0.196907	0.0402369	-0.142947	-0.319903	-0.0743159	0.163698	0.186633	0.102141	0.0250768	-0.410272	0.00317812	0.05688	0.240271	-0.132645	0.0388058	-0.166227
Synpcc7942_0039	cce_3746	gnd	6-phosphogluconate dehydrogenase	-0.52093	-0.597323	0.956377	1.23843	1.02967	-0.920275	-0.872488	-0.894935	0.152428	0.775963	0.82409	-0.932229	-0.927093	-0.736721	-0.0628967	0.270992
Synpcc7942_0040	cce_4420	folB	dihydroneopterin aldolase	-0.159435	-0.196246	0.115176	0.18927	0.250692	-0.31956	-0.271497	-0.250581	0.159296	0.438339	0.229002	-0.268343	-0.276811	-0.333473	0.0915021	0.261607
Synpcc7942_0041	cce_0065		probable transport protein	-0.19417	-0.090037	0.363825	-0.237814	-0.368674	-0.249707	-0.183861	-0.140989	0.245027	-0.158638	-0.10463	-0.114244	-0.240822	-0.0885616	0.233482	-0.0448496
Synpcc7942_0042	cce_0136	rpl28	50S ribosomal protein L28	-0.85811	-0.728521	-1.7161	-0.969432	-0.527281	0.522871	-0.335155	-0.185046	-0.863128	-0.282929	-0.0738447	0.041681	-0.296607	-0.723253	-0.966184	-0.528725
Synpcc7942_0044	cce_1780		hypothetical protein	0.0843729	0.199458	-0.122003	-0.0212348	-0.106652	0.331767	0.268581	0.311056	0.0832631	-0.307255	-0.167874	0.132114	0.365892	0.146908	-0.142381	-0.181032
Synpcc7942_0046	cce_0986		hypothetical protein	-0.00787464	-0.121197	-0.355869	-0.310231	-0.479551	-0.321855	-0.0535599	-0.100074	-0.323706	-0.318714	-0.541501	-0.306543	0.0955397	-0.0495789	-0.385706	-0.238561
Synpcc7942_0049				-0.321573	-0.606933	-0.927814	-0.509176	-0.85628	-0.555613	-0.331495	-0.648749	-0.989564	-1.41829	-0.768949	-0.583371	-0.542032	-0.611673	-1.65077	-0.714089
Synpcc7942_0067	cce_3642		ABC-2 type transport system permease protein	0.22993	0.300352	-0.00527914	0.0152796	-0.0963191	0.0851797	0.0311284	0.0698449	-0.18499	-0.2686	-0.114041	-0.0233928	0.0982769	0.321245	0.00801453	-0.088087
Synpcc7942_0068	cce_3641		ATP-binding protein of ABC transporter	0.181293	0.161258	-0.0504965	-0.215977	-0.201799	0.164296	0.28052	0.192725	0.0733389	-0.347975	-0.213724	0.0177007	0.382862	0.249322	0.00485743	-0.170948
Synpcc7942_0069				-0.44908	-0.357238	0.161917	0.384721	0.346308	-0.407944	-0.473345	-0.43184	-0.256755	0.52581	0.409794	-0.361732	-0.51874	-0.481503	0.21554	0.416749
Synpcc7942_0071	cce_4586	degT	pleiotropic regulatory protein homolog	0.103906	0.00226459	-0.171087	-0.169997	-0.251101	0.263066	0.175305	0.200461	0.0588116	-0.138978	-0.00308723	0.462537	0.114029	0.146376	-0.157791	-0.185299
Synpcc7942_0072	cce_3694		hypothetical protein	0.038901	0.199496	0.0114745	-0.0392226	-0.027782	0.34631	0.0999138	-0.0339147	-0.10348	-0.109878	0.129005	0.243709	0.175735	0.0427911	-0.254123	-0.174676
Synpcc7942_0085	cce_0939		hypothetical protein	-0.541517	-0.432871	-0.00620075	0.255905	0.194966	-0.282966	-0.531069	-0.441573	-0.38854	0.333527	0.513288	-0.209686	-0.383512	-0.300731	0.00646927	0.361406
Synpcc7942_0086	cce_3465	glgX	glycogen operon protein GlgX homolog	-0.375766	-0.446106	0.122298	0.438473	0.294058	-0.426356	-0.595754	-0.52624	-0.197306	0.369034	0.349223	-0.489425	-0.502115	-0.377034	-0.094538	0.321709
Synpcc7942_0092	cce_4383		hypothetical protein	-0.276039	-0.0375705	-0.327871	-0.654367	-0.847387	-0.132968	-0.0287526	0.0310851	-0.278912	-0.909361	-0.608379	-0.258722	0.024621	-0.131749	-0.172392	-0.499641
Synpcc7942_0096	cce_0872		hypothetical protein	-0.473848	-0.314244	0.440821	-0.20256	-0.606457	-0.701087	-0.539685	-0.388072	0.157651	-0.304986	-0.57243	-0.620525	-0.405869	-0.0675111	0.576944	0.272339
Synpcc7942_0100				-0.859436	-0.847905	0.43845	0.222462	0.0822046	-0.90508	-0.874928	-0.854085	-0.487485	0.376874	0.101285	-0.909786	-0.944972	-0.933989	0.0326163	0.496175
Synpcc7942_0109	cce_2518		probable DNA-binding stress protein	-0.210634	-0.393657	0.102643	0.0205192	0.0345847	-0.280601	-0.529721	-0.243626	-0.0734251	-0.00266405	-0.0666014	-0.377917	-0.249753	-0.197622	0.036608	0.116608
Synpcc7942_0126	cce_0460	envM, fabI	enoyl-[acyl-carrier-protein] reductase	0.26478	0.0728707	-0.394724	-0.0952691	-0.00183704	0.00931222	-0.022618	-0.00384644	-0.254493	-0.304313	-0.0545167	0.161385	-0.0188008	0.0498005	-0.326687	-0.26715
Synpcc7942_0130				-0.487773	-0.419413	0.200383	0.070008	-0.0397252	-0.491454	-0.48329	-0.399862	0.0468554	0.147108	0.0198811	-0.57006	-0.413068	-0.478556	0.122001	0.269808
Synpcc7942_0138	cce_2663		probable peptidase	-0.100775	0.0739961	0.385479	-0.668992	-0.641404	-0.0772295	-0.150041	0.00953934	0.308251	-0.724625	-1.0763	-0.196299	-0.0948259	-0.122851	0.437504	-0.202899
Synpcc7942_0148	cce_0171		hypothetical protein	-0.099297	-0.142991	0.122926	0.281977	0.333494	-0.0497044	-0.191303	-0.258876	0.0267753	0.330306	0.387763	-0.0226044	-0.325524	-0.282111	-0.0665842	0.20882
Synpcc7942_0150	cce_4615		alphaalpha-trehalose-phosphate synthase	-0.0554288	-0.108102	-0.338563	-0.264095	-0.303119	0.137434	-0.00892468	0.062029	-0.13438	-0.223572	-0.121532	0.270492	0.145818	0.0589071	-0.0133367	-0.182847
Synpcc7942_0153	cce_0911		hypothetical protein	0.119793	0.538514	0.065739	0.00949773	-0.0492333	0.0743213	0.162945	0.0222699	-0.159913	-0.102562	-0.0987784	0.0500008	-0.0604634	0.236703	0.0262656	-0.172439
Synpcc7942_0156	cce_0606		phosphoglucomutase	0.0945981	-0.222854	-0.230561	-0.532945	-0.698098	0.0327399	-0.0175698	0.0923983	-0.0662509	-1.00387	-0.622018	0.104323	0.241777	-0.064274	-0.0485891	-0.497938
Synpcc7942_0157				-0.905804	-0.732264	0.686649	-0.275938	0.0730512	-0.574366	-0.956843	-0.800703	0.471597	-0.0831812	-0.076203	-0.519345	-0.90284	-0.7296	0.834052	0.348718
Synpcc7942_0168	cce_0270			-0.0244601	0.228589	0.116578	-0.341361	-0.273458	-0.076194	-0.0571805	0.0848165	-0.12446	-0.445847	-0.597418	-0.243017	0.227274	0.438882	0.278767	-0.0903179
Synpcc7942_0169	cce_4432	glnN	glutamate-ammonia ligase, glutamine synthetase type III	-0.0448392	0.101139	-0.208216	0.39023	0.386068	-0.19536	-0.22834	0.237821	-0.214538	0.233794	0.299513	-0.175274	-0.349137	-0.174151	-0.0122966	0.118305
Synpcc7942_0179				0.0566081	0.0885199	-0.123493	-0.139387	-0.327619	0.138655	0.198377	0.0528287	0.0685446	-0.505711	-0.157325	0.157901	0.0491325	0.21055	-0.129049	-0.212942
Synpcc7942_0190	cce_1981	cbiD	cobalamin biosynthesis protein D	-0.036721	-0.134329	-0.0441919	-0.215509	-0.201548	-0.0784396	-0.0216347	0.0303705	0.459707	-0.248247	-0.214976	-0.0660308	0.226704	-0.0187073	0.0435238	-0.0721556
Synpcc7942_0191	cce_2879		soluble hydrogenase 42 kD subunit DHSS	0.278683	0.384857	-0.370645	-0.0631769	-0.067568	0.198911	0.484454	0.289957	-0.167828	-0.089429	0.0250358	0.218887	0.129643	0.172821	-0.219531	-0.323091
Synpcc7942_0195	cce_3083		hypothetical protein	-0.159223	-0.10843	-0.151813	0.236044	-0.081902	-0.442742	-0.434024	-0.125841	-0.279691	0.228758	-0.121037	-0.618393	-0.291324	-0.303551	0.0425262	0.157647
Synpcc7942_0198	cce_4406	ndbC	type 2 NADH dehydrogenase	-0.205453	-0.0767506	0.732805	0.316792	0.315795	-0.364961	-0.581851	-0.45715	0.439815	0.248388	0.115551	-0.445773	-0.408582	-0.0297047	0.623233	0.332212
Synpcc7942_0199	cce_4108		hypothetical protein	-0.480466	-0.371253	0.5539	-0.129521	0.0291287	-0.083904	-0.478981	-0.488214	-0.120812	0.0973438	0.173621	-0.41386	-0.471182	-0.317451	0.337446	0.214573
Synpcc7942_0200	cce_4106		hypothetical protein	-0.526996	-0.328058	0.860397	0.196963	0.150886	-0.538688	-0.662664	-0.57998	0.485997	0.261	0.0224438	-0.474291	-0.515779	-0.19284	0.538691	0.446691
Synpcc7942_0201				-0.309415	-0.205415	0.419185	0.18115	0.18506	-0.398094	-0.387419	-0.322358	0.497337	0.202015	0.0645973	-0.393195	-0.377323	-0.211561	0.465886	0.290409
Synpcc7942_0202				-0.0765297	0.16853	0.848097	0.415764	0.496803	-0.255156	-0.563931	-0.547486	0.37528	0.203767	0.169507	-0.370405	-0.455992	0.0234009	0.386307	0.162813
Synpcc7942_0213				-0.260861	-0.283272	0.0767249	0.24888	0.100607	-0.191128	-0.233202	-0.0981732	-0.180921	0.23724	0.204034	-0.351956	-0.263355	-0.174567	0.0150677	0.334101
Synpcc7942_0215	cce_2950		hypothetical protein	-0.677225	-0.53842	0.0570749	-0.154223	-0.444938	-0.708548	-0.743272	-0.457939	-0.064152	-0.165107	-0.254486	-0.705942	-0.687574	-0.317802	0.255921	0.0671789
Synpcc7942_0218	cce_2138		hypothetical protein	0.0795355	0.515182	-0.16328	-0.256304	-0.190261	0.150063	0.197482	0.143625	-0.117632	0.101113	-0.212525	-0.0827447	0.145191	0.560292	-0.224082	-0.281364
Synpcc7942_0225	cce_0860	psbH	photosystem II PsbH protein	-0.389785	-0.0470444	-0.3832	-0.3645	0.224371	0.71345	-0.0782851	-0.429185	-0.872498	-0.243914	0.156445	0.295196	-0.328179	-0.330989	-0.829355	-0.64407
Synpcc7942_0229				-0.040002	-0.0831344	-0.0488745	-0.204104	-0.463694	-0.221754	0.0302087	-0.236764	0.0368481	-0.430876	-0.317176	-0.115695	-0.0295074	0.176285	0.0220051	-0.20608
Synpcc7942_0233				-0.085071	-0.114923	-0.251326	-0.0939449	-0.0588637	0.197533	0.0179425	-0.466029	-0.166399	-0.163582	0.204707	-0.00972739	-0.175301	-0.16801	-0.247782	-0.140689
Synpcc7942_0236	cce_2440			-0.547292	-0.0902934	0.13561	-0.887435	-1.06658	-0.230292	-0.338755	-0.31882	0.106354	-0.726171	-1.17034	-0.677338	-0.349794	-0.0486551	0.287466	-0.317699
Synpcc7942_0240	cce_3571	apcD	allophycocyanin alpha-B subunit	-0.0481324	0.26761	0.0341302	-0.562734	-0.576534	0.153993	-0.14627	0.0156103	-0.351618	-0.336875	-0.666519	0.00529635	-0.156221	-0.151878	-0.0282975	-0.266554
Synpcc7942_0243	cce_3344	hliC	possible high light inducible polypeptide HliC, CAB/ELIP/HLIP superfamily	-0.903915	-0.808199	-0.125853	-0.0353021	0.348006	-0.421105	-0.719008	0.23914	-0.863189	0.343267	0.351134	-0.563744	-0.617419	-0.755375	-0.020937	0.109401
Synpcc7942_0245	cce_3612	gap1	glyceraldehyde 3-phosphate dehydrogenase	-1.28715	-1.27053	0.0979799	0.471242	0.37866	-1.30819	-1.29635	-1.39313	-0.349466	0.835471	0.781921	-1.28261	-1.41498	-1.28769	-0.045259	0.97078
Synpcc7942_0247	cce_2270	bgtB	periplasmic substrate-binding and integral membrane protein of the ABC-type Bgt permease for basic amino acids and glutamine BgtB	0.0099273	0.0291108	-0.0861252	-0.115505	-0.168315	0.0750045	0.0125957	0.11569	0.0848315	-0.238177	-0.113249	0.0820108	0.41323	0.341978	0.156018	-0.0205507
Synpcc7942_0249	cce_0948	bgtA	ATP-binding subunit of the ABC-type Bgt permease for basic amino acids and glutamine	-0.248908	-0.176612	-0.018084	-0.554605	-0.504363	-0.223239	-0.0816727	0.0671738	0.147539	-0.362301	-0.490027	-0.273542	0.0905091	-0.0104183	0.192524	-0.152099
Synpcc7942_0252	cce_0629	cp12	putative CP12 protein	-0.634293	-0.674585	-0.424673	-0.0055239	-0.0811453	-0.283865	-0.583834	-0.425786	-0.687898	0.19949	0.456607	-0.18178	-0.418977	-0.612922	-0.17227	0.324796
Synpcc7942_0258	cce_0483		hypothetical protein	0.123498	0.0741261	0.0569292	-0.312533	-0.397644	-0.103581	0.0165116	0.25745	0.253773	-0.25719	-0.505228	-0.0998687	0.172246	0.08154	0.0223566	-0.10811
Synpcc7942_0259				0.132112	0.0849794	-0.0999594	-0.923665	-0.917437	0.0675436	0.292609	-0.0847644	-0.710909	-1.0551	-0.808378	-0.146312	-0.238575	-0.145047	-0.234966	-0.563247
Synpcc7942_0267	cce_3918	gidB	glucose inhibited division protein B	-0.311604	0.000504535	0.326638	0.0181027	0.05244	-0.256964	-0.32394	-0.170476	0.00275276	0.171018	-0.00752156	-0.2866	-0.43521	-0.0954903	0.369852	0.288159
Synpcc7942_0270	cce_3139		probable glycosyltransferase	0.225841	0.107104	-0.199024	-0.18596	-0.155413	0.101845	0.238978	0.330671	-0.144439	-0.211826	-0.103333	0.422755	0.284968	0.130968	0.0397239	-0.0495448
Synpcc7942_0272	cce_2117	hemD	Uroporphyrinogen III synthase	0.018338	0.0515626	-0.174467	-0.0593229	-0.0296061	0.366436	0.124818	0.134781	-0.0540577	-0.0137792	0.0479744	0.165453	0.061122	-0.0139968	-0.377702	-0.103759
Synpcc7942_0278	cce_2319	hoxE	NADH dehydrogenase I chain E	-0.401595	-0.481471	0.253882	0.412873	0.425124	-0.44486	-0.626693	-0.543697	-0.0206325	0.621794	0.508612	-0.563064	-0.590096	-0.581715	0.153391	0.524193
Synpcc7942_0279	cce_2318	hoxF	NADH dehydrogenase I chain F	0.0688798	-0.31879	0.368651	0.436699	0.4098	-0.370267	-0.36502	-0.522051	-0.0719276	0.657258	0.548774	-0.144985	-0.573403	-0.359789	0.0572112	0.356836
Synpcc7942_0284	cce_2434	ccmK3	carbon dioxide concentrating mechanism protein ccmK	0.303799	0.437375	-0.129285	0.0259447	-0.0258662	0.323379	0.260546	0.275199	-0.0993399	-0.329954	-0.208117	0.363295	0.0361453	0.171163	-0.209102	-0.258079
Synpcc7942_0288	cce_2076	glmU	UDP-N-acetylglucosamine pyrophosphorylase	0.274859	0.217931	-0.142904	-0.150962	0.0659167	0.392535	0.468848	0.366808	-0.0434	-0.281626	-0.0656142	0.646682	0.426823	0.369863	-0.103584	-0.228819
Synpcc7942_0291	cce_2060		hypothetical protein	-0.408045	-0.286925	-0.135852	0.247937	0.372062	-0.175679	-0.521159	-0.371637	-0.447325	0.353505	0.413456	-0.153509	-0.541034	-0.553977	-0.308047	0.218988
Synpcc7942_0293	cce_2571		hypothetical protein	0.121962	0.227769	-0.183276	-0.274415	-0.380682	0.0550093	0.0657696	0.0626141	0.202718	-0.632735	-0.423675	-0.038331	0.288528	0.218693	-0.339807	-0.410702
Synpcc7942_0294	cce_2572	psbO	photosystem II manganese-stabilizing polypeptide	0.11041	-0.0866613	-0.323791	-0.210571	-0.255643	0.228653	0.135326	-0.202155	0.107658	-0.23456	0.0865638	0.126688	-0.249563	-0.173112	-0.312288	-0.451897
Synpcc7942_0295	cce_4658	met3, sopT	sulfate adenylyltransferase	0.283152	0.0181184	-0.62172	-0.417075	-0.327561	0.452887	0.389412	0.325996	-0.408596	-0.609778	-0.271788	0.632205	0.195071	0.0743279	-0.515852	-0.791455
Synpcc7942_0299	cce_1999		rod shape-determining protein MreC	-0.125284	-0.0365221	-0.18615	-0.350125	-0.0402398	0.366022	0.0118205	0.228157	-0.121042	-0.222527	0.0285589	0.118316	0.248416	-0.0660097	0.0447015	-0.0195892
Synpcc7942_0302	cce_4414		hypothetical protein, DNA uptake protein and related DNA-binding proteins	-0.528888	-0.600409	-0.0546194	0.505572	0.437795	-0.616956	-0.660387	-0.614771	-0.332357	0.666466	0.7639	-0.490221	-0.626239	-0.382684	-0.292074	0.403234
Synpcc7942_0304	cce_0815		hypothetical protein	-1.29799	-1.32922	0.454871	0.664749	0.735736	-1.2604	-1.33787	-1.35479	-0.213318	0.810174	0.754859	-1.29133	-1.32359	-1.35331	0.11612	0.688486
Synpcc7942_0305				-0.475833	-0.390487	0.118274	0.339843	0.322465	-0.722245	-0.533305	-0.622022	-0.00796654	0.315251	0.274193	-0.521828	-0.660392	-0.419493	0.0849516	0.331652
Synpcc7942_0307	cce_4704	nhaS5, napA	Na+/H+ antiporter	-0.0932467	0.10119	0.339905	0.00329838	-0.0669796	-0.0492818	-0.252235	-0.122863	0.288037	-0.030836	-0.118922	-0.234769	-0.174938	-0.0870417	0.347026	0.175789
Synpcc7942_0308	cce_2256	chpX, cupB	CO2 hydration protein	-0.171768	0.12914	0.189889	-0.216559	-0.290182	-0.239215	-0.373899	-0.176132	0.100802	-0.336653	-0.561191	-0.400674	-0.399271	-0.124814	0.184374	-0.0592887
Synpcc7942_0312	cce_2104		hypothetical protein	-0.55327	-0.532333	0.257491	0.291946	0.382764	-0.298126	-0.617818	-0.596883	0.27879	0.502071	0.546952	-0.46	-0.66865	-0.512872	0.103868	0.434855
Synpcc7942_0313	cce_2103		hypothetical protein	-0.102693	-0.112621	-0.42031	-0.147631	-0.103762	0.0265081	0.152044	-0.0202717	-0.383967	-0.0151217	0.0219792	0.218035	-0.0724284	-0.232068	-0.350578	-0.157746
Synpcc7942_0315	cce_3816	purB	adenylosuccinate lyase	-0.243381	-0.0695019	-0.280484	-0.0999942	-0.0902235	0.299167	-0.027966	-0.0715745	-0.361958	0.0518042	0.121217	0.231785	-0.0931459	-0.0749	-0.363031	-0.239098
Synpcc7942_0316				-0.836607	-0.961146	0.638832	0.158356	0.300932	-0.69803	-0.811108	-0.689697	0.132248	0.229161	0.0774243	-0.50646	-0.670389	-0.826658	0.302237	0.367523
Synpcc7942_0318	cce_3019		hypothetical protein	0.0487656	0.555389	0.226872	-0.433535	-0.317398	-0.0394104	0.104084	0.136433	0.353041	-0.529089	-0.428187	-0.101218	0.301186	0.0845455	0.315922	-0.139669
Synpcc7942_0327	cce_2908	apcA	Allophycocyanin alpha subunit	0.475447	0.469668	0.137997	-0.0308501	0.133606	0.194268	0.11745	0.0835306	-0.081124	-0.179485	-0.0701941	0.327419	-0.0628679	0.246849	-0.0611838	-0.171288
Synpcc7942_0329	cce_0986		hypothetical protein	0.381476	0.311444	0.0266818	0.0574062	0.00614802	0.103583	0.150885	0.0745914	-0.0348227	-0.142475	-0.103	0.135455	0.188006	0.416564	-0.0347612	-0.190787
Synpcc7942_0330	cce_4482	atp1	ATP synthase protein I	0.171373	-0.141097	-1.12964	-0.461218	-0.10007	0.278454	0.128984	0.0395728	-0.173591	-0.545851	-0.0373339	0.627465	0.281131	-0.00265739	-0.751449	-0.678631
Synpcc7942_0331	cce_4483	atpI	ATP synthase a chain of Fo	0.480623	0.0271413	-0.813445	-0.129385	-0.00622106	0.132766	0.430174	0.489382	-0.265641	-0.449301	-0.117439	0.40381	0.307336	0.146566	-0.557258	-0.445975
Synpcc7942_0343	cce_3633	psb27	photosystem II Psb27 protein	-0.470462	-0.338185	-0.634651	-0.371991	-0.300918	0.101078	-0.267666	-0.249709	-0.590157	-0.0536818	-0.0559162	-0.134311	-0.303144	-0.44309	-0.566944	-0.380021
Synpcc7942_0344	cce_3693		probable peptidase	-0.436047	-0.303304	-0.187444	-0.802678	-0.995734	-0.296891	-0.307452	-0.226819	0.362926	-0.4576	-0.734382	-0.184229	-0.174196	-0.228633	0.118115	-0.280862
Synpcc7942_0353	cce_0329		bile acid:Na+ symporter, BASS family	-0.0541246	0.0624996	0.349872	-0.272361	-0.302055	-0.214371	-0.217747	-0.098473	0.332271	-0.221819	-0.422421	-0.256459	-0.166228	0.0936776	0.256056	-0.0417809
Synpcc7942_0355	cce_4674	rbfA	ribosome binding factor A	-0.226821	-0.0185554	-0.344845	-0.0327489	0.182655	-0.370011	-0.387674	-0.304371	-0.204245	0.0285916	0.196257	-0.32148	-0.374016	-0.471242	-0.37063	-0.0827847
Synpcc7942_0361	cce_0629	cp12	hypothetical protein	-0.591498	0.0848533	-0.242644	-0.908901	-0.4287	0.54548	-0.12938	-0.100211	-0.61073	-0.477376	-0.522783	0.0038951	-0.185481	-0.275125	-0.433718	-1.05793
Synpcc7942_0369				-0.724572	-0.733812	0.47979	0.628287	0.429481	-0.745853	-0.709586	-0.586468	0.111159	0.62896	0.41096	-0.755752	-0.629286	-0.795984	0.207533	0.659327
Synpcc7942_0370				-0.498045	-0.790686	0.34835	0.493834	0.401527	-0.800367	-0.661585	-0.709186	0.0270878	0.575349	0.460259	-0.662541	-0.604879	-0.699438	0.170417	0.596643
Synpcc7942_0371				-0.29001	-0.314181	0.347997	0.433707	0.317968	-0.44786	-0.33859	-0.570437	0.0279832	0.443565	0.273685	-0.473096	-0.37037	-0.216092	0.0195815	0.364142
Synpcc7942_0374				0.46577	0.20193	0.318497	-0.0308937	-0.0796818	-0.0387202	0.354342	-0.102177	-0.233847	-0.386224	-0.0390886	0.157388	0.370593	0.812054	0.131779	0.0730667
Synpcc7942_0375	cce_2291	ymxG	processing protease	0.0399134	0.0112003	-0.151329	-0.124313	-0.417012	-0.149158	0.0607705	0.302604	-0.0521872	-0.290006	-0.281104	-0.106955	-0.000316127	0.118078	-0.0831795	-0.105336
Synpcc7942_0376	cce_3195	pqqE	putative zinc protease protein	0.219702	0.145935	-0.095648	-0.303266	-0.434001	0.0568864	0.427182	0.390743	-0.0218675	-0.328049	-0.306455	0.133692	0.275153	0.128331	0.00966646	-0.164121
Synpcc7942_0377	cce_0108		hypothetical protein	-0.28697	-0.055322	-0.403669	-0.859816	-0.65812	-0.274504	-0.195719	0.240056	-0.504582	-0.618393	-0.905536	-0.345246	-0.017511	-0.113391	-0.32889	-0.789124
Synpcc7942_0382				-0.233222	0.131109	0.334231	-0.195501	-0.207364	-0.255314	-0.380058	-0.381292	0.0316149	-0.304532	-0.300574	-0.417449	-0.357344	-0.022063	0.157168	-0.0437386
Synpcc7942_0383				-0.718217	-0.659741	0.378172	0.103506	-0.0415564	-0.822166	-0.823466	-0.788584	0.148265	0.138565	-0.0141323	-0.96848	-0.802353	-0.748093	-0.0207925	0.293448
Synpcc7942_0388	cce_0039	rfaG	probable glycosyltransferase	0.0347463	-0.00565738	-0.33705	-0.414906	-0.418968	0.124374	0.0826264	0.172514	-0.166356	-0.46246	-0.419693	-0.0722656	0.208736	-0.124959	-0.18933	-0.151622
Synpcc7942_0391	cce_0597		hypothetical protein	-0.780404	-0.821038	-0.0538662	0.173536	-0.0604947	-0.869496	-0.784062	-0.760121	-0.117892	0.372054	0.256144	-0.781243	-0.798018	-0.847502	-0.0361398	0.347104
Synpcc7942_0394	cce_4267	cdsA	phosphatidate cytidylyltransferase	-0.15068	-0.1689	-0.0303272	0.250076	0.36032	-0.147003	-0.286935	-0.289146	-0.198075	0.180848	0.243473	-0.211992	-0.373391	-0.186974	-0.117852	0.165828
Synpcc7942_0399	cce_2886		hypothetical protein	0.199508	-0.0469594	-0.358585	-0.439464	-0.366823	-0.00107646	0.311067	0.255956	-0.111987	-0.715604	-0.270099	0.162616	0.2683	0.0278238	-0.0888282	-0.32987
Synpcc7942_0400	cce_2887	trpG	anthranilate synthase component II	-0.061948	0.16073	-0.186652	-0.0587647	-0.0498966	0.0509933	-0.000497337	-0.244219	-0.471702	-0.240358	-0.104219	-0.0830898	-0.334903	-0.113398	-0.63911	-0.37002
Synpcc7942_0403				-0.182628	0.071628	-0.424805	-0.350097	-0.249186	0.163473	-0.159675	-0.0883706	-0.0885502	-0.323993	-0.142376	0.00766835	-0.117139	-0.180338	-0.45052	-0.357921
Synpcc7942_0407	cce_0999	psaK, psaK2	photosystem I reaction center subunit X	-0.253593	0.341852	0.133507	-0.784139	-0.772526	0.0772473	-0.322874	0.0184162	-0.126913	-0.504921	-1.08965	-0.321234	-0.222878	-0.138364	0.00765701	-0.737855
Synpcc7942_0413				-0.118818	-0.00633039	-0.420464	-0.18941	-0.0230816	0.290912	-0.0749473	0.0520372	-0.34527	-0.0362773	-0.0400034	-0.0576307	-0.0443889	-0.142042	-0.383837	-0.27805
Synpcc7942_0422	cce_0828			-0.592143	-0.701205	0.0807392	0.198101	-0.0407867	-0.798623	-0.754215	-0.717075	-0.300245	0.23424	0.114131	-0.703598	-0.666102	-0.596507	0.0858041	0.425107
Synpcc7942_0423	cce_0840		hypothetical protein	-0.713978	-0.758808	-0.124456	0.232161	0.185414	-0.0709634	-0.658165	-0.73608	-0.667768	0.408969	0.700778	-0.306717	-0.674489	-0.858684	-0.648471	0.196918
Synpcc7942_0439	cce_0315	chlM	S-adenosylmethionine--Mg-protoporphyrin IX methyltransferase	0.127286	-0.0408703	-0.570063	-0.288828	-0.24776	0.186317	0.299185	0.15953	-0.199284	-0.377734	-0.256303	0.259208	0.0554811	-0.0317087	-0.333432	-0.466901
Synpcc7942_0449	cce_0927	serS	seryl-tRNA synthetase	-0.133838	-0.330667	-0.438714	-0.244322	-0.275272	0.169874	0.181612	-0.00273118	0.0381078	-0.226047	0.0147436	0.210565	-0.0386389	-0.203843	-0.114444	-0.109013
Synpcc7942_0450	cce_1017	nifU	putative NifU-like protein	-0.490955	-0.229235	-0.843427	-0.790882	-0.4904	-0.0835096	-0.284771	-0.00134823	-0.783455	-0.311745	-0.279961	-0.110185	-0.0579975	-0.294039	-0.397234	-0.506078
Synpcc7942_0464	cce_4379		hypothetical protein	-0.0466585	-0.0412291	-0.68623	-0.419546	-0.495587	-0.0450415	-0.0376412	0.05004	-0.25374	-0.482536	-0.543234	-0.0248673	0.058312	-0.223852	-0.477425	-0.51715
Synpcc7942_0465	cce_0874		hypothetical protein	0.0583533	-0.0474853	-0.569154	-1.75802	-1.57043	-0.35187	-0.157205	0.148449	-0.24168	-2.57628	-1.84236	-0.355725	-0.0144555	0.094377	-0.52233	-1.20663
Synpcc7942_0466	cce_1003		UDP-glucose-beta-D-glucan glucosyltransferase	0.0982691	0.303623	-0.338652	-0.689308	-0.439462	0.177458	0.471392	0.457104	-0.0867208	-0.626376	-0.690667	0.14251	0.549593	0.216355	-0.0949722	-0.668552
Synpcc7942_0471	cce_0286	lacG	permease protein of sugar ABC transporter	-0.122765	-0.0341199	-0.14306	-0.336313	-0.387558	0.0962424	0.07317	0.276978	0.107944	-0.284503	-0.174576	0.0411259	0.164819	0.0631392	0.144985	-0.116304
Synpcc7942_0473	cce_2719		similar to xenobiotic reductase	0.0859236	0.0172093	-0.718187	-0.424167	-0.578722	0.152221	0.359411	0.202517	-0.251137	-0.677651	-0.166409	-0.0131922	0.331178	0.0840058	-0.766039	-0.586101
Synpcc7942_0476	cce_3563		hypothetical protein	-0.35859	-0.396407	-0.267066	0.281338	0.38726	-0.290029	-0.536905	-0.575318	-0.382181	0.263101	0.377177	-0.237381	-0.461797	-0.612328	-0.358708	0.250519
Synpcc7942_0481	cce_2982		protease	-0.275861	-0.0795998	0.44967	-0.117707	-0.328699	-0.343703	-0.388016	-0.169234	0.321374	-0.115418	-0.30156	-0.262402	-0.265695	-0.142054	0.621299	0.235148
Synpcc7942_0482	cce_3444		penicillin-binding protein	-0.0454696	0.0144713	-0.163511	-0.7759	-0.884317	-0.0402227	-0.0318322	0.0829885	0.179848	-1.03186	-0.995072	-0.263054	0.35564	0.0896255	-0.0303444	-0.717406
Synpcc7942_0483	cce_3445			-0.0778902	-0.149885	-0.188191	-0.790572	-1.1372	-0.0649698	0.159966	0.213012	0.0311411	-1.09388	-1.18168	-0.178959	0.349129	0.287353	-0.0160861	-0.666774
Synpcc7942_0484	cce_2457		hypothetical protein	0.345083	0.0322997	-0.523331	-0.0902108	0.01565	0.168816	0.405908	0.37484	-0.222334	-0.179581	0.108296	0.419553	0.292343	0.283105	-0.0528584	-0.099577
Synpcc7942_0485	cce_2454	gpmB, cobC	phosphoglycerate mutase	0.147022	0.229011	-0.168502	-0.129838	-0.0527345	0.607133	0.377803	0.260132	-0.168084	-0.320586	-0.0350048	0.59344	0.372215	0.212809	-0.101996	-0.170288
Synpcc7942_0486	cce_2627	pyrC	dihydroorotase	0.0428225	-0.00176582	-0.277172	-0.188158	-0.0292217	0.548088	0.1595	0.066385	-0.17792	-0.27901	-0.099379	0.319493	0.172136	-0.0280634	-0.245717	-0.204034
Synpcc7942_0488	cce_3620		hypothetical protein	0.0124572	-0.0507952	0.235496	0.39198	0.475177	-0.123362	-0.144151	-0.039988	-0.0291879	0.357468	0.38188	-0.059419	-0.20936	-0.0810275	0.350563	0.365717
Synpcc7942_0493	cce_2971		hypothetical protein	-0.374311	-0.39925	0.127893	0.404434	0.418183	-0.321047	-0.446331	-0.565978	-0.196092	0.468344	0.480456	-0.359287	-0.498204	-0.487708	-0.113721	0.457222
Synpcc7942_0499				-0.58614	-0.67152	0.267131	0.554525	0.616627	-0.791229	-0.742401	-0.74457	-0.237359	0.652333	0.406575	-0.748757	-0.761618	-0.717717	0.214472	0.594467
Synpcc7942_0505	cce_3974	fbpI, glpX	fructose-1,6-/sedoheptulose-1,7-bisphosphatase	0.103562	-0.114842	-0.920974	-0.81579	-0.685093	0.429099	0.412832	0.0674717	-0.609342	-0.668166	-0.408555	0.304915	0.237102	-0.159078	-0.505398	-1.0971
Synpcc7942_0506	cce_3591	pyrH	hypothetical protein	0.228366	-0.0281742	-0.360795	-0.237069	-0.23361	0.141672	0.118425	-0.0219839	-0.00231073	-0.470744	-0.20456	0.100414	0.14301	0.00293703	-0.21748	-0.244925
Synpcc7942_0507	cce_3592	rrf	ribosome recycling factor	-0.1034	0.0790663	-0.533917	-0.425392	-0.452502	0.370556	0.220546	-0.0634719	-0.36515	-0.382563	-0.35664	0.0305183	0.0240877	-0.0989228	-0.55247	-0.618653
Synpcc7942_0527				-0.732936	-0.884778	0.171778	0.259358	0.158953	-0.726883	-0.81657	-0.887802	-0.301418	0.393862	0.488599	-0.785197	-0.846552	-0.82724	-0.103516	0.347805
Synpcc7942_0544	cce_1322		hypothetical protein	0.290109	0.0999889	-0.284141	-0.26983	-0.171692	0.097109	0.273082	0.399928	-0.116255	-0.332496	-0.0195092	0.270867	0.122977	0.108675	-0.222821	-0.360898
Synpcc7942_0546	cce_1996	nhaS4	Na+/H+ antiporter	-0.19131	0.0875343	0.471566	0.00738236	-0.0240734	-0.239873	-0.30289	-0.109731	0.308009	0.0361223	-0.228618	-0.0899121	-0.223476	0.162287	0.615518	0.254657
Synpcc7942_0552	cce_3663	nfrC	UDP-N-acetylglucosamine 2-epimerase	0.214177	0.195251	-0.0481721	0.0162744	-0.0318271	0.710173	0.365874	0.381815	-0.16644	-0.132907	0.00148919	0.699993	0.340405	0.051056	-0.332999	-0.240134
Synpcc7942_0554	cce_1136		probable GTP binding protein	0.275372	0.175041	-0.223266	-0.0378861	0.083717	0.936117	0.338435	0.00236861	-0.902517	-0.24349	0.121109	0.534464	-0.0388566	0.0156495	-0.322051	-0.199129
Synpcc7942_0556	cce_4416	srrB	two-component response regulator OmpR family	-1.25233	-1.04352	0.769211	0.40049	0.368541	-0.860025	-1.19805	-1.21987	0.14065	0.408987	0.387273	-0.989436	-1.24035	-0.972119	0.483586	0.417165
Synpcc7942_0568	cce_3593	codA	cytosine deaminase	-0.306877	0.00738488	0.0510977	-0.738098	-0.46291	0.0339329	-0.213821	-0.0295703	-0.162515	-0.700826	-0.736852	-0.299772	0.242015	0.170341	-0.00685814	-0.538077
Synpcc7942_0569	cce_0644	rpoD4	group2 RNA polymerase sigma factor RpoD4	-0.276504	-0.249805	0.0964744	-0.677564	-0.932945	-0.0463408	-0.160777	-0.0469098	0.255401	-0.762715	-0.519505	-0.245531	0.15395	-0.162276	0.154897	-0.206383
Synpcc7942_0571	cce_1874		sugar transporter glycoside/pentoside/hexuronide:cation symporter, GPH family	-0.092731	-0.0535798	0.211228	0.253248	0.234377	-0.341218	-0.292573	-0.164455	0.219947	0.258733	0.284761	-0.292755	-0.2771	-0.0287871	0.122163	0.274208
Synpcc7942_0572	cce_3085		hypothetical protein	-0.25832	-0.207435	0.111815	0.237024	-0.0331684	-0.318518	-0.338101	-0.221612	-0.118264	0.273986	0.104543	-0.38355	-0.304274	-0.278575	0.10737	0.332125
Synpcc7942_0577	cce_3936		hypothetical protein	-0.201145	0.124988	0.257208	-0.515865	-0.441363	-0.0843515	-0.157269	-0.110604	0.147902	-0.620312	-0.917316	-0.214187	0.0233101	0.223314	0.198509	-0.349708
Synpcc7942_0581	cce_0915		hypothetical protein	-0.427924	-0.479982	0.21108	0.413639	0.439086	-0.504262	-0.667616	-0.46758	-0.0953373	0.444788	0.589523	-0.359378	-0.552166	-0.289634	0.0324059	0.364478
Synpcc7942_0583	cce_0199	chlI	Magnesium protoporphyrin IX chelatase subunit I	0.13493	0.196514	-0.116022	0.185693	0.349196	0.621854	0.269348	0.00955523	-0.143	0.0447846	0.314569	0.519766	0.110302	0.0293603	-0.00264634	0.0845455
Synpcc7942_0585	cce_0370		protease	0.235729	0.0847681	-0.137608	-0.352951	-0.241378	-0.191164	0.139664	0.0947777	-0.2324	-0.483782	-0.598074	-0.168485	0.33322	0.579676	-0.276878	-0.587977
Synpcc7942_0590	cce_2793		hypothetical protein	-0.12955	-0.0810545	0.0105021	0.358892	0.344154	-0.153899	-0.129467	-0.105726	-0.0967718	0.203794	0.249355	0.0695157	-0.30089	-0.18096	-0.0404139	0.219964
Synpcc7942_0591	cce_2794		hypothetical protein	0.118663	0.208954	0.238663	0.531112	0.587781	0.236383	-0.0227182	-0.246529	-0.0815027	0.220003	0.408421	0.191288	-0.194241	0.0205217	-0.0384193	0.214972
Synpcc7942_0593	cce_2157		hypothetical protein	0.263469	0.273787	0.308369	-0.209585	-0.273774	-0.0727737	-0.0155657	0.267268	0.448263	-0.464973	-0.622273	-0.0521435	0.227481	0.268088	0.263076	-0.0633657
Synpcc7942_0595	cce_0459		hypothetical protein	-0.495955	-0.415896	0.255363	-0.686285	-0.824424	-0.344656	-0.521474	-0.385341	0.179107	-0.368757	-0.59643	-0.495994	-0.376764	-0.244047	0.401113	-0.109672
Synpcc7942_0598	cce_0720		putative peptidase	-0.127957	-0.316098	-0.63694	-1.01766	-0.427709	0.570843	0.00654923	0.268663	-0.550547	-0.943551	-0.222395	0.470744	0.719593	0.0850278	-0.316281	-0.755817
Synpcc7942_0599	cce_0974		transcriptional regulator, TetR/AcrR family	-1.12925	-1.25949	0.179671	0.678379	0.580937	-1.22997	-1.11292	-1.00069	-0.515631	1.3485	1.00342	-1.18218	-1.16967	-1.25971	0.104181	0.963516
Synpcc7942_0603	cce_0987	glgC, agp	glucose-1-phosphate adenylyltransferase	0.104582	-0.264504	-0.706196	-0.645616	-0.746603	0.206843	-0.00789141	0.237231	-0.151573	-0.527726	-0.32909	0.282228	0.306482	-0.157464	-0.157193	-0.514124
Synpcc7942_0609	cce_1693	ndhD4	NADPH dehydrogenase subunit 4	0.22115	0.287177	-0.0812017	-0.0639467	0.0583059	0.255944	0.187574	0.0982558	0.167023	-0.155127	-0.000108371	0.326018	-0.0099054	0.210459	-0.0445786	-0.34508
Synpcc7942_0612	cce_1900	gltA	citrate synthase	-0.0378448	0.0279846	-0.42102	-0.141444	-0.227776	0.479846	0.245376	0.168777	-0.247606	-0.250873	0.0961399	0.46976	0.0243466	-0.163456	-0.0926119	-0.209061
Synpcc7942_0630	cce_0598		hypothetical protein	-0.209897	0.0858159	-0.0664572	-0.476368	-0.643692	-0.0789599	0.0535894	0.182964	0.0605165	-0.672988	-0.790272	-0.116179	0.239357	0.157254	-0.0637453	-0.336045
Synpcc7942_0631	cce_0223	rpl12	50S ribosomal protein L12	0.085643	-0.174302	-0.0650092	0.361336	0.460612	0.299534	-0.111049	0.00499061	-0.407998	0.396667	0.0902214	0.540861	0.0815232	-0.227189	-0.0597053	0.0914891
Synpcc7942_0632	cce_0224	rpl10	50S ribosomal protein L10	0.141319	-0.282014	-0.0325331	0.485315	0.40677	0.153147	-0.141113	-0.0485156	-0.339377	0.306628	0.0720564	0.505675	0.145083	-0.220012	-0.00535223	0.207292
Synpcc7942_0633	cce_0225	rpl1	50S ribosomal protein L1	-0.318158	-0.428925	-0.610245	0.0593319	-0.217845	-0.0371689	-0.211639	-0.160933	-0.423879	0.0130162	-0.00211577	0.0553927	-0.20003	-0.44615	-0.233862	-0.12607
Synpcc7942_0634	cce_0226	rpl11	50S ribosomal protein L11	0.30621	-0.183589	-0.026072	0.309882	0.151972	0.0827273	-0.29636	-0.453129	-0.353831	0.0200898	0.428286	0.122981	-0.456853	0.0196405	-0.47562	-0.273421
Synpcc7942_0636	cce_0228	secE	secretory protein	0.0591109	-0.349694	-0.526256	0.122218	0.00409739	-0.0978119	-0.232468	-0.185864	-0.40399	0.0332886	0.104037	-0.00294569	-0.198627	-0.0452768	-0.230965	-0.149173
Synpcc7942_0643				-0.345108	-0.0681446	-0.327131	-0.102911	0.0664695	0.245225	-0.0694804	-0.0560217	-0.280598	0.12884	0.142921	0.0848687	-0.146808	-0.263228	-0.158351	0.153298
Synpcc7942_0644	cce_4751	cikA	two-component sensor kinase	-0.593978	-0.767368	0.175606	0.337993	0.297724	-0.588761	-0.64363	-0.707681	-0.139762	0.382557	0.5042	-0.449805	-0.699214	-0.677779	0.147431	0.478873
Synpcc7942_0647	cce_2426		hypothetical protein	-0.226413	-0.381445	0.323201	0.730824	0.639979	-0.582066	-0.592285	-0.621938	-0.0610779	0.405515	0.588479	-0.400324	-0.633303	-0.446544	-0.157381	0.40612
Synpcc7942_0648				-0.291621	-0.7564	0.224328	0.645777	0.503598	-0.819091	-0.62359	-0.796613	-0.121182	0.271763	0.355553	-0.759534	-0.714381	-0.634529	-0.143879	0.531045
Synpcc7942_0653	cce_2171	ppiB	peptidyl-prolyl cis-trans isomerase	-0.197454	-0.235737	-0.454721	-0.306096	-0.229868	-0.0367393	-0.0754262	-0.129803	-0.63054	-0.0163913	-0.135762	-0.0578216	0.0419816	-0.126633	-0.207784	-0.313378
Synpcc7942_0655	cce_2485	psbDI	photosystem II reaction center D2 protein	0.529495	0.193849	0.273374	-0.0309119	-0.075001	-0.198504	-0.0242882	-0.0458572	0.863058	-0.420539	-0.390082	-0.0974208	-0.0834006	0.392535	-0.058859	-0.347495
Synpcc7942_0657	cce_3965		hypothetical protein	0.00994784	-0.00584299	-0.946215	-0.466152	-0.524122	-0.0564226	0.0755595	-0.0577868	-0.917156	-0.632162	-0.282095	-0.305531	0.000110645	-0.0978642	-0.718647	-0.414991
Synpcc7942_0658	cce_4619		hypothetical protein	-0.181109	-0.504826	-0.951215	-0.307967	-0.262234	0.0383531	-0.28233	-0.116718	-0.719885	-0.0970117	0.070325	0.173368	-0.214881	-0.269897	-0.404828	-0.2072
Synpcc7942_0662				-0.324368	-0.311384	0.2783	0.145311	0.0355114	-0.430539	-0.614567	-0.397626	0.281509	0.209817	-0.013095	-0.524233	-0.488585	-0.257139	0.221837	0.25693
Synpcc7942_0668				-0.733191	-0.441572	0.530494	-0.132227	-0.191636	-0.454514	-0.768212	-0.653509	-0.200343	0.137073	-0.08137	-0.838076	-0.759981	-0.758605	0.0938824	0.134025
Synpcc7942_0674	cce_3201	hemF	coproporphyrinogen III oxidase	0.228335	0.166727	-0.323716	-0.403182	-0.698361	0.212225	0.303131	0.141949	-0.224183	-0.607292	-0.546419	0.0631859	-0.0992981	0.0476446	-0.237263	-0.559257
Synpcc7942_0677				-0.673907	-0.549456	-0.158488	0.22442	0.0545693	-0.346796	-0.631386	-0.639887	-0.700982	0.387904	0.332257	-0.319455	-0.710759	-0.558923	-0.181185	0.114152
Synpcc7942_0680	cce_0675		similar to sterol C5-desaturase	-0.663576	-0.319149	0.722413	-0.0298067	0.0513603	-0.559561	-0.762304	-0.773787	0.273423	0.0442769	-0.12997	-0.697886	-0.830881	-0.672795	0.329889	0.181401
Synpcc7942_0681	cce_0963	ispD	4-diphosphocytidyl-2C-methyl-D-erythritol synthase	0.192581	0.191072	-0.02032	0.114031	0.171877	0.670386	0.0977923	-0.0851712	-0.0805541	-0.131906	0.0532453	0.360596	-0.00304955	-0.111517	-0.139087	-0.155865
Synpcc7942_0686	cce_4539		hypothetical protein	-0.245133	0.00660857	0.640732	0.0846924	0.0306264	-0.427511	-0.556982	-0.360978	0.611596	0.0942881	-0.193361	-0.370067	-0.465092	-0.271176	0.211558	0.150037
Synpcc7942_0687				-0.180408	0.130457	0.414903	0.228803	0.226448	-0.227183	-0.376605	-0.163541	0.36418	0.171044	0.0380441	-0.232937	-0.25536	0.0975177	0.573275	0.308068
Synpcc7942_0688	cce_3556		transcriptional regulator ArsR type-2 family	-0.354162	-0.137669	0.188587	-0.11253	-0.00433774	-0.0770808	-0.366184	-0.136751	0.116393	0.108239	0.0811463	-0.161027	-0.179842	-0.194646	0.280834	0.148555
Synpcc7942_0699				-0.578943	0.263181	-0.726912	-0.727453	-0.581517	-0.037781	-0.0264744	-0.56792	-0.517348	-0.362449	-0.591369	-0.283434	-0.365015	-0.415496	-0.89805	-1.14203
Synpcc7942_0703	cce_3024	smf	hypothetical protein	-0.689837	-0.774785	0.187014	0.580177	0.480351	-0.98379	-0.792018	-0.797226	-0.202946	0.62503	0.532852	-0.686668	-0.841106	-0.736831	-0.0130725	0.535216
Synpcc7942_0704	cce_0698	act	acetyltransferase	-0.255541	-0.424211	0.349795	0.684006	0.538425	-0.619664	-0.605784	-0.59907	0.0289899	0.479662	0.352498	-0.484318	-0.623399	-0.432255	-0.117757	0.352945
Synpcc7942_0705				-0.106435	-0.254677	0.184799	0.446948	0.43398	-0.438216	-0.520686	-0.409962	-0.00788448	0.289266	0.297855	-0.39929	-0.528915	-0.277302	0.0130613	0.347493
Synpcc7942_0709				-0.4271	-0.282224	-0.659204	-0.559601	-0.352381	-0.45478	-0.399595	-0.0348773	-0.470786	-0.267506	-0.641157	-0.411479	-0.150092	-0.207193	-0.325301	-0.788833
Synpcc7942_0711	cce_2038	pyrA	carbamoyl-phosphate synthase pyrimidine-specific large chain	-0.0372558	0.161603	-0.0867751	-0.146879	-0.0374386	0.405172	0.225214	0.146088	-0.215521	-0.021717	0.0650116	0.427963	0.127965	0.0176797	-0.165522	-0.221057
Synpcc7942_0715	cce_0401	murZ	UDP-N-acetylglucosamine 1-carboxyvinyltransferase	-0.152949	0.462948	0.079243	-0.933519	-0.930656	-0.0324058	0.189052	0.187653	0.354117	-0.794397	-1.04219	-0.158226	0.431323	0.0577556	-0.0150953	-0.587646
Synpcc7942_0735				0.476996	0.484652	0.253217	0.239299	0.259418	-0.177959	0.012159	0.291378	0.302039	-0.01207	-0.106291	-0.313673	0.145469	0.32498	0.121884	-0.0873118
Synpcc7942_0736				0.373244	0.571097	0.396128	0.294781	0.163356	-0.146199	0.0537806	0.24335	0.501994	-0.0875402	-0.055138	-0.224464	0.121146	0.575853	0.0594589	0.00677298
Synpcc7942_0756				-0.477513	-0.247945	0.661616	0.0626704	-0.0435155	-0.432993	-0.500262	-0.309856	0.383425	0.0111713	-0.225729	-0.418338	-0.370379	-0.13742	0.770175	0.341434
Synpcc7942_0768	cce_0815		hypothetical protein	-0.404422	-0.00609619	0.471251	0.446161	0.206619	-0.823413	-0.623848	-0.552599	-0.0414417	0.391608	-0.0372158	-0.690152	-0.664697	-0.287976	0.253973	0.398612
Synpcc7942_0769	cce_1446		hypothetical protein	-0.255195	-0.21602	0.411735	0.25804	0.212899	-0.398135	-0.462246	-0.446782	0.287417	0.281796	-0.058048	-0.692711	-0.583871	-0.328917	0.433279	0.340541
Synpcc7942_0770	cce_4621		hypothetical protein	-0.157879	0.0778364	0.503714	0.386623	0.248532	-0.52495	-0.389336	-0.33695	0.119156	0.300541	0.0918456	-0.563017	-0.501248	-0.122523	0.262222	0.305676
Synpcc7942_0773	cce_2947	ycf52	hypothetical protein YCF52	-0.207277	-0.214004	-0.36979	-0.193019	-0.183151	0.305034	0.0604252	-0.0188631	-0.113311	-0.0782707	0.0632612	0.283524	0.00317374	-0.151897	-0.187642	-0.263156
Synpcc7942_0779	cce_0055		hypothetical protein	-0.466616	-0.231422	-0.639984	-0.308553	-0.202184	-0.1482	-0.279145	-0.188696	-0.297018	-0.187554	-0.00465521	-0.0810916	-0.127775	-0.284354	-0.254745	-0.129554
Synpcc7942_0781	cce_4692	ppsA, pps	phosphoenolpyruvate synthase	-0.0807785	0.171519	0.747909	0.376906	0.273055	-0.525859	-0.400296	-0.227958	0.442842	0.455376	0.0126245	-0.475226	-0.593438	-0.123108	0.648067	0.548721
Synpcc7942_0786				0.151176	-0.0717106	-0.28024	-0.0611606	-0.163412	0.421262	0.173544	0.251304	-0.0595827	-0.41116	-0.0283139	0.501196	-0.00350445	0.089624	-0.0942635	-0.109507
Synpcc7942_0787	cce_1080	phoA	putative purple acid phosphatase	0.228325	0.0140196	-0.162078	-0.0693389	-0.0540527	-0.380019	-0.058017	0.0188256	-0.163793	-0.153029	-0.339007	-0.181129	0.23349	0.0107476	-0.0398725	-0.134307
Synpcc7942_0788	cce_0174	gst1	glutathione S-transferase	-0.00859713	-0.248468	-0.455464	-0.394368	-0.711064	0.0634625	0.0206594	0.145677	-0.0626443	-0.490861	-0.258567	-0.0869661	0.245573	0.0240474	-0.198172	-0.345997
Synpcc7942_0789	cce_3665			-0.123372	0.0950023	0.148045	-0.250689	-0.362557	-0.13745	-0.120121	0.129653	0.190748	-0.346413	-0.415495	0.0116604	0.126736	0.283441	0.411778	-0.127154
Synpcc7942_0794	cce_1031		similar to chloroplast membrane-associated 30 kD protein	-0.171209	-0.347787	0.112288	0.277139	0.109211	-0.0923875	-0.268103	-0.252468	-0.525262	0.149377	0.291052	-0.0524416	-0.219352	-0.213482	0.0358511	0.216312
Synpcc7942_0796	cce_1183		hypothetical protein	-0.365296	-0.347668	0.0594769	0.118502	0.237377	-0.157272	-0.418641	-0.289663	-0.244172	0.289315	0.350759	-0.0203359	-0.418995	-0.395877	-0.108698	0.262325
Synpcc7942_0797				-0.978759	-0.700192	0.841187	0.812464	0.78155	-0.720853	-1.05607	-0.977004	0.0315373	0.533025	0.592078	-0.845782	-1.18715	-0.832432	0.231961	0.416434
Synpcc7942_0801	cce_1620	sodB	superoxide dismutase	-0.0220726	-0.368133	-0.576356	-0.269476	-0.0843478	-0.200308	-0.111347	0.116765	-0.367858	-0.151315	-0.100091	0.0589641	-0.0603357	-0.34657	-0.239443	-0.160142
Synpcc7942_0812	cce_2784		similar to DnaJ protein	-0.134943	-0.017982	0.163945	-0.117428	-0.197564	-0.263539	-0.29899	-0.0857698	-0.0301445	-0.137163	-0.302366	-0.204508	-0.0888786	0.00919763	0.306493	0.131305
Synpcc7942_0817	cce_2881		ferric uptake regulation protein Transcription facotr Fur family	-0.132573	-0.257018	-0.393363	0.0125828	0.116609	0.0686016	-0.232328	-0.209237	-0.300362	0.0738957	0.245221	-0.0448485	-0.11398	-0.206685	-0.275845	0.0428326
Synpcc7942_0828	cce_0118		hypothetical protein	-0.345661	-0.321093	-0.0880419	0.221401	0.300404	-0.042757	-0.356931	-0.285796	-0.241213	0.317417	0.337586	-0.0769775	-0.304824	-0.341249	-0.0513833	0.175205
Synpcc7942_0834	cce_1419		hypothetical protein	-2.84971	-2.84971	-0.520002	1.66951	0.522572	-2.84971	-2.84971	-2.84971	-1.01981	1.81832	1.41735	-2.84971	-2.84971	-2.84971	-0.959096	1.93611
Synpcc7942_0835	cce_0503	ruvB	holliday junction DNA helicase RuvB	0.0393264	0.18435	-0.0740065	-0.220763	-0.145344	0.436167	0.288268	0.150478	-0.0984398	-0.333842	-0.0659097	0.170798	0.122777	0.150378	-0.128271	-0.0592594
Synpcc7942_0838				0.067716	0.0273923	0.0982866	-0.0744999	-0.0409872	-0.236387	-0.0101142	0.423603	0.0120212	-0.215096	-0.196539	-0.0415415	-0.115929	0.0925596	0.0813374	0.00120169
Synpcc7942_0848	cce_3691	uvrA	excinuclease ABC subunit A	0.0534387	-0.0815635	-0.250885	-0.350762	-0.285413	0.00823754	0.046849	0.173261	-0.102809	-0.348248	-0.176861	0.0711925	0.371848	0.185738	-0.0150162	-0.12809
Synpcc7942_0853	cce_2605	dapL1	LL-diaminopimelate aminotransferase	0.506667	0.138478	-0.0606358	0.0283136	-0.0266244	0.154002	0.422688	0.308483	-0.214748	-0.217827	-0.0688077	0.372831	0.346471	0.161945	-0.18875	-0.105479
Synpcc7942_0857	cce_4544		hypothetical protein	0.664233	0.335599	-0.289328	-1.12649	-1.86125	-0.345861	0.400818	0.0525	0.0147225	-1.42226	-1.7222	-0.359073	0.00317937	0.399432	-0.211174	-0.940643
Synpcc7942_0859	cce_4317		two-component hybrid sensor and regulator	0.285621	0.204372	-0.050097	-0.620112	-1.23134	-0.20525	0.341954	0.0616573	-0.175643	-0.879143	-1.22938	-0.260914	-0.083725	0.208117	-0.0179133	-0.461393
Synpcc7942_0864	cce_2408		hypothetical protein	-0.0434544	0.273965	-0.347271	-0.186867	0.0428819	0.3373	0.194562	0.107895	-0.305199	-0.25243	-0.106255	0.282996	-0.0186701	0.051344	-0.29938	-0.289442
Synpcc7942_0865				0.00430716	-0.0806005	-0.247689	-0.0950464	-0.0189633	0.172573	0.224787	0.0885433	-0.0352432	0.0330356	0.348496	0.410422	0.196638	-0.186248	-0.140241	-0.0799403
Synpcc7942_0867	cce_0318		hypothetical protein	-0.0679615	0.218888	-0.25545	-0.157713	0.0719021	0.566365	0.160177	-0.0124414	-0.125928	-0.133375	0.0960615	0.376491	0.210013	-0.0787842	-0.318367	-0.414848
Synpcc7942_0875	cce_4447		hypothetical protein	-0.166517	0.015755	-0.213004	-0.218385	-0.132069	0.368207	0.0782786	0.0313453	-0.0693751	-0.0892835	-0.0315776	0.147458	-0.00870861	-0.0705788	-0.00705	-0.144506
Synpcc7942_0886	cce_4090	rps7	30S ribosomal protein S7	0.113875	-0.395337	-0.6133	0.0614542	-0.0332016	0.0203231	-0.13443	-0.228765	-0.183181	-0.0519666	0.158866	0.105145	-0.29044	-0.1597	-0.259552	-0.219387
Synpcc7942_0891	cce_2729		hypothetical protein	-0.791659	-0.512742	-0.292683	-0.454173	0.250813	0.034751	-0.70104	-0.669339	-0.414904	-0.0413581	0.228002	-0.0769674	-0.652635	-0.751504	0.0886679	-0.395299
Synpcc7942_0906				0.169489	0.267012	-0.0694505	-1.38436	-2.31174	-0.909481	0.086002	0.0471476	-0.133936	-1.58877	-1.88517	-0.842046	0.0272888	0.326856	0.0846274	-0.645137
Synpcc7942_0908				0.187997	-0.0581772	0.0508766	-0.563068	-0.695235	-0.183147	0.133003	0.220404	0.0470394	-0.786803	-0.702247	-0.291869	0.299646	0.0468425	0.0747076	-0.261784
Synpcc7942_0917	cce_3829		hypothetical protein	0.134607	0.631402	0.159345	-0.241202	-0.14069	0.075505	-0.0620821	0.0491986	-0.227496	-0.508585	-0.440694	0.00541661	-0.195212	0.471014	-0.02019	-0.556031
Synpcc7942_0918	cce_1133	fadD	long-chain-fatty-acid CoA ligase	0.194821	0.0626957	0.197728	-0.452933	-0.198459	-0.314359	-0.0420048	-0.0376322	0.288861	-0.133516	-0.301457	-0.0766086	0.154202	0.0442382	0.0114449	-0.145519
Synpcc7942_0920	cce_0400	psaK, psaK1	photosystem I reaction center subunit X	0.328637	0.00980502	0.30668	-1.08016	-0.330766	0.70137	0.084409	-0.225139	-0.718678	-1.11167	-0.681155	0.216258	-0.0662779	0.00282921	-0.391307	-0.830062
Synpcc7942_0941	cce_3971		ATP-binding protein of ABC transporter	0.303693	0.26778	-0.242565	-0.343941	-0.485597	0.24813	0.464497	0.380025	0.00886514	-0.459272	-0.381424	0.201424	0.430684	0.324241	-0.0311041	-0.356439
Synpcc7942_0952				-0.376208	-0.147827	0.310299	-0.0610204	-0.32324	-0.225929	-0.260169	-0.172916	0.150679	-0.0317739	-0.241889	-0.305681	-0.28875	-0.161613	0.423594	0.104126
Synpcc7942_0963				-0.22284	-0.166825	-0.198992	-0.123865	0.113659	0.0237837	-0.240064	-0.26444	0.26924	0.165086	0.0386758	-0.0913452	-0.331784	-0.114113	-0.478748	-0.00789902
Synpcc7942_0971	cce_3721		hypothetical protein	-0.357254	-0.196825	0.142939	-0.0811526	-0.318632	-0.46301	-0.622699	-0.307578	0.0158341	0.222149	-0.263204	-0.669947	-0.386636	-0.159077	0.361344	0.327805
Synpcc7942_0977	cce_0995	prk	phosphoribulokinase	0.154039	-0.0475157	-0.212568	-0.111361	-0.0716742	0.0138629	0.039828	0.000587748	-0.337265	0.0144072	0.244758	0.307984	-0.100186	0.151131	-0.00412574	-0.154317
Synpcc7942_0978	cce_0994	petH	ferredoxin-NADP oxidoreductase	-0.327913	-0.245814	-0.831722	-0.625795	-0.209659	0.210982	0.0955701	0.00312121	-0.65672	0.0565332	0.116123	0.263228	-0.0962827	-0.364723	-0.203027	-0.38085
Synpcc7942_0989	cce_1621		hypothetical protein	-0.759035	-0.63372	0.0401395	0.237454	0.233953	-0.592344	-0.796522	-0.781238	-0.228789	0.373699	0.298951	-0.707022	-0.726756	-0.763764	-0.216111	0.157894
Synpcc7942_1001	cce_4512	lysC	aspartate kinase	0.137617	0.112496	-0.238115	-0.048268	0.0206492	0.347779	0.159455	-0.0222411	-0.261019	-0.215731	-0.0758861	0.180653	-0.0660555	-0.071547	-0.174377	-0.235221
Synpcc7942_1013				0.0314284	-0.0197781	0.00342602	-0.131236	-0.249212	0.0519394	0.0248496	-0.028233	0.0405382	-0.17004	-0.272527	-0.131065	0.348366	0.150427	-0.108269	-0.0586298
Synpcc7942_1014	cce_2624		two-component hybrid sensor and regulator	-0.183551	-0.290153	-0.314214	-0.437065	-0.795004	-0.418469	-0.206609	0.0581704	-0.0205359	-0.350327	-0.563595	-0.262233	0.209519	0.0166628	-0.0355754	-0.269971
Synpcc7942_1015	cce_0444		methyl-accepting chemotaxis protein	-0.185993	-0.178322	-0.2066	-0.350013	-0.482351	-0.12414	-0.139141	0.0597578	0.00273431	-0.344257	-0.41195	-0.293441	0.422677	0.115411	0.0744032	-0.300195
Synpcc7942_1016	cce_0445	cheW	purine-binding chemotaxis protein CheW	-0.1045	-0.108088	-0.318455	-0.42056	-0.67476	-0.147971	-0.018813	0.12971	0.0113646	-0.651352	-0.471327	-0.0880937	0.250679	0.174652	-0.02375	-0.274293
Synpcc7942_1018				-0.00275753	0.0698185	-0.133251	-0.161362	-0.00194973	0.382789	0.152496	-0.0540318	-0.17498	-0.174359	-0.0590515	0.116377	0.100404	0.0741111	-0.27212	-0.107032
Synpcc7942_1031				-0.308662	-0.275429	0.20763	-0.42055	-0.406328	-0.210223	-0.246292	-0.382983	0.0766049	-0.862401	-0.525637	-0.598243	0.147801	0.0441825	0.094189	-0.106985
Synpcc7942_1039				0.137772	0.223959	-0.289785	-0.168764	-0.0301125	-0.00339324	0.0902782	0.45821	0.0732638	-0.335254	-0.163686	0.343349	0.143391	0.14267	0.209798	-0.248483
Synpcc7942_1040	cce_2722		hypothetical protein	-0.684981	-0.626657	-0.33288	0.0498453	0.088166	-0.571948	-0.613099	-0.526692	-0.453199	0.50451	0.439337	-0.569032	-0.689696	-0.808419	0.091157	0.432978
Synpcc7942_1042	cce_0796		hypothetical protein	-0.474728	-0.0422602	0.466472	-0.86121	-1.07563	-0.396004	-0.65149	-0.13204	0.440296	-0.790077	-1.39309	-0.770121	-0.265949	-0.0610321	0.467799	-0.201633
Synpcc7942_1044				-0.18669	-0.103828	-0.00288506	0.224049	0.365228	0.0409437	-0.213431	-0.192215	-0.163251	0.29234	0.288911	-0.07403	-0.307122	-0.237089	-0.0753562	0.241452
Synpcc7942_1059	cce_2052		hypothetical protein	-0.397583	-0.66815	-0.178895	-0.179889	-0.020658	-0.253296	-0.545377	-0.255899	-0.203628	0.0186494	0.0518683	-0.341831	-0.364692	-0.532113	-0.288525	-0.028379
Synpcc7942_1064				-0.107851	-0.261471	0.194531	0.317071	0.197571	-0.35658	-0.364392	-0.623926	0.0169892	0.143621	0.225387	-0.305496	-0.529583	-0.278866	-0.0575943	0.223167
Synpcc7942_1068	cce_2750	pdhC	pyruvate dehydrogenase E2 component	0.329879	-0.00414967	-0.530706	-0.236539	-0.128396	0.0960914	0.0616972	0.181336	-0.305042	-0.272345	-0.0288855	0.161663	0.0869419	0.0854804	-0.326636	-0.259206
Synpcc7942_1074				-0.024825	-0.209672	0.144153	0.20319	0.275201	-0.196217	-0.31334	-0.288653	0.0507126	0.167904	0.281357	-0.00390605	-0.269623	-0.0474885	0.072524	0.207759
Synpcc7942_1084				-0.0291385	0.243204	0.180988	-0.13994	0.096647	-0.0363591	0.0668655	-0.0283906	-0.0270933	-0.135525	-0.0767428	-0.263709	0.116025	0.334371	0.150478	-0.0324506
Synpcc7942_1086	cce_2966	hemE	uroporphyrinogen decarboxylase	-0.049562	-0.0493972	-0.740799	-0.384556	-0.317816	0.28248	0.0731537	0.0497936	-0.518258	-0.450211	-0.249953	0.12421	0.0666801	-0.0763497	-0.481021	-0.606879
Synpcc7942_1087	cce_3476		hypothetical protein	-0.104506	-0.0699441	-0.281845	-0.286877	0.171285	0.451493	-0.0752055	0.0438103	-0.310368	-0.0491514	-0.0548622	0.270787	-0.0632311	-0.173852	-0.22846	-0.294069
Synpcc7942_1088	cce_0590	petE	plastocyanin	-0.188581	-0.00921129	-0.600456	-0.520566	-0.0161506	0.234608	-0.129973	0.0979147	-1.16441	-0.102891	-0.0132647	0.00637101	-0.147251	-0.328873	-0.620436	-0.384265
Synpcc7942_1094				-0.305089	-0.344253	0.0218662	0.327159	0.505806	-0.0603833	-0.484415	-0.336436	-0.204118	0.525384	0.664807	-0.197608	-0.31625	-0.464919	-0.0564672	0.201069
Synpcc7942_1095	cce_0205		hypothetical protein	-0.484136	-0.564906	0.260334	0.379731	0.285984	-0.359813	-0.675047	-0.483255	-0.0261734	0.496009	0.411712	-0.414805	-0.587267	-0.625087	0.175406	0.490002
Synpcc7942_1096	cce_3025	thiC	thiamine biosynthesis protein ThiC	-0.365685	-0.160582	-0.0739452	0.352104	0.290599	-0.411955	-0.244073	-0.210586	-0.198583	0.736149	0.484011	-0.335922	-0.446719	-0.415964	0.0157707	0.394048
Synpcc7942_1108	cce_1745		DNA binding protein HU	-0.270154	-0.229663	0.375032	0.121542	-0.14401	0.0418776	-0.180777	-0.158433	-0.239127	0.241242	0.209391	-0.0295607	-0.257189	-0.187239	0.591003	0.628512
Synpcc7942_1110	cce_0754		two-component response regulator, CheY subfamily	-0.46644	-0.241155	0.158126	-0.165203	-0.204244	-0.267858	-0.57233	-0.410138	0.0316832	-0.0997733	-0.279381	-0.455076	-0.446558	-0.346258	-0.0399861	-0.191703
Synpcc7942_1122	cce_3348	rpl33	50S ribosomal protein L33	-0.333576	-0.320804	-0.628819	-0.112717	-0.100547	0.0680513	-0.383787	-0.35021	-0.71541	-0.00538243	0.214556	0.118793	-0.264894	-0.302004	-0.434355	-0.205618
Synpcc7942_1123	cce_3347	rps18	30S ribosomal protein S18	-0.376928	-0.534651	-0.701565	-0.232462	-0.167367	-0.0309566	-0.318212	-0.214349	-0.821753	0.0212169	0.0618943	0.222776	-0.214272	-0.470773	-0.355996	-0.313508
Synpcc7942_1125	cce_4006		two-component sensor histidine kinase	-0.165718	-0.199731	0.188634	-0.656725	-0.758906	-0.157062	-0.364557	-0.336774	-0.292087	-0.615085	-0.796023	-0.468711	-0.156601	0.000147865	0.204943	-0.278608
Synpcc7942_1126	cce_1232		ABC transporter permease protein	0.0243153	0.115579	-0.237396	-0.0987765	-0.0383701	0.350896	0.0883796	0.114463	-0.131934	-0.21099	-0.0423459	0.312286	0.143212	-0.0540632	-0.282513	-0.271515
Synpcc7942_1135				-0.225831	-0.09727	-0.110473	-0.684706	-0.913739	-0.0902645	-0.0311283	0.0427397	0.867971	-0.765443	-0.731138	-0.278998	0.280927	-0.0824914	0.00410375	-0.380691
Synpcc7942_1141	cce_2427		hypothetical protein	-0.0524065	0.0634283	0.215373	-0.365764	-0.301267	-0.215296	-0.243978	-0.0311274	0.529786	-0.38389	-0.504293	-0.373937	0.185672	0.167725	0.244104	0.149421
Synpcc7942_1142	cce_1946	metS	methionyl-tRNA synthetase	-0.0964047	-0.113721	-0.548784	-0.315136	-0.226139	0.140842	0.0881887	0.08146	-0.334899	-0.275449	-0.105283	0.128109	0.0436677	-0.0788001	-0.108651	-0.220943
Synpcc7942_1143	cce_1947		hypothetical protein	0.159513	0.497129	-0.0842431	-0.350628	-0.198054	0.556544	0.489222	0.180373	-0.0629646	-0.375908	-0.548777	0.207259	0.247974	0.264845	-0.217622	-0.583064
Synpcc7942_1145	cce_1810		promoter active fragment E3	-0.484932	-0.356941	-0.44322	-0.416839	-0.33227	-0.0515667	-0.294922	-0.348731	-0.350196	-0.0432239	0.104437	-0.138467	-0.23522	-0.544534	-0.372663	-0.370262
Synpcc7942_1149	cce_3422	rfbB	dTDP-glucose 46-dehydratase	0.0104077	0.0809348	-0.0613393	-0.492214	-0.557159	-0.126033	-0.160111	-0.166101	0.350942	-0.557051	-0.477306	-0.224619	0.0206442	0.0499406	-0.075949	-0.393236
Synpcc7942_1150				-0.689263	-0.618311	0.189952	0.291063	0.336739	-0.509545	-0.615782	-0.663353	-0.182414	0.475212	0.433918	-0.433505	-0.702815	-0.777484	0.0662737	0.317449
Synpcc7942_1156				-0.873736	-0.773284	0.432992	0.549556	0.576494	-0.819358	-0.867593	-0.837443	-0.172712	1.01652	0.70627	-0.734829	-0.879172	-0.808175	0.197907	0.510191
Synpcc7942_1157	cce_3987		hypothetical protein	-0.827205	-0.884416	0.397763	0.591316	0.642589	-0.888202	-0.892103	-0.997539	0.0646398	0.724877	0.822085	-0.906815	-0.988024	-0.82363	-0.0331407	0.548093
Synpcc7942_1158	cce_2032		hypothetical protein	-0.109954	0.357133	0.375273	-0.180306	-0.3639	-0.320329	0.00421764	-0.312716	0.25451	-0.279839	-0.578457	-0.313348	-0.3625	-0.175555	0.126966	-0.143297
Synpcc7942_1164				-0.796907	-0.974899	0.546977	0.79771	0.818708	-1.13836	-0.977655	-0.991279	-0.0481875	0.518793	0.577675	-1.07205	-1.0093	-0.91147	0.0699051	0.847953
Synpcc7942_1174				0.138381	0.774154	0.0565276	-0.193553	0.141624	0.167748	0.12574	0.0890934	-0.552387	-0.379553	-0.423405	0.187705	0.0105085	0.392158	-0.0513457	-0.719927
Synpcc7942_1175				-0.373047	-0.161111	-0.448663	-0.730397	-0.434616	0.0577582	-0.0175344	-0.0855102	-0.528151	-0.335767	-0.257473	0.251798	-0.22882	-0.330477	-0.303763	-0.736937
Synpcc7942_1176	cce_1305	psbF	cytochrome b559 beta chain	0.195815	0.356513	-0.0559186	-0.168284	-0.0431428	0.132652	-0.0562155	0.0589746	-0.221493	-0.418763	-0.261219	0.214968	-0.155273	0.133486	-0.239271	-0.557759
Synpcc7942_1177	cce_1307	psbE	PsbE cytochrome b559 alpha chain	0.226553	0.295587	0.0228522	-0.128852	-0.166636	0.189126	0.072274	0.208082	-0.0410582	-0.607664	-0.352442	0.255616	0.00176143	0.360759	-0.0674018	-0.540727
Synpcc7942_1179	cce_1309	rub	rubredoxin	-0.180557	-0.408911	-0.528196	-0.0629665	0.134474	-0.0488343	-0.284613	-0.354354	-0.5362	0.0246466	0.282974	-0.105343	-0.242619	-0.240365	-0.710854	-0.21794
Synpcc7942_1192	cce_1724		hypothetical protein	0.399986	0.339507	-0.162952	-0.128739	-0.107387	0.252686	0.241575	0.318685	-0.113648	-0.428768	-0.171443	0.253844	0.30291	0.349074	-0.0705313	-0.282005
Synpcc7942_1195				-0.0785171	-0.116454	0.413595	0.474169	0.304282	-0.249217	-0.263845	-0.133151	0.25618	0.408648	0.361217	-0.233517	-0.34808	-0.0994971	0.147323	0.266394
Synpcc7942_1202	cce_4136		hypothetical protein, similar to glycosyltransferase of PMT family	0.371328	-0.00930084	-0.101887	-0.145475	-0.0373307	0.366427	0.283821	0.296907	-0.0196286	-0.183067	0.135971	0.568947	0.213052	-0.157179	-0.223364	-0.166909
Synpcc7942_1209				-0.31511	-0.337833	0.0941749	0.0287565	0.0508346	-0.307644	-0.193727	-0.555041	-0.0736045	0.0226057	0.225653	-0.183661	-0.511037	-0.160224	-0.0291583	0.158969
Synpcc7942_1210				0.073687	-0.223265	0.187459	0.28329	0.204939	-0.320404	-0.285187	-0.267466	0.159857	0.293693	0.14199	-0.210737	-0.15594	-0.137125	0.174948	0.393908
Synpcc7942_1211				0.0955561	-0.0956712	0.280448	0.309603	0.241708	-0.377215	-0.0995706	-0.231185	0.241931	0.202076	0.152223	-0.254162	-0.262102	-0.115772	0.0787199	0.311576
Synpcc7942_1216	cce_0422	KaiC	circadian clock protein KaiC	-0.921867	-0.989911	0.234012	0.491164	0.608256	-0.683419	-0.889965	-0.96611	-0.0159751	0.580856	0.739501	-0.602072	-0.846698	-1.02402	-0.162426	0.340857
Synpcc7942_1217	cce_0423	KaiB	circadian clock protein KaiB	-0.896355	-1.17879	0.284136	0.627805	0.712343	-0.972241	-1.10503	-1.08653	-0.0746052	0.355363	0.574994	-0.797789	-1.03177	-1.03295	-0.14461	0.409433
Synpcc7942_1219	cce_1391	rpl21	50S ribosomal protein L21	-0.246358	-0.280682	-0.108398	0.183123	0.206661	-0.0559755	-0.421635	-0.356571	-0.552642	0.256467	0.180415	0.00762147	-0.343665	-0.283041	-0.204128	0.00516965
Synpcc7942_1225	cce_3569	pcyA	3Z-phycocyanobilin:ferredoxin oxidoreductase	-0.172863	0.0446562	-0.274406	-0.326174	-0.400816	-0.0264725	-0.134576	-0.096036	-0.238619	-0.35528	-0.585693	-0.107379	-0.290079	-0.0558785	-0.274284	-0.319581
Synpcc7942_1227	cce_2495	radC	DNA repair protein RadC	-0.320675	-0.344633	0.352861	0.56551	0.569025	-0.58296	-0.689702	-0.57949	0.133839	0.56668	0.442435	-0.520984	-0.650749	-0.3152	0.139555	0.638736
Synpcc7942_1231	cce_2959	petA	apocytochrome f component of cytochrome b6/f complex	-0.0827492	-0.113718	-0.606817	-0.322797	-0.332638	0.19884	-0.083973	-0.140419	-0.819784	-0.252728	-0.34829	0.152189	-0.234419	-0.250789	-0.323311	-0.679067
Synpcc7942_1232	cce_2958	petC	cytochrome b6-f complex iron-sulfur subunit (Rieske iron sulfur protein)	0.550953	-0.0872224	-0.414421	-0.14947	-0.115964	0.0216939	0.0439396	0.127301	-0.529161	-0.321007	-0.113654	0.274493	-0.0946306	0.0169161	-0.341445	-0.5892
Synpcc7942_1234				-0.485249	-0.434629	0.301389	0.133984	0.22552	-0.409188	-0.680791	-0.700328	-0.102855	0.299397	0.299623	-0.527688	-0.655352	-0.626856	0.228304	0.412817
Synpcc7942_1236	cce_0302	nrtD	ABC-type nitrate/nitrite transport system ATP-binding protein	0.00457682	-0.167084	-0.567512	-0.410449	0.0550639	-0.148022	-0.174219	-0.1206	-0.536519	-0.174474	-0.769723	0.0260264	-0.0438384	-0.255416	-0.857663	-0.368197
Synpcc7942_1245				-0.122107	0.0827093	-0.224492	-0.171776	-0.279997	0.320669	0.0782134	0.0505039	-0.118329	-0.21394	-0.0675269	0.0463717	0.308051	-0.108303	-0.126199	-0.21641
Synpcc7942_1246	cce_1534		carotene isomerase	0.035748	-0.0223039	-0.358927	-0.147291	-0.0078672	0.0408353	0.04697	0.053068	-0.242844	-0.201844	-0.0108643	0.176341	0.24453	0.0723273	-0.183298	-0.207313
Synpcc7942_1251	cce_0208		probable o-sialoglycoprotein endopeptidase	0.00647007	-0.526939	0.0817869	0.0566428	-0.0450098	-0.273432	-0.209106	-0.0823887	-0.0695122	-0.0269285	0.0295181	-0.162692	-0.176691	-0.152998	-0.0184897	0.110111
Synpcc7942_1254	cce_4161		hypothetical protein	-0.069568	0.262382	-0.382292	-0.60277	-0.331436	0.0747377	-0.060772	0.256928	-0.230058	-0.734913	-0.72491	0.135238	0.0719004	0.285477	-0.214017	-0.729794
Synpcc7942_1261	cce_4304	tpi	triosephosphate isomerase	0.151043	0.0670943	-0.245872	-0.00575923	0.0759026	0.516254	0.226667	0.0363417	-0.168389	-0.0470667	0.0553095	0.465264	0.1264	-0.000324975	-0.213102	-0.263104
Synpcc7942_1290	cce_2496		SmtA metallothionein	-0.185817	-0.135129	0.533033	0.226841	0.625405	-0.196199	-0.797223	-0.814342	-0.748782	-0.251388	0.373308	-0.473353	-0.770579	-0.447345	-0.450981	0.208794
Synpcc7942_1295	cce_4601		hypothetical protein	-0.189051	-0.371016	0.132974	0.211813	0.179442	-0.272623	-0.414251	-0.363008	0.0934371	0.299937	0.357644	-0.381862	-0.370284	-0.340825	0.224359	0.455881
Synpcc7942_1301	cce_2137	recQ	ATP-dependent DNA helicase RecQ	-0.380838	-0.416366	0.138597	0.281304	0.199457	-0.354292	-0.454337	-0.321649	0.0586068	0.358136	0.211752	-0.395766	-0.407399	-0.315494	0.0828745	0.354288
Synpcc7942_1303				0.136701	0.0835608	-0.427448	-0.21668	-0.285389	0.191745	0.0865686	0.34367	-0.0862022	-0.348506	-0.228649	0.183485	0.40476	0.177745	-0.0702403	-0.313684
Synpcc7942_1304				0.0295167	0.0819278	-0.560083	-0.620804	-0.644572	0.21731	0.2248	0.288796	-0.234581	-0.782496	-0.393839	0.173991	0.167101	-0.0682614	-0.29312	-0.51497
Synpcc7942_1312	cce_1713		ATP-binding protein of ABC transporter	0.0975274	0.0771519	-0.114919	-0.225104	-0.38721	0.289488	0.206868	0.147123	-0.188481	-0.132911	-0.0224957	0.231352	0.150005	0.216053	-0.0667392	-0.285256
Synpcc7942_1330	cce_4127		hypothetical protein	0.0652634	-0.134808	-0.345407	-0.147938	-0.0684574	0.0309842	0.228085	-0.0288215	-0.151003	-0.110977	0.0817081	0.308398	-0.0627332	-0.0601135	-0.168149	-0.239989
Synpcc7942_1337	cce_2089		hypothetical protein	-0.223092	-0.386697	0.13147	0.208914	0.0713864	-0.367975	-0.205488	-0.266848	0.174435	0.238361	0.109338	-0.280965	-0.244281	-0.291323	0.213142	0.256409
Synpcc7942_1339	cce_4609		hypothetical protein	0.182028	0.0662086	-0.153805	-0.336881	-0.330814	0.13986	0.0663214	0.214669	0.0972134	-0.692192	-0.634268	-0.10351	0.538109	0.0597817	-0.213492	-0.469213
Synpcc7942_1343	cce_2224	ndhA	NADH dehydrogenase subunit 1	-0.0284444	-0.276136	-0.760645	-0.406805	-0.350204	-0.154684	0.0227644	0.136174	0.0885053	-0.266706	-0.177337	0.138684	0.0785285	0.0389502	-0.179278	-0.357185
Synpcc7942_1345	cce_2222	ndhG	NADH dehydrogenase subunit 6	0.0304758	-0.190994	-0.582181	-0.276707	-0.27131	-0.0286356	0.0158862	0.132493	-0.256562	-0.157544	-0.120914	0.133837	0.0512174	-0.00377669	-0.199983	-0.416405
Synpcc7942_1352	cce_2016		acetyl-coenzyme A synthetase	-0.192642	0.23913	0.0657022	-0.266028	-0.154058	0.0466205	0.0244764	0.121735	-0.100119	-0.101797	-0.433065	-0.0751938	0.0760004	0.109388	0.237245	-0.127128
Synpcc7942_1354				-0.36621	-0.466905	0.206832	0.411585	0.477864	-0.656043	-0.613171	-0.607141	0.0458083	0.512329	0.517907	-0.664685	-0.695182	-0.547804	0.0293621	0.510131
Synpcc7942_1363				-0.0284818	0.0356871	0.104916	-0.252222	-0.35258	-0.0138404	0.151202	-0.0347073	0.0296819	-0.416482	-0.510862	-0.201918	0.136416	-0.0428926	0.0377883	-0.150902
Synpcc7942_1365	cce_3023			-0.129451	-0.0678236	0.286874	-0.0445244	-0.169313	-0.290998	-0.283445	-0.0822292	0.255155	0.0856005	-0.149706	-0.130319	-0.125478	0.0135909	0.380312	0.204446
Synpcc7942_1368				0.105845	0.363416	0.327109	-0.100086	-0.349266	-0.0689717	0.0908851	0.294053	0.224515	-0.289506	-0.436632	-0.0733275	0.334202	0.335434	0.321021	-0.0532977
Synpcc7942_1371	cce_0544		metal ion transporter, MIT family	0.0207531	0.160109	0.65258	0.0632366	-0.21453	-0.12601	-0.0969784	0.0492129	0.395167	-0.129253	-0.195953	-0.145321	0.0308061	0.105048	0.379908	0.184791
Synpcc7942_1376	cce_2118			0.0871913	0.485139	0.34094	-0.264676	-0.33778	-0.000582278	0.0624641	0.340355	0.174444	-0.409116	-0.502984	-0.161406	0.350697	0.552211	0.29438	-0.166226
Synpcc7942_1382	cce_4176		hypothetical protein	0.109249	0.0386482	0.255995	0.200381	0.262263	-0.14414	-0.156879	-0.363662	0.280919	-0.0399264	0.0477282	-0.0654009	-0.241436	0.0677362	0.169942	0.198183
Synpcc7942_1390	cce_0365		protein kinase C inhibitor	0.0648279	-0.293603	-0.302855	-0.433325	-0.125997	0.289495	0.141696	-0.166126	-0.362119	-0.484483	-0.117073	0.0546334	0.213687	-0.0739805	-0.387135	-0.286559
Synpcc7942_1391	cce_4061	comM	competence protein ComM homolog	-0.386029	-0.518166	0.235938	0.240238	0.173758	-0.453482	-0.500155	-0.416067	0.000503572	0.368025	0.232663	-0.503388	-0.498404	-0.564603	0.0404943	0.290366
Synpcc7942_1396	cce_4462		hypothetical protein	-0.619304	-0.498248	0.0257849	0.212961	0.142545	-0.225815	-0.615225	-0.733296	-0.323438	0.103852	0.222128	-0.482627	-0.569713	-0.514363	-0.197984	0.209422
Synpcc7942_1397				-0.334952	-0.302445	0.757496	0.40654	0.0891382	-0.48164	-0.620028	-0.605318	0.392691	0.339784	0.0463526	-0.627595	-0.656709	-0.155667	1.05477	1.10253
Synpcc7942_1402				-0.451131	-0.712146	0.380384	0.210865	0.268627	-0.74286	-0.602905	-0.69361	0.0266266	0.323889	0.279909	-0.723048	-0.608334	-0.676281	0.178802	0.47528
Synpcc7942_1407	cce_2054	futB, hitB	iron(III) ABC transporter permease protein	-0.268944	-0.127209	-0.75917	-0.682977	-0.725978	-0.296311	-0.231128	-0.158555	0.396645	-0.41549	-0.773183	-0.38525	0.0377357	-0.0144383	-0.548422	-0.4817
Synpcc7942_1408	cce_2151		membrane-associated protein	0.062458	-0.0146534	0.00525817	-0.243318	-0.324145	-0.152891	0.0437383	-0.181724	0.22517	-0.313098	-0.378891	-0.00340147	-0.166341	-0.138869	-0.255304	-0.270132
Synpcc7942_1412	cce_0975		hypothetical protein	-0.591429	-0.694561	-0.130541	0.13938	-0.0195228	-0.610419	-0.658366	-0.515218	-0.326956	0.284088	0.131207	-0.648606	-0.559916	-0.642604	-0.259526	0.207156
Synpcc7942_1414	cce_0368		ATP-binding protein of ABC transporter	-0.0329162	0.245494	-0.146445	-0.313003	-0.312462	0.142252	0.0632833	0.0287551	-0.271627	-0.400736	-0.158896	-0.0815547	0.269965	0.0851425	-0.224199	-0.265433
Synpcc7942_1419	cce_4532	chlL	Light-independent protochlorophyllide reductase subunit L	-0.274739	-0.565894	0.0104251	0.488585	0.370455	-0.604738	-0.712074	-0.699389	-0.00267232	0.420986	0.4131	-0.552123	-0.688871	-0.592766	-0.103217	0.342258
Synpcc7942_1420	cce_4534	chlN	light-independent protochlorophyllide reductase subunit N	-0.28709	-0.48125	0.114457	0.547703	0.477364	-0.530485	-0.636605	-0.699453	0.0378306	0.466187	0.58883	-0.376929	-0.694557	-0.610031	-0.332831	0.274344
Synpcc7942_1424	cce_4279	ccmN	carbon dioxide concentrating mechanism protein CcmN	-0.189272	-0.123659	-0.165901	-0.78068	-0.681551	0.184812	-0.145974	0.210151	-0.20341	-0.357074	-0.840614	-0.0785314	0.1081	-0.246956	0.0934287	-0.543848
Synpcc7942_1426	cce_3166	rbcL	ribulose 1,5-bisphosphate carboxylase/oxygenase large subunit	0.295967	0.0860121	-0.883843	-0.345506	-0.448258	0.373178	0.541695	0.651733	-0.360327	-0.453189	-0.0327471	0.840843	0.295349	0.17245	0.143773	-0.162091
Synpcc7942_1427	cce_3164	rbcS	ribulose 1,5-bisphosphate carboxylase/oxygenase small subunit	-0.286285	0.0468562	-1.29697	-1.19095	-0.675973	0.892357	0.401911	0.338966	-0.909235	-0.4314	0.0889038	0.814032	0.0907147	-0.130359	-0.0839315	-0.613668
Synpcc7942_1431	cce_2171	rot	peptidyl-prolyl cis-trans isomerase (PPIase) (Rotamase)	-0.341919	-0.479912	-0.196397	0.0825425	0.265682	-0.310833	-0.492577	-0.251042	-0.868658	0.225432	0.434341	-0.164409	-0.476942	-0.412966	-0.147633	0.301404
Synpcc7942_1434	cce_1563		hypothetical protein	0.110269	0.450903	-0.200965	-0.240952	-0.122407	0.231964	0.146745	-0.0309042	-0.535877	-0.329194	-0.305093	-0.0141947	-0.214477	0.144024	-0.396583	-0.598528
Synpcc7942_1443	cce_1357		fructose-bisphosphate aldolase class II	0.0110553	-0.227472	-0.69819	0.0563505	0.104705	0.223236	0.17594	0.0269595	-0.548364	0.0455951	0.44708	0.510059	-0.024775	-0.231097	-0.370118	-0.00424183
Synpcc7942_1445				0.0139072	-0.0868477	0.39145	0.382771	0.225185	-0.507469	-0.311572	-0.431014	0.246581	0.260069	0.239984	-0.280113	-0.375626	-0.0974178	0.312988	0.375335
Synpcc7942_1446				-0.535038	-0.574589	0.138146	0.0543157	-0.138083	-0.76611	-0.697615	-0.525781	-0.154934	0.017531	-0.0746033	-0.716758	-0.611809	-0.511128	0.0593987	0.231818
Synpcc7942_1447	cce_2257	icfA	carbonic anhydrase	0.220566	0.258467	-0.249268	-0.150718	-0.253823	0.208381	0.156527	0.302896	0.00587748	-0.220953	-0.316278	0.19888	0.145406	0.178177	-0.0707541	-0.235209
Synpcc7942_1455	cce_1584	fabH	3-oxoacyl-[acyl-carrier-protein] synthase III	0.126154	0.162412	-0.256745	0.0197484	0.156024	0.37191	0.432109	0.0206361	-0.116203	-0.0898213	0.094176	0.312889	-0.01547	-0.0299583	-0.0955924	-0.133564
Synpcc7942_1460	cce_3383		hypothetical protein	-0.451556	-0.241158	0.146611	-0.184851	-0.0677903	-0.361129	-0.575136	-0.369807	-0.115408	0.0304165	-0.12987	-0.483316	-0.440729	-0.37794	-0.0363301	-0.032237
Synpcc7942_1463	cce_2287	somB	probable porin; major outer membrane protein	-0.394189	-0.145614	-0.757683	-1.16621	-0.512205	-0.155888	0.045487	-0.0256644	0.0273638	-0.923864	-0.583424	-0.324426	0.3794	0.312388	-0.349241	-0.775798
Synpcc7942_1464	cce_2287	somA	probable porin; major outer membrane protein	0.320121	0.49884	0.0749885	-0.614157	-0.0606758	0.17924	0.445578	-0.215887	-0.365402	-1.43539	-0.200778	0.109134	0.349934	0.909305	-0.18117	-0.492209
Synpcc7942_1475	cce_2939	sbtA	sodium-dependent bicarbonate transporter	0.359666	0.347842	0.26175	-0.350707	-0.792174	-0.10692	0.256874	0.203205	0.331834	-0.781303	-0.879286	-0.128631	-0.126846	0.285141	0.312167	-0.291957
Synpcc7942_1482	cce_3210		hypothetical protein	0.0622707	-0.11244	-0.269047	-0.168742	0.0437577	0.143303	0.177379	-0.0103938	-0.227676	0.0337029	0.126434	0.329802	0.131623	-0.0287107	0.0179516	-0.0902116
Synpcc7942_1485	cce_2401		hypothetical protein	-0.0429325	-0.0808809	-0.584372	-0.330928	-0.258612	0.176252	-0.038093	0.133835	-0.0679877	-0.206504	-0.175608	0.131523	0.0927531	-0.0382214	-0.156463	-0.240732
Synpcc7942_1486	cce_0746		hypothetical protein	-0.172639	-0.191639	-0.687782	-0.435197	-0.366522	0.0712392	-0.0983246	0.0962441	-0.37114	-0.356717	-0.236965	0.0568409	-0.186129	-0.195572	-0.295067	-0.372839
Synpcc7942_1497	cce_3735		hypothetical protein	0.0943643	-0.149466	-0.124377	0.321182	0.275534	-0.239203	-0.195583	-0.192344	-0.282518	0.218498	0.167424	-0.108751	-0.250256	-0.164032	-0.498691	0.0199341
Synpcc7942_1499	cce_1607	petF	ferredoxin, petF protein	-0.466416	-0.418074	0.0297711	0.695226	0.76389	-0.0471581	-0.638289	-0.667168	-0.890899	0.621054	0.731833	-0.172102	-0.921209	-0.651886	-0.117233	0.260489
Synpcc7942_1500	cce_2133	prmA	probable methyltransferase	0.0701733	-0.0153941	-0.226918	0.26962	0.316245	0.182294	0.0362646	-0.100186	-0.261667	0.208588	0.284911	-0.0376845	-0.0267327	-0.0943014	-0.278105	-0.00781867
Synpcc7942_1504				-0.241738	-0.216538	0.285472	0.315132	0.115888	-0.360145	-0.369056	-0.334031	0.098975	0.209992	0.311529	-0.388154	-0.427505	-0.198263	0.0773848	0.244916
Synpcc7942_1506	cce_0541		hypothetical protein	-0.823343	-0.703449	0.170803	-0.107918	-0.192109	-0.826935	-0.821413	-0.600837	-0.0164072	0.236462	0.0537053	-0.770016	-0.82908	-0.726154	0.456633	0.337645
Synpcc7942_1508				0.327117	0.107413	0.0849873	-0.221655	-0.343114	0.0200644	0.14367	0.25724	0.219692	-0.597775	-0.379602	0.0500055	0.507683	0.343424	0.0270656	-0.140083
Synpcc7942_1512	cce_2779	zds	zeta-carotene desaturase	0.0648597	-0.00516655	-0.233438	-0.0539543	-0.0474504	0.362107	0.134514	0.230691	-0.0529866	-0.0386119	-0.0118924	0.358254	0.134392	0.107473	-0.116767	-0.116842
Synpcc7942_1513	cce_2124	dxr	1-deoxy-d-xylulose 5-phosphate reductoisomerase	0.0587135	0.117241	-0.453006	-0.522495	-0.332162	0.219195	0.237375	0.248366	-0.161796	-0.264081	-0.250326	0.27757	0.145159	-0.122304	-0.131468	-0.299507
Synpcc7942_1523	cce_3838	rpoC1	RNA polymerase gamma-subunit	-0.211692	-0.359557	0.00661852	0.281549	0.00622153	-0.546742	-0.325608	-0.362945	-0.165092	0.131662	0.0402099	-0.440619	-0.358782	-0.177155	0.00994409	0.173647
Synpcc7942_1524	cce_3487	rpoC2	RNA polymerase beta prime subunit	-0.229872	-0.448643	0.046383	0.235862	-0.0245994	-0.284769	-0.256997	-0.127439	-0.187504	0.219233	0.167247	-0.209894	-0.162544	-0.332893	0.062729	0.249801
Synpcc7942_1534				0.167267	-0.0198916	-0.152621	-0.206509	-0.38877	-0.499267	0.0137348	-0.0930565	0.27738	-0.645426	-0.471266	-0.440168	0.111583	0.058179	-0.210565	-0.354714
Synpcc7942_1539	cce_1787		hypothetical protein	-0.464537	-0.0767855	-1.24891	-0.580759	-0.662969	-0.664193	0.471588	-0.411644	-0.0391473	-1.22845	-0.906086	-0.903616	1.32083	0.920864	-1.58941	-0.667399
Synpcc7942_1540	cce_1786		hypothetical protein	-0.688933	-0.35612	-2.10743	-0.937878	-0.961805	-0.6141	-0.0235343	-0.347182	0.041957	-1.26483	-0.985661	-0.829356	1.49322	1.02922	-1.86438	-0.922555
Synpcc7942_1541	cce_3031	isiB	flavodoxin	-0.532735	0.0129498	-1.97871	-0.839986	-0.587288	-0.512826	0.337442	-0.138857	-0.0203327	-0.867694	-0.583997	-0.592196	1.57811	1.14832	-1.83898	-0.702229
Synpcc7942_1548				0.470536	0.158425	-0.360089	-0.397639	-0.643839	-0.0668765	0.347374	0.85184	-0.16874	-0.56245	-0.614878	-0.0949104	0.482054	0.467957	-0.202506	-0.374771
Synpcc7942_1552	cce_2120	ilvC	ketol-acid reductoisomerase	0.108792	-0.11657	-0.199072	-0.123482	0.017392	0.316483	0.244236	0.0155514	-0.274186	-0.1177	0.124938	0.464437	0.0207129	0.0361822	-0.23493	-0.287743
Synpcc7942_1556				-0.757328	-0.824765	0.24123	0.663866	0.707187	-0.729176	-0.834678	-0.873915	-0.259173	0.73852	0.713883	-0.710849	-0.89841	-0.757907	-0.328494	0.482627
Synpcc7942_1557	cce_0644	rpoD6	group 2 RNA polymerase sigma factor	-0.959452	-0.278044	1.26223	-0.0299593	-0.144785	-0.743876	-0.947555	-0.677241	0.753484	0.122701	-0.465491	-0.81104	-0.828287	-0.211251	1.42194	0.557717
Synpcc7942_1561				0.306366	-0.162937	0.325295	0.266534	0.05014	-0.505716	-0.327009	-0.506755	0.226084	-0.231384	-0.0945238	-0.417136	-0.400996	-0.188112	-0.0230479	0.0897399
Synpcc7942_1565	cce_0541		hypothetical protein	0.0524496	0.0496879	-0.247234	-0.141799	-0.12551	0.308194	0.323371	0.243291	-0.142318	-0.0591075	-0.062188	0.4472	0.1769	0.120766	-0.132913	-0.201051
Synpcc7942_1566	cce_2170	ppk	polyphosphate kinase	-0.088623	-0.213956	-0.24585	-0.0154178	0.149318	0.3244	-0.0274406	-0.0985855	-0.186885	0.0711216	0.186006	0.0349503	0.263025	-0.0730545	-0.314236	-0.000333438
Synpcc7942_1571				-0.25863	-0.063807	0.257052	0.160189	0.101375	-0.267957	-0.302828	-0.261758	0.216631	0.085571	-0.0257936	-0.333919	-0.29804	-0.10346	-0.0545932	0.117566
Synpcc7942_1572	cce_4112		dehydrogenase subunit-like protein	-0.938642	-0.912396	0.468654	0.55633	0.353	-1.18508	-0.919847	-0.865507	0.0408685	0.729483	0.530205	-0.986794	-0.908464	-0.894902	0.299584	0.821694
Synpcc7942_1573	cce_0222		3-oxoacyl-[acyl-carrier protein] reductase	-1.10048	-1.13435	0.513267	0.702336	0.403749	-1.42907	-1.2075	-1.11968	0.133033	0.722717	0.461221	-1.42765	-1.17518	-1.08956	0.159824	0.848653
Synpcc7942_1574				-0.613666	-0.543514	0.55507	0.563728	0.395405	-0.865031	-0.791498	-0.75384	0.041892	0.836865	0.534183	-0.751829	-0.740671	-0.644509	0.145611	0.576225
Synpcc7942_1575	cce_3194	malQ	MalQ (glycogen debranching enzyme-related protein)	-0.171242	-0.320918	0.271766	0.256659	0.225986	-0.215221	-0.377171	-0.45863	-0.10377	0.359192	0.243492	-0.388732	-0.36227	-0.308531	0.00729139	0.364538
Synpcc7942_1577	cce_3576	argS	arginyl-tRNA-synthetase	0.0699268	0.118197	-0.12265	-0.0575816	0.0523948	0.606563	0.211918	0.0498436	-0.0167985	-0.153143	0.125353	0.551071	0.0576639	-0.0750933	-0.266205	-0.259735
Synpcc7942_1582	cce_4596		thiophen and furan oxidation protein	-0.0188173	-0.352612	0.477804	0.268919	-0.0972592	-0.50581	-0.27659	-0.33607	0.389818	0.0425758	-0.24665	-0.473105	-0.422925	-0.146035	0.96808	0.82423
Synpcc7942_1587				-0.393623	0.0317975	0.40867	-0.304829	-0.743717	-0.376907	-0.454822	-0.252001	0.113672	-0.0769769	-0.588803	-0.491761	-0.470865	0.0697991	0.355102	-0.0127403
Synpcc7942_1603	cce_2988	ampC, penP	beta-lactamase	0.0893189	0.0572262	-0.168391	-0.441073	-0.589881	-0.0132759	0.184605	0.286949	-0.0504337	-0.653885	-0.309161	0.206182	0.184877	0.0297782	-0.113642	-0.281751
Synpcc7942_1604	cce_3210		hypothetical protein	0.159718	0.298854	0.229499	-0.156143	-0.164043	0.304446	0.190287	0.173178	-0.0127456	-0.250154	-0.313876	0.036413	0.324948	0.0728992	0.035071	-0.201656
Synpcc7942_1606	cce_2472		hypothetical protein	-0.0466229	-0.034184	-0.342173	-0.452473	-0.259434	-0.274182	0.101267	-0.225496	-0.220537	-0.617404	-0.318774	-0.226599	0.672513	0.179152	-0.446113	-0.536977
Synpcc7942_1608	cce_2253	manC	mannose-1-phosphate guanylyltransferase	0.156903	0.0327812	-0.0825712	-0.219403	-0.0515006	0.0684077	0.199112	0.175568	0.125502	-0.28578	-0.143095	0.124541	0.358651	0.190875	-0.164386	-0.172657
Synpcc7942_1610	cce_0841	pntB	pyridine nucleotide transhydrogenase beta subunit	-0.956386	-0.943321	0.136177	0.628441	0.640762	-1.01192	-0.873541	-0.818227	-0.393945	0.974649	0.65568	-0.94603	-0.839319	-0.988794	-0.218575	0.475939
Synpcc7942_1611	cce_0842	pntA	NAD(P) transhydrogenase subunit alpha	-1.38412	-1.44207	0.221224	1.20432	1.14383	-1.54458	-1.4306	-1.43841	-0.327656	1.22707	1.03002	-1.35057	-1.44916	-1.40099	-0.118947	0.96197
Synpcc7942_1612	cce_0843	pntA	pyridine nucleotide transhydrogenase alpha subunit	-1.39445	-1.44888	0.29911	1.13207	1.03656	-1.36642	-1.41819	-1.42664	-0.272943	1.39933	1.27214	-1.21505	-1.43685	-1.43481	-0.12136	1.15723
Synpcc7942_1619	cce_1773		hypothetical protein	-0.184022	-0.239427	-0.429727	-0.184678	-0.082629	0.367731	0.109688	0.19454	-0.426308	-0.0484166	0.180704	0.302781	0.101501	-0.28027	-0.224875	-0.131575
Synpcc7942_1621	cce_1282		similar to Fe-S oxidoreductase	-0.456951	-0.314432	-0.0931598	-0.692062	-1.06355	-0.321042	-0.497431	0.0673198	0.372052	-0.811779	-0.959956	-0.315574	0.0490584	0.051229	0.405937	-0.305039
Synpcc7942_1628	cce_2198		hypothetical protein	0.100019	-0.0337209	-0.695542	-0.557747	-0.548936	0.133024	0.355281	0.0630531	0.0135237	-0.790794	-0.428954	0.0924111	0.19172	0.0931732	-0.420367	-0.535788
Synpcc7942_1633				-0.0430471	0.208177	0.106631	-0.348001	-0.493295	-0.178687	-0.171499	-0.37217	0.00608885	-0.862335	-0.69666	-0.458122	-0.441838	-0.14855	-0.0588358	-0.441087
Synpcc7942_1635	cce_2287		probable porin; major outer membrane protein	0.227887	0.243223	0.752133	-0.379021	-0.180681	-0.185374	-0.377887	-0.244055	0.632966	-0.702175	-0.862539	-0.315058	-0.455049	0.127946	0.636756	-0.0879933
Synpcc7942_1636	cce_1377	dcoH	pterin-4a-carbinolamine dehydratase	-0.319568	-0.611183	0.254899	0.162185	0.269495	-0.68818	-0.644	-0.438212	-0.0487288	0.0601441	-0.0160923	-0.684501	-0.61242	-0.574259	0.214367	0.266596
Synpcc7942_1637				0.520234	0.242489	0.290665	-0.0266889	0.0207477	-0.0911347	0.0234541	-0.117041	0.875299	-0.530482	-0.535509	-0.12921	-0.0107443	0.377936	0.00681122	-0.31026
Synpcc7942_1638	cce_2199		hypothetical protein	-0.438532	-0.330616	-0.971883	-0.38796	0.0934937	0.305691	-0.173274	-0.387037	-0.608718	-0.182459	-0.0144375	0.0696469	-0.20109	-0.186041	-0.471129	-0.413154
Synpcc7942_1639	cce_0342		ABC transporter ATP-binding protein	0.158682	0.197329	0.178853	0.251081	0.423041	0.390822	0.0946934	-0.105684	-0.100769	0.27495	0.210047	0.307208	0.0196937	-0.173608	-0.139575	-0.0509787
Synpcc7942_1641				-0.122956	0.0437546	0.127461	-0.339934	-0.307491	-0.0794935	0.136743	0.0597987	0.261231	-0.185492	-0.290853	-0.0505108	0.178249	0.102478	0.238821	-0.0857973
Synpcc7942_1644	cce_1567		hypothetical protein	-0.315917	-0.229021	0.0239163	-0.0153036	0.0245515	-0.270533	-0.242179	-0.249921	-0.0919136	0.268868	0.264695	-0.260524	-0.312233	-0.198434	0.200602	0.281242
Synpcc7942_1646				-0.802746	-0.857464	0.21101	0.206109	0.0186756	-0.963492	-0.841004	-0.793905	-0.301819	0.320617	0.2783	-0.908424	-0.905461	-0.884459	0.0272893	0.425827
Synpcc7942_1653	cce_1310	gldA	glycerol dehydrogenase	-0.307778	-0.280059	0.133981	0.290051	0.279397	-0.338681	-0.353286	-0.64559	-0.0130951	0.370296	0.397467	-0.567172	-0.543359	-0.543793	-0.112317	0.263133
Synpcc7942_1654	cce_0961			-0.0953199	-0.207886	0.706847	0.362768	0.419506	-0.38129	-0.482228	-0.471473	0.14309	0.388877	0.211661	-0.350069	-0.599975	-0.242455	0.15029	0.418382
Synpcc7942_1655				-0.0497526	-0.150335	0.776756	0.494984	0.27283	-0.864662	-0.578311	-0.663803	0.366269	0.320593	-0.119514	-0.658941	-0.698088	-0.396891	0.3164	0.51514
Synpcc7942_1656				-0.514467	-0.321073	0.704335	0.308289	0.0980373	-0.820268	-0.686587	-0.739396	0.104292	0.37889	-0.134229	-0.90254	-0.819895	-0.675548	0.170713	0.433767
Synpcc7942_1661	cce_1678		hypothetical protein	-2.25496	-2.36817	-1.70675	1.12468	0.277385	-2.43233	-2.40803	-2.38184	-1.89954	1.79792	1.0146	-2.43233	-2.42169	-2.38184	-1.40533	1.33179
Synpcc7942_1664				-0.0109235	-0.0697382	-0.327748	-0.319952	-0.161002	0.368793	0.0148452	0.543459	-0.523051	-0.424964	-0.0554994	0.548419	0.267865	-0.0690701	-0.234814	-0.264477
Synpcc7942_1668	cce_3892	kdpA	potassium-transporting ATPase A chain	-0.686343	-0.810128	0.362908	0.121304	0.144075	-0.872053	-0.70659	-0.49258	0.100546	0.427752	0.20954	-0.856244	-0.632068	-0.74984	0.330887	0.499699
Synpcc7942_1669	cce_3891	kdpB	potassium-transporting ATPase B chain	-0.401564	-0.63159	0.387749	0.369277	0.292779	-0.726721	-0.711733	-0.64709	0.205974	0.520991	0.462241	-0.518301	-0.659065	-0.587955	0.488198	0.822733
Synpcc7942_1670				-0.22731	-0.377252	0.236736	0.210895	0.126681	-0.489871	-0.412136	-0.418143	0.211366	0.35213	0.260522	-0.432006	-0.463028	-0.341471	0.400387	0.481495
Synpcc7942_1671	cce_3887	kdpC	potassium-transporting ATPase C chain	-0.309946	-0.542432	0.230587	0.115031	-0.0328129	-0.550574	-0.530064	-0.403402	0.221902	0.337495	0.164327	-0.453402	-0.380399	-0.358801	0.219726	0.285902
Synpcc7942_1672	cce_3005	vanY	putative carboxypeptidase	0.210415	0.728324	0.296736	0.258325	0.0681782	0.208798	-0.117424	0.0523659	0.314637	-0.147064	-0.198444	0.130514	0.0223373	0.775967	0.43116	0.0478645
Synpcc7942_1674	cce_1563			-0.388455	-0.180404	-0.830525	-0.68378	-0.352708	0.176598	0.0460797	0.284175	-0.684169	-0.207021	-0.206843	0.164963	0.0172656	-0.171562	-0.0727169	-0.374452
Synpcc7942_1679	cce_1599	psb28, psb13	photosystem II Psb28 protein	-0.601895	-0.337424	-1.03738	-0.573646	-0.52643	0.0921181	-0.144567	-0.240295	-0.614564	-0.0974292	-0.0715038	0.0240091	-0.33006	-0.491939	-0.708684	-0.502733
Synpcc7942_1696	cce_2769		hypothetical protein	0.0960623	-0.122289	0.2304	0.611133	0.586781	-0.366015	-0.205674	-0.0435439	-0.0518724	0.432137	0.395487	-0.201835	-0.119267	-0.0756032	0.0772544	0.471218
Synpcc7942_1701	cce_4179		hypothetical protein	-0.308305	-0.221907	0.00304042	0.158677	0.0530109	-0.195176	-0.252102	-0.204229	-0.207577	0.314883	0.26291	-0.128545	-0.293501	-0.294423	0.341897	0.343159
Synpcc7942_1706	cce_3393		hypothetical protein	0.0210777	-0.00136386	0.0843148	-0.239348	-0.376025	-0.000690516	0.0771165	0.0343864	0.198744	-0.436347	-0.217882	-0.099704	0.2454	0.163034	0.0136917	-0.177326
Synpcc7942_1707	cce_4197		cell division protein Ftn6 hypothetical protein	0.113161	0.432242	-0.133534	-0.183965	-0.0157057	0.267552	0.3247	0.269428	0.12479	-0.403166	-0.378672	0.183223	0.337275	0.0780136	0.0383717	-0.166056
Synpcc7942_1716	cce_2032		hypothetical protein	-0.151062	-0.205112	0.299415	0.115909	-0.0318876	-0.225003	-0.0448291	-0.267283	0.0475377	0.0394077	0.11738	-0.0941356	-0.394692	-0.0463624	0.203785	0.259188
Synpcc7942_1724				-0.309659	-0.287758	0.126623	-0.155233	-0.22719	-0.210468	-0.095694	-0.169614	0.179919	-0.0343221	-0.179699	-0.102174	-0.250801	-0.144018	0.339588	0.149892
Synpcc7942_1728				-0.155607	-0.0119485	0.287451	-0.0214881	-0.000714243	-0.0788163	-0.0885329	-0.0440128	0.370587	0.134458	-0.000678412	-0.293408	-0.0956234	-0.101732	0.257617	0.161574
Synpcc7942_1735	cce_0685		ABC transporter subunit	-0.602345	-0.403274	-0.552261	-0.669252	-0.517198	-0.413741	-0.307887	-0.193021	-0.30395	-0.273236	-0.247591	-0.349239	-0.0185718	-0.145774	-0.101088	-0.287369
Synpcc7942_1742	cce_3612	gap2	NAD(P)-dependent glyceraldehyde-3-phosphate dehydrogenase	-0.0851371	-0.0534307	-1.10873	-0.849146	-0.521648	0.464015	0.43717	0.0379132	-0.130311	-0.3511	-0.0295673	0.424596	0.232251	0.0510326	-0.247286	-0.896422
Synpcc7942_1757				-1.64072	-1.27311	0.567463	0.451251	0.84462	-0.962478	-1.44704	-1.40801	-0.602565	0.966467	0.969471	-1.16448	-1.39086	-1.35574	0.0493961	0.382712
Synpcc7942_1758	cce_2727		hypothetical protein	-0.209413	-0.299121	-0.0572278	0.153795	0.165578	-0.0644523	-0.122516	-0.191944	-0.224128	0.1861	0.322937	0.00336952	-0.144332	-0.0885822	-0.0184497	0.110691
Synpcc7942_1760	cce_0036	ald	alanine dehydrogenase	0.278376	0.394836	0.0525154	-0.0868045	-0.0452031	0.0898459	0.306288	0.175675	0.225963	-0.369008	-0.241153	0.114656	0.460377	0.490078	0.129464	-0.126592
Synpcc7942_1768				-0.29041	-0.340577	0.138935	0.344178	0.292697	-0.257525	-0.470779	-0.392406	-0.190547	0.430336	0.379107	-0.385547	-0.442483	-0.429838	0.173194	0.488746
Synpcc7942_1772	cce_3392	rps16	30S ribosomal protein S16	-0.225969	-0.451377	-0.625114	-0.111471	-0.355062	0.0383313	-0.357024	-0.354457	-0.266726	-0.179988	0.242984	-0.0551644	-0.280877	-0.289823	-0.427784	-0.0782008
Synpcc7942_1776				-0.288804	-0.515397	0.103855	0.419724	0.267595	-0.437918	-0.673029	-0.699451	-0.177791	0.334179	0.306391	-0.559496	-0.706579	-0.64422	-0.336021	0.300484
Synpcc7942_1777				-0.316665	-0.314424	0.156057	0.416522	0.360229	-0.451986	-0.260554	-0.427255	-0.206679	0.337436	0.371788	-0.359828	-0.392942	-0.296577	-0.163939	0.255727
Synpcc7942_1782	cce_2446	thrC	threonine synthase	-0.310366	-0.236634	-0.0315835	-0.226612	-0.0554076	0.149546	-0.224745	-0.249489	-0.708555	-0.0200454	-0.0378881	-0.0934728	-0.238814	-0.167159	-0.126084	-0.113681
Synpcc7942_1783	cce_3824		hypothetical protein	-0.267794	-0.293352	-0.117625	-0.00917389	0.12977	-0.137929	-0.248632	-0.321676	-0.101629	0.199182	0.271142	-0.137077	-0.273413	-0.244992	-0.104774	0.152419
Synpcc7942_1784	cce_3586	sigF2	group3 RNA polymerase sigma factor SigF2	-1.31331	-1.31985	0.513741	0.650033	0.578573	-1.38416	-1.29215	-1.23755	-0.333361	1.06902	0.719588	-1.36548	-1.31134	-1.32002	0.10581	0.965015
Synpcc7942_1788	cce_1156		hypothetical protein	0.0918521	0.108457	0.212324	-0.284001	-0.298986	-0.164471	0.0767151	0.115089	0.140414	-0.221518	-0.48381	-0.213575	0.254897	0.319849	0.398818	0.0323862
Synpcc7942_1797				-0.108028	-0.00703026	-0.294734	-0.471674	-0.152732	-0.0899291	-0.0600153	0.344215	0.424577	-0.643672	-0.374545	-0.197652	0.68106	0.282897	-0.109804	-0.317704
Synpcc7942_1798				-0.17498	-0.0876536	0.55777	-0.00519458	-0.0545438	-0.190418	-0.216509	-0.324118	0.459898	-0.149792	-0.0700379	-0.106749	-0.249314	-0.124827	0.443623	0.207695
Synpcc7942_1804				-0.704845	-0.44317	0.444493	-0.0179052	0.199776	0.0293233	-0.589743	-0.485897	0.129234	0.248845	0.28094	-0.155467	-0.605443	-0.642378	0.374258	0.280307
Synpcc7942_1812				0.0908749	0.389645	0.210795	-0.327233	-0.288792	-0.173981	-0.157323	-0.0675113	0.197966	-0.513909	-0.560449	-0.35098	0.0671375	0.16245	0.0372359	-0.333012
Synpcc7942_1817	cce_0446	ltnA	two-component response regulator (CheY subfamily)	0.130289	0.169743	0.162077	-0.383881	-0.445712	0.0566912	0.0976676	-0.0106983	0.443636	-0.646705	-0.594989	-0.163569	0.161998	0.385829	0.00928188	-0.354506
Synpcc7942_1818	cce_3427		hypothetical protein	-0.0374273	0.253709	0.277559	-0.277797	-0.638278	0.061268	0.1883	-0.0855064	0.39718	-0.832856	-0.840227	-0.155097	0.610709	0.452495	0.212932	-0.358637
Synpcc7942_1822				-0.344884	-0.251493	-0.395397	-0.376583	-0.345484	0.0365082	-0.139652	0.0260365	-0.694766	-0.245029	-0.0878983	-0.202909	0.187079	-0.188822	-0.201502	-0.261885
Synpcc7942_1824	cce_4166		hypothetical protein	-0.540155	-0.433788	-0.186003	-0.154486	-0.113171	-0.0999252	-0.48319	-0.258163	-0.452319	0.0254893	0.133064	-0.178295	-0.360266	-0.219696	0.0835489	0.0329156
Synpcc7942_1827				-0.228933	-0.223028	0.281325	-0.567238	-0.57699	-0.244405	-0.210013	-0.100226	0.099538	-0.213811	-0.716092	-0.271096	-0.0950826	-0.000378828	0.174863	-0.166836
Synpcc7942_1828	cce_2206		hypothetical protein	0.00934471	0.460284	0.432099	-0.0690458	0.0742537	-0.0694788	0.00524705	-0.0671594	0.237264	-0.164806	-0.381843	-0.0921611	0.00864718	0.217643	0.154992	-0.202481
Synpcc7942_1830	cce_3988	trxA	thioredoxin	-0.831832	-0.625624	-0.000959855	0.0704287	-0.0100165	-0.164334	-0.603526	-0.738572	-0.344307	0.275772	0.395966	-0.448084	-0.665598	-0.838317	-0.12217	0.243187
#NAME?	cce_3209	guaB, gnaB	inosine-5	Synpcc7942_1831	0.366772	0.583354	0.0513459	0.00204493	0.188286	0.209276	0.27515	0.214634	-0.147572	-0.309259	-0.0820075	0.0250874	0.195482	0.308081	-0.37738	-0.4548
Synpcc7942_1832	cce_0494		hypothetical protein	-0.193481	-0.0701577	-0.347838	-1.20772	-0.785237	0.289975	0.132302	0.190901	-0.536583	-0.98373	-1.01555	0.0560863	0.360493	0.0722754	-0.167565	-1.06613
Synpcc7942_1833	cce_1550		hypothetical protein	0.143263	0.161386	-0.147773	-0.0550979	-0.0709323	0.0420839	0.0123401	0.337973	-0.114212	-0.170708	-0.121859	0.0910729	-0.0207223	0.0332819	-0.384669	-0.268171
Synpcc7942_1834				0.132756	0.159773	-0.190682	-0.300413	-0.205537	0.36413	0.253185	0.390952	-0.0235945	-0.313745	-0.19911	0.289159	0.324504	-0.0444251	-0.0100031	-0.293446
Synpcc7942_1836	cce_4730		hypothetical protein	-0.222135	-0.0873646	-0.411204	-0.47666	-0.464632	0.0423766	-0.018047	0.108716	-0.320246	-0.402426	-0.18969	-0.0374947	-0.0451175	-0.0238218	-0.10606	-0.262168
Synpcc7942_1838	cce_1954	chlB	light-independent protochlorophyllide reductase subunit B	-0.868643	-0.878431	0.157808	0.72592	0.624838	-0.483058	-0.951591	-0.889639	-0.299641	0.698742	0.536218	-0.317816	-0.865173	-0.871962	-0.235186	0.461472
Synpcc7942_1849	cce_1873	rpoD5, sigC	group2 RNA polymerase sigma factor	-2.07378	-2.09678	0.761381	0.836478	0.822039	-1.93363	-2.12033	-2.14651	-0.125171	1.18159	0.867393	-1.92116	-2.11183	-2.0414	0.242699	1.2226
Synpcc7942_1862				0.136573	-0.335827	-0.541024	-0.622536	-0.781069	-0.27202	-0.205865	-0.169479	-0.336817	-0.795261	-0.417427	-0.133182	0.0386118	0.0395537	-0.406784	-0.598439
Synpcc7942_1869	cce_3840		probable cation efflux system protein	0.231188	0.102839	0.134059	-0.000234794	-0.0102407	-0.0658262	0.353309	0.363981	0.273233	-0.14073	0.081653	0.103352	0.608429	0.573722	0.119683	0.107454
Synpcc7942_1871				-0.0728886	-0.45437	0.255778	0.431748	0.419711	-0.529384	-0.387126	-0.678553	0.229434	0.186328	0.298684	-0.307645	-0.453361	-0.118541	0.241138	0.412489
Synpcc7942_1876				-0.343741	-0.195101	0.215905	-1.04242	-0.855555	0.0706693	-0.0380692	-0.0764064	-0.23613	-0.509734	-0.779515	-0.149909	0.16077	-0.164645	-0.0639931	-0.604855
Synpcc7942_1882	cce_2625	psbU	photosystem II 12 kD extrinsic protein (psbU)	-0.500401	-0.351309	-1.3733	-2.09143	-1.2911	0.236589	0.123126	0.121457	-0.609925	-0.487155	-0.624154	0.0358354	-0.00473859	-0.585411	-0.223523	-0.977776
Synpcc7942_1889	cce_1752		hypothetical protein	0.280695	0.294775	-0.0258549	-0.86243	-0.810066	-0.652091	0.0326008	0.301347	0.241881	-1.19841	-1.12173	-0.751393	0.321945	0.427154	0.272316	-0.365299
Synpcc7942_1893	cce_3417	natA	conserved component of ABC transporter for natural amino acids	-0.370821	-0.301419	0.205059	0.143383	0.189163	-0.131592	-0.485754	-0.494231	0.0728526	0.170024	0.301752	-0.367822	-0.395079	-0.275628	0.0303607	0.318087
Synpcc7942_1895				-0.0747283	-0.144442	0.416808	-0.324883	-0.551899	-0.225324	-0.295116	-0.0942736	0.220617	-0.332014	-0.537498	-0.187131	-0.135122	0.0396388	0.379255	0.0928123
Synpcc7942_1906	cce_2194		hypothetical protein	0.20663	0.145171	-0.202492	-0.259396	-0.295174	-0.112549	0.121699	0.146136	-0.164351	-0.469143	-0.36558	-0.0291428	0.0757439	0.154161	-0.120042	-0.322381
Synpcc7942_1907	cce_2967	acsF, ycf59	aerobic Mg-protoporphyrin IX monomethylester cyclase	-0.306916	-0.114185	-0.365568	-0.730497	-0.705168	0.00135352	-0.00562619	0.0102584	-0.113531	-0.317034	-0.485812	0.050148	-0.00671639	-0.20777	-0.0455597	-0.29723
Synpcc7942_1908	cce_2371		hypothetical protein	0.0363525	-0.245611	-0.416864	-0.524887	-0.627539	0.0352673	0.00262744	0.0909134	-0.233464	-0.390595	-0.271718	0.121869	-0.00879421	-0.145658	-0.420593	-0.346016
Synpcc7942_1913	cce_4274			-0.0577545	0.245751	-0.0987893	-0.474066	-0.522098	-0.297563	-0.131492	-0.130778	0.120323	-0.746554	-0.678931	-0.429576	-0.0818598	0.0262487	-0.160941	-0.523031
Synpcc7942_1914	cce_2250		hypothetical protein	-0.513795	-0.204699	0.316062	0.249283	0.117536	-0.499594	-0.663784	-0.509253	0.0398466	0.221581	0.0792523	-0.645078	-0.578546	-0.378041	-0.0284894	0.157214
Synpcc7942_1915	cce_3372	aroH	chorismate mutase	-0.205843	-0.0792663	-0.337792	-0.263252	-0.247763	0.285382	0.0262465	-0.159097	-0.41898	-0.172726	-0.140272	-0.0241291	-0.221425	-0.260654	-0.329243	-0.38197
Synpcc7942_1916	cce_3371	sppA	protease IV	-0.0731394	0.00433365	-0.181297	-0.300531	-0.34941	0.0614824	0.213652	0.223425	0.149717	-0.221918	-0.260611	0.177844	0.270589	-0.00781422	0.156538	-0.139503
Synpcc7942_1920	cce_4237	leuS	leucyl-tRNA synthetase	-0.0851812	-0.219815	-0.350409	-0.0701379	-0.0737269	0.392708	-0.0736314	-0.0847414	-0.215268	-0.11839	-0.00446724	0.318155	-0.0235286	-0.1663	-0.292756	-0.291206
Synpcc7942_1923	cce_4142	sigG	group3 RNA polymerase ECF-type sigma factor SigG	-0.210523	-0.222239	-0.215449	-0.561581	-0.390694	-0.123189	0.0842851	-0.099628	-0.228875	-0.412716	-0.312734	-0.0424974	0.120898	0.140198	-0.0303995	-0.395544
Synpcc7942_1932	cce_3288		hypothetical protein	0.119686	0.0109263	-0.331647	-0.22425	-0.348379	0.221398	0.184761	0.28846	-0.317361	-0.328105	-0.352764	0.0715668	0.324213	-0.00127794	-0.202852	-0.230599
Synpcc7942_1937	cce_2661	msrA, pms	peptide methionine sulfoxide reductase	-0.233675	-0.33327	-0.494852	0.00863623	-0.16288	-0.298638	-0.35506	-0.204042	-0.345388	0.109157	0.219101	-0.18901	-0.201666	-0.416496	-0.382709	0.0194471
Synpcc7942_1946				-0.173382	-0.0111484	0.289659	0.0968314	-0.129348	-0.240896	-0.225185	-0.144123	0.169329	0.197619	-0.0711029	-0.207305	-0.334596	-0.0555296	0.327651	0.195874
Synpcc7942_1949	cce_2694		hypothetical protein	-1.01009	-1.09544	0.248154	0.373899	0.338574	-0.963131	-1.03872	-0.934561	-0.665179	0.348913	0.498218	-0.969683	-0.962951	-0.992332	-0.193965	0.475702
Synpcc7942_1950				-0.82214	-0.891993	-0.0045172	0.195111	0.231883	-0.853314	-0.868532	-0.76409	-0.259712	0.25576	0.23267	-0.723266	-0.697625	-0.763573	-0.118295	0.289008
Synpcc7942_1954	cce_2923	pyrG	CTP synthetase	-0.0576176	-0.206383	-0.312886	-0.0607631	0.126732	0.318935	0.0211076	-0.122726	-0.263147	-0.128844	0.133093	0.218039	0.0200019	-0.213302	-0.352185	0.0102494
Synpcc7942_1956	cce_2082	accD	acetyl-CoA carboxylase beta subunit	-0.274147	-0.368138	-0.470604	-0.196363	-0.197068	0.255388	-0.192668	-0.252877	-0.283504	-0.093264	-0.0127002	0.283656	-0.214389	-0.247394	-0.365322	-0.323271
Synpcc7942_1958				-0.177088	0.360655	0.582532	0.151917	0.232215	0.0301598	-0.226994	-0.11384	0.459816	0.190964	0.142082	-0.15501	-0.252524	-0.0952876	0.608043	0.180568
Synpcc7942_1960	cce_1524		hypothetical protein	-0.687177	-0.657267	0.51333	0.399371	0.587298	-0.279239	-0.719018	-0.635797	0.0772387	0.474407	0.782519	-0.274124	-0.771809	-0.760684	0.347057	0.501649
Synpcc7942_1962	cce_1526	psbY	photosystem II PsbY protein	-0.255751	-0.0102004	0.1328	-0.190431	-0.00159653	0.202688	-0.163829	-0.595668	-0.573501	-0.250481	-0.0269915	-0.101335	-0.571547	-0.497973	-0.494932	-0.28631
Synpcc7942_1963	cce_2227		hypothetical protein	-0.0865665	0.163642	-0.316036	-0.0296739	-0.00374564	0.459298	0.0308711	0.0823038	0.0333378	0.0770398	0.168484	0.258618	0.117626	0.114894	-0.191308	0.00477401
Synpcc7942_1967	cce_0440	cacA	bacitracin resistance protein	0.338528	0.0255201	0.0460441	0.0483034	-0.110849	0.0715114	0.139599	0.0963014	0.141291	-0.25677	-0.0608686	0.208158	0.178329	0.0288011	-0.0690839	-0.0453711
Synpcc7942_1969	cce_0453		hypothetical protein	0.0385282	0.406159	-0.150743	-0.166389	-0.0667174	0.222513	0.374997	-0.0232823	-0.613054	-0.402805	-0.0672003	0.178301	-0.16392	0.242098	-0.185643	-0.405312
Synpcc7942_1976	cce_4299	ndhD1	NADH dehydrogenase subunit 4	-0.335711	-0.287309	0.420792	-0.00623037	0.121987	-0.764513	-0.673881	-0.349632	-0.0544426	0.245029	0.128858	-0.822353	-0.662475	-0.313915	0.315394	0.300315
Synpcc7942_1978	cce_4084	trx	Trx (thioredoxin m)	-0.0762803	0.303492	0.273061	-0.165231	-0.138349	0.0528162	-0.000157068	-0.124203	0.0560464	-0.435326	-0.412563	0.00231217	-0.181992	0.162098	0.145552	-0.187576
Synpcc7942_1984	cce_3755	pys	phytoene synthase	-0.0987545	0.0166592	-0.125826	-0.266708	-0.33625	0.411414	0.156615	-0.0621348	0.13126	-0.1422	-0.0225931	0.22591	0.0733022	0.00178948	-0.290144	-0.337118
Synpcc7942_1987	cce_3269	rpaC	hypothetical protein	-0.345234	-0.31586	0.864378	0.347776	0.574314	-0.396868	-0.831292	-0.755075	-0.0859146	0.293774	0.240391	-0.715585	-0.916729	-0.791164	0.053146	0.477754
Synpcc7942_1988				0.248424	0.289444	-0.134138	-0.252636	-0.0841395	0.12436	0.323454	0.18596	0.0303922	-0.438238	-0.217807	0.131737	0.291664	0.222899	-0.129052	-0.318912
Synpcc7942_1991				-0.678856	-0.528406	0.296827	0.356993	0.426767	-0.498459	-0.728482	-0.807308	-0.327672	0.354009	0.104216	-0.914181	-0.668643	-0.698507	-0.122422	0.144922
Synpcc7942_1994				-0.0545065	0.0583897	-0.181026	-0.154344	-0.157415	0.182556	0.45298	-0.0199653	-0.0940756	-0.180427	-0.0838304	0.0847891	0.0937781	-0.037651	-0.295407	-0.136254
Synpcc7942_1995	cce_0030	hisIE	histidine biosynthesis bifunctional protein HisIE	-0.0405779	0.0941453	-0.127662	0.187349	0.269544	0.113866	-0.00173373	-0.13585	0.0520529	0.292511	0.297176	0.16573	-0.172754	-0.256394	-0.321556	0.0364357
Synpcc7942_1996				-0.343332	-0.229344	-0.858595	-0.759391	-0.475844	0.144034	-0.281609	-0.20675	-0.98336	-0.596402	-0.312073	-0.130964	-0.115148	-0.266985	-0.58855	-0.753677
Synpcc7942_2002				-0.323353	-0.302011	0.0166459	0.0978169	0.00741185	-0.502135	-0.424113	-0.30828	-0.0668502	0.212789	0.112047	-0.447373	-0.323403	-0.158817	0.235177	0.40314
Synpcc7942_2012	cce_0183	spoIID	similar to stage II sporulation protein D	0.218757	0.0469047	0.410509	-0.582456	-0.828438	0.198035	0.223578	0.29657	0.35292	-0.982147	-0.790876	0.0597322	0.700671	0.24316	0.902381	0.0549755
Synpcc7942_2016				-0.145045	-0.108916	-0.258389	-0.611857	-0.298172	0.112098	-0.067131	-0.265229	-0.606101	-0.477157	-0.287709	0.013756	-0.197026	-0.250178	-0.250368	-0.565721
Synpcc7942_2026	cce_3429		probable glycosyltransferase	-0.109098	0.203258	-0.0335379	-0.489985	-0.205018	0.183866	0.0165043	-0.101576	-0.14034	-0.459955	-0.309997	-0.161868	0.349481	-0.0368398	-0.160681	-0.561922
Synpcc7942_2029	cce_0666	pgi	glucose-6-phosphate isomerase	-0.37906	-0.0991476	0.203498	0.250417	0.386399	-0.177842	-0.367255	-0.346833	-0.107698	0.394416	0.226213	-0.378123	-0.250101	-0.295617	0.102489	0.260031
Synpcc7942_2033	cce_3433		hypothetical protein	0.176398	0.361858	0.108557	-0.302032	-0.363883	0.0953931	0.397066	0.40405	0.253685	-0.36164	-0.605915	-0.117381	0.579986	0.263902	0.305552	-0.223098
Synpcc7942_2035	cce_0427			-0.179779	-0.261513	0.0833702	-0.258103	-0.268381	-0.133323	-0.258586	0.089602	0.0163151	-0.139167	-0.234545	-0.0353437	0.129949	0.0387006	0.351326	0.18085
Synpcc7942_2037				0.0719374	0.334925	0.211553	-0.26466	-0.265559	0.116694	0.128778	0.176748	0.195553	-0.131937	-0.239382	0.00744468	0.230001	0.18192	0.185854	-0.204033
Synpcc7942_2038				-0.0799825	-0.118762	-0.356451	-0.384716	-0.372767	0.0224009	-0.0573234	-0.245706	-0.351113	-0.415378	-0.334685	0.0100984	-0.208756	-0.209111	-0.332889	-0.626702
Synpcc7942_2043				-0.79003	-0.472884	-1.12489	-0.938243	-0.19199	0.435156	-0.409086	-0.259715	-0.765013	-0.222603	-0.0749084	0.21071	-0.215379	-0.600177	-0.707286	-0.613709
Synpcc7942_2053	cce_0201		probable peptidase	0.109564	-0.211197	0.0747466	0.424242	0.434698	-0.152544	-0.0504592	-0.158304	0.161725	0.395554	0.345042	-0.127962	-0.223879	-0.220121	0.0214591	0.271561
Synpcc7942_2056	cce_3187		hypothetical protein	-0.200047	0.147282	0.153626	-0.50911	-0.504917	-0.103585	-0.132932	-0.106479	-0.0429017	-0.961714	-0.733733	-0.364436	0.0456362	0.295416	0.155774	-0.244007
Synpcc7942_2059	cce_2614		hypothetical protein	-0.0271829	0.184152	0.574661	-0.908845	-1.06824	0.0239612	-0.284306	0.145483	0.232807	-1.44471	-1.38089	-0.306147	0.377181	0.432205	0.535982	-0.355599
Synpcc7942_2061	cce_2716	pipX	PII interaction protein X	-0.422553	-0.132988	-0.830888	-0.881024	-0.254994	0.715929	-0.364711	-0.318805	-0.930101	-0.626466	-0.620494	-0.084966	-0.173784	-0.537915	-1.01958	-0.937451
Synpcc7942_2064	cce_1318	pheS	phenylalanyl-tRNA synthetase alpha chain	-0.0696102	-0.0666314	-0.258964	-0.188304	-0.146915	0.124618	-0.065507	-0.0154694	-0.216753	-0.243973	-0.142432	0.330751	0.00485097	-0.173092	-0.199738	-0.260315
Synpcc7942_2079	cce_0800	ackA	acetate kinase	-1.06677	-0.851847	-0.112051	0.0338814	0.191404	-0.618769	-0.756376	-0.899959	-0.342971	0.096223	0.251576	-1.06761	-0.531289	-0.643254	-0.654997	0.0452926
Synpcc7942_2080	cce_3607		probable phosphoketolase 1	-0.209915	-0.192722	0.177205	0.250417	0.413933	-0.401772	-0.33529	-0.376841	0.0708774	0.214732	0.33173	-0.275581	-0.243241	-0.133008	0.0152621	0.145465
Synpcc7942_2082	cce_3107	fus	elongation factor EF-G	-1.24804	-1.26921	0.163238	0.676311	0.817177	-1.16687	-1.21574	-1.20326	-0.272647	1.13155	1.1145	-1.00873	-1.18851	-1.29218	0.0371893	0.854737
Synpcc7942_2084	cce_4122	chlG	chlorophyll a synthase	0.159194	0.207072	-0.237598	0.0153031	0.0571944	0.143139	0.183396	0.254453	-0.0148312	0.131052	0.0346584	0.106827	0.128244	0.00799346	-0.365054	-0.25576
Synpcc7942_2085	cce_1230		probable anion transporting ATPase	0.0576203	0.0306652	-0.475628	-0.154436	-0.0864906	0.26027	0.227335	0.0717335	0.142841	-0.154394	-0.0100294	0.292305	-0.059091	0.0198087	-0.202467	-0.278745
Synpcc7942_2086	cce_1231		hypothetical protein	-0.262492	0.0185676	-0.777908	-0.270273	-0.158213	0.847465	-0.0459031	-0.111262	-0.690663	-0.172962	-0.0590269	0.324636	-0.294501	-0.363392	-0.864051	-0.551431
Synpcc7942_2090	cce_2359	thrA	homoserine dehydrogenase	-0.00703934	-0.0260438	-0.693051	-0.413541	-0.1065	0.142633	0.0462212	-0.0492108	-0.397192	-0.395479	-0.0977446	0.0709716	0.0188346	-0.0559758	-0.609455	-0.650473
Synpcc7942_2100	cce_0619	rfbB	dTDP-glucose 46-dehydratase	0.124287	0.0980924	-0.140207	-0.216805	-0.250203	0.115319	0.125748	0.208418	0.154341	-0.317789	-0.10526	0.192491	0.355806	0.108702	0.124234	-0.0596261
Synpcc7942_2103				-0.482937	-0.105572	0.425841	0.155723	0.284961	-0.113844	-0.467992	-0.381923	0.175478	0.205645	0.126809	-0.315623	-0.449421	-0.429455	0.288668	0.204869
Synpcc7942_2104				-0.154065	0.109414	-0.210006	-0.385199	-0.15498	0.176868	0.319151	-0.0431533	-0.247126	-0.039256	-0.576262	0.0790897	-0.0176563	-0.282857	-0.413308	-0.414342
Synpcc7942_2122	cce_0902	carA, pyrA	carbamoyl-phosphate synthase small chain	-0.200019	-0.226266	-0.510448	-0.286747	-0.308528	0.00861387	-0.0307434	0.132335	-0.36112	-0.200363	-0.200676	0.119299	-0.0704727	-0.304929	-0.19954	-0.291177
Synpcc7942_2131	cce_1879	slt	probable soluble lytic transglycosylase	-0.044987	0.151493	-0.129909	-0.167953	-0.125045	0.361286	0.242942	0.177513	-0.0113174	-0.251237	-0.233193	0.171428	0.314544	-0.0960696	-0.121101	-0.219947
Synpcc7942_2132	cce_0707	manB	MrsA protein homolog phosphomannomutase	0.121303	0.277602	0.125054	-0.24195	-0.258531	0.185364	0.354001	0.139688	0.281475	-0.294475	-0.295546	0.0419259	0.274417	0.349448	0.135404	-0.144909
Synpcc7942_2137	cce_4358	chlH	Magnesium protoporphyrin IX chelatase subunit H	0.0844209	0.0753676	-0.0724367	-0.534166	-0.655852	-0.150313	0.0671123	0.112899	0.0427098	-0.601708	-0.618127	-0.123382	-0.0295134	0.204169	0.180506	-0.332988
Synpcc7942_2138				0.415597	0.252156	0.216817	-0.245518	-0.479176	-0.348497	0.168308	-0.191907	0.148214	-0.737225	-0.672419	-0.216008	0.113287	0.151914	-0.0487347	-0.176494
Synpcc7942_2141				0.107411	0.204907	-0.0366129	-0.276458	-0.439824	-0.185161	0.122906	-0.186022	0.0437683	-0.59576	-0.497922	-0.229259	0.0219471	0.0895094	-0.216047	-0.273038
Synpcc7942_2151	cce_1003		UDP-glucose-beta-D-glucan glucosyltransferase cellulose synthase catalytic subunit	-0.134911	0.206952	0.669542	-0.141247	-0.412381	-0.408796	-0.268611	-0.363435	0.391748	-0.175034	-0.49729	-0.538089	-0.483677	0.060626	0.156668	0.0772618
Synpcc7942_2152				-0.0447985	0.0333621	0.586607	-0.196203	-0.700078	-0.786288	-0.434508	-0.403756	0.558859	-0.308695	-0.886216	-0.678283	-0.483759	-0.00702212	0.476368	0.122878
Synpcc7942_2160	cce_2871	spt, agt	soluble hydrogenase 42 kD subunit serine:pyruvate/alanine:glyoxylate aminotransferase	0.261415	0.226459	-0.159036	-0.215595	-0.426043	0.0104155	0.077962	0.132267	-0.170483	-0.395098	-0.479477	0.0147401	-0.13592	-0.0722884	-0.201979	-0.343743
Synpcc7942_2163	cce_3019		hypothetical protein	0.0370984	0.104124	-0.0609915	-0.249652	-0.461113	0.0605176	-0.00673771	-0.150382	-0.0225324	-0.734692	-0.647517	-0.123797	-0.00244566	-0.00575453	-0.203802	-0.54753
Synpcc7942_2172	cce_0478		hypothetical protein	-0.70498	-0.364814	-1.31	-1.0539	-0.894703	-0.23795	-0.466252	-0.332818	-0.265308	-0.574125	-0.400755	-0.533684	0.462607	-0.0492585	-0.986976	-0.393519
Synpcc7942_2178	cce_0896		hypothetical protein	0.00720659	0.341765	-0.151237	-0.240267	-0.119083	0.150696	0.0994749	0.266606	-0.0786047	-0.311817	-0.302317	0.0305382	0.390981	0.352086	-0.216747	-0.349104
Synpcc7942_2180	cce_3358		bacterioferritin comigratory protein	-0.581802	-0.652253	-1.58957	-0.751398	-0.642658	-0.0498627	-0.132327	-0.118475	-0.565003	-0.115515	-0.023315	-0.185043	-0.0039133	-0.537229	-0.813381	-0.483018
Synpcc7942_2182				0.0137724	0.161791	0.183463	0.292868	0.446129	0.0286803	-0.258014	-0.286074	-0.182523	0.154998	0.178807	-0.114018	-0.226071	-0.11283	-0.0983857	0.202139
Synpcc7942_2185	cce_4078		hypothetical protein	-0.375038	-0.623719	0.39749	0.263244	0.148628	-0.666772	-0.646731	-0.632232	0.30074	0.661284	0.334054	-0.458456	-0.693351	-0.221423	0.121485	0.353759
Synpcc7942_2190	cce_0173		hypothetical protein	-0.369356	-0.131412	-0.530042	0.0251216	-0.0440233	-0.353329	-0.286505	-0.287068	-0.692623	0.227	0.211762	-0.227762	-0.357271	-0.458664	-0.600548	-0.108736
Synpcc7942_2192	cce_4176		hypothetical protein	-0.32001	-0.304577	0.039971	0.347362	0.374206	-0.308018	-0.420312	-0.48255	-0.296681	0.452097	0.353307	-0.361972	-0.481409	-0.391322	-0.161155	0.301232
Synpcc7942_2196				-0.529603	-0.42569	0.333123	-0.0945435	-0.107793	-0.332773	-0.457115	-0.363474	0.207805	0.127437	-0.0745242	-0.420805	-0.467039	-0.517375	0.379267	0.321371
Synpcc7942_2200	cce_2011		hypothetical protein	-0.30694	-0.16936	0.249888	0.463575	0.374076	-0.406301	-0.633547	-0.537568	0.517621	0.272936	0.247237	-0.398429	-0.55212	-0.392484	-0.108052	0.290434
Synpcc7942_2203	cce_4045	prfA	peptide chain release factor 1	-0.0458466	-0.216329	0.057189	0.391148	0.273869	-0.0685339	-0.274414	-0.421282	-0.0423386	0.218685	0.362888	-0.0284493	-0.340617	-0.313691	-0.159869	0.25438
Synpcc7942_2205	cce_4043	rps9	30S ribosomal protein S9	-0.617397	-0.646788	-0.84682	-0.335326	-0.310127	-0.0265039	-0.285102	0.0196444	-0.564994	0.224631	0.171968	0.0355885	-0.15934	-0.745323	-0.194977	0.0934475
Synpcc7942_2206	cce_4042	rpl13	50S ribosomal protein L13	0.0693786	-0.21179	-0.20207	0.207196	0.224709	0.0182747	-0.0928416	-0.142896	-0.496968	0.226001	0.300172	0.0893568	-0.161471	-0.188079	-0.206057	0.00210777
Synpcc7942_2207	cce_4041	truA	tRNA pseudouridine synthase 1	0.0933262	-0.0653222	-0.257043	0.218496	0.177041	0.178166	-0.166633	-0.0989442	-0.560229	0.213708	0.273986	0.0852491	-0.220753	-0.0759813	-0.151706	-0.0293807
Synpcc7942_2215	cce_4032	rpl15	50S ribosomal protein L15	-0.0867876	-0.320424	-0.199599	0.264134	0.18076	0.199392	-0.317537	-0.17139	-0.723768	0.272759	0.166873	0.0580009	-0.269877	-0.443517	-0.172733	0.0874774
Synpcc7942_2216	cce_4031	rps5	30S ribosomal protein S5	-0.107321	-0.546805	-0.270194	0.193989	0.16365	0.0871921	-0.266812	-0.147742	-0.433846	0.337732	0.214169	0.0156166	-0.160096	-0.356003	-0.0136862	0.181853
Synpcc7942_2217	cce_4030	rpl18	50S ribosomal protein L18	-0.0641095	-0.544826	-0.236054	0.219058	0.00909642	0.0344456	-0.202433	-0.319333	-0.380279	0.152154	0.103761	0.0930819	-0.494685	-0.407201	-0.323249	-0.0568492
Synpcc7942_2218	cce_4029	rpl6	50S ribosomal protein L6	0.103195	-0.493385	-0.0832455	0.397663	0.230462	0.0545719	-0.143978	-0.137602	-0.441413	0.380913	0.293033	0.165304	-0.243687	-0.268629	-0.0433153	0.146795
Synpcc7942_2231	cce_4015	rpl4	50S ribosomal protein L4	0.173352	-0.0724984	-0.0951433	0.405315	0.292308	0.144174	-0.213382	0.00892645	-0.347369	0.23868	0.182685	0.114678	-0.20734	-0.00652408	-0.0672985	-0.0344832
Synpcc7942_2232	cce_4013	rpl3	50S ribosomal protein L3	0.126699	-0.223759	-0.0484813	0.388297	0.14884	0.105353	-0.192537	-0.0675055	-0.360754	0.107448	0.202571	0.143968	-0.293782	-0.0303641	0.0368205	0.0449736
Synpcc7942_2238	cce_3842	glcP	glucose transport protein	-0.356873	-0.634221	0.161179	0.465552	0.485182	-0.66752	-0.670013	-0.757715	0.0139371	0.493708	0.518589	-0.60446	-0.669035	-0.418645	0.0336242	0.574124
Synpcc7942_2245				-0.283916	-0.180978	-0.37849	-0.775136	-0.419016	0.189796	-0.104109	-0.265503	-0.173235	-0.395684	-0.296002	-0.0726223	-0.287168	-0.340415	-0.396513	-0.620794
Synpcc7942_2254	cce_3210		hypothetical protein	-0.794216	-0.663259	-0.460698	0.527095	0.318843	-0.756706	-0.867685	-0.935394	-0.974309	1.0813	0.604104	-1.01624	-0.896404	-0.878071	-0.785317	0.552606
Synpcc7942_2267				-1.69424	-1.55603	0.166326	0.473021	0.750065	-1.18792	-1.69181	-1.49003	-0.699644	0.798861	1.03457	-1.2753	-1.51868	-1.50174	-0.132693	0.473826
Synpcc7942_2277				0.0245718	0.0645383	-0.159816	-0.146238	-0.105941	0.272947	-0.0651489	-0.0615662	-0.0229264	-0.0771261	-0.0132833	0.247969	-0.0655302	-0.0355312	-0.394778	-0.142486
Synpcc7942_2279	cce_3261	amt1	ammonium/methylammonium permease	-0.440792	-0.433648	-0.10498	0.42013	0.468576	-0.0803414	-0.633092	-0.448622	0.0230257	0.473699	0.519778	-0.214925	-0.552582	-0.294732	-0.120606	0.207502
Synpcc7942_2292				-0.051014	0.00966568	0.0444399	-0.223437	-0.111785	-0.033469	0.12153	-0.00671831	0.155549	-0.236964	-0.0588928	0.0260756	0.25873	0.128986	0.356119	0.126028
Synpcc7942_2297	cce_4687	tal	transaldolase	-0.773151	-0.620983	0.478119	0.371151	0.386999	-0.935987	-0.797291	-0.732961	0.128543	0.489364	0.255118	-0.72561	-0.718971	-0.63833	0.260957	0.475896
Synpcc7942_2299	cce_4123	rps15	30S ribosomal protein S15	-0.129262	-0.158527	-0.60885	-0.070021	-0.0429714	0.124219	-0.323838	-0.237301	-0.81134	0.0482242	0.249553	0.051553	-0.201062	-0.210795	-0.384483	-0.168983
Synpcc7942_2300	cce_3089		hypothetical protein	-0.177628	-0.0301786	-0.570426	-0.161144	-0.102797	0.0546495	-0.135022	-0.215131	-0.204879	-0.223464	-0.0502607	0.11563	-0.232512	-0.143031	-0.503797	-0.443491
Synpcc7942_2306				-0.632145	-0.94544	0.37428	0.771666	0.37003	-1.1414	-0.853617	-0.940676	0.0160772	0.493577	0.434307	-1.09294	-1.05794	-0.963753	-0.10196	0.826518
Synpcc7942_2308	cce_4346	gcvT	aminomethyltransferase	-0.501724	-0.571891	0.23445	0.502338	0.438995	-0.612568	-0.625531	-0.70296	-0.107661	0.462785	0.510642	-0.5721	-0.729119	-0.491527	-0.115325	0.309402
Synpcc7942_2313	cce_1344	groEL-2	groEL protein, 60kD chaperonin 2 of Synechococcus PCC7942	-0.0320819	0.226124	0.882734	1.23178	0.342608	-0.436884	-0.685665	-0.462362	0.282229	0.599415	0.355358	-0.677615	-0.141256	-0.00248136	0.135707	0.44439
Synpcc7942_2319	cce_1126		hypothetical protein	-0.244086	-0.235573	0.172235	0.213703	0.372176	-0.159663	-0.347761	-0.344877	-0.143171	0.242843	0.261635	-0.141053	-0.306412	-0.369291	0.0409523	0.283339
Synpcc7942_2326				-0.763839	-0.892596	0.800841	0.510966	0.459803	-1.00993	-0.882861	-0.769883	0.32147	0.467073	0.460192	-0.871777	-0.875419	-0.752907	0.76317	0.833817
Synpcc7942_2333	cce_2535	opcA	putative OxPPCycle protein OpcA	-0.931207	-1.03223	0.490877	0.640127	0.701272	-1.04288	-1.0922	-1.16823	-0.0249852	0.972855	0.916288	-0.984137	-1.12426	-1.09948	-0.00382539	0.463598
Synpcc7942_2334	cce_2536	zwf	glucose-6-phosphate 1-dehydrogenase	-1.0146	-1.29321	0.363023	0.752641	0.654175	-1.48334	-1.21015	-1.24969	0.190786	0.967436	0.683087	-1.07615	-1.232	-1.11988	0.101151	0.9057
Synpcc7942_2335	cce_4758	fbpII, fbp, fdp	fructose-16-bisphosphatase	-1.1449	-1.16428	0.455828	0.786613	0.800472	-1.26379	-1.17952	-1.04197	-0.0181211	1.0032	0.702192	-0.94925	-1.11089	-1.07438	0.243443	1.14694
Synpcc7942_2336				-2.07595	-1.7876	0.515692	0.608929	0.99084	-1.18161	-1.8432	-1.81462	-0.59847	1.17654	1.05606	-1.3408	-1.8245	-1.79926	-0.0180813	0.822621
Synpcc7942_2346				-0.168391	-0.397938	-0.0431014	0.382929	0.166991	-0.366402	-0.443633	-0.289196	0.0187552	0.286792	0.493237	-0.139886	-0.49895	-0.396179	-0.112228	0.347563
Synpcc7942_2352	cce_0155	lrtA	light repressed protein A homolog	-0.437682	-0.204011	0.379382	0.364612	0.145016	-0.520556	-0.657472	-0.673484	-0.209477	0.235104	0.15597	-0.673429	-0.815589	-0.615283	0.286182	0.43625
Synpcc7942_2354	cce_3028	ytfC	FK506-binding protein FKBP-type peptidyl-prolyl cis-trans isomerase, periplasmic protein	-0.181004	0.0381762	-0.48849	-0.325736	-0.248232	0.0476787	-0.150589	-0.142086	-0.604684	-0.394261	-0.246395	-0.0697839	-0.193457	-0.0893111	-0.607727	-0.64647
Synpcc7942_2360	cce_0133	amiA	N-acetylmuramoyl-L-alanine amidase	0.182986	0.148436	-0.106567	-0.203675	-0.01492	0.109974	0.151136	0.307553	-0.0619033	-0.1311	-0.0800267	0.133339	0.406809	0.152839	0.0686133	-0.0562341
Synpcc7942_2367	cce_0333			-0.102462	0.279474	0.416445	-0.0882182	-0.305732	0.0406597	0.0263206	-0.0586276	0.395889	-0.0858011	-0.364152	-0.197399	-0.206677	0.115234	0.480396	0.204278
Synpcc7942_2378	cce_1314	ftsZ	cell division protein FtsZ	-0.319082	-0.244238	-0.144637	-0.651336	-0.537917	0.0718786	-0.195836	0.0229365	0.00971709	-0.355406	-0.519431	-0.0737042	0.0182787	-0.210709	-0.00337728	-0.332607
Synpcc7942_2380	cce_2996		hypothetical protein	-0.48563	-0.392291	-0.23414	-0.117636	0.00710995	-0.234392	-0.298194	-0.210418	-0.538337	0.136338	0.148336	-0.374829	-0.247095	-0.48755	0.0800302	0.201313
Synpcc7942_2384	cce_0953	nifJ	pyruvate flavodoxin oxidoreductase	-0.503282	-0.460784	0.670629	0.997764	0.757165	-0.766662	-0.796134	-0.790595	0.173226	1.00079	0.724117	-0.524293	-0.816461	-0.663333	0.204199	0.65595
Synpcc7942_2385	cce_3252		hypothetical protein	-0.494274	-0.604143	0.570009	0.576295	0.469979	-0.683032	-0.652532	-0.664955	0.324235	0.73624	0.4939	-0.605404	-0.665526	-0.605331	0.343396	0.794395
Synpcc7942_2386	cce_2907	hypD	hydrogenase isoenzymes formation protein HypD	-0.33087	-0.385034	0.261386	0.237679	0.251295	-0.199042	-0.428554	-0.472473	-0.109006	0.419351	0.290715	-0.403729	-0.466264	-0.431978	-0.0364266	0.250765
Synpcc7942_2387				-0.543152	-0.657026	0.401649	0.439728	0.344842	-0.715176	-0.616579	-0.592825	-0.0742807	0.460053	0.482837	-0.564849	-0.672312	-0.592245	0.250826	0.504931
Synpcc7942_2388				-0.839923	-0.858855	0.403239	0.611408	0.385828	-1.15857	-0.979708	-0.924754	0.20123	0.730392	0.50587	-1.04054	-1.03036	-0.870006	0.386128	0.916218
Synpcc7942_2389				-0.354356	-0.241363	-0.103172	0.00316331	0.0577828	-0.282843	-0.25469	-0.110476	-0.0980875	0.251289	0.0486793	-0.264532	-0.243524	-0.287605	0.00574232	0.214625
Synpcc7942_2391	cce_4234		similar to oxidoreductase	-0.177756	-0.0979788	0.143914	0.129223	-0.0283842	-0.33019	-0.462916	-0.264685	-0.0946521	0.0962543	-0.163148	-0.379547	-0.346111	-0.162477	0.023387	0.134221
Synpcc7942_2396	cce_0268		hypothetical protein	0.20409	0.24644	-0.342157	-0.107536	-0.187925	0.128108	0.148284	0.233603	-0.209683	-0.368871	-0.173445	0.217366	0.0393595	0.153576	-0.322509	-0.224648
Synpcc7942_2400				0.33377	0.240713	-0.134384	0.00575513	-0.0223959	0.444548	0.550701	0.350215	0.0627289	-0.167948	0.00155252	0.336535	0.495163	0.109801	0.0729703	-0.143532
Synpcc7942_2404	cce_0587		hypothetical protein	-0.144204	0.0399185	0.166913	0.350066	0.292575	-0.0531108	-0.119373	-0.339821	-0.036833	0.332159	0.327231	-0.251425	-0.395803	-0.109281	0.0160997	0.32152
Synpcc7942_2407	cce_0280		hypothetical protein	-0.291338	-0.324186	-0.0622304	0.119561	0.150368	-0.231792	-0.301057	-0.308344	-0.0153079	0.360222	0.367877	-0.175739	-0.323237	-0.193544	0.0363025	0.228671
Synpcc7942_2409	cce_4221	purA	adenylosuccinate synthetase	-0.168779	0.00707872	-0.505879	-0.109274	-0.253292	0.19219	-0.00849823	-0.119962	-0.188189	-0.0847345	0.107478	0.260914	-0.1097	-0.327076	-0.609869	-0.484497
Synpcc7942_2412	cce_3606	phb, hflC	erthyrocyte band 7 integral membrane protein, protein 7.2B, stomatin	-0.163388	-0.200235	0.344569	0.260353	0.108075	-0.671175	-0.246716	-0.43893	0.304478	0.188695	0.150657	-0.50457	-0.43995	-0.238355	0.369401	0.365463
Synpcc7942_2419				-0.258144	-0.375823	-0.0197609	0.14195	0.345536	0.339865	-0.240612	-0.273018	-0.171871	-0.0249032	0.117091	0.264924	-0.107956	-0.403608	-0.0634733	0.0722462
Synpcc7942_2422	cce_4178			-0.113972	-0.0591245	0.27696	-0.65961	-0.678767	-0.0990062	-0.0623916	0.0587673	0.112321	-0.576437	-0.784517	-0.259024	0.140914	0.110887	0.501609	0.0595857
Synpcc7942_2424				-0.167365	-0.00545979	0.612341	0.343583	0.281562	-0.283752	-0.462219	-0.359585	0.242765	0.230758	-0.247219	-0.30785	-0.363992	-0.0419045	0.415392	0.382662
Synpcc7942_2426				-0.0960786	0.150974	-0.277642	-0.42532	-0.0156599	0.26048	-0.0482036	-0.131603	-0.797547	-0.614179	-0.369454	0.1901	-0.149431	-0.131011	-0.156474	-0.270823
Synpcc7942_2431	cce_3144		hypothetical protein	-0.223846	0.0335398	0.432251	0.0596634	-0.162595	-0.273528	-0.1977	-0.122309	0.298713	0.102904	-0.143493	-0.222388	-0.193151	0.00120756	0.296044	0.173066
Synpcc7942_2439	cce_4622	crtR, bhy	beta-carotene hydroxylase	-0.525543	-0.390618	-0.628177	-1.14982	-0.899395	-0.0588015	0.0526144	-0.02914	-0.0500055	-0.550499	-0.620775	-0.215129	0.15759	-0.499205	-0.109094	-0.372376
Synpcc7942_2440	cce_0623	pnp	polyribonucleotide nucleotidyltransferase	0.0678703	0.282121	0.28354	0.331089	0.426082	-0.239912	-0.269684	-0.314015	0.0722764	0.162657	0.180252	-0.213329	-0.451446	0.00138239	0.0572992	0.105158
Synpcc7942_2447				-0.244593	-0.0833714	-0.168923	-0.54275	-0.789171	-0.26014	-0.0774223	0.159643	0.482695	-0.245847	-0.532108	-0.317008	0.0529791	-0.203484	-0.170028	-0.443147
Synpcc7942_2449	cce_0135		antioxidant protein] rehydrin	-0.237859	-0.767181	0.338557	0.272146	0.22812	-0.55844	-0.58177	-0.444027	-0.460793	0.147263	0.461013	-0.196902	-0.561567	-0.400582	0.00293869	0.359315
Synpcc7942_2450	cce_1581	pilQ, gspD	bifunctional pilus assembly protein PilQ/type II secretion pathway protein D	-0.0360928	-0.25515	0.460709	-2.07617	-1.6509	-0.26803	-0.0363984	-0.0903197	0.186534	-1.74528	-1.73611	-0.462646	0.347918	0.22817	0.620855	-0.296513
Synpcc7942_2451	cce_1580	pilO	pilus assembly protein PilO	-0.124223	-0.0812804	0.224412	-0.740678	-0.851425	-0.397482	-0.148639	-0.0475843	0.196591	-0.930522	-1.11934	-0.494869	0.128925	0.255817	0.28316	-0.292516
Synpcc7942_2452	cce_1579	pilN	C terminus of hypothetical protein slr1275 (pilN)	-0.0383358	0.076027	0.225787	-0.638019	-0.859313	-0.21091	-0.05769	-0.036466	0.307176	-0.739807	-1.04994	-0.450979	0.246531	0.334418	0.222872	-0.388423
Synpcc7942_2453	cce_1578	pilM	type IV pilus assembly protein PilM	0.0488772	0.192964	0.279436	-0.410785	-0.670655	-0.137311	0.14381	0.00178641	0.383264	-0.618895	-0.879987	-0.257686	0.254123	0.275823	0.284607	-0.245255
Synpcc7942_2454	cce_2297	apt	adenine phosphoribosyltransferase	-0.385559	-0.262115	-0.331827	-0.113481	0.229765	-0.112424	-0.182042	-0.125159	-0.0771606	0.207699	0.258166	-0.185819	0.0702365	-0.257773	-0.0845495	-0.0391049
Synpcc7942_2459				0.256891	0.00345121	-0.172554	-0.40792	-0.475653	-0.00355435	0.267579	-0.200715	-0.00538705	-0.995199	-0.533648	-0.167985	0.0704903	-0.205697	-0.525869	-0.675038
Synpcc7942_2460	cce_1213		hypothetical protein	0.108509	-0.0674205	0.0414117	0.0896912	0.02788	-0.125542	-0.0576488	-0.494901	-0.375076	-0.0813566	0.00336326	-0.112261	-0.315877	-0.216641	-0.35962	-0.088141
Synpcc7942_2461				-0.901788	-1.15417	0.270611	0.966771	0.801025	-1.14018	-1.05212	-1.14352	-0.327122	0.854903	0.99631	-0.918769	-1.14763	-1.10391	0.0832521	1.10601
Synpcc7942_2463	cce_1822	metX, metK	S-adenosylmethionine synthetase	-0.0244926	-0.180089	-0.405909	-0.684111	-0.848634	0.0582395	0.134942	-0.0786749	0.0409682	-0.97264	-0.603479	0.103692	0.254024	-0.0677584	-0.484681	-0.868126
Synpcc7942_2476	cce_2933		hypothetical protein	-0.273312	-0.35148	-0.209197	-0.606222	-0.818718	-0.584045	-0.263789	-0.0607375	0.287141	-0.619862	-0.88667	-0.264932	-0.194106	-0.205327	-0.0841718	-0.260908
Synpcc7942_2485				-0.424067	-0.327086	-0.0947652	-0.0631189	0.027405	-0.533826	-0.522692	-0.711216	0.011887	-0.0302511	0.0691576	-0.711529	-0.676913	-0.490783	0.0194373	0.0777946
Synpcc7942_2486				-0.381485	-0.544219	0.0609979	0.0682395	0.0977591	-0.484599	-0.634071	-0.591637	-0.0159943	0.0195935	0.0413853	-0.537348	-0.670005	-0.478643	0.032698	0.208202
Synpcc7942_2497	cce_0688	ndk, ndkR	nucleoside diphosphate kinase	-0.158205	-0.232213	-0.42096	-0.749385	-0.463808	0.252749	0.0664122	-0.049383	-0.858912	-0.289176	0.119892	0.127033	-0.190567	-0.0237605	-0.394077	-0.687886
Synpcc7942_2499				-0.172695	-0.00164273	0.66667	0.36637	0.103893	-0.596501	-0.46327	-0.23922	0.354998	0.316162	0.0565996	-0.642853	-0.418273	-0.0968834	0.428896	0.434481
Synpcc7942_2500				-0.399221	-0.205933	0.284927	0.09719	-0.146506	-0.618918	-0.461408	-0.356197	0.341681	0.139209	-0.0949111	-0.569359	-0.405473	-0.204903	0.323411	0.33792
Synpcc7942_2503	cce_0320	por	light-dependent NADPH-protochlorophyllide oxidoreductase	0.0883902	0.402046	-0.148835	-1.09755	-1.25646	-0.0929335	0.119114	0.30931	-0.262483	-0.789307	-0.969031	-0.155308	-0.141816	0.189179	0.215936	-0.454148
Synpcc7942_2506	cce_0258	cysH	phosphoadenosine phosphosulfate reductase	-0.1601	0.14021	0.0891668	0.291828	0.347566	-0.0857666	-0.389384	-0.173249	-0.119233	0.279766	0.152741	-0.0793877	-0.336017	-0.0306303	-0.0550565	0.0979585
Synpcc7942_2519	cce_4288		hypothetical protein	-0.096217	0.0549349	0.403651	0.00448596	-0.121078	-0.11091	-0.06174	-0.105777	0.213633	-0.11979	-0.14577	-0.202286	-0.232012	-0.0828915	0.359828	0.150066
Synpcc7942_2531	cce_0704	tsf	elongation factor TS	-0.381096	-0.396328	-0.616651	-0.255496	-0.0849906	0.093493	-0.274238	-0.316304	-0.508892	-0.101695	0.0337341	0.0542094	-0.274348	-0.249157	-0.180303	-0.371394
Synpcc7942_2535	cce_1206		hypothetical protein	-0.28619	-0.160232	0.226123	0.238632	0.153961	-0.249713	-0.375827	-0.242429	0.0884307	0.387109	0.201959	-0.241867	-0.301885	-0.0968548	0.141369	0.257079
Synpcc7942_2540	cce_1180		blue-copper-protein-like protein	0.242656	-0.194005	0.0352842	0.22932	-0.107884	-0.416137	-0.359904	-0.219529	0.170367	-0.0109536	-0.0602315	-0.29373	-0.167043	0.183244	0.287037	0.330406
Synpcc7942_2545	cce_2693	aspC	aspartate aminotransferase	0.160911	0.0891584	-0.316872	-0.16813	-0.152429	0.342784	0.328089	0.401744	-0.0924214	-0.0434831	-0.0203616	0.392664	0.151085	-0.119632	0.00627627	-0.10256
Synpcc7942_2551	cce_0114	hypF	hydrogenase maturation protein HypF	-0.341499	-0.475252	0.0559469	0.0581646	0.0994305	-0.596912	-0.277268	-0.0712671	0.262428	0.0541625	-0.0380779	-0.362235	-0.115038	-0.314035	0.171721	0.202923
Synpcc7942_2552	cce_2903	hypB	hydrogenase isoenzymes formation protein HypB	0.103411	-0.098021	0.317395	0.328428	0.292613	-0.306773	-0.302751	-0.298955	0.235494	0.377719	0.334554	-0.257949	-0.257631	-0.0747961	0.0780905	0.356364
Synpcc7942_2553	cce_2902	hypA	putative hydrogenase expression/formation protein HypA1	-0.283239	-0.102275	0.235213	0.301883	0.349708	-0.22882	-0.36423	-0.273046	-0.089646	0.439478	0.426853	-0.32596	-0.434764	-0.165588	0.0369958	0.246596
Synpcc7942_2555	cce_2315	hoxH	NAD-reducing hydrogenase HoxS beta subunit	-0.805323	-0.773907	0.30822	0.388397	0.461692	-0.706991	-0.788799	-0.725637	-0.159812	0.732926	0.639754	-0.676782	-0.634708	-0.937393	-0.030711	0.31694
Synpcc7942_2556	cce_2316	hoxY	NAD-reducing hydrogenase HoxS delta subunit	-0.661953	-0.85763	0.440976	0.445986	0.465156	-0.790623	-0.8245	-0.827227	-0.0360936	0.639572	0.552366	-0.824322	-0.801618	-0.853308	0.191465	0.534991
Synpcc7942_2557	cce_2317	hoxU	NAD-reducing hydrogenase HoxS gamma subunit	-1.02777	-1.06062	0.605315	0.710415	0.721592	-1.06053	-1.08196	-1.03465	-0.0829387	0.921764	0.6423	-0.980214	-1.13257	-0.889824	0.314769	0.603152
Synpcc7942_2569	cce_1527	pyrF	orotidine 5 monophosphate decarboxylase	0.112568	0.0530038	-0.319148	-0.290535	-0.251706	0.389288	0.325511	0.091358	-0.178353	-0.497341	-0.199535	0.197029	0.157113	-0.00464001	-0.285475	-0.285511
Synpcc7942_2590				-1.66624	-1.96378	-0.194137	1.0412	0.508356	-2.08703	-1.80144	-1.86011	-1.1267	1.36208	1.00252	-2.03572	-1.86312	-1.93483	-0.787557	1.42255
Synpcc7942_2591	cce_3142		hypothetical protein	-1.50425	-1.65487	-0.149298	0.922884	0.691451	-1.79277	-1.48777	-1.61234	-1.11097	1.34011	1.03767	-1.77104	-1.56728	-1.74862	-0.962482	1.13452
Synpcc7942_2593				-0.321498	-0.268794	0.18253	-1.04381	-0.93445	-0.193969	-0.346422	-0.0977126	-0.132131	-0.437562	-0.716353	-0.262211	0.0358654	-0.157857	0.429161	-0.154258
Synpcc7942_2596	cce_0799	mviM	probable oxidoreductase	-0.214782	-0.355869	-0.528991	-0.789966	-0.774791	0.101759	-0.10121	-0.0380478	-0.203108	-0.535457	-0.262317	0.0512399	0.00482403	-0.242528	-0.0989264	-0.541744
Synpcc7942_2600	cce_4600	ctaB	cytochrome c oxidase folding protein	-0.2909	-0.0609576	0.42435	0.0585368	0.0595875	-0.0588456	-0.293204	-0.161787	0.174476	0.148264	0.0647459	-0.261613	-0.254461	-0.166124	0.184402	0.180071
Synpcc7942_2601	cce_4599		hypothetical protein	-0.123257	0.0441714	0.488419	0.15359	0.0288044	-0.140558	-0.362108	-0.171616	0.297077	0.0918376	-0.309727	-0.247258	-0.36566	-0.00917446	0.468537	0.270483
Synpcc7942_2602	cce_1977	ctaC	cytochrome c oxidase subunit II	-0.287701	-0.273469	0.540542	0.230569	0.199283	-0.532651	-0.556792	-0.534696	0.445297	0.194138	0.0321893	-0.600729	-0.617444	-0.299074	0.497154	0.440384
Synpcc7942_2603	cce_1976	ctaD	cytochrome c oxidase subunit I	-0.236903	-0.310284	0.555297	0.101022	0.0510937	-0.551667	-0.477007	-0.394789	0.305721	0.210108	-0.10045	-0.522859	-0.379043	-0.334435	0.40127	0.367195
Synpcc7942_2604	cce_1975	ctaE	cytochrome c oxidase subunit III	0.0388181	-0.0699958	0.752941	0.276529	0.220647	-0.545321	-0.426763	-0.532193	0.273669	0.203004	-0.141089	-0.565032	-0.470376	-0.0582896	0.149424	0.282693
Synpcc7942_2607	cce_3992	xthA	exodeoxyribonuclease III	-0.223586	-0.24878	-0.536855	-0.471328	-0.363783	-0.595778	-0.348092	-0.111635	-0.290113	-0.157951	-0.677395	-0.27342	-0.0221507	-0.155281	-0.170421	-0.332792
Synpcc7942_2608				-0.419333	-0.194318	-0.634984	-1.22981	-1.23828	-0.0136354	0.124336	0.474473	-0.584069	-0.964812	-0.937838	-0.0883427	0.142544	-0.12772	-0.163161	-0.550148
Synpcc7942_2609	cce_1419		hypothetical protein	-0.514756	-0.244143	-0.00542244	-0.108847	-0.14716	-0.576535	-0.567756	-0.363834	-0.0644839	0.165458	-0.140425	-0.559292	-0.513672	-0.346952	0.236579	0.143641
Synpcc7942_2610	cce_3702	cobA	uroporphyrin-III C-methyltransferase	-0.0090069	-0.0124316	-0.270949	-0.247696	-0.520117	-0.0963651	-0.0902387	-0.0479668	0.570972	-0.40154	-0.534498	-0.297108	0.056244	-0.0622191	-0.304934	-0.37885
Synpcc7942_2613	cce_0753	cbbZp	phosphoglycolate phosphatase	-0.222688	-0.0818259	0.148903	0.268783	0.298155	-0.133146	-0.186887	-0.376074	-0.148932	0.250485	0.294035	-0.200745	-0.352307	-0.358649	-0.128366	0.146241
Synpcc7942_B2626				0.130707	0.102828	-0.0716405	-0.0705084	0.0637549	0.728767	0.437883	0.300606	-0.12476	0.0736426	0.150693	0.723318	0.416798	-0.124786	-0.00136248	-0.0565137
Synpcc7942_B2655				-0.196404	-0.548956	0.189203	0.447014	0.352127	-0.790469	-0.687756	-0.798435	0.00132057	0.187684	0.358972	-0.893874	-0.735772	-0.637584	-0.451755	0.273869
Synpcc7942_B2632				-0.506628	-0.730786	0.398481	0.605164	0.572684	-0.738096	-0.777013	-0.755615	0.100035	0.491859	0.467781	-0.731359	-0.738387	-0.538597	0.223428	0.709525
Synpcc7942_B2633				-0.0426002	-0.174107	0.220074	0.198572	0.0453837	-0.257421	-0.280259	-0.157614	0.0947389	0.112984	0.0174987	-0.418374	-0.271083	-0.109042	-0.00799386	0.219832
Synpcc7942_B2646				-0.136808	0.245579	0.336133	0.260475	0.28301	0.169721	-0.247652	0.070974	0.0371919	-0.083449	0.132963	-0.207563	-0.371137	-0.206774	-0.147136	-0.200738
Synpcc7942_B2649				-0.0132715	-0.351368	-0.220662	0.160744	0.00208191	-0.254828	-0.399641	-0.273541	-0.268979	-0.0292403	0.0396843	-0.211501	-0.39239	-0.319324	-0.479586	0.138886
Synpcc7942_B2650				0.184502	-0.143079	-0.557043	0.13098	0.014016	0.156296	0.214636	0.00246707	-0.321668	-0.305524	0.0594935	0.0774356	-0.251845	-0.061751	-0.532479	-0.277898

## Sheet: Model1 satisfy T & RPE
Synpcc7942_0004	cce_1211	purF	amidophosphoribosyltransferase	0.443235	0.403649	-0.464356	-0.683694	-1.03662	0.356629	0.421942	0.402842	-0.0260531	-1.21556	-1.11876	0.211606	0.615114	0.569015	-0.254575	-0.852042
Synpcc7942_0005				-0.268454	-0.211677	0.297735	0.270324	0.450704	-0.344643	-0.335303	-0.311681	0.00206945	0.34548	0.204022	-0.329091	-0.289016	-0.250844	0.266051	0.274382
Synpcc7942_0009	cce_4370	argG	argininosuccinate synthetase	0.115922	0.176488	-0.611762	-0.196352	-0.242685	0.513306	0.306602	0.176051	-0.318766	-0.194963	-0.181489	0.40434	0.319138	0.0301537	-0.295138	-0.386898
Synpcc7942_0011				-0.305338	-0.514333	-0.857507	-0.973128	-0.960011	-0.110799	-0.377021	-0.21938	-0.540906	-1.09248	-0.499063	-0.0978421	0.00728088	-0.207764	-0.345175	-0.627114
Synpcc7942_0019	cce_3180	sir	ferredoxin-sulfite reductase	-0.380624	-0.672473	0.405011	0.394231	0.474833	-0.771893	-0.653074	-0.655138	-0.274902	0.378351	0.441894	-0.456491	-0.724256	-0.676051	-0.0248305	0.421791
Synpcc7942_0023	cce_1760		H+/Ca2+ exchanger	0.117662	0.268422	0.212871	-0.519133	-0.630406	-0.158775	0.151351	0.268744	0.526213	-0.448658	-0.530349	-0.10741	0.45402	0.285112	0.220506	-0.148899
Synpcc7942_0039	cce_3746	gnd	6-phosphogluconate dehydrogenase	-0.52093	-0.597323	0.956377	1.23843	1.02967	-0.920275	-0.872488	-0.894935	0.152428	0.775963	0.82409	-0.932229	-0.927093	-0.736721	-0.0628967	0.270992
Synpcc7942_0040	cce_4420	folB	dihydroneopterin aldolase	-0.159435	-0.196246	0.115176	0.18927	0.250692	-0.31956	-0.271497	-0.250581	0.159296	0.438339	0.229002	-0.268343	-0.276811	-0.333473	0.0915021	0.261607
Synpcc7942_0068	cce_3641		ATP-binding protein of ABC transporter	0.181293	0.161258	-0.0504965	-0.215977	-0.201799	0.164296	0.28052	0.192725	0.0733389	-0.347975	-0.213724	0.0177007	0.382862	0.249322	0.00485743	-0.170948
Synpcc7942_0069				-0.44908	-0.357238	0.161917	0.384721	0.346308	-0.407944	-0.473345	-0.43184	-0.256755	0.52581	0.409794	-0.361732	-0.51874	-0.481503	0.21554	0.416749
Synpcc7942_0085	cce_0939		hypothetical protein	-0.541517	-0.432871	-0.00620075	0.255905	0.194966	-0.282966	-0.531069	-0.441573	-0.38854	0.333527	0.513288	-0.209686	-0.383512	-0.300731	0.00646927	0.361406
Synpcc7942_0086	cce_3465	glgX	glycogen operon protein GlgX homolog	-0.375766	-0.446106	0.122298	0.438473	0.294058	-0.426356	-0.595754	-0.52624	-0.197306	0.369034	0.349223	-0.489425	-0.502115	-0.377034	-0.094538	0.321709
Synpcc7942_0092	cce_4383		hypothetical protein	-0.276039	-0.0375705	-0.327871	-0.654367	-0.847387	-0.132968	-0.0287526	0.0310851	-0.278912	-0.909361	-0.608379	-0.258722	0.024621	-0.131749	-0.172392	-0.499641
Synpcc7942_0100				-0.859436	-0.847905	0.43845	0.222462	0.0822046	-0.90508	-0.874928	-0.854085	-0.487485	0.376874	0.101285	-0.909786	-0.944972	-0.933989	0.0326163	0.496175
Synpcc7942_0130				-0.487773	-0.419413	0.200383	0.070008	-0.0397252	-0.491454	-0.48329	-0.399862	0.0468554	0.147108	0.0198811	-0.57006	-0.413068	-0.478556	0.122001	0.269808
Synpcc7942_0148	cce_0171		hypothetical protein	-0.099297	-0.142991	0.122926	0.281977	0.333494	-0.0497044	-0.191303	-0.258876	0.0267753	0.330306	0.387763	-0.0226044	-0.325524	-0.282111	-0.0665842	0.20882
Synpcc7942_0198	cce_4406	ndbC	type 2 NADH dehydrogenase	-0.205453	-0.0767506	0.732805	0.316792	0.315795	-0.364961	-0.581851	-0.45715	0.439815	0.248388	0.115551	-0.445773	-0.408582	-0.0297047	0.623233	0.332212
Synpcc7942_0200	cce_4106		hypothetical protein	-0.526996	-0.328058	0.860397	0.196963	0.150886	-0.538688	-0.662664	-0.57998	0.485997	0.261	0.0224438	-0.474291	-0.515779	-0.19284	0.538691	0.446691
Synpcc7942_0201				-0.309415	-0.205415	0.419185	0.18115	0.18506	-0.398094	-0.387419	-0.322358	0.497337	0.202015	0.0645973	-0.393195	-0.377323	-0.211561	0.465886	0.290409
Synpcc7942_0213				-0.260861	-0.283272	0.0767249	0.24888	0.100607	-0.191128	-0.233202	-0.0981732	-0.180921	0.23724	0.204034	-0.351956	-0.263355	-0.174567	0.0150677	0.334101
Synpcc7942_0215	cce_2950		hypothetical protein	-0.677225	-0.53842	0.0570749	-0.154223	-0.444938	-0.708548	-0.743272	-0.457939	-0.064152	-0.165107	-0.254486	-0.705942	-0.687574	-0.317802	0.255921	0.0671789
Synpcc7942_0245	cce_3612	gap1	glyceraldehyde 3-phosphate dehydrogenase	-1.28715	-1.27053	0.0979799	0.471242	0.37866	-1.30819	-1.29635	-1.39313	-0.349466	0.835471	0.781921	-1.28261	-1.41498	-1.28769	-0.045259	0.97078
Synpcc7942_0252	cce_0629	cp12	putative CP12 protein	-0.634293	-0.674585	-0.424673	-0.0055239	-0.0811453	-0.283865	-0.583834	-0.425786	-0.687898	0.19949	0.456607	-0.18178	-0.418977	-0.612922	-0.17227	0.324796
Synpcc7942_0258	cce_0483		hypothetical protein	0.123498	0.0741261	0.0569292	-0.312533	-0.397644	-0.103581	0.0165116	0.25745	0.253773	-0.25719	-0.505228	-0.0998687	0.172246	0.08154	0.0223566	-0.10811
Synpcc7942_0267	cce_3918	gidB	glucose inhibited division protein B	-0.311604	0.000504535	0.326638	0.0181027	0.05244	-0.256964	-0.32394	-0.170476	0.00275276	0.171018	-0.00752156	-0.2866	-0.43521	-0.0954903	0.369852	0.288159
Synpcc7942_0270	cce_3139		probable glycosyltransferase	0.225841	0.107104	-0.199024	-0.18596	-0.155413	0.101845	0.238978	0.330671	-0.144439	-0.211826	-0.103333	0.422755	0.284968	0.130968	0.0397239	-0.0495448
Synpcc7942_0278	cce_2319	hoxE	NADH dehydrogenase I chain E	-0.401595	-0.481471	0.253882	0.412873	0.425124	-0.44486	-0.626693	-0.543697	-0.0206325	0.621794	0.508612	-0.563064	-0.590096	-0.581715	0.153391	0.524193
Synpcc7942_0279	cce_2318	hoxF	NADH dehydrogenase I chain F	0.0688798	-0.31879	0.368651	0.436699	0.4098	-0.370267	-0.36502	-0.522051	-0.0719276	0.657258	0.548774	-0.144985	-0.573403	-0.359789	0.0572112	0.356836
Synpcc7942_0288	cce_2076	glmU	UDP-N-acetylglucosamine pyrophosphorylase	0.274859	0.217931	-0.142904	-0.150962	0.0659167	0.392535	0.468848	0.366808	-0.0434	-0.281626	-0.0656142	0.646682	0.426823	0.369863	-0.103584	-0.228819
Synpcc7942_0291	cce_2060		hypothetical protein	-0.408045	-0.286925	-0.135852	0.247937	0.372062	-0.175679	-0.521159	-0.371637	-0.447325	0.353505	0.413456	-0.153509	-0.541034	-0.553977	-0.308047	0.218988
Synpcc7942_0295	cce_4658	met3, sopT	sulfate adenylyltransferase	0.283152	0.0181184	-0.62172	-0.417075	-0.327561	0.452887	0.389412	0.325996	-0.408596	-0.609778	-0.271788	0.632205	0.195071	0.0743279	-0.515852	-0.791455
Synpcc7942_0302	cce_4414		hypothetical protein, DNA uptake protein and related DNA-binding proteins	-0.528888	-0.600409	-0.0546194	0.505572	0.437795	-0.616956	-0.660387	-0.614771	-0.332357	0.666466	0.7639	-0.490221	-0.626239	-0.382684	-0.292074	0.403234
Synpcc7942_0304	cce_0815		hypothetical protein	-1.29799	-1.32922	0.454871	0.664749	0.735736	-1.2604	-1.33787	-1.35479	-0.213318	0.810174	0.754859	-1.29133	-1.32359	-1.35331	0.11612	0.688486
Synpcc7942_0305				-0.475833	-0.390487	0.118274	0.339843	0.322465	-0.722245	-0.533305	-0.622022	-0.00796654	0.315251	0.274193	-0.521828	-0.660392	-0.419493	0.0849516	0.331652
Synpcc7942_0312	cce_2104		hypothetical protein	-0.55327	-0.532333	0.257491	0.291946	0.382764	-0.298126	-0.617818	-0.596883	0.27879	0.502071	0.546952	-0.46	-0.66865	-0.512872	0.103868	0.434855
Synpcc7942_0316				-0.836607	-0.961146	0.638832	0.158356	0.300932	-0.69803	-0.811108	-0.689697	0.132248	0.229161	0.0774243	-0.50646	-0.670389	-0.826658	0.302237	0.367523
Synpcc7942_0330	cce_4482	atp1	ATP synthase protein I	0.171373	-0.141097	-1.12964	-0.461218	-0.10007	0.278454	0.128984	0.0395728	-0.173591	-0.545851	-0.0373339	0.627465	0.281131	-0.00265739	-0.751449	-0.678631
Synpcc7942_0369				-0.724572	-0.733812	0.47979	0.628287	0.429481	-0.745853	-0.709586	-0.586468	0.111159	0.62896	0.41096	-0.755752	-0.629286	-0.795984	0.207533	0.659327
Synpcc7942_0370				-0.498045	-0.790686	0.34835	0.493834	0.401527	-0.800367	-0.661585	-0.709186	0.0270878	0.575349	0.460259	-0.662541	-0.604879	-0.699438	0.170417	0.596643
Synpcc7942_0371				-0.29001	-0.314181	0.347997	0.433707	0.317968	-0.44786	-0.33859	-0.570437	0.0279832	0.443565	0.273685	-0.473096	-0.37037	-0.216092	0.0195815	0.364142
Synpcc7942_0376	cce_3195	pqqE	putative zinc protease protein	0.219702	0.145935	-0.095648	-0.303266	-0.434001	0.0568864	0.427182	0.390743	-0.0218675	-0.328049	-0.306455	0.133692	0.275153	0.128331	0.00966646	-0.164121
Synpcc7942_0377	cce_0108		hypothetical protein	-0.28697	-0.055322	-0.403669	-0.859816	-0.65812	-0.274504	-0.195719	0.240056	-0.504582	-0.618393	-0.905536	-0.345246	-0.017511	-0.113391	-0.32889	-0.789124
Synpcc7942_0383				-0.718217	-0.659741	0.378172	0.103506	-0.0415564	-0.822166	-0.823466	-0.788584	0.148265	0.138565	-0.0141323	-0.96848	-0.802353	-0.748093	-0.0207925	0.293448
Synpcc7942_0388	cce_0039	rfaG	probable glycosyltransferase	0.0347463	-0.00565738	-0.33705	-0.414906	-0.418968	0.124374	0.0826264	0.172514	-0.166356	-0.46246	-0.419693	-0.0722656	0.208736	-0.124959	-0.18933	-0.151622
Synpcc7942_0391	cce_0597		hypothetical protein	-0.780404	-0.821038	-0.0538662	0.173536	-0.0604947	-0.869496	-0.784062	-0.760121	-0.117892	0.372054	0.256144	-0.781243	-0.798018	-0.847502	-0.0361398	0.347104
Synpcc7942_0394	cce_4267	cdsA	phosphatidate cytidylyltransferase	-0.15068	-0.1689	-0.0303272	0.250076	0.36032	-0.147003	-0.286935	-0.289146	-0.198075	0.180848	0.243473	-0.211992	-0.373391	-0.186974	-0.117852	0.165828
Synpcc7942_0399	cce_2886		hypothetical protein	0.199508	-0.0469594	-0.358585	-0.439464	-0.366823	-0.00107646	0.311067	0.255956	-0.111987	-0.715604	-0.270099	0.162616	0.2683	0.0278238	-0.0888282	-0.32987
Synpcc7942_0422	cce_0828			-0.592143	-0.701205	0.0807392	0.198101	-0.0407867	-0.798623	-0.754215	-0.717075	-0.300245	0.23424	0.114131	-0.703598	-0.666102	-0.596507	0.0858041	0.425107
Synpcc7942_0423	cce_0840		hypothetical protein	-0.713978	-0.758808	-0.124456	0.232161	0.185414	-0.0709634	-0.658165	-0.73608	-0.667768	0.408969	0.700778	-0.306717	-0.674489	-0.858684	-0.648471	0.196918
Synpcc7942_0439	cce_0315	chlM	S-adenosylmethionine--Mg-protoporphyrin IX methyltransferase	0.127286	-0.0408703	-0.570063	-0.288828	-0.24776	0.186317	0.299185	0.15953	-0.199284	-0.377734	-0.256303	0.259208	0.0554811	-0.0317087	-0.333432	-0.466901
Synpcc7942_0465	cce_0874		hypothetical protein	0.0583533	-0.0474853	-0.569154	-1.75802	-1.57043	-0.35187	-0.157205	0.148449	-0.24168	-2.57628	-1.84236	-0.355725	-0.0144555	0.094377	-0.52233	-1.20663
Synpcc7942_0466	cce_1003		UDP-glucose-beta-D-glucan glucosyltransferase	0.0982691	0.303623	-0.338652	-0.689308	-0.439462	0.177458	0.471392	0.457104	-0.0867208	-0.626376	-0.690667	0.14251	0.549593	0.216355	-0.0949722	-0.668552
Synpcc7942_0473	cce_2719		similar to xenobiotic reductase	0.0859236	0.0172093	-0.718187	-0.424167	-0.578722	0.152221	0.359411	0.202517	-0.251137	-0.677651	-0.166409	-0.0131922	0.331178	0.0840058	-0.766039	-0.586101
Synpcc7942_0476	cce_3563		hypothetical protein	-0.35859	-0.396407	-0.267066	0.281338	0.38726	-0.290029	-0.536905	-0.575318	-0.382181	0.263101	0.377177	-0.237381	-0.461797	-0.612328	-0.358708	0.250519
Synpcc7942_0482	cce_3444		penicillin-binding protein	-0.0454696	0.0144713	-0.163511	-0.7759	-0.884317	-0.0402227	-0.0318322	0.0829885	0.179848	-1.03186	-0.995072	-0.263054	0.35564	0.0896255	-0.0303444	-0.717406
Synpcc7942_0483	cce_3445			-0.0778902	-0.149885	-0.188191	-0.790572	-1.1372	-0.0649698	0.159966	0.213012	0.0311411	-1.09388	-1.18168	-0.178959	0.349129	0.287353	-0.0160861	-0.666774
Synpcc7942_0484	cce_2457		hypothetical protein	0.345083	0.0322997	-0.523331	-0.0902108	0.01565	0.168816	0.405908	0.37484	-0.222334	-0.179581	0.108296	0.419553	0.292343	0.283105	-0.0528584	-0.099577
Synpcc7942_0485	cce_2454	gpmB, cobC	phosphoglycerate mutase	0.147022	0.229011	-0.168502	-0.129838	-0.0527345	0.607133	0.377803	0.260132	-0.168084	-0.320586	-0.0350048	0.59344	0.372215	0.212809	-0.101996	-0.170288
Synpcc7942_0486	cce_2627	pyrC	dihydroorotase	0.0428225	-0.00176582	-0.277172	-0.188158	-0.0292217	0.548088	0.1595	0.066385	-0.17792	-0.27901	-0.099379	0.319493	0.172136	-0.0280634	-0.245717	-0.204034
Synpcc7942_0488	cce_3620		hypothetical protein	0.0124572	-0.0507952	0.235496	0.39198	0.475177	-0.123362	-0.144151	-0.039988	-0.0291879	0.357468	0.38188	-0.059419	-0.20936	-0.0810275	0.350563	0.365717
Synpcc7942_0493	cce_2971		hypothetical protein	-0.374311	-0.39925	0.127893	0.404434	0.418183	-0.321047	-0.446331	-0.565978	-0.196092	0.468344	0.480456	-0.359287	-0.498204	-0.487708	-0.113721	0.457222
Synpcc7942_0499				-0.58614	-0.67152	0.267131	0.554525	0.616627	-0.791229	-0.742401	-0.74457	-0.237359	0.652333	0.406575	-0.748757	-0.761618	-0.717717	0.214472	0.594467
Synpcc7942_0505	cce_3974	fbpI, glpX	fructose-1,6-/sedoheptulose-1,7-bisphosphatase	0.103562	-0.114842	-0.920974	-0.81579	-0.685093	0.429099	0.412832	0.0674717	-0.609342	-0.668166	-0.408555	0.304915	0.237102	-0.159078	-0.505398	-1.0971
Synpcc7942_0506	cce_3591	pyrH	hypothetical protein	0.228366	-0.0281742	-0.360795	-0.237069	-0.23361	0.141672	0.118425	-0.0219839	-0.00231073	-0.470744	-0.20456	0.100414	0.14301	0.00293703	-0.21748	-0.244925
Synpcc7942_0527				-0.732936	-0.884778	0.171778	0.259358	0.158953	-0.726883	-0.81657	-0.887802	-0.301418	0.393862	0.488599	-0.785197	-0.846552	-0.82724	-0.103516	0.347805
Synpcc7942_0544	cce_1322		hypothetical protein	0.290109	0.0999889	-0.284141	-0.26983	-0.171692	0.097109	0.273082	0.399928	-0.116255	-0.332496	-0.0195092	0.270867	0.122977	0.108675	-0.222821	-0.360898
Synpcc7942_0556	cce_4416	srrB	two-component response regulator OmpR family	-1.25233	-1.04352	0.769211	0.40049	0.368541	-0.860025	-1.19805	-1.21987	0.14065	0.408987	0.387273	-0.989436	-1.24035	-0.972119	0.483586	0.417165
Synpcc7942_0571	cce_1874		sugar transporter glycoside/pentoside/hexuronide:cation symporter, GPH family	-0.092731	-0.0535798	0.211228	0.253248	0.234377	-0.341218	-0.292573	-0.164455	0.219947	0.258733	0.284761	-0.292755	-0.2771	-0.0287871	0.122163	0.274208
Synpcc7942_0572	cce_3085		hypothetical protein	-0.25832	-0.207435	0.111815	0.237024	-0.0331684	-0.318518	-0.338101	-0.221612	-0.118264	0.273986	0.104543	-0.38355	-0.304274	-0.278575	0.10737	0.332125
Synpcc7942_0581	cce_0915		hypothetical protein	-0.427924	-0.479982	0.21108	0.413639	0.439086	-0.504262	-0.667616	-0.46758	-0.0953373	0.444788	0.589523	-0.359378	-0.552166	-0.289634	0.0324059	0.364478
Synpcc7942_0583	cce_0199	chlI	Magnesium protoporphyrin IX chelatase subunit I	0.13493	0.196514	-0.116022	0.185693	0.349196	0.621854	0.269348	0.00955523	-0.143	0.0447846	0.314569	0.519766	0.110302	0.0293603	-0.00264634	0.0845455
Synpcc7942_0585	cce_0370		protease	0.235729	0.0847681	-0.137608	-0.352951	-0.241378	-0.191164	0.139664	0.0947777	-0.2324	-0.483782	-0.598074	-0.168485	0.33322	0.579676	-0.276878	-0.587977
Synpcc7942_0590	cce_2793		hypothetical protein	-0.12955	-0.0810545	0.0105021	0.358892	0.344154	-0.153899	-0.129467	-0.105726	-0.0967718	0.203794	0.249355	0.0695157	-0.30089	-0.18096	-0.0404139	0.219964
Synpcc7942_0591	cce_2794		hypothetical protein	0.118663	0.208954	0.238663	0.531112	0.587781	0.236383	-0.0227182	-0.246529	-0.0815027	0.220003	0.408421	0.191288	-0.194241	0.0205217	-0.0384193	0.214972
Synpcc7942_0598	cce_0720		putative peptidase	-0.127957	-0.316098	-0.63694	-1.01766	-0.427709	0.570843	0.00654923	0.268663	-0.550547	-0.943551	-0.222395	0.470744	0.719593	0.0850278	-0.316281	-0.755817
Synpcc7942_0599	cce_0974		transcriptional regulator, TetR/AcrR family	-1.12925	-1.25949	0.179671	0.678379	0.580937	-1.22997	-1.11292	-1.00069	-0.515631	1.3485	1.00342	-1.18218	-1.16967	-1.25971	0.104181	0.963516
Synpcc7942_0630	cce_0598		hypothetical protein	-0.209897	0.0858159	-0.0664572	-0.476368	-0.643692	-0.0789599	0.0535894	0.182964	0.0605165	-0.672988	-0.790272	-0.116179	0.239357	0.157254	-0.0637453	-0.336045
Synpcc7942_0644	cce_4751	cikA	two-component sensor kinase	-0.593978	-0.767368	0.175606	0.337993	0.297724	-0.588761	-0.64363	-0.707681	-0.139762	0.382557	0.5042	-0.449805	-0.699214	-0.677779	0.147431	0.478873
Synpcc7942_0647	cce_2426		hypothetical protein	-0.226413	-0.381445	0.323201	0.730824	0.639979	-0.582066	-0.592285	-0.621938	-0.0610779	0.405515	0.588479	-0.400324	-0.633303	-0.446544	-0.157381	0.40612
Synpcc7942_0648				-0.291621	-0.7564	0.224328	0.645777	0.503598	-0.819091	-0.62359	-0.796613	-0.121182	0.271763	0.355553	-0.759534	-0.714381	-0.634529	-0.143879	0.531045
Synpcc7942_0662				-0.324368	-0.311384	0.2783	0.145311	0.0355114	-0.430539	-0.614567	-0.397626	0.281509	0.209817	-0.013095	-0.524233	-0.488585	-0.257139	0.221837	0.25693
Synpcc7942_0668				-0.733191	-0.441572	0.530494	-0.132227	-0.191636	-0.454514	-0.768212	-0.653509	-0.200343	0.137073	-0.08137	-0.838076	-0.759981	-0.758605	0.0938824	0.134025
Synpcc7942_0674	cce_3201	hemF	coproporphyrinogen III oxidase	0.228335	0.166727	-0.323716	-0.403182	-0.698361	0.212225	0.303131	0.141949	-0.224183	-0.607292	-0.546419	0.0631859	-0.0992981	0.0476446	-0.237263	-0.559257
Synpcc7942_0677				-0.673907	-0.549456	-0.158488	0.22442	0.0545693	-0.346796	-0.631386	-0.639887	-0.700982	0.387904	0.332257	-0.319455	-0.710759	-0.558923	-0.181185	0.114152
Synpcc7942_0680	cce_0675		similar to sterol C5-desaturase	-0.663576	-0.319149	0.722413	-0.0298067	0.0513603	-0.559561	-0.762304	-0.773787	0.273423	0.0442769	-0.12997	-0.697886	-0.830881	-0.672795	0.329889	0.181401
Synpcc7942_0686	cce_4539		hypothetical protein	-0.245133	0.00660857	0.640732	0.0846924	0.0306264	-0.427511	-0.556982	-0.360978	0.611596	0.0942881	-0.193361	-0.370067	-0.465092	-0.271176	0.211558	0.150037
Synpcc7942_0687				-0.180408	0.130457	0.414903	0.228803	0.226448	-0.227183	-0.376605	-0.163541	0.36418	0.171044	0.0380441	-0.232937	-0.25536	0.0975177	0.573275	0.308068
Synpcc7942_0703	cce_3024	smf	hypothetical protein	-0.689837	-0.774785	0.187014	0.580177	0.480351	-0.98379	-0.792018	-0.797226	-0.202946	0.62503	0.532852	-0.686668	-0.841106	-0.736831	-0.0130725	0.535216
Synpcc7942_0704	cce_0698	act	acetyltransferase	-0.255541	-0.424211	0.349795	0.684006	0.538425	-0.619664	-0.605784	-0.59907	0.0289899	0.479662	0.352498	-0.484318	-0.623399	-0.432255	-0.117757	0.352945
Synpcc7942_0705				-0.106435	-0.254677	0.184799	0.446948	0.43398	-0.438216	-0.520686	-0.409962	-0.00788448	0.289266	0.297855	-0.39929	-0.528915	-0.277302	0.0130613	0.347493
Synpcc7942_0715	cce_0401	murZ	UDP-N-acetylglucosamine 1-carboxyvinyltransferase	-0.152949	0.462948	0.079243	-0.933519	-0.930656	-0.0324058	0.189052	0.187653	0.354117	-0.794397	-1.04219	-0.158226	0.431323	0.0577556	-0.0150953	-0.587646
Synpcc7942_0768	cce_0815		hypothetical protein	-0.404422	-0.00609619	0.471251	0.446161	0.206619	-0.823413	-0.623848	-0.552599	-0.0414417	0.391608	-0.0372158	-0.690152	-0.664697	-0.287976	0.253973	0.398612
Synpcc7942_0769	cce_1446		hypothetical protein	-0.255195	-0.21602	0.411735	0.25804	0.212899	-0.398135	-0.462246	-0.446782	0.287417	0.281796	-0.058048	-0.692711	-0.583871	-0.328917	0.433279	0.340541
Synpcc7942_0770	cce_4621		hypothetical protein	-0.157879	0.0778364	0.503714	0.386623	0.248532	-0.52495	-0.389336	-0.33695	0.119156	0.300541	0.0918456	-0.563017	-0.501248	-0.122523	0.262222	0.305676
Synpcc7942_0781	cce_4692	ppsA, pps	phosphoenolpyruvate synthase	-0.0807785	0.171519	0.747909	0.376906	0.273055	-0.525859	-0.400296	-0.227958	0.442842	0.455376	0.0126245	-0.475226	-0.593438	-0.123108	0.648067	0.548721
Synpcc7942_0796	cce_1183		hypothetical protein	-0.365296	-0.347668	0.0594769	0.118502	0.237377	-0.157272	-0.418641	-0.289663	-0.244172	0.289315	0.350759	-0.0203359	-0.418995	-0.395877	-0.108698	0.262325
Synpcc7942_0797				-0.978759	-0.700192	0.841187	0.812464	0.78155	-0.720853	-1.05607	-0.977004	0.0315373	0.533025	0.592078	-0.845782	-1.18715	-0.832432	0.231961	0.416434
Synpcc7942_0817	cce_2881		ferric uptake regulation protein Transcription facotr Fur family	-0.132573	-0.257018	-0.393363	0.0125828	0.116609	0.0686016	-0.232328	-0.209237	-0.300362	0.0738957	0.245221	-0.0448485	-0.11398	-0.206685	-0.275845	0.0428326
Synpcc7942_0828	cce_0118		hypothetical protein	-0.345661	-0.321093	-0.0880419	0.221401	0.300404	-0.042757	-0.356931	-0.285796	-0.241213	0.317417	0.337586	-0.0769775	-0.304824	-0.341249	-0.0513833	0.175205
Synpcc7942_0834	cce_1419		hypothetical protein	-2.84971	-2.84971	-0.520002	1.66951	0.522572	-2.84971	-2.84971	-2.84971	-1.01981	1.81832	1.41735	-2.84971	-2.84971	-2.84971	-0.959096	1.93611
Synpcc7942_0848	cce_3691	uvrA	excinuclease ABC subunit A	0.0534387	-0.0815635	-0.250885	-0.350762	-0.285413	0.00823754	0.046849	0.173261	-0.102809	-0.348248	-0.176861	0.0711925	0.371848	0.185738	-0.0150162	-0.12809
Synpcc7942_0853	cce_2605	dapL1	LL-diaminopimelate aminotransferase	0.506667	0.138478	-0.0606358	0.0283136	-0.0266244	0.154002	0.422688	0.308483	-0.214748	-0.217827	-0.0688077	0.372831	0.346471	0.161945	-0.18875	-0.105479
Synpcc7942_0857	cce_4544		hypothetical protein	0.664233	0.335599	-0.289328	-1.12649	-1.86125	-0.345861	0.400818	0.0525	0.0147225	-1.42226	-1.7222	-0.359073	0.00317937	0.399432	-0.211174	-0.940643
Synpcc7942_0859	cce_4317		two-component hybrid sensor and regulator	0.285621	0.204372	-0.050097	-0.620112	-1.23134	-0.20525	0.341954	0.0616573	-0.175643	-0.879143	-1.22938	-0.260914	-0.083725	0.208117	-0.0179133	-0.461393
Synpcc7942_0906				0.169489	0.267012	-0.0694505	-1.38436	-2.31174	-0.909481	0.086002	0.0471476	-0.133936	-1.58877	-1.88517	-0.842046	0.0272888	0.326856	0.0846274	-0.645137
Synpcc7942_0908				0.187997	-0.0581772	0.0508766	-0.563068	-0.695235	-0.183147	0.133003	0.220404	0.0470394	-0.786803	-0.702247	-0.291869	0.299646	0.0468425	0.0747076	-0.261784
Synpcc7942_0941	cce_3971		ATP-binding protein of ABC transporter	0.303693	0.26778	-0.242565	-0.343941	-0.485597	0.24813	0.464497	0.380025	0.00886514	-0.459272	-0.381424	0.201424	0.430684	0.324241	-0.0311041	-0.356439
Synpcc7942_0971	cce_3721		hypothetical protein	-0.357254	-0.196825	0.142939	-0.0811526	-0.318632	-0.46301	-0.622699	-0.307578	0.0158341	0.222149	-0.263204	-0.669947	-0.386636	-0.159077	0.361344	0.327805
Synpcc7942_0989	cce_1621		hypothetical protein	-0.759035	-0.63372	0.0401395	0.237454	0.233953	-0.592344	-0.796522	-0.781238	-0.228789	0.373699	0.298951	-0.707022	-0.726756	-0.763764	-0.216111	0.157894
Synpcc7942_1014	cce_2624		two-component hybrid sensor and regulator	-0.183551	-0.290153	-0.314214	-0.437065	-0.795004	-0.418469	-0.206609	0.0581704	-0.0205359	-0.350327	-0.563595	-0.262233	0.209519	0.0166628	-0.0355754	-0.269971
Synpcc7942_1016	cce_0445	cheW	purine-binding chemotaxis protein CheW	-0.1045	-0.108088	-0.318455	-0.42056	-0.67476	-0.147971	-0.018813	0.12971	0.0113646	-0.651352	-0.471327	-0.0880937	0.250679	0.174652	-0.02375	-0.274293
Synpcc7942_1040	cce_2722		hypothetical protein	-0.684981	-0.626657	-0.33288	0.0498453	0.088166	-0.571948	-0.613099	-0.526692	-0.453199	0.50451	0.439337	-0.569032	-0.689696	-0.808419	0.091157	0.432978
Synpcc7942_1044				-0.18669	-0.103828	-0.00288506	0.224049	0.365228	0.0409437	-0.213431	-0.192215	-0.163251	0.29234	0.288911	-0.07403	-0.307122	-0.237089	-0.0753562	0.241452
Synpcc7942_1064				-0.107851	-0.261471	0.194531	0.317071	0.197571	-0.35658	-0.364392	-0.623926	0.0169892	0.143621	0.225387	-0.305496	-0.529583	-0.278866	-0.0575943	0.223167
Synpcc7942_1074				-0.024825	-0.209672	0.144153	0.20319	0.275201	-0.196217	-0.31334	-0.288653	0.0507126	0.167904	0.281357	-0.00390605	-0.269623	-0.0474885	0.072524	0.207759
Synpcc7942_1086	cce_2966	hemE	uroporphyrinogen decarboxylase	-0.049562	-0.0493972	-0.740799	-0.384556	-0.317816	0.28248	0.0731537	0.0497936	-0.518258	-0.450211	-0.249953	0.12421	0.0666801	-0.0763497	-0.481021	-0.606879
Synpcc7942_1094				-0.305089	-0.344253	0.0218662	0.327159	0.505806	-0.0603833	-0.484415	-0.336436	-0.204118	0.525384	0.664807	-0.197608	-0.31625	-0.464919	-0.0564672	0.201069
Synpcc7942_1095	cce_0205		hypothetical protein	-0.484136	-0.564906	0.260334	0.379731	0.285984	-0.359813	-0.675047	-0.483255	-0.0261734	0.496009	0.411712	-0.414805	-0.587267	-0.625087	0.175406	0.490002
Synpcc7942_1096	cce_3025	thiC	thiamine biosynthesis protein ThiC	-0.365685	-0.160582	-0.0739452	0.352104	0.290599	-0.411955	-0.244073	-0.210586	-0.198583	0.736149	0.484011	-0.335922	-0.446719	-0.415964	0.0157707	0.394048
Synpcc7942_1142	cce_1946	metS	methionyl-tRNA synthetase	-0.0964047	-0.113721	-0.548784	-0.315136	-0.226139	0.140842	0.0881887	0.08146	-0.334899	-0.275449	-0.105283	0.128109	0.0436677	-0.0788001	-0.108651	-0.220943
Synpcc7942_1143	cce_1947		hypothetical protein	0.159513	0.497129	-0.0842431	-0.350628	-0.198054	0.556544	0.489222	0.180373	-0.0629646	-0.375908	-0.548777	0.207259	0.247974	0.264845	-0.217622	-0.583064
Synpcc7942_1150				-0.689263	-0.618311	0.189952	0.291063	0.336739	-0.509545	-0.615782	-0.663353	-0.182414	0.475212	0.433918	-0.433505	-0.702815	-0.777484	0.0662737	0.317449
Synpcc7942_1156				-0.873736	-0.773284	0.432992	0.549556	0.576494	-0.819358	-0.867593	-0.837443	-0.172712	1.01652	0.70627	-0.734829	-0.879172	-0.808175	0.197907	0.510191
Synpcc7942_1157	cce_3987		hypothetical protein	-0.827205	-0.884416	0.397763	0.591316	0.642589	-0.888202	-0.892103	-0.997539	0.0646398	0.724877	0.822085	-0.906815	-0.988024	-0.82363	-0.0331407	0.548093
Synpcc7942_1164				-0.796907	-0.974899	0.546977	0.79771	0.818708	-1.13836	-0.977655	-0.991279	-0.0481875	0.518793	0.577675	-1.07205	-1.0093	-0.91147	0.0699051	0.847953
Synpcc7942_1192	cce_1724		hypothetical protein	0.399986	0.339507	-0.162952	-0.128739	-0.107387	0.252686	0.241575	0.318685	-0.113648	-0.428768	-0.171443	0.253844	0.30291	0.349074	-0.0705313	-0.282005
Synpcc7942_1195				-0.0785171	-0.116454	0.413595	0.474169	0.304282	-0.249217	-0.263845	-0.133151	0.25618	0.408648	0.361217	-0.233517	-0.34808	-0.0994971	0.147323	0.266394
Synpcc7942_1216	cce_0422	KaiC	circadian clock protein KaiC	-0.921867	-0.989911	0.234012	0.491164	0.608256	-0.683419	-0.889965	-0.96611	-0.0159751	0.580856	0.739501	-0.602072	-0.846698	-1.02402	-0.162426	0.340857
Synpcc7942_1217	cce_0423	KaiB	circadian clock protein KaiB	-0.896355	-1.17879	0.284136	0.627805	0.712343	-0.972241	-1.10503	-1.08653	-0.0746052	0.355363	0.574994	-0.797789	-1.03177	-1.03295	-0.14461	0.409433
Synpcc7942_1219	cce_1391	rpl21	50S ribosomal protein L21	-0.246358	-0.280682	-0.108398	0.183123	0.206661	-0.0559755	-0.421635	-0.356571	-0.552642	0.256467	0.180415	0.00762147	-0.343665	-0.283041	-0.204128	0.00516965
Synpcc7942_1227	cce_2495	radC	DNA repair protein RadC	-0.320675	-0.344633	0.352861	0.56551	0.569025	-0.58296	-0.689702	-0.57949	0.133839	0.56668	0.442435	-0.520984	-0.650749	-0.3152	0.139555	0.638736
Synpcc7942_1234				-0.485249	-0.434629	0.301389	0.133984	0.22552	-0.409188	-0.680791	-0.700328	-0.102855	0.299397	0.299623	-0.527688	-0.655352	-0.626856	0.228304	0.412817
Synpcc7942_1246	cce_1534		carotene isomerase	0.035748	-0.0223039	-0.358927	-0.147291	-0.0078672	0.0408353	0.04697	0.053068	-0.242844	-0.201844	-0.0108643	0.176341	0.24453	0.0723273	-0.183298	-0.207313
Synpcc7942_1254	cce_4161		hypothetical protein	-0.069568	0.262382	-0.382292	-0.60277	-0.331436	0.0747377	-0.060772	0.256928	-0.230058	-0.734913	-0.72491	0.135238	0.0719004	0.285477	-0.214017	-0.729794
Synpcc7942_1261	cce_4304	tpi	triosephosphate isomerase	0.151043	0.0670943	-0.245872	-0.00575923	0.0759026	0.516254	0.226667	0.0363417	-0.168389	-0.0470667	0.0553095	0.465264	0.1264	-0.000324975	-0.213102	-0.263104
Synpcc7942_1295	cce_4601		hypothetical protein	-0.189051	-0.371016	0.132974	0.211813	0.179442	-0.272623	-0.414251	-0.363008	0.0934371	0.299937	0.357644	-0.381862	-0.370284	-0.340825	0.224359	0.455881
Synpcc7942_1301	cce_2137	recQ	ATP-dependent DNA helicase RecQ	-0.380838	-0.416366	0.138597	0.281304	0.199457	-0.354292	-0.454337	-0.321649	0.0586068	0.358136	0.211752	-0.395766	-0.407399	-0.315494	0.0828745	0.354288
Synpcc7942_1303				0.136701	0.0835608	-0.427448	-0.21668	-0.285389	0.191745	0.0865686	0.34367	-0.0862022	-0.348506	-0.228649	0.183485	0.40476	0.177745	-0.0702403	-0.313684
Synpcc7942_1304				0.0295167	0.0819278	-0.560083	-0.620804	-0.644572	0.21731	0.2248	0.288796	-0.234581	-0.782496	-0.393839	0.173991	0.167101	-0.0682614	-0.29312	-0.51497
Synpcc7942_1337	cce_2089		hypothetical protein	-0.223092	-0.386697	0.13147	0.208914	0.0713864	-0.367975	-0.205488	-0.266848	0.174435	0.238361	0.109338	-0.280965	-0.244281	-0.291323	0.213142	0.256409
Synpcc7942_1354				-0.36621	-0.466905	0.206832	0.411585	0.477864	-0.656043	-0.613171	-0.607141	0.0458083	0.512329	0.517907	-0.664685	-0.695182	-0.547804	0.0293621	0.510131
Synpcc7942_1365	cce_3023			-0.129451	-0.0678236	0.286874	-0.0445244	-0.169313	-0.290998	-0.283445	-0.0822292	0.255155	0.0856005	-0.149706	-0.130319	-0.125478	0.0135909	0.380312	0.204446
Synpcc7942_1368				0.105845	0.363416	0.327109	-0.100086	-0.349266	-0.0689717	0.0908851	0.294053	0.224515	-0.289506	-0.436632	-0.0733275	0.334202	0.335434	0.321021	-0.0532977
Synpcc7942_1376	cce_2118			0.0871913	0.485139	0.34094	-0.264676	-0.33778	-0.000582278	0.0624641	0.340355	0.174444	-0.409116	-0.502984	-0.161406	0.350697	0.552211	0.29438	-0.166226
Synpcc7942_1390	cce_0365		protein kinase C inhibitor	0.0648279	-0.293603	-0.302855	-0.433325	-0.125997	0.289495	0.141696	-0.166126	-0.362119	-0.484483	-0.117073	0.0546334	0.213687	-0.0739805	-0.387135	-0.286559
Synpcc7942_1391	cce_4061	comM	competence protein ComM homolog	-0.386029	-0.518166	0.235938	0.240238	0.173758	-0.453482	-0.500155	-0.416067	0.000503572	0.368025	0.232663	-0.503388	-0.498404	-0.564603	0.0404943	0.290366
Synpcc7942_1396	cce_4462		hypothetical protein	-0.619304	-0.498248	0.0257849	0.212961	0.142545	-0.225815	-0.615225	-0.733296	-0.323438	0.103852	0.222128	-0.482627	-0.569713	-0.514363	-0.197984	0.209422
Synpcc7942_1397				-0.334952	-0.302445	0.757496	0.40654	0.0891382	-0.48164	-0.620028	-0.605318	0.392691	0.339784	0.0463526	-0.627595	-0.656709	-0.155667	1.05477	1.10253
Synpcc7942_1402				-0.451131	-0.712146	0.380384	0.210865	0.268627	-0.74286	-0.602905	-0.69361	0.0266266	0.323889	0.279909	-0.723048	-0.608334	-0.676281	0.178802	0.47528
Synpcc7942_1412	cce_0975		hypothetical protein	-0.591429	-0.694561	-0.130541	0.13938	-0.0195228	-0.610419	-0.658366	-0.515218	-0.326956	0.284088	0.131207	-0.648606	-0.559916	-0.642604	-0.259526	0.207156
Synpcc7942_1414	cce_0368		ATP-binding protein of ABC transporter	-0.0329162	0.245494	-0.146445	-0.313003	-0.312462	0.142252	0.0632833	0.0287551	-0.271627	-0.400736	-0.158896	-0.0815547	0.269965	0.0851425	-0.224199	-0.265433
Synpcc7942_1419	cce_4532	chlL	Light-independent protochlorophyllide reductase subunit L	-0.274739	-0.565894	0.0104251	0.488585	0.370455	-0.604738	-0.712074	-0.699389	-0.00267232	0.420986	0.4131	-0.552123	-0.688871	-0.592766	-0.103217	0.342258
Synpcc7942_1420	cce_4534	chlN	light-independent protochlorophyllide reductase subunit N	-0.28709	-0.48125	0.114457	0.547703	0.477364	-0.530485	-0.636605	-0.699453	0.0378306	0.466187	0.58883	-0.376929	-0.694557	-0.610031	-0.332831	0.274344
Synpcc7942_1443	cce_1357		fructose-bisphosphate aldolase class II	0.0110553	-0.227472	-0.69819	0.0563505	0.104705	0.223236	0.17594	0.0269595	-0.548364	0.0455951	0.44708	0.510059	-0.024775	-0.231097	-0.370118	-0.00424183
Synpcc7942_1445				0.0139072	-0.0868477	0.39145	0.382771	0.225185	-0.507469	-0.311572	-0.431014	0.246581	0.260069	0.239984	-0.280113	-0.375626	-0.0974178	0.312988	0.375335
Synpcc7942_1446				-0.535038	-0.574589	0.138146	0.0543157	-0.138083	-0.76611	-0.697615	-0.525781	-0.154934	0.017531	-0.0746033	-0.716758	-0.611809	-0.511128	0.0593987	0.231818
Synpcc7942_1447	cce_2257	icfA	carbonic anhydrase	0.220566	0.258467	-0.249268	-0.150718	-0.253823	0.208381	0.156527	0.302896	0.00587748	-0.220953	-0.316278	0.19888	0.145406	0.178177	-0.0707541	-0.235209
Synpcc7942_1460	cce_3383		hypothetical protein	-0.451556	-0.241158	0.146611	-0.184851	-0.0677903	-0.361129	-0.575136	-0.369807	-0.115408	0.0304165	-0.12987	-0.483316	-0.440729	-0.37794	-0.0363301	-0.032237
Synpcc7942_1463	cce_2287	somB	probable porin; major outer membrane protein	-0.394189	-0.145614	-0.757683	-1.16621	-0.512205	-0.155888	0.045487	-0.0256644	0.0273638	-0.923864	-0.583424	-0.324426	0.3794	0.312388	-0.349241	-0.775798
Synpcc7942_1475	cce_2939	sbtA	sodium-dependent bicarbonate transporter	0.359666	0.347842	0.26175	-0.350707	-0.792174	-0.10692	0.256874	0.203205	0.331834	-0.781303	-0.879286	-0.128631	-0.126846	0.285141	0.312167	-0.291957
Synpcc7942_1482	cce_3210		hypothetical protein	0.0622707	-0.11244	-0.269047	-0.168742	0.0437577	0.143303	0.177379	-0.0103938	-0.227676	0.0337029	0.126434	0.329802	0.131623	-0.0287107	0.0179516	-0.0902116
Synpcc7942_1499	cce_1607	petF	ferredoxin, petF protein	-0.466416	-0.418074	0.0297711	0.695226	0.76389	-0.0471581	-0.638289	-0.667168	-0.890899	0.621054	0.731833	-0.172102	-0.921209	-0.651886	-0.117233	0.260489
Synpcc7942_1504				-0.241738	-0.216538	0.285472	0.315132	0.115888	-0.360145	-0.369056	-0.334031	0.098975	0.209992	0.311529	-0.388154	-0.427505	-0.198263	0.0773848	0.244916
Synpcc7942_1506	cce_0541		hypothetical protein	-0.823343	-0.703449	0.170803	-0.107918	-0.192109	-0.826935	-0.821413	-0.600837	-0.0164072	0.236462	0.0537053	-0.770016	-0.82908	-0.726154	0.456633	0.337645
Synpcc7942_1508				0.327117	0.107413	0.0849873	-0.221655	-0.343114	0.0200644	0.14367	0.25724	0.219692	-0.597775	-0.379602	0.0500055	0.507683	0.343424	0.0270656	-0.140083
Synpcc7942_1548				0.470536	0.158425	-0.360089	-0.397639	-0.643839	-0.0668765	0.347374	0.85184	-0.16874	-0.56245	-0.614878	-0.0949104	0.482054	0.467957	-0.202506	-0.374771
Synpcc7942_1552	cce_2120	ilvC	ketol-acid reductoisomerase	0.108792	-0.11657	-0.199072	-0.123482	0.017392	0.316483	0.244236	0.0155514	-0.274186	-0.1177	0.124938	0.464437	0.0207129	0.0361822	-0.23493	-0.287743
Synpcc7942_1556				-0.757328	-0.824765	0.24123	0.663866	0.707187	-0.729176	-0.834678	-0.873915	-0.259173	0.73852	0.713883	-0.710849	-0.89841	-0.757907	-0.328494	0.482627
Synpcc7942_1571				-0.25863	-0.063807	0.257052	0.160189	0.101375	-0.267957	-0.302828	-0.261758	0.216631	0.085571	-0.0257936	-0.333919	-0.29804	-0.10346	-0.0545932	0.117566
Synpcc7942_1572	cce_4112		dehydrogenase subunit-like protein	-0.938642	-0.912396	0.468654	0.55633	0.353	-1.18508	-0.919847	-0.865507	0.0408685	0.729483	0.530205	-0.986794	-0.908464	-0.894902	0.299584	0.821694
Synpcc7942_1573	cce_0222		3-oxoacyl-[acyl-carrier protein] reductase	-1.10048	-1.13435	0.513267	0.702336	0.403749	-1.42907	-1.2075	-1.11968	0.133033	0.722717	0.461221	-1.42765	-1.17518	-1.08956	0.159824	0.848653
Synpcc7942_1574				-0.613666	-0.543514	0.55507	0.563728	0.395405	-0.865031	-0.791498	-0.75384	0.041892	0.836865	0.534183	-0.751829	-0.740671	-0.644509	0.145611	0.576225
Synpcc7942_1575	cce_3194	malQ	MalQ (glycogen debranching enzyme-related protein)	-0.171242	-0.320918	0.271766	0.256659	0.225986	-0.215221	-0.377171	-0.45863	-0.10377	0.359192	0.243492	-0.388732	-0.36227	-0.308531	0.00729139	0.364538
Synpcc7942_1587				-0.393623	0.0317975	0.40867	-0.304829	-0.743717	-0.376907	-0.454822	-0.252001	0.113672	-0.0769769	-0.588803	-0.491761	-0.470865	0.0697991	0.355102	-0.0127403
Synpcc7942_1603	cce_2988	ampC, penP	beta-lactamase	0.0893189	0.0572262	-0.168391	-0.441073	-0.589881	-0.0132759	0.184605	0.286949	-0.0504337	-0.653885	-0.309161	0.206182	0.184877	0.0297782	-0.113642	-0.281751
Synpcc7942_1608	cce_2253	manC	mannose-1-phosphate guanylyltransferase	0.156903	0.0327812	-0.0825712	-0.219403	-0.0515006	0.0684077	0.199112	0.175568	0.125502	-0.28578	-0.143095	0.124541	0.358651	0.190875	-0.164386	-0.172657
Synpcc7942_1610	cce_0841	pntB	pyridine nucleotide transhydrogenase beta subunit	-0.956386	-0.943321	0.136177	0.628441	0.640762	-1.01192	-0.873541	-0.818227	-0.393945	0.974649	0.65568	-0.94603	-0.839319	-0.988794	-0.218575	0.475939
Synpcc7942_1611	cce_0842	pntA	NAD(P) transhydrogenase subunit alpha	-1.38412	-1.44207	0.221224	1.20432	1.14383	-1.54458	-1.4306	-1.43841	-0.327656	1.22707	1.03002	-1.35057	-1.44916	-1.40099	-0.118947	0.96197
Synpcc7942_1612	cce_0843	pntA	pyridine nucleotide transhydrogenase alpha subunit	-1.39445	-1.44888	0.29911	1.13207	1.03656	-1.36642	-1.41819	-1.42664	-0.272943	1.39933	1.27214	-1.21505	-1.43685	-1.43481	-0.12136	1.15723
Synpcc7942_1628	cce_2198		hypothetical protein	0.100019	-0.0337209	-0.695542	-0.557747	-0.548936	0.133024	0.355281	0.0630531	0.0135237	-0.790794	-0.428954	0.0924111	0.19172	0.0931732	-0.420367	-0.535788
Synpcc7942_1636	cce_1377	dcoH	pterin-4a-carbinolamine dehydratase	-0.319568	-0.611183	0.254899	0.162185	0.269495	-0.68818	-0.644	-0.438212	-0.0487288	0.0601441	-0.0160923	-0.684501	-0.61242	-0.574259	0.214367	0.266596
Synpcc7942_1639	cce_0342		ABC transporter ATP-binding protein	0.158682	0.197329	0.178853	0.251081	0.423041	0.390822	0.0946934	-0.105684	-0.100769	0.27495	0.210047	0.307208	0.0196937	-0.173608	-0.139575	-0.0509787
Synpcc7942_1644	cce_1567		hypothetical protein	-0.315917	-0.229021	0.0239163	-0.0153036	0.0245515	-0.270533	-0.242179	-0.249921	-0.0919136	0.268868	0.264695	-0.260524	-0.312233	-0.198434	0.200602	0.281242
Synpcc7942_1646				-0.802746	-0.857464	0.21101	0.206109	0.0186756	-0.963492	-0.841004	-0.793905	-0.301819	0.320617	0.2783	-0.908424	-0.905461	-0.884459	0.0272893	0.425827
Synpcc7942_1653	cce_1310	gldA	glycerol dehydrogenase	-0.307778	-0.280059	0.133981	0.290051	0.279397	-0.338681	-0.353286	-0.64559	-0.0130951	0.370296	0.397467	-0.567172	-0.543359	-0.543793	-0.112317	0.263133
Synpcc7942_1654	cce_0961			-0.0953199	-0.207886	0.706847	0.362768	0.419506	-0.38129	-0.482228	-0.471473	0.14309	0.388877	0.211661	-0.350069	-0.599975	-0.242455	0.15029	0.418382
Synpcc7942_1655				-0.0497526	-0.150335	0.776756	0.494984	0.27283	-0.864662	-0.578311	-0.663803	0.366269	0.320593	-0.119514	-0.658941	-0.698088	-0.396891	0.3164	0.51514
Synpcc7942_1656				-0.514467	-0.321073	0.704335	0.308289	0.0980373	-0.820268	-0.686587	-0.739396	0.104292	0.37889	-0.134229	-0.90254	-0.819895	-0.675548	0.170713	0.433767
Synpcc7942_1661	cce_1678		hypothetical protein	-2.25496	-2.36817	-1.70675	1.12468	0.277385	-2.43233	-2.40803	-2.38184	-1.89954	1.79792	1.0146	-2.43233	-2.42169	-2.38184	-1.40533	1.33179
Synpcc7942_1668	cce_3892	kdpA	potassium-transporting ATPase A chain	-0.686343	-0.810128	0.362908	0.121304	0.144075	-0.872053	-0.70659	-0.49258	0.100546	0.427752	0.20954	-0.856244	-0.632068	-0.74984	0.330887	0.499699
Synpcc7942_1669	cce_3891	kdpB	potassium-transporting ATPase B chain	-0.401564	-0.63159	0.387749	0.369277	0.292779	-0.726721	-0.711733	-0.64709	0.205974	0.520991	0.462241	-0.518301	-0.659065	-0.587955	0.488198	0.822733
Synpcc7942_1670				-0.22731	-0.377252	0.236736	0.210895	0.126681	-0.489871	-0.412136	-0.418143	0.211366	0.35213	0.260522	-0.432006	-0.463028	-0.341471	0.400387	0.481495
Synpcc7942_1671	cce_3887	kdpC	potassium-transporting ATPase C chain	-0.309946	-0.542432	0.230587	0.115031	-0.0328129	-0.550574	-0.530064	-0.403402	0.221902	0.337495	0.164327	-0.453402	-0.380399	-0.358801	0.219726	0.285902
Synpcc7942_1701	cce_4179		hypothetical protein	-0.308305	-0.221907	0.00304042	0.158677	0.0530109	-0.195176	-0.252102	-0.204229	-0.207577	0.314883	0.26291	-0.128545	-0.293501	-0.294423	0.341897	0.343159
Synpcc7942_1757				-1.64072	-1.27311	0.567463	0.451251	0.84462	-0.962478	-1.44704	-1.40801	-0.602565	0.966467	0.969471	-1.16448	-1.39086	-1.35574	0.0493961	0.382712
Synpcc7942_1758	cce_2727		hypothetical protein	-0.209413	-0.299121	-0.0572278	0.153795	0.165578	-0.0644523	-0.122516	-0.191944	-0.224128	0.1861	0.322937	0.00336952	-0.144332	-0.0885822	-0.0184497	0.110691
Synpcc7942_1760	cce_0036	ald	alanine dehydrogenase	0.278376	0.394836	0.0525154	-0.0868045	-0.0452031	0.0898459	0.306288	0.175675	0.225963	-0.369008	-0.241153	0.114656	0.460377	0.490078	0.129464	-0.126592
Synpcc7942_1768				-0.29041	-0.340577	0.138935	0.344178	0.292697	-0.257525	-0.470779	-0.392406	-0.190547	0.430336	0.379107	-0.385547	-0.442483	-0.429838	0.173194	0.488746
Synpcc7942_1776				-0.288804	-0.515397	0.103855	0.419724	0.267595	-0.437918	-0.673029	-0.699451	-0.177791	0.334179	0.306391	-0.559496	-0.706579	-0.64422	-0.336021	0.300484
Synpcc7942_1777				-0.316665	-0.314424	0.156057	0.416522	0.360229	-0.451986	-0.260554	-0.427255	-0.206679	0.337436	0.371788	-0.359828	-0.392942	-0.296577	-0.163939	0.255727
Synpcc7942_1783	cce_3824		hypothetical protein	-0.267794	-0.293352	-0.117625	-0.00917389	0.12977	-0.137929	-0.248632	-0.321676	-0.101629	0.199182	0.271142	-0.137077	-0.273413	-0.244992	-0.104774	0.152419
Synpcc7942_1784	cce_3586	sigF2	group3 RNA polymerase sigma factor SigF2	-1.31331	-1.31985	0.513741	0.650033	0.578573	-1.38416	-1.29215	-1.23755	-0.333361	1.06902	0.719588	-1.36548	-1.31134	-1.32002	0.10581	0.965015
Synpcc7942_1788	cce_1156		hypothetical protein	0.0918521	0.108457	0.212324	-0.284001	-0.298986	-0.164471	0.0767151	0.115089	0.140414	-0.221518	-0.48381	-0.213575	0.254897	0.319849	0.398818	0.0323862
Synpcc7942_1830	cce_3988	trxA	thioredoxin	-0.831832	-0.625624	-0.000959855	0.0704287	-0.0100165	-0.164334	-0.603526	-0.738572	-0.344307	0.275772	0.395966	-0.448084	-0.665598	-0.838317	-0.12217	0.243187
Synpcc7942_1832	cce_0494		hypothetical protein	-0.193481	-0.0701577	-0.347838	-1.20772	-0.785237	0.289975	0.132302	0.190901	-0.536583	-0.98373	-1.01555	0.0560863	0.360493	0.0722754	-0.167565	-1.06613
Synpcc7942_1838	cce_1954	chlB	light-independent protochlorophyllide reductase subunit B	-0.868643	-0.878431	0.157808	0.72592	0.624838	-0.483058	-0.951591	-0.889639	-0.299641	0.698742	0.536218	-0.317816	-0.865173	-0.871962	-0.235186	0.461472
Synpcc7942_1849	cce_1873	rpoD5, sigC	group2 RNA polymerase sigma factor	-2.07378	-2.09678	0.761381	0.836478	0.822039	-1.93363	-2.12033	-2.14651	-0.125171	1.18159	0.867393	-1.92116	-2.11183	-2.0414	0.242699	1.2226
Synpcc7942_1862				0.136573	-0.335827	-0.541024	-0.622536	-0.781069	-0.27202	-0.205865	-0.169479	-0.336817	-0.795261	-0.417427	-0.133182	0.0386118	0.0395537	-0.406784	-0.598439
Synpcc7942_1889	cce_1752		hypothetical protein	0.280695	0.294775	-0.0258549	-0.86243	-0.810066	-0.652091	0.0326008	0.301347	0.241881	-1.19841	-1.12173	-0.751393	0.321945	0.427154	0.272316	-0.365299
Synpcc7942_1893	cce_3417	natA	conserved component of ABC transporter for natural amino acids	-0.370821	-0.301419	0.205059	0.143383	0.189163	-0.131592	-0.485754	-0.494231	0.0728526	0.170024	0.301752	-0.367822	-0.395079	-0.275628	0.0303607	0.318087
Synpcc7942_1906	cce_2194		hypothetical protein	0.20663	0.145171	-0.202492	-0.259396	-0.295174	-0.112549	0.121699	0.146136	-0.164351	-0.469143	-0.36558	-0.0291428	0.0757439	0.154161	-0.120042	-0.322381
Synpcc7942_1913	cce_4274			-0.0577545	0.245751	-0.0987893	-0.474066	-0.522098	-0.297563	-0.131492	-0.130778	0.120323	-0.746554	-0.678931	-0.429576	-0.0818598	0.0262487	-0.160941	-0.523031
Synpcc7942_1914	cce_2250		hypothetical protein	-0.513795	-0.204699	0.316062	0.249283	0.117536	-0.499594	-0.663784	-0.509253	0.0398466	0.221581	0.0792523	-0.645078	-0.578546	-0.378041	-0.0284894	0.157214
Synpcc7942_1923	cce_4142	sigG	group3 RNA polymerase ECF-type sigma factor SigG	-0.210523	-0.222239	-0.215449	-0.561581	-0.390694	-0.123189	0.0842851	-0.099628	-0.228875	-0.412716	-0.312734	-0.0424974	0.120898	0.140198	-0.0303995	-0.395544
Synpcc7942_1932	cce_3288		hypothetical protein	0.119686	0.0109263	-0.331647	-0.22425	-0.348379	0.221398	0.184761	0.28846	-0.317361	-0.328105	-0.352764	0.0715668	0.324213	-0.00127794	-0.202852	-0.230599
Synpcc7942_1946				-0.173382	-0.0111484	0.289659	0.0968314	-0.129348	-0.240896	-0.225185	-0.144123	0.169329	0.197619	-0.0711029	-0.207305	-0.334596	-0.0555296	0.327651	0.195874
Synpcc7942_1949	cce_2694		hypothetical protein	-1.01009	-1.09544	0.248154	0.373899	0.338574	-0.963131	-1.03872	-0.934561	-0.665179	0.348913	0.498218	-0.969683	-0.962951	-0.992332	-0.193965	0.475702
Synpcc7942_1950				-0.82214	-0.891993	-0.0045172	0.195111	0.231883	-0.853314	-0.868532	-0.76409	-0.259712	0.25576	0.23267	-0.723266	-0.697625	-0.763573	-0.118295	0.289008
Synpcc7942_1954	cce_2923	pyrG	CTP synthetase	-0.0576176	-0.206383	-0.312886	-0.0607631	0.126732	0.318935	0.0211076	-0.122726	-0.263147	-0.128844	0.133093	0.218039	0.0200019	-0.213302	-0.352185	0.0102494
Synpcc7942_1960	cce_1524		hypothetical protein	-0.687177	-0.657267	0.51333	0.399371	0.587298	-0.279239	-0.719018	-0.635797	0.0772387	0.474407	0.782519	-0.274124	-0.771809	-0.760684	0.347057	0.501649
Synpcc7942_1976	cce_4299	ndhD1	NADH dehydrogenase subunit 4	-0.335711	-0.287309	0.420792	-0.00623037	0.121987	-0.764513	-0.673881	-0.349632	-0.0544426	0.245029	0.128858	-0.822353	-0.662475	-0.313915	0.315394	0.300315
Synpcc7942_1987	cce_3269	rpaC	hypothetical protein	-0.345234	-0.31586	0.864378	0.347776	0.574314	-0.396868	-0.831292	-0.755075	-0.0859146	0.293774	0.240391	-0.715585	-0.916729	-0.791164	0.053146	0.477754
Synpcc7942_1988				0.248424	0.289444	-0.134138	-0.252636	-0.0841395	0.12436	0.323454	0.18596	0.0303922	-0.438238	-0.217807	0.131737	0.291664	0.222899	-0.129052	-0.318912
Synpcc7942_1991				-0.678856	-0.528406	0.296827	0.356993	0.426767	-0.498459	-0.728482	-0.807308	-0.327672	0.354009	0.104216	-0.914181	-0.668643	-0.698507	-0.122422	0.144922
Synpcc7942_2002				-0.323353	-0.302011	0.0166459	0.0978169	0.00741185	-0.502135	-0.424113	-0.30828	-0.0668502	0.212789	0.112047	-0.447373	-0.323403	-0.158817	0.235177	0.40314
Synpcc7942_2029	cce_0666	pgi	glucose-6-phosphate isomerase	-0.37906	-0.0991476	0.203498	0.250417	0.386399	-0.177842	-0.367255	-0.346833	-0.107698	0.394416	0.226213	-0.378123	-0.250101	-0.295617	0.102489	0.260031
Synpcc7942_2033	cce_3433		hypothetical protein	0.176398	0.361858	0.108557	-0.302032	-0.363883	0.0953931	0.397066	0.40405	0.253685	-0.36164	-0.605915	-0.117381	0.579986	0.263902	0.305552	-0.223098
Synpcc7942_2037				0.0719374	0.334925	0.211553	-0.26466	-0.265559	0.116694	0.128778	0.176748	0.195553	-0.131937	-0.239382	0.00744468	0.230001	0.18192	0.185854	-0.204033
Synpcc7942_2053	cce_0201		probable peptidase	0.109564	-0.211197	0.0747466	0.424242	0.434698	-0.152544	-0.0504592	-0.158304	0.161725	0.395554	0.345042	-0.127962	-0.223879	-0.220121	0.0214591	0.271561
Synpcc7942_2082	cce_3107	fus	elongation factor EF-G	-1.24804	-1.26921	0.163238	0.676311	0.817177	-1.16687	-1.21574	-1.20326	-0.272647	1.13155	1.1145	-1.00873	-1.18851	-1.29218	0.0371893	0.854737
Synpcc7942_2090	cce_2359	thrA	homoserine dehydrogenase	-0.00703934	-0.0260438	-0.693051	-0.413541	-0.1065	0.142633	0.0462212	-0.0492108	-0.397192	-0.395479	-0.0977446	0.0709716	0.0188346	-0.0559758	-0.609455	-0.650473
Synpcc7942_2100	cce_0619	rfbB	dTDP-glucose 46-dehydratase	0.124287	0.0980924	-0.140207	-0.216805	-0.250203	0.115319	0.125748	0.208418	0.154341	-0.317789	-0.10526	0.192491	0.355806	0.108702	0.124234	-0.0596261
Synpcc7942_2103				-0.482937	-0.105572	0.425841	0.155723	0.284961	-0.113844	-0.467992	-0.381923	0.175478	0.205645	0.126809	-0.315623	-0.449421	-0.429455	0.288668	0.204869
Synpcc7942_2132	cce_0707	manB	MrsA protein homolog phosphomannomutase	0.121303	0.277602	0.125054	-0.24195	-0.258531	0.185364	0.354001	0.139688	0.281475	-0.294475	-0.295546	0.0419259	0.274417	0.349448	0.135404	-0.144909
Synpcc7942_2137	cce_4358	chlH	Magnesium protoporphyrin IX chelatase subunit H	0.0844209	0.0753676	-0.0724367	-0.534166	-0.655852	-0.150313	0.0671123	0.112899	0.0427098	-0.601708	-0.618127	-0.123382	-0.0295134	0.204169	0.180506	-0.332988
Synpcc7942_2152				-0.0447985	0.0333621	0.586607	-0.196203	-0.700078	-0.786288	-0.434508	-0.403756	0.558859	-0.308695	-0.886216	-0.678283	-0.483759	-0.00702212	0.476368	0.122878
Synpcc7942_2160	cce_2871	spt, agt	soluble hydrogenase 42 kD subunit serine:pyruvate/alanine:glyoxylate aminotransferase	0.261415	0.226459	-0.159036	-0.215595	-0.426043	0.0104155	0.077962	0.132267	-0.170483	-0.395098	-0.479477	0.0147401	-0.13592	-0.0722884	-0.201979	-0.343743
Synpcc7942_2178	cce_0896		hypothetical protein	0.00720659	0.341765	-0.151237	-0.240267	-0.119083	0.150696	0.0994749	0.266606	-0.0786047	-0.311817	-0.302317	0.0305382	0.390981	0.352086	-0.216747	-0.349104
Synpcc7942_2185	cce_4078		hypothetical protein	-0.375038	-0.623719	0.39749	0.263244	0.148628	-0.666772	-0.646731	-0.632232	0.30074	0.661284	0.334054	-0.458456	-0.693351	-0.221423	0.121485	0.353759
Synpcc7942_2192	cce_4176		hypothetical protein	-0.32001	-0.304577	0.039971	0.347362	0.374206	-0.308018	-0.420312	-0.48255	-0.296681	0.452097	0.353307	-0.361972	-0.481409	-0.391322	-0.161155	0.301232
Synpcc7942_2196				-0.529603	-0.42569	0.333123	-0.0945435	-0.107793	-0.332773	-0.457115	-0.363474	0.207805	0.127437	-0.0745242	-0.420805	-0.467039	-0.517375	0.379267	0.321371
Synpcc7942_2200	cce_2011		hypothetical protein	-0.30694	-0.16936	0.249888	0.463575	0.374076	-0.406301	-0.633547	-0.537568	0.517621	0.272936	0.247237	-0.398429	-0.55212	-0.392484	-0.108052	0.290434
Synpcc7942_2203	cce_4045	prfA	peptide chain release factor 1	-0.0458466	-0.216329	0.057189	0.391148	0.273869	-0.0685339	-0.274414	-0.421282	-0.0423386	0.218685	0.362888	-0.0284493	-0.340617	-0.313691	-0.159869	0.25438
Synpcc7942_2238	cce_3842	glcP	glucose transport protein	-0.356873	-0.634221	0.161179	0.465552	0.485182	-0.66752	-0.670013	-0.757715	0.0139371	0.493708	0.518589	-0.60446	-0.669035	-0.418645	0.0336242	0.574124
Synpcc7942_2267				-1.69424	-1.55603	0.166326	0.473021	0.750065	-1.18792	-1.69181	-1.49003	-0.699644	0.798861	1.03457	-1.2753	-1.51868	-1.50174	-0.132693	0.473826
Synpcc7942_2279	cce_3261	amt1	ammonium/methylammonium permease	-0.440792	-0.433648	-0.10498	0.42013	0.468576	-0.0803414	-0.633092	-0.448622	0.0230257	0.473699	0.519778	-0.214925	-0.552582	-0.294732	-0.120606	0.207502
Synpcc7942_2297	cce_4687	tal	transaldolase	-0.773151	-0.620983	0.478119	0.371151	0.386999	-0.935987	-0.797291	-0.732961	0.128543	0.489364	0.255118	-0.72561	-0.718971	-0.63833	0.260957	0.475896
Synpcc7942_2306				-0.632145	-0.94544	0.37428	0.771666	0.37003	-1.1414	-0.853617	-0.940676	0.0160772	0.493577	0.434307	-1.09294	-1.05794	-0.963753	-0.10196	0.826518
Synpcc7942_2308	cce_4346	gcvT	aminomethyltransferase	-0.501724	-0.571891	0.23445	0.502338	0.438995	-0.612568	-0.625531	-0.70296	-0.107661	0.462785	0.510642	-0.5721	-0.729119	-0.491527	-0.115325	0.309402
Synpcc7942_2319	cce_1126		hypothetical protein	-0.244086	-0.235573	0.172235	0.213703	0.372176	-0.159663	-0.347761	-0.344877	-0.143171	0.242843	0.261635	-0.141053	-0.306412	-0.369291	0.0409523	0.283339
Synpcc7942_2326				-0.763839	-0.892596	0.800841	0.510966	0.459803	-1.00993	-0.882861	-0.769883	0.32147	0.467073	0.460192	-0.871777	-0.875419	-0.752907	0.76317	0.833817
Synpcc7942_2333	cce_2535	opcA	putative OxPPCycle protein OpcA	-0.931207	-1.03223	0.490877	0.640127	0.701272	-1.04288	-1.0922	-1.16823	-0.0249852	0.972855	0.916288	-0.984137	-1.12426	-1.09948	-0.00382539	0.463598
Synpcc7942_2334	cce_2536	zwf	glucose-6-phosphate 1-dehydrogenase	-1.0146	-1.29321	0.363023	0.752641	0.654175	-1.48334	-1.21015	-1.24969	0.190786	0.967436	0.683087	-1.07615	-1.232	-1.11988	0.101151	0.9057
Synpcc7942_2335	cce_4758	fbpII, fbp, fdp	fructose-16-bisphosphatase	-1.1449	-1.16428	0.455828	0.786613	0.800472	-1.26379	-1.17952	-1.04197	-0.0181211	1.0032	0.702192	-0.94925	-1.11089	-1.07438	0.243443	1.14694
Synpcc7942_2336				-2.07595	-1.7876	0.515692	0.608929	0.99084	-1.18161	-1.8432	-1.81462	-0.59847	1.17654	1.05606	-1.3408	-1.8245	-1.79926	-0.0180813	0.822621
Synpcc7942_2346				-0.168391	-0.397938	-0.0431014	0.382929	0.166991	-0.366402	-0.443633	-0.289196	0.0187552	0.286792	0.493237	-0.139886	-0.49895	-0.396179	-0.112228	0.347563
Synpcc7942_2352	cce_0155	lrtA	light repressed protein A homolog	-0.437682	-0.204011	0.379382	0.364612	0.145016	-0.520556	-0.657472	-0.673484	-0.209477	0.235104	0.15597	-0.673429	-0.815589	-0.615283	0.286182	0.43625
Synpcc7942_2360	cce_0133	amiA	N-acetylmuramoyl-L-alanine amidase	0.182986	0.148436	-0.106567	-0.203675	-0.01492	0.109974	0.151136	0.307553	-0.0619033	-0.1311	-0.0800267	0.133339	0.406809	0.152839	0.0686133	-0.0562341
Synpcc7942_2384	cce_0953	nifJ	pyruvate flavodoxin oxidoreductase	-0.503282	-0.460784	0.670629	0.997764	0.757165	-0.766662	-0.796134	-0.790595	0.173226	1.00079	0.724117	-0.524293	-0.816461	-0.663333	0.204199	0.65595
Synpcc7942_2385	cce_3252		hypothetical protein	-0.494274	-0.604143	0.570009	0.576295	0.469979	-0.683032	-0.652532	-0.664955	0.324235	0.73624	0.4939	-0.605404	-0.665526	-0.605331	0.343396	0.794395
Synpcc7942_2386	cce_2907	hypD	hydrogenase isoenzymes formation protein HypD	-0.33087	-0.385034	0.261386	0.237679	0.251295	-0.199042	-0.428554	-0.472473	-0.109006	0.419351	0.290715	-0.403729	-0.466264	-0.431978	-0.0364266	0.250765
Synpcc7942_2387				-0.543152	-0.657026	0.401649	0.439728	0.344842	-0.715176	-0.616579	-0.592825	-0.0742807	0.460053	0.482837	-0.564849	-0.672312	-0.592245	0.250826	0.504931
Synpcc7942_2388				-0.839923	-0.858855	0.403239	0.611408	0.385828	-1.15857	-0.979708	-0.924754	0.20123	0.730392	0.50587	-1.04054	-1.03036	-0.870006	0.386128	0.916218
Synpcc7942_2389				-0.354356	-0.241363	-0.103172	0.00316331	0.0577828	-0.282843	-0.25469	-0.110476	-0.0980875	0.251289	0.0486793	-0.264532	-0.243524	-0.287605	0.00574232	0.214625
Synpcc7942_2391	cce_4234		similar to oxidoreductase	-0.177756	-0.0979788	0.143914	0.129223	-0.0283842	-0.33019	-0.462916	-0.264685	-0.0946521	0.0962543	-0.163148	-0.379547	-0.346111	-0.162477	0.023387	0.134221
Synpcc7942_2400				0.33377	0.240713	-0.134384	0.00575513	-0.0223959	0.444548	0.550701	0.350215	0.0627289	-0.167948	0.00155252	0.336535	0.495163	0.109801	0.0729703	-0.143532
Synpcc7942_2404	cce_0587		hypothetical protein	-0.144204	0.0399185	0.166913	0.350066	0.292575	-0.0531108	-0.119373	-0.339821	-0.036833	0.332159	0.327231	-0.251425	-0.395803	-0.109281	0.0160997	0.32152
Synpcc7942_2407	cce_0280		hypothetical protein	-0.291338	-0.324186	-0.0622304	0.119561	0.150368	-0.231792	-0.301057	-0.308344	-0.0153079	0.360222	0.367877	-0.175739	-0.323237	-0.193544	0.0363025	0.228671
Synpcc7942_2412	cce_3606	phb, hflC	erthyrocyte band 7 integral membrane protein, protein 7.2B, stomatin	-0.163388	-0.200235	0.344569	0.260353	0.108075	-0.671175	-0.246716	-0.43893	0.304478	0.188695	0.150657	-0.50457	-0.43995	-0.238355	0.369401	0.365463
Synpcc7942_2419				-0.258144	-0.375823	-0.0197609	0.14195	0.345536	0.339865	-0.240612	-0.273018	-0.171871	-0.0249032	0.117091	0.264924	-0.107956	-0.403608	-0.0634733	0.0722462
Synpcc7942_2424				-0.167365	-0.00545979	0.612341	0.343583	0.281562	-0.283752	-0.462219	-0.359585	0.242765	0.230758	-0.247219	-0.30785	-0.363992	-0.0419045	0.415392	0.382662
Synpcc7942_2431	cce_3144		hypothetical protein	-0.223846	0.0335398	0.432251	0.0596634	-0.162595	-0.273528	-0.1977	-0.122309	0.298713	0.102904	-0.143493	-0.222388	-0.193151	0.00120756	0.296044	0.173066
Synpcc7942_2451	cce_1580	pilO	pilus assembly protein PilO	-0.124223	-0.0812804	0.224412	-0.740678	-0.851425	-0.397482	-0.148639	-0.0475843	0.196591	-0.930522	-1.11934	-0.494869	0.128925	0.255817	0.28316	-0.292516
Synpcc7942_2452	cce_1579	pilN	C terminus of hypothetical protein slr1275 (pilN)	-0.0383358	0.076027	0.225787	-0.638019	-0.859313	-0.21091	-0.05769	-0.036466	0.307176	-0.739807	-1.04994	-0.450979	0.246531	0.334418	0.222872	-0.388423
Synpcc7942_2453	cce_1578	pilM	type IV pilus assembly protein PilM	0.0488772	0.192964	0.279436	-0.410785	-0.670655	-0.137311	0.14381	0.00178641	0.383264	-0.618895	-0.879987	-0.257686	0.254123	0.275823	0.284607	-0.245255
Synpcc7942_2461				-0.901788	-1.15417	0.270611	0.966771	0.801025	-1.14018	-1.05212	-1.14352	-0.327122	0.854903	0.99631	-0.918769	-1.14763	-1.10391	0.0832521	1.10601
Synpcc7942_2463	cce_1822	metX, metK	S-adenosylmethionine synthetase	-0.0244926	-0.180089	-0.405909	-0.684111	-0.848634	0.0582395	0.134942	-0.0786749	0.0409682	-0.97264	-0.603479	0.103692	0.254024	-0.0677584	-0.484681	-0.868126
Synpcc7942_2485				-0.424067	-0.327086	-0.0947652	-0.0631189	0.027405	-0.533826	-0.522692	-0.711216	0.011887	-0.0302511	0.0691576	-0.711529	-0.676913	-0.490783	0.0194373	0.0777946
Synpcc7942_2486				-0.381485	-0.544219	0.0609979	0.0682395	0.0977591	-0.484599	-0.634071	-0.591637	-0.0159943	0.0195935	0.0413853	-0.537348	-0.670005	-0.478643	0.032698	0.208202
Synpcc7942_2499				-0.172695	-0.00164273	0.66667	0.36637	0.103893	-0.596501	-0.46327	-0.23922	0.354998	0.316162	0.0565996	-0.642853	-0.418273	-0.0968834	0.428896	0.434481
Synpcc7942_2500				-0.399221	-0.205933	0.284927	0.09719	-0.146506	-0.618918	-0.461408	-0.356197	0.341681	0.139209	-0.0949111	-0.569359	-0.405473	-0.204903	0.323411	0.33792
Synpcc7942_2503	cce_0320	por	light-dependent NADPH-protochlorophyllide oxidoreductase	0.0883902	0.402046	-0.148835	-1.09755	-1.25646	-0.0929335	0.119114	0.30931	-0.262483	-0.789307	-0.969031	-0.155308	-0.141816	0.189179	0.215936	-0.454148
Synpcc7942_2535	cce_1206		hypothetical protein	-0.28619	-0.160232	0.226123	0.238632	0.153961	-0.249713	-0.375827	-0.242429	0.0884307	0.387109	0.201959	-0.241867	-0.301885	-0.0968548	0.141369	0.257079
Synpcc7942_2552	cce_2903	hypB	hydrogenase isoenzymes formation protein HypB	0.103411	-0.098021	0.317395	0.328428	0.292613	-0.306773	-0.302751	-0.298955	0.235494	0.377719	0.334554	-0.257949	-0.257631	-0.0747961	0.0780905	0.356364
Synpcc7942_2553	cce_2902	hypA	putative hydrogenase expression/formation protein HypA1	-0.283239	-0.102275	0.235213	0.301883	0.349708	-0.22882	-0.36423	-0.273046	-0.089646	0.439478	0.426853	-0.32596	-0.434764	-0.165588	0.0369958	0.246596
Synpcc7942_2555	cce_2315	hoxH	NAD-reducing hydrogenase HoxS beta subunit	-0.805323	-0.773907	0.30822	0.388397	0.461692	-0.706991	-0.788799	-0.725637	-0.159812	0.732926	0.639754	-0.676782	-0.634708	-0.937393	-0.030711	0.31694
Synpcc7942_2556	cce_2316	hoxY	NAD-reducing hydrogenase HoxS delta subunit	-0.661953	-0.85763	0.440976	0.445986	0.465156	-0.790623	-0.8245	-0.827227	-0.0360936	0.639572	0.552366	-0.824322	-0.801618	-0.853308	0.191465	0.534991
Synpcc7942_2557	cce_2317	hoxU	NAD-reducing hydrogenase HoxS gamma subunit	-1.02777	-1.06062	0.605315	0.710415	0.721592	-1.06053	-1.08196	-1.03465	-0.0829387	0.921764	0.6423	-0.980214	-1.13257	-0.889824	0.314769	0.603152
Synpcc7942_2569	cce_1527	pyrF	orotidine 5 monophosphate decarboxylase	0.112568	0.0530038	-0.319148	-0.290535	-0.251706	0.389288	0.325511	0.091358	-0.178353	-0.497341	-0.199535	0.197029	0.157113	-0.00464001	-0.285475	-0.285511	-0.285511
Synpcc7942_2590				-1.66624	-1.96378	-0.194137	1.0412	0.508356	-2.08703	-1.80144	-1.86011	-1.1267	1.36208	1.00252	-2.03572	-1.86312	-1.93483	-0.787557	1.42255
Synpcc7942_2591	cce_3142		hypothetical protein	-1.50425	-1.65487	-0.149298	0.922884	0.691451	-1.79277	-1.48777	-1.61234	-1.11097	1.34011	1.03767	-1.77104	-1.56728	-1.74862	-0.962482	1.13452
Synpcc7942_2600	cce_4600	ctaB	cytochrome c oxidase folding protein	-0.2909	-0.0609576	0.42435	0.0585368	0.0595875	-0.0588456	-0.293204	-0.161787	0.174476	0.148264	0.0647459	-0.261613	-0.254461	-0.166124	0.184402	0.180071
Synpcc7942_2602	cce_1977	ctaC	cytochrome c oxidase subunit II	-0.287701	-0.273469	0.540542	0.230569	0.199283	-0.532651	-0.556792	-0.534696	0.445297	0.194138	0.0321893	-0.600729	-0.617444	-0.299074	0.497154	0.440384
Synpcc7942_2603	cce_1976	ctaD	cytochrome c oxidase subunit I	-0.236903	-0.310284	0.555297	0.101022	0.0510937	-0.551667	-0.477007	-0.394789	0.305721	0.210108	-0.10045	-0.522859	-0.379043	-0.334435	0.40127	0.367195
Synpcc7942_2608				-0.419333	-0.194318	-0.634984	-1.22981	-1.23828	-0.0136354	0.124336	0.474473	-0.584069	-0.964812	-0.937838	-0.0883427	0.142544	-0.12772	-0.163161	-0.550148
Synpcc7942_2609	cce_1419		hypothetical protein	-0.514756	-0.244143	-0.00542244	-0.108847	-0.14716	-0.576535	-0.567756	-0.363834	-0.0644839	0.165458	-0.140425	-0.559292	-0.513672	-0.346952	0.236579	0.143641
Synpcc7942_2613	cce_0753	cbbZp	phosphoglycolate phosphatase	-0.222688	-0.0818259	0.148903	0.268783	0.298155	-0.133146	-0.186887	-0.376074	-0.148932	0.250485	0.294035	-0.200745	-0.352307	-0.358649	-0.128366	0.146241
Synpcc7942_B2632				-0.506628	-0.730786	0.398481	0.605164	0.572684	-0.738096	-0.777013	-0.755615	0.100035	0.491859	0.467781	-0.731359	-0.738387	-0.538597	0.223428	0.709525
Synpcc7942_B2633				-0.0426002	-0.174107	0.220074	0.198572	0.0453837	-0.257421	-0.280259	-0.157614	0.0947389	0.112984	0.0174987	-0.418374	-0.271083	-0.109042	-0.00799386	0.219832
Synpcc7942_B2655				-0.196404	-0.548956	0.189203	0.447014	0.352127	-0.790469	-0.687756	-0.798435	0.00132057	0.187684	0.358972	-0.893874	-0.735772	-0.637584	-0.451755	0.273869

## Sheet: Model2
Synpcc7942_0002	cce_3704		RNA metabolism-related protein conserved hypothetical protein	-0.281353	-0.0693338	-0.209961	0.139613	0.353616	0.0999495	-0.228898	-0.296543	-0.545403	0.205178	0.330628	0.0280829	-0.212325	-0.125052	-0.524072	-0.106143
Synpcc7942_0004	cce_1211	purF	amidophosphoribosyltransferase	0.443235	0.403649	-0.464356	-0.683694	-1.03662	0.356629	0.421942	0.402842	-0.0260531	-1.21556	-1.11876	0.211606	0.615114	0.569015	-0.254575	-0.852042
Synpcc7942_0005				-0.268454	-0.211677	0.297735	0.270324	0.450704	-0.344643	-0.335303	-0.311681	0.00206945	0.34548	0.204022	-0.329091	-0.289016	-0.250844	0.266051	0.274382
Synpcc7942_0009	cce_4370	argG	argininosuccinate synthetase	0.115922	0.176488	-0.611762	-0.196352	-0.242685	0.513306	0.306602	0.176051	-0.318766	-0.194963	-0.181489	0.40434	0.319138	0.0301537	-0.295138	-0.386898
Synpcc7942_0011				-0.305338	-0.514333	-0.857507	-0.973128	-0.960011	-0.110799	-0.377021	-0.21938	-0.540906	-1.09248	-0.499063	-0.0978421	0.00728088	-0.207764	-0.345175	-0.627114
Synpcc7942_0013				-0.13659	-0.567784	-0.499992	-0.317193	0.245629	1.11348	-0.213126	-0.452547	-0.380962	-0.489856	0.175736	1.07647	-0.567398	-0.445347	-0.610451	-0.2919
Synpcc7942_0016				0.0104166	-0.0294051	-0.00086619	-0.188042	-0.110884	-0.150761	0.00172703	-0.0521264	0.0986599	-0.195229	-0.316477	-0.16333	0.313842	0.18765	0.0196078	-0.0637328
Synpcc7942_0019	cce_3180	sir	ferredoxin-sulfite reductase	-0.380624	-0.672473	0.405011	0.394231	0.474833	-0.771893	-0.653074	-0.655138	-0.274902	0.378351	0.441894	-0.456491	-0.724256	-0.676051	-0.0248305	0.421791
Synpcc7942_0022	cce_1545		hypothetical protein	0.157285	0.205879	0.272019	-0.250221	-0.358613	0.0300757	0.241444	0.0133875	0.346639	-0.316255	-0.370319	-0.0478067	0.306824	0.173005	0.0445049	-0.174697
Synpcc7942_0023	cce_1760		H+/Ca2+ exchanger	0.117662	0.268422	0.212871	-0.519133	-0.630406	-0.158775	0.151351	0.268744	0.526213	-0.448658	-0.530349	-0.10741	0.45402	0.285112	0.220506	-0.148899
Synpcc7942_0024	cce_1919		hypothetical protein	0.510489	-0.222524	0.133853	0.0212982	-0.170313	-0.199458	0.0666176	-0.255666	0.37638	-0.131122	-0.0399979	-0.113815	-0.0933123	0.29575	0.552779	0.329196
Synpcc7942_0032	cce_1593		hypothetical protein	-0.0965673	-0.27581	0.280416	0.599438	0.519055	-0.486449	-0.400067	-0.635644	-0.0823082	0.307005	0.576367	-0.374379	-0.512793	-0.149961	-0.17915	0.474862
Synpcc7942_0033	cce_2418		hypothetical protein	-0.256688	-0.512116	-0.0183284	0.214683	0.168356	-0.675212	-0.573369	-0.722189	-0.30862	-0.213351	0.0858225	-0.619348	-0.6355	-0.41916	-0.719369	-0.16342
Synpcc7942_0035				0.183852	-0.103531	0.31843	0.294486	0.222699	-0.355949	-0.308505	-0.369944	0.0836943	0.145731	0.223627	-0.354897	-0.372025	-0.0617251	-0.161407	0.192072
Synpcc7942_0037				-0.196907	0.0402369	-0.142947	-0.319903	-0.0743159	0.163698	0.186633	0.102141	0.0250768	-0.410272	0.00317812	0.05688	0.240271	-0.132645	0.0388058	-0.166227
Synpcc7942_0039	cce_3746	gnd	6-phosphogluconate dehydrogenase	-0.52093	-0.597323	0.956377	1.23843	1.02967	-0.920275	-0.872488	-0.894935	0.152428	0.775963	0.82409	-0.932229	-0.927093	-0.736721	-0.0628967	0.270992
Synpcc7942_0040	cce_4420	folB	dihydroneopterin aldolase	-0.159435	-0.196246	0.115176	0.18927	0.250692	-0.31956	-0.271497	-0.250581	0.159296	0.438339	0.229002	-0.268343	-0.276811	-0.333473	0.0915021	0.261607
Synpcc7942_0041	cce_0065		probable transport protein	-0.19417	-0.090037	0.363825	-0.237814	-0.368674	-0.249707	-0.183861	-0.140989	0.245027	-0.158638	-0.10463	-0.114244	-0.240822	-0.0885616	0.233482	-0.0448496
Synpcc7942_0042	cce_0136	rpl28	50S ribosomal protein L28	-0.85811	-0.728521	-1.7161	-0.969432	-0.527281	0.522871	-0.335155	-0.185046	-0.863128	-0.282929	-0.0738447	0.041681	-0.296607	-0.723253	-0.966184	-0.528725
Synpcc7942_0044	cce_1780		hypothetical protein	0.0843729	0.199458	-0.122003	-0.0212348	-0.106652	0.331767	0.268581	0.311056	0.0832631	-0.307255	-0.167874	0.132114	0.365892	0.146908	-0.142381	-0.181032
Synpcc7942_0046	cce_0986		hypothetical protein	-0.00787464	-0.121197	-0.355869	-0.310231	-0.479551	-0.321855	-0.0535599	-0.100074	-0.323706	-0.318714	-0.541501	-0.306543	0.0955397	-0.0495789	-0.385706	-0.238561
Synpcc7942_0049				-0.321573	-0.606933	-0.927814	-0.509176	-0.85628	-0.555613	-0.331495	-0.648749	-0.989564	-1.41829	-0.768949	-0.583371	-0.542032	-0.611673	-1.65077	-0.714089
Synpcc7942_0051	cce_2852		SPY protein	0.460255	0.115892	0.132719	-0.00161313	-0.0357105	-0.1201	0.131739	-0.293819	0.114265	-0.29004	-0.112399	-0.296841	-0.197486	0.0880794	-0.0413534	-0.072317
Synpcc7942_0053	cce_3184			0.521197	0.141887	0.215479	-0.0578718	-0.291667	-0.369993	0.0413004	-0.0427819	0.132205	-0.470561	-0.522668	-0.128716	-0.25619	0.154206	-0.0631765	-0.190776
Synpcc7942_0067	cce_3642		ABC-2 type transport system permease protein	0.22993	0.300352	-0.00527914	0.0152796	-0.0963191	0.0851797	0.0311284	0.0698449	-0.18499	-0.2686	-0.114041	-0.0233928	0.0982769	0.321245	0.00801453	-0.088087
Synpcc7942_0068	cce_3641		ATP-binding protein of ABC transporter	0.181293	0.161258	-0.0504965	-0.215977	-0.201799	0.164296	0.28052	0.192725	0.0733389	-0.347975	-0.213724	0.0177007	0.382862	0.249322	0.00485743	-0.170948
Synpcc7942_0069				-0.44908	-0.357238	0.161917	0.384721	0.346308	-0.407944	-0.473345	-0.43184	-0.256755	0.52581	0.409794	-0.361732	-0.51874	-0.481503	0.21554	0.416749
Synpcc7942_0071	cce_4586	degT	pleiotropic regulatory protein homolog	0.103906	0.00226459	-0.171087	-0.169997	-0.251101	0.263066	0.175305	0.200461	0.0588116	-0.138978	-0.00308723	0.462537	0.114029	0.146376	-0.157791	-0.185299
Synpcc7942_0072	cce_3694		hypothetical protein	0.038901	0.199496	0.0114745	-0.0392226	-0.027782	0.34631	0.0999138	-0.0339147	-0.10348	-0.109878	0.129005	0.243709	0.175735	0.0427911	-0.254123	-0.174676
Synpcc7942_0082	cce_1626	mdlB	ATP-binding protein of ABC transporter	0.0865703	0.0131127	-0.391524	-0.32203	-0.229589	0.209051	0.255456	0.222431	0.114626	-0.250422	-0.182102	0.147186	0.16148	0.115363	-0.034888	-0.223816
Synpcc7942_0085	cce_0939		hypothetical protein	-0.541517	-0.432871	-0.00620075	0.255905	0.194966	-0.282966	-0.531069	-0.441573	-0.38854	0.333527	0.513288	-0.209686	-0.383512	-0.300731	0.00646927	0.361406
Synpcc7942_0086	cce_3465	glgX	glycogen operon protein GlgX homolog	-0.375766	-0.446106	0.122298	0.438473	0.294058	-0.426356	-0.595754	-0.52624	-0.197306	0.369034	0.349223	-0.489425	-0.502115	-0.377034	-0.094538	0.321709
Synpcc7942_0087	cce_0017		hypothetical protein	0.0153233	-0.21388	-0.0434201	0.162097	0.090365	-0.265859	-0.0925874	-0.109891	-0.202059	0.0901054	0.0187272	-0.346397	-0.138906	-0.146052	0.000555673	0.260891
Synpcc7942_0089	cce_3136	clcD	carboxymethylenebutenolidase	0.256793	0.374115	-0.00673966	0.124382	0.191887	0.0644592	0.0800101	0.275753	-0.34691	-0.234849	-0.046944	-0.0248144	0.432729	0.357718	-0.0975182	-0.0436099
Synpcc7942_0092	cce_4383		hypothetical protein	-0.276039	-0.0375705	-0.327871	-0.654367	-0.847387	-0.132968	-0.0287526	0.0310851	-0.278912	-0.909361	-0.608379	-0.258722	0.024621	-0.131749	-0.172392	-0.499641
Synpcc7942_0096	cce_0872		hypothetical protein	-0.473848	-0.314244	0.440821	-0.20256	-0.606457	-0.701087	-0.539685	-0.388072	0.157651	-0.304986	-0.57243	-0.620525	-0.405869	-0.0675111	0.576944	0.272339
Synpcc7942_0100				-0.859436	-0.847905	0.43845	0.222462	0.0822046	-0.90508	-0.874928	-0.854085	-0.487485	0.376874	0.101285	-0.909786	-0.944972	-0.933989	0.0326163	0.496175
Synpcc7942_0101	cce_0624	ndbA	type 2 NADH dehydrogenase	-0.173749	0.243112	-0.307836	-0.226677	-0.160957	0.28316	-0.0659736	-0.0935325	-0.277797	-0.214556	-0.216268	-0.074816	-0.143508	0.101255	-0.376528	-0.405655
Synpcc7942_0109	cce_2518		probable DNA-binding stress protein	-0.210634	-0.393657	0.102643	0.0205192	0.0345847	-0.280601	-0.529721	-0.243626	-0.0734251	-0.00266405	-0.0666014	-0.377917	-0.249753	-0.197622	0.036608	0.116608
Synpcc7942_0114	cce_0366		hypothetical protein	-0.0711256	0.0585781	-0.521692	-0.523884	-0.298664	0.411783	-0.0533835	0.0685481	-0.68517	-0.690639	-0.313698	0.216227	0.0620799	0.284688	-0.440591	-0.790711
Synpcc7942_0126	cce_0460	envM, fabI	enoyl-[acyl-carrier-protein] reductase	0.26478	0.0728707	-0.394724	-0.0952691	-0.00183704	0.00931222	-0.022618	-0.00384644	-0.254493	-0.304313	-0.0545167	0.161385	-0.0188008	0.0498005	-0.326687	-0.26715
Synpcc7942_0127	cce_0461	ntcA	nitrogen-responsive global transcriptional regulator	0.212787	0.316302	-0.228817	-0.180898	0.187199	0.271226	0.20307	0.541359	0.0717696	-0.350515	-0.0311263	0.518505	0.253246	0.0876738	0.169916	-0.0677963
Synpcc7942_0130				-0.487773	-0.419413	0.200383	0.070008	-0.0397252	-0.491454	-0.48329	-0.399862	0.0468554	0.147108	0.0198811	-0.57006	-0.413068	-0.478556	0.122001	0.269808
Synpcc7942_0138	cce_2663		probable peptidase	-0.100775	0.0739961	0.385479	-0.668992	-0.641404	-0.0772295	-0.150041	0.00953934	0.308251	-0.724625	-1.0763	-0.196299	-0.0948259	-0.122851	0.437504	-0.202899
Synpcc7942_0148	cce_0171		hypothetical protein	-0.099297	-0.142991	0.122926	0.281977	0.333494	-0.0497044	-0.191303	-0.258876	0.0267753	0.330306	0.387763	-0.0226044	-0.325524	-0.282111	-0.0665842	0.20882
Synpcc7942_0150	cce_4615		alphaalpha-trehalose-phosphate synthase	-0.0554288	-0.108102	-0.338563	-0.264095	-0.303119	0.137434	-0.00892468	0.062029	-0.13438	-0.223572	-0.121532	0.270492	0.145818	0.0589071	-0.0133367	-0.182847
Synpcc7942_0153	cce_0911		hypothetical protein	0.119793	0.538514	0.065739	0.00949773	-0.0492333	0.0743213	0.162945	0.0222699	-0.159913	-0.102562	-0.0987784	0.0500008	-0.0604634	0.236703	0.0262656	-0.172439
Synpcc7942_0156	cce_0606		phosphoglucomutase	0.0945981	-0.222854	-0.230561	-0.532945	-0.698098	0.0327399	-0.0175698	0.0923983	-0.0662509	-1.00387	-0.622018	0.104323	0.241777	-0.064274	-0.0485891	-0.497938
Synpcc7942_0157				-0.905804	-0.732264	0.686649	-0.275938	0.0730512	-0.574366	-0.956843	-0.800703	0.471597	-0.0831812	-0.076203	-0.519345	-0.90284	-0.7296	0.834052	0.348718
Synpcc7942_0158	cce_2667	moeB	molybdopterin biosynthesis MoeB protein	0.0603812	-0.0871493	-0.286799	-0.0968476	0.0337865	0.208092	-0.05314	-0.0934235	-0.304979	-0.122182	0.0415204	0.120832	0.0264569	0.179525	-0.331798	-0.386699
Synpcc7942_0161	cce_3775		hypothetical protein	0.0204145	0.187815	-0.470817	-0.289501	-0.0910835	0.773028	0.181489	0.254895	-0.172449	-0.211909	-0.176811	0.349385	0.0802937	0.174759	-0.0420885	-0.329946
Synpcc7942_0167				0.161278	0.284942	-0.18226	-0.128724	-0.11585	0.761102	0.352214	0.268481	0.313358	-0.656205	-0.381381	0.27366	0.443033	0.647054	-0.378952	-0.584713
Synpcc7942_0168	cce_0270			-0.0244601	0.228589	0.116578	-0.341361	-0.273458	-0.076194	-0.0571805	0.0848165	-0.12446	-0.445847	-0.597418	-0.243017	0.227274	0.438882	0.278767	-0.0903179
Synpcc7942_0169	cce_4432	glnN	glutamate-ammonia ligase, glutamine synthetase type III	-0.0448392	0.101139	-0.208216	0.39023	0.386068	-0.19536	-0.22834	0.237821	-0.214538	0.233794	0.299513	-0.175274	-0.349137	-0.174151	-0.0122966	0.118305
Synpcc7942_0173	cce_1619	cysQ, amtA	CysQ protein homolog ammonium transport protein	-0.0874893	-0.021242	-0.0741928	-0.116787	-0.179244	0.431497	0.035742	0.0743619	-0.025707	-0.125223	-0.166391	0.233401	0.175741	0.0605284	-0.14235	-0.212309
Synpcc7942_0179				0.0566081	0.0885199	-0.123493	-0.139387	-0.327619	0.138655	0.198377	0.0528287	0.0685446	-0.505711	-0.157325	0.157901	0.0491325	0.21055	-0.129049	-0.212942
Synpcc7942_0191	cce_2879		soluble hydrogenase 42 kD subunit DHSS	0.278683	0.384857	-0.370645	-0.0631769	-0.067568	0.198911	0.484454	0.289957	-0.167828	-0.089429	0.0250358	0.218887	0.129643	0.172821	-0.219531	-0.323091
Synpcc7942_0192	cce_2723	ycf60	hypothetical protein YCF60	-0.033551	-0.000668029	0.0647302	-0.0714989	0.0343197	-0.0173757	-0.275083	-0.274291	-0.109054	-0.308898	-0.18706	-0.133573	-0.182272	-0.00809207	-0.529665	-0.393591
Synpcc7942_0193	cce_0409		hypothetical protein	-0.535275	-0.0790337	-0.138836	-0.544297	-0.709877	-0.161207	-0.288156	-0.151776	-0.110539	-0.178801	-0.32122	-0.425411	-0.315605	-0.307446	0.239112	-0.000742799
Synpcc7942_0195	cce_3083		hypothetical protein	-0.159223	-0.10843	-0.151813	0.236044	-0.081902	-0.442742	-0.434024	-0.125841	-0.279691	0.228758	-0.121037	-0.618393	-0.291324	-0.303551	0.0425262	0.157647
Synpcc7942_0198	cce_4406	ndbC	type 2 NADH dehydrogenase	-0.205453	-0.0767506	0.732805	0.316792	0.315795	-0.364961	-0.581851	-0.45715	0.439815	0.248388	0.115551	-0.445773	-0.408582	-0.0297047	0.623233	0.332212
Synpcc7942_0199	cce_4108		hypothetical protein	-0.480466	-0.371253	0.5539	-0.129521	0.0291287	-0.083904	-0.478981	-0.488214	-0.120812	0.0973438	0.173621	-0.41386	-0.471182	-0.317451	0.337446	0.214573
Synpcc7942_0200	cce_4106		hypothetical protein	-0.526996	-0.328058	0.860397	0.196963	0.150886	-0.538688	-0.662664	-0.57998	0.485997	0.261	0.0224438	-0.474291	-0.515779	-0.19284	0.538691	0.446691
Synpcc7942_0201				-0.309415	-0.205415	0.419185	0.18115	0.18506	-0.398094	-0.387419	-0.322358	0.497337	0.202015	0.0645973	-0.393195	-0.377323	-0.211561	0.465886	0.290409
Synpcc7942_0202				-0.0765297	0.16853	0.848097	0.415764	0.496803	-0.255156	-0.563931	-0.547486	0.37528	0.203767	0.169507	-0.370405	-0.455992	0.0234009	0.386307	0.162813
Synpcc7942_0213				-0.260861	-0.283272	0.0767249	0.24888	0.100607	-0.191128	-0.233202	-0.0981732	-0.180921	0.23724	0.204034	-0.351956	-0.263355	-0.174567	0.0150677	0.334101
Synpcc7942_0215	cce_2950		hypothetical protein	-0.677225	-0.53842	0.0570749	-0.154223	-0.444938	-0.708548	-0.743272	-0.457939	-0.064152	-0.165107	-0.254486	-0.705942	-0.687574	-0.317802	0.255921	0.0671789
Synpcc7942_0218	cce_2138		hypothetical protein	0.0795355	0.515182	-0.16328	-0.256304	-0.190261	0.150063	0.197482	0.143625	-0.117632	0.101113	-0.212525	-0.0827447	0.145191	0.560292	-0.224082	-0.281364
Synpcc7942_0225	cce_0860	psbH	photosystem II PsbH protein	-0.389785	-0.0470444	-0.3832	-0.3645	0.224371	0.71345	-0.0782851	-0.429185	-0.872498	-0.243914	0.156445	0.295196	-0.328179	-0.330989	-0.829355	-0.64407
Synpcc7942_0228	cce_2796		hypothetical protein	-0.281266	-0.364505	-0.280186	-0.338162	-0.43686	-0.287658	-0.0321637	-0.101758	-0.0326	-0.12743	-0.679187	-0.10126	0.0191439	-0.161178	-0.185465	-0.30547
Synpcc7942_0229				-0.040002	-0.0831344	-0.0488745	-0.204104	-0.463694	-0.221754	0.0302087	-0.236764	0.0368481	-0.430876	-0.317176	-0.115695	-0.0295074	0.176285	0.0220051	-0.20608
Synpcc7942_0230				0.224688	0.139857	0.308352	-0.00365969	-0.208354	-0.18882	-0.256164	-0.0334362	0.402602	-0.171838	-0.264395	-0.186341	-0.183296	0.135702	0.383191	0.292879
Synpcc7942_0233				-0.085071	-0.114923	-0.251326	-0.0939449	-0.0588637	0.197533	0.0179425	-0.466029	-0.166399	-0.163582	0.204707	-0.00972739	-0.175301	-0.16801	-0.247782	-0.140689
Synpcc7942_0235	cce_2440			-0.128338	-0.0678147	0.146498	-0.316599	-0.618111	0.0271633	0.181525	0.0126282	0.202653	-0.248044	-0.426985	-0.00141288	0.250793	0.0842548	0.0661612	-0.0842788
Synpcc7942_0236	cce_2440			-0.547292	-0.0902934	0.13561	-0.887435	-1.06658	-0.230292	-0.338755	-0.31882	0.106354	-0.726171	-1.17034	-0.677338	-0.349794	-0.0486551	0.287466	-0.317699
Synpcc7942_0240	cce_3571	apcD	allophycocyanin alpha-B subunit	-0.0481324	0.26761	0.0341302	-0.562734	-0.576534	0.153993	-0.14627	0.0156103	-0.351618	-0.336875	-0.666519	0.00529635	-0.156221	-0.151878	-0.0282975	-0.266554
Synpcc7942_0243	cce_3344	hliC	possible high light inducible polypeptide HliC, CAB/ELIP/HLIP superfamily	-0.903915	-0.808199	-0.125853	-0.0353021	0.348006	-0.421105	-0.719008	0.23914	-0.863189	0.343267	0.351134	-0.563744	-0.617419	-0.755375	-0.020937	0.109401
Synpcc7942_0244	cce_1629	glgP	glycogen phosphorylase	-1.16053	-1.27593	0.187138	0.48837	0.46322	-1.16104	-1.20229	-1.10674	-0.373497	1.02476	0.664708	-1.0576	-0.995882	-1.20135	0.0215839	0.902653
Synpcc7942_0245	cce_3612	gap1	glyceraldehyde 3-phosphate dehydrogenase	-1.28715	-1.27053	0.0979799	0.471242	0.37866	-1.30819	-1.29635	-1.39313	-0.349466	0.835471	0.781921	-1.28261	-1.41498	-1.28769	-0.045259	0.97078
Synpcc7942_0246	cce_2268		polar amino acid transport system substrate-binding proetin	-0.0616069	-0.210593	-0.257561	-0.413091	-0.384729	0.064105	0.196072	0.270399	-0.0584112	-0.309392	-0.317556	-0.0699083	0.504426	0.0744511	0.0648737	-0.161127
Synpcc7942_0247	cce_2270	bgtB	periplasmic substrate-binding and integral membrane protein of the ABC-type Bgt permease for basic amino acids and glutamine BgtB	0.0099273	0.0291108	-0.0861252	-0.115505	-0.168315	0.0750045	0.0125957	0.11569	0.0848315	-0.238177	-0.113249	0.0820108	0.41323	0.341978	0.156018	-0.0205507
Synpcc7942_0249	cce_0948	bgtA	ATP-binding subunit of the ABC-type Bgt permease for basic amino acids and glutamine	-0.248908	-0.176612	-0.018084	-0.554605	-0.504363	-0.223239	-0.0816727	0.0671738	0.147539	-0.362301	-0.490027	-0.273542	0.0905091	-0.0104183	0.192524	-0.152099
Synpcc7942_0252	cce_0629	cp12	putative CP12 protein	-0.634293	-0.674585	-0.424673	-0.0055239	-0.0811453	-0.283865	-0.583834	-0.425786	-0.687898	0.19949	0.456607	-0.18178	-0.418977	-0.612922	-0.17227	0.324796
Synpcc7942_0256	cce_1897	ama	N-acyl-L-amino acid amidohydrolase	-0.265187	-0.173286	0.0398342	0.170785	0.138778	-0.0642059	-0.277885	-0.264961	-0.0664759	0.25723	0.268787	-0.0399893	-0.368177	-0.282306	-0.165776	0.214106
Synpcc7942_0258	cce_0483		hypothetical protein	0.123498	0.0741261	0.0569292	-0.312533	-0.397644	-0.103581	0.0165116	0.25745	0.253773	-0.25719	-0.505228	-0.0998687	0.172246	0.08154	0.0223566	-0.10811
Synpcc7942_0259				0.132112	0.0849794	-0.0999594	-0.923665	-0.917437	0.0675436	0.292609	-0.0847644	-0.710909	-1.0551	-0.808378	-0.146312	-0.238575	-0.145047	-0.234966	-0.563247
Synpcc7942_0267	cce_3918	gidB	glucose inhibited division protein B	-0.311604	0.000504535	0.326638	0.0181027	0.05244	-0.256964	-0.32394	-0.170476	0.00275276	0.171018	-0.00752156	-0.2866	-0.43521	-0.0954903	0.369852	0.288159
Synpcc7942_0270	cce_3139		probable glycosyltransferase	0.225841	0.107104	-0.199024	-0.18596	-0.155413	0.101845	0.238978	0.330671	-0.144439	-0.211826	-0.103333	0.422755	0.284968	0.130968	0.0397239	-0.0495448
Synpcc7942_0272	cce_2117	hemD	Uroporphyrinogen III synthase	0.018338	0.0515626	-0.174467	-0.0593229	-0.0296061	0.366436	0.124818	0.134781	-0.0540577	-0.0137792	0.0479744	0.165453	0.061122	-0.0139968	-0.377702	-0.103759
Synpcc7942_0278	cce_2319	hoxE	NADH dehydrogenase I chain E	-0.401595	-0.481471	0.253882	0.412873	0.425124	-0.44486	-0.626693	-0.543697	-0.0206325	0.621794	0.508612	-0.563064	-0.590096	-0.581715	0.153391	0.524193
Synpcc7942_0279	cce_2318	hoxF	NADH dehydrogenase I chain F	0.0688798	-0.31879	0.368651	0.436699	0.4098	-0.370267	-0.36502	-0.522051	-0.0719276	0.657258	0.548774	-0.144985	-0.573403	-0.359789	0.0572112	0.356836
Synpcc7942_0282	cce_3951	gylA	serine hydroxymethyltransferase	-0.26817	-0.164538	-0.324463	-0.0693251	-0.0724532	0.2587	-0.2097	-0.237131	-0.558411	-0.0628829	0.24287	0.287032	-0.231703	-0.174991	-0.311132	-0.369343
Synpcc7942_0284	cce_2434	ccmK3	carbon dioxide concentrating mechanism protein ccmK	0.303799	0.437375	-0.129285	0.0259447	-0.0258662	0.323379	0.260546	0.275199	-0.0993399	-0.329954	-0.208117	0.363295	0.0361453	0.171163	-0.209102	-0.258079
Synpcc7942_0285	cce_2433	ccmK4	carbon dioxide concentrating mechanism protein CcmK	-0.159607	-0.14152	-0.789789	-0.743184	-0.510634	0.274806	0.179454	0.00347815	-0.322557	-0.480072	-0.502369	-0.0174202	0.130641	-0.246326	-0.285128	-0.6035
Synpcc7942_0286	cce_2055		hypothetical protein	-0.0639282	0.018115	-0.109726	-0.108945	-0.102147	0.181694	-0.0951273	-0.0566828	-0.126001	-0.258794	-0.177758	-0.0678831	-0.145765	-0.213039	-0.409543	-0.400525
Synpcc7942_0288	cce_2076	glmU	UDP-N-acetylglucosamine pyrophosphorylase	0.274859	0.217931	-0.142904	-0.150962	0.0659167	0.392535	0.468848	0.366808	-0.0434	-0.281626	-0.0656142	0.646682	0.426823	0.369863	-0.103584	-0.228819
Synpcc7942_0291	cce_2060		hypothetical protein	-0.408045	-0.286925	-0.135852	0.247937	0.372062	-0.175679	-0.521159	-0.371637	-0.447325	0.353505	0.413456	-0.153509	-0.541034	-0.553977	-0.308047	0.218988
Synpcc7942_0293	cce_2571		hypothetical protein	0.121962	0.227769	-0.183276	-0.274415	-0.380682	0.0550093	0.0657696	0.0626141	0.202718	-0.632735	-0.423675	-0.038331	0.288528	0.218693	-0.339807	-0.410702
Synpcc7942_0294	cce_2572	psbO	photosystem II manganese-stabilizing polypeptide	0.11041	-0.0866613	-0.323791	-0.210571	-0.255643	0.228653	0.135326	-0.202155	0.107658	-0.23456	0.0865638	0.126688	-0.249563	-0.173112	-0.312288	-0.451897
Synpcc7942_0295	cce_4658	met3, sopT	sulfate adenylyltransferase	0.283152	0.0181184	-0.62172	-0.417075	-0.327561	0.452887	0.389412	0.325996	-0.408596	-0.609778	-0.271788	0.632205	0.195071	0.0743279	-0.515852	-0.791455
Synpcc7942_0299	cce_1999		rod shape-determining protein MreC	-0.125284	-0.0365221	-0.18615	-0.350125	-0.0402398	0.366022	0.0118205	0.228157	-0.121042	-0.222527	0.0285589	0.118316	0.248416	-0.0660097	0.0447015	-0.0195892
Synpcc7942_0300	cce_2000		rod shape-determining protein MreB	0.412087	0.0741626	-0.0462285	-0.137698	-0.151076	0.0460402	0.0428785	0.252869	0.18142	-0.165415	-0.393371	-0.111527	0.474948	0.271152	0.0117473	-0.0921224
Synpcc7942_0302	cce_4414		hypothetical protein, DNA uptake protein and related DNA-binding proteins	-0.528888	-0.600409	-0.0546194	0.505572	0.437795	-0.616956	-0.660387	-0.614771	-0.332357	0.666466	0.7639	-0.490221	-0.626239	-0.382684	-0.292074	0.403234
Synpcc7942_0304	cce_0815		hypothetical protein	-1.29799	-1.32922	0.454871	0.664749	0.735736	-1.2604	-1.33787	-1.35479	-0.213318	0.810174	0.754859	-1.29133	-1.32359	-1.35331	0.11612	0.688486
Synpcc7942_0305				-0.475833	-0.390487	0.118274	0.339843	0.322465	-0.722245	-0.533305	-0.622022	-0.00796654	0.315251	0.274193	-0.521828	-0.660392	-0.419493	0.0849516	0.331652
Synpcc7942_0307	cce_4704	nhaS5, napA	Na+/H+ antiporter	-0.0932467	0.10119	0.339905	0.00329838	-0.0669796	-0.0492818	-0.252235	-0.122863	0.288037	-0.030836	-0.118922	-0.234769	-0.174938	-0.0870417	0.347026	0.175789
Synpcc7942_0308	cce_2256	chpX, cupB	CO2 hydration protein	-0.171768	0.12914	0.189889	-0.216559	-0.290182	-0.239215	-0.373899	-0.176132	0.100802	-0.336653	-0.561191	-0.400674	-0.399271	-0.124814	0.184374	-0.0592887
Synpcc7942_0312	cce_2104		hypothetical protein	-0.55327	-0.532333	0.257491	0.291946	0.382764	-0.298126	-0.617818	-0.596883	0.27879	0.502071	0.546952	-0.46	-0.66865	-0.512872	0.103868	0.434855
Synpcc7942_0313	cce_2103		hypothetical protein	-0.102693	-0.112621	-0.42031	-0.147631	-0.103762	0.0265081	0.152044	-0.0202717	-0.383967	-0.0151217	0.0219792	0.218035	-0.0724284	-0.232068	-0.350578	-0.157746
Synpcc7942_0315	cce_3816	purB	adenylosuccinate lyase	-0.243381	-0.0695019	-0.280484	-0.0999942	-0.0902235	0.299167	-0.027966	-0.0715745	-0.361958	0.0518042	0.121217	0.231785	-0.0931459	-0.0749	-0.363031	-0.239098
Synpcc7942_0316				-0.836607	-0.961146	0.638832	0.158356	0.300932	-0.69803	-0.811108	-0.689697	0.132248	0.229161	0.0774243	-0.50646	-0.670389	-0.826658	0.302237	0.367523
Synpcc7942_0318	cce_3019		hypothetical protein	0.0487656	0.555389	0.226872	-0.433535	-0.317398	-0.0394104	0.104084	0.136433	0.353041	-0.529089	-0.428187	-0.101218	0.301186	0.0845455	0.315922	-0.139669
Synpcc7942_0326	cce_2909	apcB	allophycocyanin beta subunit	0.082218	0.10959	-0.11415	-0.229674	-0.256822	0.155507	0.0672425	-0.0876144	-0.287028	-0.257033	-0.0505047	0.345921	-0.0927488	-0.0784617	-0.221061	-0.262395
Synpcc7942_0327	cce_2908	apcA	Allophycocyanin alpha subunit	0.475447	0.469668	0.137997	-0.0308501	0.133606	0.194268	0.11745	0.0835306	-0.081124	-0.179485	-0.0701941	0.327419	-0.0628679	0.246849	-0.0611838	-0.171288
Synpcc7942_0328	cce_0920	apcE	phycobilisome core-membrane linker polypeptide Lcm, allophycocyanin-associated	0.608047	0.0445238	0.127716	0.243382	0.121928	-0.110062	0.0542683	0.106277	0.151693	-0.0209012	0.0237112	0.212446	0.0370954	0.310172	0.296654	0.244295
Synpcc7942_0329	cce_0986		hypothetical protein	0.381476	0.311444	0.0266818	0.0574062	0.00614802	0.103583	0.150885	0.0745914	-0.0348227	-0.142475	-0.103	0.135455	0.188006	0.416564	-0.0347612	-0.190787
Synpcc7942_0330	cce_4482	atp1	ATP synthase protein I	0.171373	-0.141097	-1.12964	-0.461218	-0.10007	0.278454	0.128984	0.0395728	-0.173591	-0.545851	-0.0373339	0.627465	0.281131	-0.00265739	-0.751449	-0.678631
Synpcc7942_0331	cce_4483	atpI	ATP synthase a chain of Fo	0.480623	0.0271413	-0.813445	-0.129385	-0.00622106	0.132766	0.430174	0.489382	-0.265641	-0.449301	-0.117439	0.40381	0.307336	0.146566	-0.557258	-0.445975
Synpcc7942_0332	cce_4484	atpH	ATP synthase c chain of Fo	0.411751	0.430994	-0.70052	-0.0894874	0.161979	0.580193	0.45216	0.134121	-0.5661	-0.416818	-0.0248553	0.576324	0.255436	0.437701	-0.660849	-0.682928
Synpcc7942_0333	cce_4485	atpG	ATP synthase subunit b	0.926374	0.481383	-0.589249	0.118703	0.259717	0.318563	0.59867	0.330066	-0.595393	-0.39999	-0.148746	0.562792	0.586436	0.804312	-0.238154	-0.595835
Synpcc7942_0334	cce_4486	atpF	ATP synthase B chain, H+-transporting two-sector ATPase chain b	0.974382	0.50614	-0.281269	0.169286	0.30187	0.482058	0.607872	0.129643	-0.598969	-0.32526	-0.0976568	0.591638	0.438687	0.748989	-0.443679	-0.732895
Synpcc7942_0335	cce_4487	atpD	ATP synthase delta chain of F1	0.375936	-0.232614	-0.748891	-0.227009	-0.39025	0.17116	0.26058	0.248631	-0.250767	-0.743863	-0.341144	0.242095	0.430964	0.125023	-0.408774	-0.577853
Synpcc7942_0336	cce_4488	atpA	ATP synthase alpha chain of F1	0.752998	-0.00195949	-0.617965	-0.0963594	-0.0465865	0.286018	0.469568	0.201255	-0.385883	-0.481542	-0.18859	0.291552	0.302631	0.443764	-0.388498	-0.487653
Synpcc7942_0337	cce_4489	atpC	F-type H+-transporting ATPase gamma chain	0.408458	0.31909	-0.440505	-0.0385748	0.00712369	0.508197	0.391254	0.231373	-0.350459	-0.322728	-0.143545	0.311895	0.33359	0.271959	-0.487759	-0.740544
Synpcc7942_0343	cce_3633	psb27	photosystem II Psb27 protein	-0.470462	-0.338185	-0.634651	-0.371991	-0.300918	0.101078	-0.267666	-0.249709	-0.590157	-0.0536818	-0.0559162	-0.134311	-0.303144	-0.44309	-0.566944	-0.380021
Synpcc7942_0344	cce_3693		probable peptidase	-0.436047	-0.303304	-0.187444	-0.802678	-0.995734	-0.296891	-0.307452	-0.226819	0.362926	-0.4576	-0.734382	-0.184229	-0.174196	-0.228633	0.118115	-0.280862
Synpcc7942_0347	cce_0821		hypothetical protein	-0.390614	-0.466326	-0.943906	-0.326972	-0.28375	0.0641464	-0.329552	-0.155612	-1.27424	0.0950178	0.185849	0.0575083	-0.344342	-0.630286	-0.294328	0.147224
Synpcc7942_0351	cce_2669	ycf22	hypothetical protein YCF22	-0.157604	0.0662295	0.0944342	-0.404275	-0.620592	0.233784	0.277969	-0.00364824	0.114435	-0.521428	-0.414893	-0.0645944	0.601848	0.125438	0.194652	-0.183456
Synpcc7942_0353	cce_0329		bile acid:Na+ symporter, BASS family	-0.0541246	0.0624996	0.349872	-0.272361	-0.302055	-0.214371	-0.217747	-0.098473	0.332271	-0.221819	-0.422421	-0.256459	-0.166228	0.0936776	0.256056	-0.0417809
Synpcc7942_0355	cce_4674	rbfA	ribosome binding factor A	-0.226821	-0.0185554	-0.344845	-0.0327489	0.182655	-0.370011	-0.387674	-0.304371	-0.204245	0.0285916	0.196257	-0.32148	-0.374016	-0.471242	-0.37063	-0.0827847
Synpcc7942_0359	cce_0789		hypothetical protein	-0.0178128	0.0137215	-0.273143	-0.203307	-0.106194	-0.0419541	0.201319	0.417293	-0.163569	-0.292977	-0.246723	-0.0904287	0.326318	-0.0858305	0.0569567	-0.191473
Synpcc7942_0361	cce_0629	cp12	hypothetical protein	-0.591498	0.0848533	-0.242644	-0.908901	-0.4287	0.54548	-0.12938	-0.100211	-0.61073	-0.477376	-0.522783	0.0038951	-0.185481	-0.275125	-0.433718	-1.05793
Synpcc7942_0362	cce_2501		hypothetical protein	0.145231	0.196241	-0.024251	-0.181882	-0.211199	0.00516472	0.227175	0.254579	0.107452	-0.0810764	-0.177461	0.303066	0.117156	0.0460845	-0.11568	-0.312821
Synpcc7942_0364	cce_3207		hypothetical protein	-0.0234654	-0.149702	-0.133488	-0.0973326	0.0569516	-0.0878798	0.103892	0.722086	0.0281061	-0.0747923	-0.079906	-0.0113901	0.447649	0.0776532	0.399846	0.114607
Synpcc7942_0365				-0.257357	-0.0304279	-0.661574	-0.278281	-0.145656	-0.329178	-0.350972	0.378801	-0.102708	-0.272978	-0.158579	-0.190892	-0.189578	-0.108883	0.203292	-0.162168
Synpcc7942_0369				-0.724572	-0.733812	0.47979	0.628287	0.429481	-0.745853	-0.709586	-0.586468	0.111159	0.62896	0.41096	-0.755752	-0.629286	-0.795984	0.207533	0.659327
Synpcc7942_0370				-0.498045	-0.790686	0.34835	0.493834	0.401527	-0.800367	-0.661585	-0.709186	0.0270878	0.575349	0.460259	-0.662541	-0.604879	-0.699438	0.170417	0.596643
Synpcc7942_0371				-0.29001	-0.314181	0.347997	0.433707	0.317968	-0.44786	-0.33859	-0.570437	0.0279832	0.443565	0.273685	-0.473096	-0.37037	-0.216092	0.0195815	0.364142
Synpcc7942_0374				0.46577	0.20193	0.318497	-0.0308937	-0.0796818	-0.0387202	0.354342	-0.102177	-0.233847	-0.386224	-0.0390886	0.157388	0.370593	0.812054	0.131779	0.0730667
Synpcc7942_0375	cce_2291	ymxG	processing protease	0.0399134	0.0112003	-0.151329	-0.124313	-0.417012	-0.149158	0.0607705	0.302604	-0.0521872	-0.290006	-0.281104	-0.106955	-0.000316127	0.118078	-0.0831795	-0.105336
Synpcc7942_0376	cce_3195	pqqE	putative zinc protease protein	0.219702	0.145935	-0.095648	-0.303266	-0.434001	0.0568864	0.427182	0.390743	-0.0218675	-0.328049	-0.306455	0.133692	0.275153	0.128331	0.00966646	-0.164121
Synpcc7942_0377	cce_0108		hypothetical protein	-0.28697	-0.055322	-0.403669	-0.859816	-0.65812	-0.274504	-0.195719	0.240056	-0.504582	-0.618393	-0.905536	-0.345246	-0.017511	-0.113391	-0.32889	-0.789124
Synpcc7942_0378	cce_4736	ycf63	hypothetical protein YCF63 putative ABC transporter permease protein	-0.46218	-0.251096	-0.235483	-0.175957	-0.345876	-0.175501	-0.45157	-0.508494	-0.145396	0.140975	0.285348	-0.447112	-0.400194	-0.462506	-0.184256	-0.0989799
Synpcc7942_0382				-0.233222	0.131109	0.334231	-0.195501	-0.207364	-0.255314	-0.380058	-0.381292	0.0316149	-0.304532	-0.300574	-0.417449	-0.357344	-0.022063	0.157168	-0.0437386
Synpcc7942_0383				-0.718217	-0.659741	0.378172	0.103506	-0.0415564	-0.822166	-0.823466	-0.788584	0.148265	0.138565	-0.0141323	-0.96848	-0.802353	-0.748093	-0.0207925	0.293448
Synpcc7942_0385	cce_3146	chlP	geranylgeranyl hydrogenase	0.512595	0.0936712	-0.168541	-0.0868936	-0.230767	0.0491682	-0.0156162	0.0679732	-0.132563	-0.682419	-0.531033	0.0911319	-0.0145333	0.39995	-0.174697	-0.507332
Synpcc7942_0388	cce_0039	rfaG	probable glycosyltransferase	0.0347463	-0.00565738	-0.33705	-0.414906	-0.418968	0.124374	0.0826264	0.172514	-0.166356	-0.46246	-0.419693	-0.0722656	0.208736	-0.124959	-0.18933	-0.151622
Synpcc7942_0391	cce_0597		hypothetical protein	-0.780404	-0.821038	-0.0538662	0.173536	-0.0604947	-0.869496	-0.784062	-0.760121	-0.117892	0.372054	0.256144	-0.781243	-0.798018	-0.847502	-0.0361398	0.347104
Synpcc7942_0394	cce_4267	cdsA	phosphatidate cytidylyltransferase	-0.15068	-0.1689	-0.0303272	0.250076	0.36032	-0.147003	-0.286935	-0.289146	-0.198075	0.180848	0.243473	-0.211992	-0.373391	-0.186974	-0.117852	0.165828
Synpcc7942_0399	cce_2886		hypothetical protein	0.199508	-0.0469594	-0.358585	-0.439464	-0.366823	-0.00107646	0.311067	0.255956	-0.111987	-0.715604	-0.270099	0.162616	0.2683	0.0278238	-0.0888282	-0.32987
Synpcc7942_0403				-0.182628	0.071628	-0.424805	-0.350097	-0.249186	0.163473	-0.159675	-0.0883706	-0.0885502	-0.323993	-0.142376	0.00766835	-0.117139	-0.180338	-0.45052	-0.357921
Synpcc7942_0404	cce_4187	prfB	peptide chain release factor 2	-0.285119	-0.171429	-0.356661	-0.242071	-0.282315	-0.170564	-0.286151	-0.436127	0.3237	-0.308342	-0.304253	-0.250832	-0.177775	-0.369097	-0.724963	-0.457444
Synpcc7942_0407	cce_0999	psaK, psaK2	photosystem I reaction center subunit X	-0.253593	0.341852	0.133507	-0.784139	-0.772526	0.0772473	-0.322874	0.0184162	-0.126913	-0.504921	-1.08965	-0.321234	-0.222878	-0.138364	0.00765701	-0.737855
Synpcc7942_0411	cce_2130	trpA	tryptophan synthase alpha chain	0.279179	0.262005	-0.164608	-0.0566962	-0.0815869	0.235387	0.425468	0.237894	0.0528942	-0.251603	-0.18157	0.336978	0.128562	0.22712	-0.0111832	-0.0117007
Synpcc7942_0413				-0.118818	-0.00633039	-0.420464	-0.18941	-0.0230816	0.290912	-0.0749473	0.0520372	-0.34527	-0.0362773	-0.0400034	-0.0576307	-0.0443889	-0.142042	-0.383837	-0.27805
Synpcc7942_0417	cce_3626		hypothetical protein	-0.354101	0.108591	0.138882	-0.401894	-0.141184	-0.200681	-0.213114	-0.0762405	-0.0218972	-0.0438549	-0.591498	-0.236803	0.180973	0.158793	-0.0765456	-0.248212
Synpcc7942_0418	cce_3627		hypothetical protein	-0.993037	-0.202272	-0.13145	-1.40214	-0.424654	-0.355345	-0.452985	-0.713337	0.102202	-0.394879	-0.718625	-0.633806	0.00297904	-0.429761	-0.863096	-0.399404
Synpcc7942_0419	cce_4350	bioB	biotin synthetase	-0.329405	-0.220578	-0.586573	-0.605838	-0.448047	0.173432	-0.155832	-0.254362	-0.458573	-0.352401	-0.212364	-0.0901439	-0.225617	-0.375841	-0.340139	-0.44103
Synpcc7942_0421	cce_1175		glutathione S-transferase	-0.377794	-0.430612	-0.105995	-0.197202	-0.695029	-0.493341	-0.481116	-0.475871	0.216015	-0.316994	-0.561647	-0.541306	-0.409897	-0.619489	-0.168545	-0.223909
Synpcc7942_0422	cce_0828			-0.592143	-0.701205	0.0807392	0.198101	-0.0407867	-0.798623	-0.754215	-0.717075	-0.300245	0.23424	0.114131	-0.703598	-0.666102	-0.596507	0.0858041	0.425107
Synpcc7942_0423	cce_0840		hypothetical protein	-0.713978	-0.758808	-0.124456	0.232161	0.185414	-0.0709634	-0.658165	-0.73608	-0.667768	0.408969	0.700778	-0.306717	-0.674489	-0.858684	-0.648471	0.196918
Synpcc7942_0425	cce_0430		hypothetical protein	0.146277	-0.389643	-0.351708	-0.221871	-0.423973	-0.0153758	0.101881	-0.109309	-0.01667	-0.937068	-0.256781	-0.097633	0.0900465	0.0365229	-0.427843	-0.596542
Synpcc7942_0427	cce_1470		ATP-binding protein of ABC transporter	-0.0865619	0.183536	-0.24095	-0.0617856	-0.0468582	0.38873	0.149909	0.191737	-0.254042	-0.116233	-0.00404969	0.233668	0.170031	0.162633	-0.213194	-0.245044
Synpcc7942_0439	cce_0315	chlM	S-adenosylmethionine--Mg-protoporphyrin IX methyltransferase	0.127286	-0.0408703	-0.570063	-0.288828	-0.24776	0.186317	0.299185	0.15953	-0.199284	-0.377734	-0.256303	0.259208	0.0554811	-0.0317087	-0.333432	-0.466901
Synpcc7942_0442	cce_3261	amt1	ammonium/methylammonium permease	0.0160318	0.473231	-0.492152	-0.55854	-0.000744205	0.0434662	0.14946	0.182828	-0.588299	-0.270004	-0.624666	-0.0701516	-0.0492101	0.327854	-0.337134	-0.843092
Synpcc7942_0446	cce_0081	rps14	30S ribosomal protein S14	-0.0205619	0.589709	-0.0824238	0.0375739	0.374449	0.534741	0.00797377	-0.267906	-1.20683	-0.0733977	0.108576	0.105754	-0.16193	0.502898	-0.369431	-0.759785
Synpcc7942_0449	cce_0927	serS	seryl-tRNA synthetase	-0.133838	-0.330667	-0.438714	-0.244322	-0.275272	0.169874	0.181612	-0.00273118	0.0381078	-0.226047	0.0147436	0.210565	-0.0386389	-0.203843	-0.114444	-0.109013
Synpcc7942_0450	cce_1017	nifU	putative NifU-like protein	-0.490955	-0.229235	-0.843427	-0.790882	-0.4904	-0.0835096	-0.284771	-0.00134823	-0.783455	-0.311745	-0.279961	-0.110185	-0.0579975	-0.294039	-0.397234	-0.506078
Synpcc7942_0464	cce_4379		hypothetical protein	-0.0466585	-0.0412291	-0.68623	-0.419546	-0.495587	-0.0450415	-0.0376412	0.05004	-0.25374	-0.482536	-0.543234	-0.0248673	0.058312	-0.223852	-0.477425	-0.51715
Synpcc7942_0465	cce_0874		hypothetical protein	0.0583533	-0.0474853	-0.569154	-1.75802	-1.57043	-0.35187	-0.157205	0.148449	-0.24168	-2.57628	-1.84236	-0.355725	-0.0144555	0.094377	-0.52233	-1.20663
Synpcc7942_0466	cce_1003		UDP-glucose-beta-D-glucan glucosyltransferase	0.0982691	0.303623	-0.338652	-0.689308	-0.439462	0.177458	0.471392	0.457104	-0.0867208	-0.626376	-0.690667	0.14251	0.549593	0.216355	-0.0949722	-0.668552
Synpcc7942_0469	cce_1789	yibO, pgm	phosphoglycerate mutase	0.1918	0.0174409	-0.433151	-0.504223	-0.469497	0.107157	0.333522	0.346944	-0.357616	-0.651055	-0.456371	-0.0355308	0.441514	0.47362	-0.126634	-0.392675
Synpcc7942_0471	cce_0286	lacG	permease protein of sugar ABC transporter	-0.122765	-0.0341199	-0.14306	-0.336313	-0.387558	0.0962424	0.07317	0.276978	0.107944	-0.284503	-0.174576	0.0411259	0.164819	0.0631392	0.144985	-0.116304
Synpcc7942_0473	cce_2719		similar to xenobiotic reductase	0.0859236	0.0172093	-0.718187	-0.424167	-0.578722	0.152221	0.359411	0.202517	-0.251137	-0.677651	-0.166409	-0.0131922	0.331178	0.0840058	-0.766039	-0.586101
Synpcc7942_0476	cce_3563		hypothetical protein	-0.35859	-0.396407	-0.267066	0.281338	0.38726	-0.290029	-0.536905	-0.575318	-0.382181	0.263101	0.377177	-0.237381	-0.461797	-0.612328	-0.358708	0.250519
Synpcc7942_0477	cce_0072	ycf19	hypothetical protein YCF19	-0.434108	-0.291048	-0.0520586	-0.115641	0.156106	0.147239	-0.277714	-0.457172	-0.876305	0.128909	0.196469	-0.131273	-0.465238	-0.471012	-0.616838	-0.252931
Synpcc7942_0480	cce_1467		two-component hybrid sensor and regulator	-0.422199	0.00647483	0.39163	-0.179274	-0.227715	-0.129224	-0.45083	-0.259944	0.284018	0.0304724	-0.136637	-0.225038	-0.345226	-0.205195	0.389124	0.166561
Synpcc7942_0481	cce_2982		protease	-0.275861	-0.0795998	0.44967	-0.117707	-0.328699	-0.343703	-0.388016	-0.169234	0.321374	-0.115418	-0.30156	-0.262402	-0.265695	-0.142054	0.621299	0.235148
Synpcc7942_0482	cce_3444		penicillin-binding protein	-0.0454696	0.0144713	-0.163511	-0.7759	-0.884317	-0.0402227	-0.0318322	0.0829885	0.179848	-1.03186	-0.995072	-0.263054	0.35564	0.0896255	-0.0303444	-0.717406
Synpcc7942_0483	cce_3445			-0.0778902	-0.149885	-0.188191	-0.790572	-1.1372	-0.0649698	0.159966	0.213012	0.0311411	-1.09388	-1.18168	-0.178959	0.349129	0.287353	-0.0160861	-0.666774
Synpcc7942_0484	cce_2457		hypothetical protein	0.345083	0.0322997	-0.523331	-0.0902108	0.01565	0.168816	0.405908	0.37484	-0.222334	-0.179581	0.108296	0.419553	0.292343	0.283105	-0.0528584	-0.099577
Synpcc7942_0485	cce_2454	gpmB, cobC	phosphoglycerate mutase	0.147022	0.229011	-0.168502	-0.129838	-0.0527345	0.607133	0.377803	0.260132	-0.168084	-0.320586	-0.0350048	0.59344	0.372215	0.212809	-0.101996	-0.170288
Synpcc7942_0486	cce_2627	pyrC	dihydroorotase	0.0428225	-0.00176582	-0.277172	-0.188158	-0.0292217	0.548088	0.1595	0.066385	-0.17792	-0.27901	-0.099379	0.319493	0.172136	-0.0280634	-0.245717	-0.204034
Synpcc7942_0487	cce_3621	lepB	signal peptidase I	-0.270866	-0.350371	-0.493019	-0.412489	-0.709266	-0.404874	-0.318594	-0.150833	-0.288043	-0.619634	-0.24968	-0.180971	-0.0752374	-0.0485795	-0.406091	-0.295884
Synpcc7942_0488	cce_3620		hypothetical protein	0.0124572	-0.0507952	0.235496	0.39198	0.475177	-0.123362	-0.144151	-0.039988	-0.0291879	0.357468	0.38188	-0.059419	-0.20936	-0.0810275	0.350563	0.365717
Synpcc7942_0491				-0.77785	-0.792404	-0.16353	-0.0364218	-0.0132122	0.0327932	-0.720255	-0.779474	-0.461061	0.0980914	0.0486102	-0.0435567	-0.804468	-0.802085	-0.308361	-0.147699
Synpcc7942_0493	cce_2971		hypothetical protein	-0.374311	-0.39925	0.127893	0.404434	0.418183	-0.321047	-0.446331	-0.565978	-0.196092	0.468344	0.480456	-0.359287	-0.498204	-0.487708	-0.113721	0.457222
Synpcc7942_0497	cce_1634		hypothetical protein	0.159323	0.0476419	-0.252206	-0.0767754	0.0199828	0.0601118	0.261192	0.32904	0.309789	-0.0768363	-0.291224	0.0438793	0.208503	0.247425	-0.0732041	-0.175124
Synpcc7942_0498	cce_2061		mannose-1-phosphate guanyltransferase	-0.0327715	0.0209393	0.144531	0.325633	0.175288	-0.376462	-0.266029	-0.148427	-0.0465502	0.442825	0.14001	-0.19087	-0.349119	-0.237771	0.0729421	0.256966
Synpcc7942_0499				-0.58614	-0.67152	0.267131	0.554525	0.616627	-0.791229	-0.742401	-0.74457	-0.237359	0.652333	0.406575	-0.748757	-0.761618	-0.717717	0.214472	0.594467
Synpcc7942_0500				0.518022	-0.275655	0.151527	0.159534	-0.081454	-0.1753	-0.24591	-0.238281	0.296129	0.0311991	0.228582	-0.00687256	-0.0633483	0.0944575	0.345265	0.484944
Synpcc7942_0505	cce_3974	fbpI, glpX	fructose-1,6-/sedoheptulose-1,7-bisphosphatase	0.103562	-0.114842	-0.920974	-0.81579	-0.685093	0.429099	0.412832	0.0674717	-0.609342	-0.668166	-0.408555	0.304915	0.237102	-0.159078	-0.505398	-1.0971
Synpcc7942_0506	cce_3591	pyrH	hypothetical protein	0.228366	-0.0281742	-0.360795	-0.237069	-0.23361	0.141672	0.118425	-0.0219839	-0.00231073	-0.470744	-0.20456	0.100414	0.14301	0.00293703	-0.21748	-0.244925
Synpcc7942_0507	cce_3592	rrf	ribosome recycling factor	-0.1034	0.0790663	-0.533917	-0.425392	-0.452502	0.370556	0.220546	-0.0634719	-0.36515	-0.382563	-0.35664	0.0305183	0.0240877	-0.0989228	-0.55247	-0.618653
Synpcc7942_0508	cce_3146		hypothetical protein	0.153686	0.159265	-0.206022	-0.0963147	-0.0215213	0.242885	0.305846	0.220665	0.0100488	-0.10832	-0.271585	0.249318	0.423791	0.276588	0.0366179	-0.259781
Synpcc7942_0512	cce_2027	ycf84	hypothetical protein YCF84	-0.0365516	0.283316	-0.0733212	-0.401824	-0.223255	-0.0100477	0.0192919	-0.00183657	-0.16415	-0.146896	-0.193108	0.024614	-0.0968317	-0.0819246	-0.261837	-0.349869
Synpcc7942_0518	cce_1371		hypothetical protein	0.130958	-0.059243	-0.172385	-0.144782	0.0603886	-0.0527595	0.0649649	0.275931	-0.0296501	-0.224199	-0.390758	-0.0520852	0.130143	0.278659	0.0146496	-0.220235
Synpcc7942_0521	cce_4271		hypothetical protein	0.0946207	0.127693	-0.197506	0.00242228	0.131807	0.350133	0.272902	0.0118405	-0.277951	-0.125196	-0.0567428	0.151842	0.17378	0.122585	-0.0573854	-0.166807
Synpcc7942_0527				-0.732936	-0.884778	0.171778	0.259358	0.158953	-0.726883	-0.81657	-0.887802	-0.301418	0.393862	0.488599	-0.785197	-0.846552	-0.82724	-0.103516	0.347805
Synpcc7942_0529	cce_4743	nagB, devB	6-phosphogluconolactonase	-0.140587	-0.0466486	0.0674705	0.298257	0.367161	-0.105831	-0.205706	-0.242525	-0.0229139	0.317943	0.296887	-0.197458	-0.208373	-0.102398	-0.0364236	0.237498
Synpcc7942_0531	cce_0764		hypothetical protein	-0.153578	-0.157503	-0.0562697	0.0100448	-0.0139334	-0.420212	-0.12898	0.0386434	-0.0823807	0.0251591	-0.186372	-0.139228	0.0768251	0.0706729	0.260981	0.0984669
Synpcc7942_0533	cce_0585		hypothetical protein	0.31053	0.190507	0.0396025	0.0144572	0.00321467	0.011334	0.226585	-0.0456499	0.0603193	-0.291267	-0.160015	-0.0557516	0.207709	0.208043	-0.128318	-0.0671057
Synpcc7942_0536	cce_4117	acpP	acyl carrier protein	0.195166	-0.219731	-0.54615	0.0107681	-0.067121	0.289537	0.0666203	-0.145876	-0.409803	-0.200591	0.131659	0.470264	-0.0516826	-0.0665923	-0.465876	-0.474924
Synpcc7942_0540				-0.0320084	-0.312925	-0.23563	-0.302008	-0.401421	-0.311479	-0.111227	0.0344626	0.163392	-0.350043	-0.500096	-0.22837	-0.0222979	-0.0645886	0.198852	-0.0166686
Synpcc7942_0544	cce_1322		hypothetical protein	0.290109	0.0999889	-0.284141	-0.26983	-0.171692	0.097109	0.273082	0.399928	-0.116255	-0.332496	-0.0195092	0.270867	0.122977	0.108675	-0.222821	-0.360898
Synpcc7942_0546	cce_1996	nhaS4	Na+/H+ antiporter	-0.19131	0.0875343	0.471566	0.00738236	-0.0240734	-0.239873	-0.30289	-0.109731	0.308009	0.0361223	-0.228618	-0.0899121	-0.223476	0.162287	0.615518	0.254657
Synpcc7942_0552	cce_3663	nfrC	UDP-N-acetylglucosamine 2-epimerase	0.214177	0.195251	-0.0481721	0.0162744	-0.0318271	0.710173	0.365874	0.381815	-0.16644	-0.132907	0.00148919	0.699993	0.340405	0.051056	-0.332999	-0.240134
Synpcc7942_0554	cce_1136		probable GTP binding protein	0.275372	0.175041	-0.223266	-0.0378861	0.083717	0.936117	0.338435	0.00236861	-0.902517	-0.24349	0.121109	0.534464	-0.0388566	0.0156495	-0.322051	-0.199129
Synpcc7942_0556	cce_4416	srrB	two-component response regulator OmpR family	-1.25233	-1.04352	0.769211	0.40049	0.368541	-0.860025	-1.19805	-1.21987	0.14065	0.408987	0.387273	-0.989436	-1.24035	-0.972119	0.483586	0.417165
Synpcc7942_0557				-0.606443	-0.359839	0.651581	0.0206058	0.096238	0.253929	-0.486829	-0.62916	0.326837	0.0551281	-0.0770656	0.0388531	-0.461722	-0.281935	0.49856	0.251577
Synpcc7942_0568	cce_3593	codA	cytosine deaminase	-0.306877	0.00738488	0.0510977	-0.738098	-0.46291	0.0339329	-0.213821	-0.0295703	-0.162515	-0.700826	-0.736852	-0.299772	0.242015	0.170341	-0.00685814	-0.538077
Synpcc7942_0571	cce_1874		sugar transporter glycoside/pentoside/hexuronide:cation symporter, GPH family	-0.092731	-0.0535798	0.211228	0.253248	0.234377	-0.341218	-0.292573	-0.164455	0.219947	0.258733	0.284761	-0.292755	-0.2771	-0.0287871	0.122163	0.274208
Synpcc7942_0572	cce_3085		hypothetical protein	-0.25832	-0.207435	0.111815	0.237024	-0.0331684	-0.318518	-0.338101	-0.221612	-0.118264	0.273986	0.104543	-0.38355	-0.304274	-0.278575	0.10737	0.332125
Synpcc7942_0573				-0.758952	-0.760679	0.108823	0.328643	0.114139	-0.906131	-0.796858	-0.777475	-0.16266	0.665038	0.372013	-0.824947	-0.83134	-0.832743	0.145605	0.452263
Synpcc7942_0575				-0.0598561	-0.0820475	-0.208531	-0.298786	-0.165311	-0.0406216	-0.241373	-0.287154	-0.197348	-0.377007	-0.376914	-0.238454	-0.00734137	0.061089	-0.574855	-0.621285
Synpcc7942_0577	cce_3936		hypothetical protein	-0.201145	0.124988	0.257208	-0.515865	-0.441363	-0.0843515	-0.157269	-0.110604	0.147902	-0.620312	-0.917316	-0.214187	0.0233101	0.223314	0.198509	-0.349708
Synpcc7942_0578	cce_4571	sqdB	sulfolipid biosynthesis protein	-0.51141	-0.429575	-0.827397	-0.867297	-0.417743	0.254613	-0.0561856	-0.182083	-0.461694	-0.388295	-0.208984	-0.0528484	0.154599	-0.262799	-0.38548	-0.55174
Synpcc7942_0581	cce_0915		hypothetical protein	-0.427924	-0.479982	0.21108	0.413639	0.439086	-0.504262	-0.667616	-0.46758	-0.0953373	0.444788	0.589523	-0.359378	-0.552166	-0.289634	0.0324059	0.364478
Synpcc7942_0583	cce_0199	chlI	Magnesium protoporphyrin IX chelatase subunit I	0.13493	0.196514	-0.116022	0.185693	0.349196	0.621854	0.269348	0.00955523	-0.143	0.0447846	0.314569	0.519766	0.110302	0.0293603	-0.00264634	0.0845455
Synpcc7942_0584	cce_0103	rpiA, cbbI, ppi	ribose 5-phosphate isomerase	0.227502	0.0673712	-0.431149	-0.181837	-0.111101	0.0660995	0.0393381	0.238883	0.0504757	-0.426284	-0.310723	0.174478	0.204862	0.176213	-0.17562	-0.354496
Synpcc7942_0585	cce_0370		protease	0.235729	0.0847681	-0.137608	-0.352951	-0.241378	-0.191164	0.139664	0.0947777	-0.2324	-0.483782	-0.598074	-0.168485	0.33322	0.579676	-0.276878	-0.587977
Synpcc7942_0590	cce_2793		hypothetical protein	-0.12955	-0.0810545	0.0105021	0.358892	0.344154	-0.153899	-0.129467	-0.105726	-0.0967718	0.203794	0.249355	0.0695157	-0.30089	-0.18096	-0.0404139	0.219964
Synpcc7942_0591	cce_2794		hypothetical protein	0.118663	0.208954	0.238663	0.531112	0.587781	0.236383	-0.0227182	-0.246529	-0.0815027	0.220003	0.408421	0.191288	-0.194241	0.0205217	-0.0384193	0.214972
Synpcc7942_0593	cce_2157		hypothetical protein	0.263469	0.273787	0.308369	-0.209585	-0.273774	-0.0727737	-0.0155657	0.267268	0.448263	-0.464973	-0.622273	-0.0521435	0.227481	0.268088	0.263076	-0.0633657
Synpcc7942_0595	cce_0459		hypothetical protein	-0.495955	-0.415896	0.255363	-0.686285	-0.824424	-0.344656	-0.521474	-0.385341	0.179107	-0.368757	-0.59643	-0.495994	-0.376764	-0.244047	0.401113	-0.109672
Synpcc7942_0598	cce_0720		putative peptidase	-0.127957	-0.316098	-0.63694	-1.01766	-0.427709	0.570843	0.00654923	0.268663	-0.550547	-0.943551	-0.222395	0.470744	0.719593	0.0850278	-0.316281	-0.755817
Synpcc7942_0599	cce_0974		transcriptional regulator, TetR/AcrR family	-1.12925	-1.25949	0.179671	0.678379	0.580937	-1.22997	-1.11292	-1.00069	-0.515631	1.3485	1.00342	-1.18218	-1.16967	-1.25971	0.104181	0.963516
Synpcc7942_0602				-0.174261	0.171233	-0.323367	-0.524618	-0.391737	0.473416	0.116411	-0.144814	-0.391334	-0.587957	-0.359492	-0.0774936	0.130472	0.0030746	-0.325144	-0.631338
Synpcc7942_0603	cce_0987	glgC, agp	glucose-1-phosphate adenylyltransferase	0.104582	-0.264504	-0.706196	-0.645616	-0.746603	0.206843	-0.00789141	0.237231	-0.151573	-0.527726	-0.32909	0.282228	0.306482	-0.157464	-0.157193	-0.514124
Synpcc7942_0604	cce_0798	rpe, cbbE, ppe	pentose-5-phosphate-3-epimerase	-0.133079	-0.152697	-0.457722	-0.547839	-0.312308	0.159212	-0.0925652	-0.000520165	-0.375701	-0.67818	-0.358707	0.0193795	-0.116633	0.0264364	-0.186124	-0.551714
Synpcc7942_0609	cce_1693	ndhD4	NADPH dehydrogenase subunit 4	0.22115	0.287177	-0.0812017	-0.0639467	0.0583059	0.255944	0.187574	0.0982558	0.167023	-0.155127	-0.000108371	0.326018	-0.0099054	0.210459	-0.0445786	-0.34508
Synpcc7942_0610	cce_2774		hypothetical protein	0.199123	0.0855306	-0.156357	-0.199698	-0.0202043	0.100992	0.250645	0.249669	-0.0300284	-0.318508	-0.18071	0.0109062	0.468616	0.195173	-0.15562	-0.27016
Synpcc7942_0612	cce_1900	gltA	citrate synthase	-0.0378448	0.0279846	-0.42102	-0.141444	-0.227776	0.479846	0.245376	0.168777	-0.247606	-0.250873	0.0961399	0.46976	0.0243466	-0.163456	-0.0926119	-0.209061
Synpcc7942_0626	cce_4400	ilvD	dihydroxyacid dehydratase	0.368651	-0.0303698	-0.242035	-0.0922536	-0.107193	-0.11195	-0.049178	0.022836	-0.0674299	-0.0844571	-0.148017	0.0349326	-0.0548384	0.111764	0.0390342	-0.0777335
Synpcc7942_0629				0.292232	0.312849	0.0967061	0.159216	0.338069	0.082461	0.328774	0.612457	0.1947	0.0138983	-0.248064	0.355407	0.384077	0.686362	0.174749	-0.000796584
Synpcc7942_0630	cce_0598		hypothetical protein	-0.209897	0.0858159	-0.0664572	-0.476368	-0.643692	-0.0789599	0.0535894	0.182964	0.0605165	-0.672988	-0.790272	-0.116179	0.239357	0.157254	-0.0637453	-0.336045
Synpcc7942_0631	cce_0223	rpl12	50S ribosomal protein L12	0.085643	-0.174302	-0.0650092	0.361336	0.460612	0.299534	-0.111049	0.00499061	-0.407998	0.396667	0.0902214	0.540861	0.0815232	-0.227189	-0.0597053	0.0914891
Synpcc7942_0632	cce_0224	rpl10	50S ribosomal protein L10	0.141319	-0.282014	-0.0325331	0.485315	0.40677	0.153147	-0.141113	-0.0485156	-0.339377	0.306628	0.0720564	0.505675	0.145083	-0.220012	-0.00535223	0.207292
Synpcc7942_0633	cce_0225	rpl1	50S ribosomal protein L1	-0.318158	-0.428925	-0.610245	0.0593319	-0.217845	-0.0371689	-0.211639	-0.160933	-0.423879	0.0130162	-0.00211577	0.0553927	-0.20003	-0.44615	-0.233862	-0.12607
Synpcc7942_0636	cce_0228	secE	secretory protein	0.0591109	-0.349694	-0.526256	0.122218	0.00409739	-0.0978119	-0.232468	-0.185864	-0.40399	0.0332886	0.104037	-0.00294569	-0.198627	-0.0452768	-0.230965	-0.149173
Synpcc7942_0639	cce_2156	eno	enolase	0.837585	0.338334	-0.102672	0.0689702	0.185782	0.160985	0.731002	0.443902	0.0274784	-0.436656	-0.227278	0.234204	0.460808	0.489453	-0.0651577	-0.168121
Synpcc7942_0643				-0.345108	-0.0681446	-0.327131	-0.102911	0.0664695	0.245225	-0.0694804	-0.0560217	-0.280598	0.12884	0.142921	0.0848687	-0.146808	-0.263228	-0.158351	0.153298
Synpcc7942_0644	cce_4751	cikA	two-component sensor kinase	-0.593978	-0.767368	0.175606	0.337993	0.297724	-0.588761	-0.64363	-0.707681	-0.139762	0.382557	0.5042	-0.449805	-0.699214	-0.677779	0.147431	0.478873
Synpcc7942_0646				0.0101879	0.323463	-0.0973201	-0.124401	0.141247	0.0176679	-0.0532983	-0.090437	-0.264439	-0.0676107	-0.181583	0.0230026	-0.220545	0.0574809	-0.125618	-0.210015
Synpcc7942_0647	cce_2426		hypothetical protein	-0.226413	-0.381445	0.323201	0.730824	0.639979	-0.582066	-0.592285	-0.621938	-0.0610779	0.405515	0.588479	-0.400324	-0.633303	-0.446544	-0.157381	0.40612
Synpcc7942_0648				-0.291621	-0.7564	0.224328	0.645777	0.503598	-0.819091	-0.62359	-0.796613	-0.121182	0.271763	0.355553	-0.759534	-0.714381	-0.634529	-0.143879	0.531045
Synpcc7942_0649	cce_0875	rpoD1, sigA	principal RNA polymerase sigma factor RpoD1	-0.106509	-0.436355	0.168629	0.0248942	-0.230684	-0.17391	-0.255091	-0.388297	0.00207209	-0.0526712	0.0927639	0.115775	-0.230483	-0.279039	0.257045	0.249115
Synpcc7942_0652	cce_1173		hypothetical protein	0.953052	0.663578	0.401729	0.3964	0.44757	0.368036	0.236674	0.30236	0.593353	0.186357	0.266522	0.467959	0.00297924	0.714548	0.260614	0.18862
Synpcc7942_0653	cce_2171	ppiB	peptidyl-prolyl cis-trans isomerase	-0.197454	-0.235737	-0.454721	-0.306096	-0.229868	-0.0367393	-0.0754262	-0.129803	-0.63054	-0.0163913	-0.135762	-0.0578216	0.0419816	-0.126633	-0.207784	-0.313378
Synpcc7942_0656	cce_0659	psbC	photosystem II CP43 protein	0.517952	0.320526	0.26092	-0.119621	-0.15936	0.209788	0.14765	0.0683625	0.229874	-0.428759	-0.633301	-0.0570266	-0.0678057	0.481744	-0.00144296	-0.425792
Synpcc7942_0657	cce_3965		hypothetical protein	0.00994784	-0.00584299	-0.946215	-0.466152	-0.524122	-0.0564226	0.0755595	-0.0577868	-0.917156	-0.632162	-0.282095	-0.305531	0.000110645	-0.0978642	-0.718647	-0.414991
Synpcc7942_0658	cce_4619		hypothetical protein	-0.181109	-0.504826	-0.951215	-0.307967	-0.262234	0.0383531	-0.28233	-0.116718	-0.719885	-0.0970117	0.070325	0.173368	-0.214881	-0.269897	-0.404828	-0.2072
Synpcc7942_0662				-0.324368	-0.311384	0.2783	0.145311	0.0355114	-0.430539	-0.614567	-0.397626	0.281509	0.209817	-0.013095	-0.524233	-0.488585	-0.257139	0.221837	0.25693
Synpcc7942_0667	cce_3226		hypothetical protein	-0.62146	-0.225472	-0.652327	-0.855337	-0.805373	-0.2638	-0.415759	-0.350999	-0.359552	-0.322016	-0.510638	-0.462285	-0.207701	-0.324298	-0.5932	-0.849542
Synpcc7942_0668				-0.733191	-0.441572	0.530494	-0.132227	-0.191636	-0.454514	-0.768212	-0.653509	-0.200343	0.137073	-0.08137	-0.838076	-0.759981	-0.758605	0.0938824	0.134025
Synpcc7942_0672	cce_3594	rpoD3, sigD	group2 RNA polymerase sigma factor RpoD3	-0.161089	-0.313695	0.275078	0.282445	0.244332	-0.155015	-0.249367	0.52908	-0.00155441	0.216802	0.148424	-0.191673	-0.214137	-0.043263	0.285102	0.158872
Synpcc7942_0674	cce_3201	hemF	coproporphyrinogen III oxidase	0.228335	0.166727	-0.323716	-0.403182	-0.698361	0.212225	0.303131	0.141949	-0.224183	-0.607292	-0.546419	0.0631859	-0.0992981	0.0476446	-0.237263	-0.559257
Synpcc7942_0677				-0.673907	-0.549456	-0.158488	0.22442	0.0545693	-0.346796	-0.631386	-0.639887	-0.700982	0.387904	0.332257	-0.319455	-0.710759	-0.558923	-0.181185	0.114152
Synpcc7942_0678	cce_1016	rnd	probable ribonuclease D	0.112832	-0.101722	-0.333743	-0.05068	-0.183335	0.0605816	-0.0265749	0.183657	-0.334591	-0.251968	0.0769828	0.258421	-0.0746922	0.0546918	-0.0593519	0.0627552
Synpcc7942_0680	cce_0675		similar to sterol C5-desaturase	-0.663576	-0.319149	0.722413	-0.0298067	0.0513603	-0.559561	-0.762304	-0.773787	0.273423	0.0442769	-0.12997	-0.697886	-0.830881	-0.672795	0.329889	0.181401
Synpcc7942_0681	cce_0963	ispD	4-diphosphocytidyl-2C-methyl-D-erythritol synthase	0.192581	0.191072	-0.02032	0.114031	0.171877	0.670386	0.0977923	-0.0851712	-0.0805541	-0.131906	0.0532453	0.360596	-0.00304955	-0.111517	-0.139087	-0.155865
Synpcc7942_0685	cce_3330	groEL-2	60kD chaperonin 2	-0.195617	-0.171944	0.25871	0.405509	0.100521	-0.250924	-0.473846	-0.284256	-0.208726	0.48763	0.281675	-0.393606	0.0885438	-0.191864	0.0496624	0.123752
Synpcc7942_0686	cce_4539		hypothetical protein	-0.245133	0.00660857	0.640732	0.0846924	0.0306264	-0.427511	-0.556982	-0.360978	0.611596	0.0942881	-0.193361	-0.370067	-0.465092	-0.271176	0.211558	0.150037
Synpcc7942_0687				-0.180408	0.130457	0.414903	0.228803	0.226448	-0.227183	-0.376605	-0.163541	0.36418	0.171044	0.0380441	-0.232937	-0.25536	0.0975177	0.573275	0.308068
Synpcc7942_0688	cce_3556		transcriptional regulator ArsR type-2 family	-0.354162	-0.137669	0.188587	-0.11253	-0.00433774	-0.0770808	-0.366184	-0.136751	0.116393	0.108239	0.0811463	-0.161027	-0.179842	-0.194646	0.280834	0.148555
Synpcc7942_0690	cce_2238		hypothetical protein	-0.554	-0.257922	-0.58651	-0.548855	-0.437429	0.042643	-0.171043	-0.388511	-0.430141	-0.191625	0.0632628	-0.0731718	-0.266949	-0.4727	-0.222989	-0.248733
Synpcc7942_0696				0.0819887	0.006082	-0.312418	-0.0991418	0.0037488	0.132946	0.284496	0.182752	-0.4726	-0.00657373	0.100705	0.332749	-0.0483322	0.0836664	0.0225286	-0.00437757
Synpcc7942_0697	cce_1837	psbB	photosystem II core light harvesting protein	0.760591	0.556204	0.238329	0.227784	0.339427	0.299141	0.360697	0.18888	-0.0218122	-0.0391445	0.088123	0.226706	0.125995	0.630386	-0.112958	-0.292274
Synpcc7942_0699				-0.578943	0.263181	-0.726912	-0.727453	-0.581517	-0.037781	-0.0264744	-0.56792	-0.517348	-0.362449	-0.591369	-0.283434	-0.365015	-0.415496	-0.89805	-1.14203
Synpcc7942_0703	cce_3024	smf	hypothetical protein	-0.689837	-0.774785	0.187014	0.580177	0.480351	-0.98379	-0.792018	-0.797226	-0.202946	0.62503	0.532852	-0.686668	-0.841106	-0.736831	-0.0130725	0.535216
Synpcc7942_0704	cce_0698	act	acetyltransferase	-0.255541	-0.424211	0.349795	0.684006	0.538425	-0.619664	-0.605784	-0.59907	0.0289899	0.479662	0.352498	-0.484318	-0.623399	-0.432255	-0.117757	0.352945
Synpcc7942_0705				-0.106435	-0.254677	0.184799	0.446948	0.43398	-0.438216	-0.520686	-0.409962	-0.00788448	0.289266	0.297855	-0.39929	-0.528915	-0.277302	0.0130613	0.347493
Synpcc7942_0706	cce_4268	cobL	precorrin decarbocylase	-0.181149	-0.204781	0.0510067	-0.338564	-0.659793	-0.146745	0.855196	0.0106537	0.328183	-0.271875	-0.236352	-0.207082	0.842821	-0.202313	0.0343705	-0.0671737
Synpcc7942_0708	cce_0367		hypothetical protein, predicted unusual protein kinase	0.0930486	-0.0470452	-0.361523	-0.0885542	0.101144	0.129487	0.0274436	-0.113104	-0.128574	-0.307656	-0.0544889	0.1099	0.320571	0.0817985	-0.316786	-0.355651
Synpcc7942_0710	cce_3430		hypothetical protein	0.382137	0.389382	0.205273	0.29416	0.280321	0.12785	0.0734448	0.229757	-0.0176777	0.0194678	-0.156151	0.123815	0.134972	0.483886	0.0794942	-0.0203355
Synpcc7942_0711	cce_2038	pyrA	carbamoyl-phosphate synthase pyrimidine-specific large chain	-0.0372558	0.161603	-0.0867751	-0.146879	-0.0374386	0.405172	0.225214	0.146088	-0.215521	-0.021717	0.0650116	0.427963	0.127965	0.0176797	-0.165522	-0.221057
Synpcc7942_0715	cce_0401	murZ	UDP-N-acetylglucosamine 1-carboxyvinyltransferase	-0.152949	0.462948	0.079243	-0.933519	-0.930656	-0.0324058	0.189052	0.187653	0.354117	-0.794397	-1.04219	-0.158226	0.431323	0.0577556	-0.0150953	-0.587646
Synpcc7942_0723				0.0591426	-0.00765227	0.0239351	-0.182491	-0.33932	-0.314725	-0.162058	0.234367	0.0405477	-0.150117	-0.202918	-0.299788	-0.0678103	0.176486	0.318124	0.0880088
Synpcc7942_0736				0.373244	0.571097	0.396128	0.294781	0.163356	-0.146199	0.0537806	0.24335	0.501994	-0.0875402	-0.055138	-0.224464	0.121146	0.575853	0.0594589	0.00677298
Synpcc7942_0745				-0.138747	-0.0880476	-0.0875721	-0.183828	-0.241209	0.0163465	-0.114834	0.0730485	0.0400527	-0.144576	-0.432048	-0.314794	0.179859	0.0539592	-0.146776	-0.207945
Synpcc7942_0756				-0.477513	-0.247945	0.661616	0.0626704	-0.0435155	-0.432993	-0.500262	-0.309856	0.383425	0.0111713	-0.225729	-0.418338	-0.370379	-0.13742	0.770175	0.341434
Synpcc7942_0760				0.596583	0.194524	0.395716	0.0804484	-0.109964	-0.34499	-0.0256493	-0.31382	0.340975	-0.381573	-0.330936	-0.379907	-0.237842	0.162559	0.247945	0.119644
Synpcc7942_0761				0.0743615	-0.0547736	0.225787	-0.0185997	-0.454707	-0.418925	-0.227967	-0.544617	-0.122718	-0.443475	-0.336031	-0.48914	-0.311944	-0.138801	0.0463377	0.0327047
Synpcc7942_0768	cce_0815		hypothetical protein	-0.404422	-0.00609619	0.471251	0.446161	0.206619	-0.823413	-0.623848	-0.552599	-0.0414417	0.391608	-0.0372158	-0.690152	-0.664697	-0.287976	0.253973	0.398612
Synpcc7942_0769	cce_1446		hypothetical protein	-0.255195	-0.21602	0.411735	0.25804	0.212899	-0.398135	-0.462246	-0.446782	0.287417	0.281796	-0.058048	-0.692711	-0.583871	-0.328917	0.433279	0.340541
Synpcc7942_0770	cce_4621		hypothetical protein	-0.157879	0.0778364	0.503714	0.386623	0.248532	-0.52495	-0.389336	-0.33695	0.119156	0.300541	0.0918456	-0.563017	-0.501248	-0.122523	0.262222	0.305676
Synpcc7942_0773	cce_2947	ycf52	hypothetical protein YCF52	-0.207277	-0.214004	-0.36979	-0.193019	-0.183151	0.305034	0.0604252	-0.0188631	-0.113311	-0.0782707	0.0632612	0.283524	0.00317374	-0.151897	-0.187642	-0.263156
Synpcc7942_0776	cce_0877	crtE	geranylgeranyl diphosphate synthase	0.011537	0.0870309	-0.463357	-0.120309	-0.0713546	0.213758	0.0908471	0.0928163	-0.334158	-0.321401	-0.239257	0.284964	0.169251	0.0196865	-0.444261	-0.518832
Synpcc7942_0779	cce_0055		hypothetical protein	-0.466616	-0.231422	-0.639984	-0.308553	-0.202184	-0.1482	-0.279145	-0.188696	-0.297018	-0.187554	-0.00465521	-0.0810916	-0.127775	-0.284354	-0.254745	-0.129554
Synpcc7942_0781	cce_4692	ppsA, pps	phosphoenolpyruvate synthase	-0.0807785	0.171519	0.747909	0.376906	0.273055	-0.525859	-0.400296	-0.227958	0.442842	0.455376	0.0126245	-0.475226	-0.593438	-0.123108	0.648067	0.548721
Synpcc7942_0786				0.151176	-0.0717106	-0.28024	-0.0611606	-0.163412	0.421262	0.173544	0.251304	-0.0595827	-0.41116	-0.0283139	0.501196	-0.00350445	0.089624	-0.0942635	-0.109507
Synpcc7942_0788	cce_0174	gst1	glutathione S-transferase	-0.00859713	-0.248468	-0.455464	-0.394368	-0.711064	0.0634625	0.0206594	0.145677	-0.0626443	-0.490861	-0.258567	-0.0869661	0.245573	0.0240474	-0.198172	-0.345997
Synpcc7942_0789	cce_3665			-0.123372	0.0950023	0.148045	-0.250689	-0.362557	-0.13745	-0.120121	0.129653	0.190748	-0.346413	-0.415495	0.0116604	0.126736	0.283441	0.411778	-0.127154
Synpcc7942_0794	cce_1031		similar to chloroplast membrane-associated 30 kD protein	-0.171209	-0.347787	0.112288	0.277139	0.109211	-0.0923875	-0.268103	-0.252468	-0.525262	0.149377	0.291052	-0.0524416	-0.219352	-0.213482	0.0358511	0.216312
Synpcc7942_0796	cce_1183		hypothetical protein	-0.365296	-0.347668	0.0594769	0.118502	0.237377	-0.157272	-0.418641	-0.289663	-0.244172	0.289315	0.350759	-0.0203359	-0.418995	-0.395877	-0.108698	0.262325
Synpcc7942_0797				-0.978759	-0.700192	0.841187	0.812464	0.78155	-0.720853	-1.05607	-0.977004	0.0315373	0.533025	0.592078	-0.845782	-1.18715	-0.832432	0.231961	0.416434
Synpcc7942_0800	cce_1380	cpcT	phycocyanobilin lyase	-0.120996	-0.16664	-0.611751	-0.540732	-0.594563	0.22371	0.138062	0.261612	-0.209311	-0.291524	-0.0592554	0.447378	0.0991534	-0.215424	-0.458634	-0.392939
Synpcc7942_0801	cce_1620	sodB	superoxide dismutase	-0.0220726	-0.368133	-0.576356	-0.269476	-0.0843478	-0.200308	-0.111347	0.116765	-0.367858	-0.151315	-0.100091	0.0589641	-0.0603357	-0.34657	-0.239443	-0.160142
Synpcc7942_0807	cce_0089		hypothetical protein	-0.617241	-0.636386	-0.123952	-0.0756681	-0.0487952	-0.214865	-0.590721	-0.544224	-0.46596	0.159194	0.212992	-0.376707	-0.545881	-0.730272	-0.209092	0.146393
Synpcc7942_0808	cce_1207	sps	sucrose phosphate synthase	0.0456001	0.117325	-0.125162	-0.105025	-0.187933	0.104591	0.263752	0.133443	-0.0578635	-0.192867	-0.128078	0.0360801	0.563325	0.041077	-0.361134	-0.267144
Synpcc7942_0812	cce_2784		similar to DnaJ protein	-0.134943	-0.017982	0.163945	-0.117428	-0.197564	-0.263539	-0.29899	-0.0857698	-0.0301445	-0.137163	-0.302366	-0.204508	-0.0888786	0.00919763	0.306493	0.131305
Synpcc7942_0817	cce_2881		ferric uptake regulation protein Transcription facotr Fur family	-0.132573	-0.257018	-0.393363	0.0125828	0.116609	0.0686016	-0.232328	-0.209237	-0.300362	0.0738957	0.245221	-0.0448485	-0.11398	-0.206685	-0.275845	0.0428326
Synpcc7942_0818	cce_2882		hypothetical protein	0.117357	0.29277	-0.214966	-0.0123691	0.06897	0.327211	0.111195	0.116777	-0.244589	-0.206408	0.0147282	0.342297	-0.026184	0.358101	-0.126778	-0.350318
Synpcc7942_0819	cce_2883	purL	phosphoribosyl formylglycinamidine synthase	0.18408	0.133899	-0.093143	0.0266308	0.0774629	0.376569	0.145036	0.0663148	-0.088677	-0.0841965	0.0663885	0.275214	-0.0181711	0.133685	-0.144972	-0.234984
Synpcc7942_0828	cce_0118		hypothetical protein	-0.345661	-0.321093	-0.0880419	0.221401	0.300404	-0.042757	-0.356931	-0.285796	-0.241213	0.317417	0.337586	-0.0769775	-0.304824	-0.341249	-0.0513833	0.175205
Synpcc7942_0829				-0.215073	-0.0911463	-0.308787	-0.133717	0.170372	0.131374	-0.179595	-0.173887	-0.286403	0.286217	0.164179	0.280134	-0.0919466	-0.246501	-0.398715	-0.30084
Synpcc7942_0830	cce_2282	asnS	asparaginyl-tRNA synthetase	-0.007725	0.180837	-0.000783377	0.10281	0.204574	0.386088	0.128569	-0.0766941	-0.0827163	0.0872367	0.156694	0.175467	0.0342375	-0.0460215	-0.318895	-0.0924595
Synpcc7942_0834	cce_1419		hypothetical protein	-2.84971	-2.84971	-0.520002	1.66951	0.522572	-2.84971	-2.84971	-2.84971	-1.01981	1.81832	1.41735	-2.84971	-2.84971	-2.84971	-0.959096	1.93611
Synpcc7942_0835	cce_0503	ruvB	holliday junction DNA helicase RuvB	0.0393264	0.18435	-0.0740065	-0.220763	-0.145344	0.436167	0.288268	0.150478	-0.0984398	-0.333842	-0.0659097	0.170798	0.122777	0.150378	-0.128271	-0.0592594
Synpcc7942_0838				0.067716	0.0273923	0.0982866	-0.0744999	-0.0409872	-0.236387	-0.0101142	0.423603	0.0120212	-0.215096	-0.196539	-0.0415415	-0.115929	0.0925596	0.0813374	0.00120169
Synpcc7942_0839				0.0717395	0.0452089	-0.204592	-0.0820177	-0.13346	-0.10458	0.0083275	0.52278	-0.0506396	-0.193307	-0.307919	-0.0567556	0.0247539	0.146832	0.163393	-0.165683
Synpcc7942_0843	cce_0019			-0.223662	-0.397838	-0.587845	-0.353912	-0.184884	0.0853123	-0.19377	-0.165736	-0.690639	-0.142545	-0.274981	-0.0688974	-0.00141297	-0.306572	-0.496912	-0.405795
Synpcc7942_0846	cce_2062		hypothetical protein	-0.0783249	0.231925	0.414891	0.0195557	-0.0459943	0.216334	-0.193782	-0.15011	0.33421	-0.0611305	-0.18863	0.125966	-0.258912	0.31655	0.427063	0.0392994
Synpcc7942_0848	cce_3691	uvrA	excinuclease ABC subunit A	0.0534387	-0.0815635	-0.250885	-0.350762	-0.285413	0.00823754	0.046849	0.173261	-0.102809	-0.348248	-0.176861	0.0711925	0.371848	0.185738	-0.0150162	-0.12809
Synpcc7942_0849	cce_3575		hypothetical protein	-0.018739	0.115849	0.00496851	-0.25142	0.00506928	0.289614	-0.0484389	0.00803544	0.0114226	-0.201901	-0.139614	0.160548	-0.0871406	-0.0412443	-0.246129	-0.326923
Synpcc7942_0850				-0.0622848	-0.22666	-1.14906	-0.442361	-0.130158	0.46941	0.102295	-0.0384017	-0.642881	-0.556113	-0.229577	0.417361	0.194245	-0.0928201	-0.933423	-0.869294
Synpcc7942_0853	cce_2605	dapL1	LL-diaminopimelate aminotransferase	0.506667	0.138478	-0.0606358	0.0283136	-0.0266244	0.154002	0.422688	0.308483	-0.214748	-0.217827	-0.0688077	0.372831	0.346471	0.161945	-0.18875	-0.105479
Synpcc7942_0855	cce_4542	pixG, pisG, taxP1, rer1, cheY, rre36	two-component response regulator PatA subfamily	0.921308	0.301903	-0.146951	-1.04625	-2.03517	-0.318148	0.469119	0.176979	-0.0129084	-1.75396	-2.13641	-0.329241	-0.105733	0.313417	-0.285841	-0.802648
Synpcc7942_0856	cce_4543		two-component response regulator CheY subfamily	0.756137	0.34131	-0.342651	-1.25845	-1.82177	-0.312799	0.351931	0.174397	0.00646159	-1.5252	-2.031	-0.30174	0.0452725	0.364373	-0.0906973	-0.858265
Synpcc7942_0857	cce_4544		hypothetical protein	0.664233	0.335599	-0.289328	-1.12649	-1.86125	-0.345861	0.400818	0.0525	0.0147225	-1.42226	-1.7222	-0.359073	0.00317937	0.399432	-0.211174	-0.940643
Synpcc7942_0858	cce_4193	pixJ1, pisJ1, taxD1, tsr, cheD	methyl-accepting chemotaxis protein	0.421271	0.293417	-0.272187	-0.656601	-1.31954	-0.187362	0.454692	0.193765	-0.107526	-0.8414	-1.33839	-0.30962	0.0656885	0.394918	0.0605754	-0.466934
Synpcc7942_0859	cce_4317		two-component hybrid sensor and regulator	0.285621	0.204372	-0.050097	-0.620112	-1.23134	-0.20525	0.341954	0.0616573	-0.175643	-0.879143	-1.22938	-0.260914	-0.083725	0.208117	-0.0179133	-0.461393
Synpcc7942_0860	cce_4318		hypothetical protein	0.171024	0.294045	-0.0897928	-0.348112	-0.870895	-0.179212	0.40294	-0.0953334	0.0248905	-0.669612	-0.861196	-0.425183	-0.155387	0.157221	-0.0343614	-0.278828
Synpcc7942_0861	cce_1989		hypothetical protein	-0.175666	-0.308724	-0.230456	0.0359156	0.166157	-0.177749	-0.257961	-0.484138	-0.420203	0.15732	0.15129	-0.0938653	-0.256926	-0.422158	-0.583275	0.0225337
Synpcc7942_0862	cce_0823		hypothetical protein	-0.386853	-0.545948	-0.0532548	0.380783	0.320205	-0.566948	-0.627829	-0.645551	-0.388937	0.449119	0.407956	-0.386448	-0.532486	-0.618607	-0.703959	0.229037
Synpcc7942_0864	cce_2408		hypothetical protein	-0.0434544	0.273965	-0.347271	-0.186867	0.0428819	0.3373	0.194562	0.107895	-0.305199	-0.25243	-0.106255	0.282996	-0.0186701	0.051344	-0.29938	-0.289442
Synpcc7942_0865				0.00430716	-0.0806005	-0.247689	-0.0950464	-0.0189633	0.172573	0.224787	0.0885433	-0.0352432	0.0330356	0.348496	0.410422	0.196638	-0.186248	-0.140241	-0.0799403
Synpcc7942_0866				-0.0888962	-0.180558	-0.300925	-0.732711	-0.937852	-0.175522	0.216848	0.00568058	0.0463798	-0.580277	-0.369591	-0.162818	0.14829	-0.0759644	-0.2773	-0.41732
Synpcc7942_0867	cce_0318		hypothetical protein	-0.0679615	0.218888	-0.25545	-0.157713	0.0719021	0.566365	0.160177	-0.0124414	-0.125928	-0.133375	0.0960615	0.376491	0.210013	-0.0787842	-0.318367	-0.414848
Synpcc7942_0873				0.455101	0.0990276	0.33658	0.0235358	-0.0727341	-0.17458	0.0310359	-0.157528	0.456469	-0.407563	-0.192952	-0.139748	-0.104335	0.035966	-0.0110457	-0.0645344
Synpcc7942_0875	cce_4447		hypothetical protein	-0.166517	0.015755	-0.213004	-0.218385	-0.132069	0.368207	0.0782786	0.0313453	-0.0693751	-0.0892835	-0.0315776	0.147458	-0.00870861	-0.0705788	-0.00705	-0.144506
Synpcc7942_0878	cce_0277	rne	ribonuclease E	-0.199356	-0.266587	-0.145275	-0.0275324	-0.285216	-0.31465	-0.299878	-0.219511	0.777169	-0.116839	-0.111664	-0.250895	-0.218987	-0.00936807	0.000300992	-0.0322665
Synpcc7942_0881	cce_4666	pheA	prephenate dehydratase	0.21318	0.0714402	-0.0959269	-0.174411	0.0228424	0.231387	0.174889	0.309607	-0.0284976	-0.263123	-0.138223	0.386597	0.0415189	0.198957	-0.00562822	-0.0060528
Synpcc7942_0886	cce_4090	rps7	30S ribosomal protein S7	0.113875	-0.395337	-0.6133	0.0614542	-0.0332016	0.0203231	-0.13443	-0.228765	-0.183181	-0.0519666	0.158866	0.105145	-0.29044	-0.1597	-0.259552	-0.219387
Synpcc7942_0887	cce_4091	rps12	30S ribosomal protein S12	-0.1637	-0.378779	-0.781912	-0.0413871	-0.0791354	0.0776467	-0.24389	-0.479421	-0.69913	-0.039554	0.353968	0.17381	-0.356034	-0.433555	-0.426049	-0.0670013
Synpcc7942_0889	cce_3730		hypothetical protein	-0.0432633	0.177032	0.108875	0.063642	-0.0232752	-0.126273	0.692218	-0.0157764	0.11047	0.144394	-0.131048	-0.0808676	0.261781	0.0372257	-0.0374261	0.136788
Synpcc7942_0891	cce_2729		hypothetical protein	-0.791659	-0.512742	-0.292683	-0.454173	0.250813	0.034751	-0.70104	-0.669339	-0.414904	-0.0413581	0.228002	-0.0769674	-0.652635	-0.751504	0.0886679	-0.395299
Synpcc7942_0893	cce_3501	psbAII	photosystem II reaction center D1 protein	-0.0336111	-0.258647	0.35104	0.0149785	-0.0627738	-0.0363757	-0.278125	-0.376858	0.269859	-0.495623	-0.163039	-0.288081	-0.484565	0.130557	-0.320468	-0.274354
Synpcc7942_0901	cce_0777		putative hydrolase	0.257125	0.294469	-0.206758	-0.107208	-0.127995	0.281097	0.316935	0.55897	-0.197354	-0.324601	-0.347945	0.000549797	0.374356	0.20397	-0.130824	0.104557
Synpcc7942_0905				0.0836856	0.803299	-0.209265	-2.61673	-2.84971	-0.963275	0.299368	0.546447	0.534677	-2.38004	-2.84971	-1.08975	0.103537	0.460448	0.213422	-0.964825
Synpcc7942_0906				0.169489	0.267012	-0.0694505	-1.38436	-2.31174	-0.909481	0.086002	0.0471476	-0.133936	-1.58877	-1.88517	-0.842046	0.0272888	0.326856	0.0846274	-0.645137
Synpcc7942_0907				0.213593	-0.137361	-0.0914621	-0.238666	-0.681909	-0.378627	-0.0217433	-0.15009	-0.219151	-0.523515	-0.368183	-0.339177	0.0177896	0.345797	0.280904	0.161966
Synpcc7942_0908				0.187997	-0.0581772	0.0508766	-0.563068	-0.695235	-0.183147	0.133003	0.220404	0.0470394	-0.786803	-0.702247	-0.291869	0.299646	0.0468425	0.0747076	-0.261784
Synpcc7942_0910	cce_0022		hypothetical protein	-0.0532559	0.0417145	-0.239534	-0.242341	-0.0622617	0.0539529	-0.235296	-0.261508	-0.35984	-0.304935	-0.254423	-0.128571	-0.216259	0.182906	-0.311903	-0.557235
Synpcc7942_0917	cce_3829		hypothetical protein	0.134607	0.631402	0.159345	-0.241202	-0.14069	0.075505	-0.0620821	0.0491986	-0.227496	-0.508585	-0.440694	0.00541661	-0.195212	0.471014	-0.02019	-0.556031
Synpcc7942_0918	cce_1133	fadD	long-chain-fatty-acid CoA ligase	0.194821	0.0626957	0.197728	-0.452933	-0.198459	-0.314359	-0.0420048	-0.0376322	0.288861	-0.133516	-0.301457	-0.0766086	0.154202	0.0442382	0.0114449	-0.145519
Synpcc7942_0920	cce_0400	psaK, psaK1	photosystem I reaction center subunit X	0.328637	0.00980502	0.30668	-1.08016	-0.330766	0.70137	0.084409	-0.225139	-0.718678	-1.11167	-0.681155	0.216258	-0.0662779	0.00282921	-0.391307	-0.830062
Synpcc7942_0926	cce_2983		hypothetical protein	0.268195	0.355817	-0.0159896	0.024218	-0.0566612	0.181138	0.351054	0.240363	0.190995	-0.179487	-0.251792	0.0191482	0.339293	0.181599	0.197633	0.0394778
Synpcc7942_0928	cce_2379		chloroplastic outer envelope membrane protein homolog	0.410904	-0.129009	-0.0686124	-0.458742	-0.169555	0.25201	0.297239	0.353501	0.0377062	-0.758944	-0.40957	0.192825	0.541963	0.407135	-0.0595614	-0.526444
Synpcc7942_0929	cce_2378	lpxC	UDP-3-0-acyl N-acetylglcosamine deacetylase	0.27584	0.250471	0.0740296	-0.113368	0.00776108	0.365796	0.150854	0.186985	0.226111	-0.257117	-0.21583	0.0578153	0.330336	0.201552	-0.108103	-0.295399
Synpcc7942_0939	cce_3972	cysC	adenylylsulfate kinase	0.280792	0.284943	-0.0258657	0.125564	0.109476	0.291723	0.272242	0.23172	0.0627486	-0.135328	-0.0560912	0.375596	0.20304	0.291295	-0.226996	-0.27108
Synpcc7942_0940				-0.548507	-0.346353	-0.196414	-0.482531	-0.68932	-0.584247	-0.441508	-0.210627	-0.0844874	-0.199178	-0.240055	-0.568457	-0.386302	-0.344041	0.175306	-0.0628029
Synpcc7942_0941	cce_3971		ATP-binding protein of ABC transporter	0.303693	0.26778	-0.242565	-0.343941	-0.485597	0.24813	0.464497	0.380025	0.00886514	-0.459272	-0.381424	0.201424	0.430684	0.324241	-0.0311041	-0.356439
Synpcc7942_0952				-0.376208	-0.147827	0.310299	-0.0610204	-0.32324	-0.225929	-0.260169	-0.172916	0.150679	-0.0317739	-0.241889	-0.305681	-0.28875	-0.161613	0.423594	0.104126
Synpcc7942_0964				-0.156723	-0.156499	-0.363955	-0.628282	-0.746456	-0.0708181	-0.220204	-0.0166026	-0.248914	-0.531794	-0.34842	-0.199755	-0.0184693	-0.236527	0.030552	-0.27357
Synpcc7942_0971	cce_3721		hypothetical protein	-0.357254	-0.196825	0.142939	-0.0811526	-0.318632	-0.46301	-0.622699	-0.307578	0.0158341	0.222149	-0.263204	-0.669947	-0.386636	-0.159077	0.361344	0.327805
Synpcc7942_0978	cce_0994	petH	ferredoxin-NADP oxidoreductase	-0.327913	-0.245814	-0.831722	-0.625795	-0.209659	0.210982	0.0955701	0.00312121	-0.65672	0.0565332	0.116123	0.263228	-0.0962827	-0.364723	-0.203027	-0.38085
Synpcc7942_0989	cce_1621		hypothetical protein	-0.759035	-0.63372	0.0401395	0.237454	0.233953	-0.592344	-0.796522	-0.781238	-0.228789	0.373699	0.298951	-0.707022	-0.726756	-0.763764	-0.216111	0.157894
Synpcc7942_0993	cce_0467		hypothetical protein	0.345158	0.62115	0.0471464	0.0585166	0.187502	0.204439	0.263922	0.152133	-0.0336801	-0.0685013	-0.0454468	0.0502757	0.153683	0.381924	0.120747	0.031085
Synpcc7942_0997	cce_3256	rpl32	50S ribosomal protein L32	-0.464024	-0.24957	-0.552241	-0.249076	-0.072872	0.464062	-0.364448	-0.397354	-0.931815	-0.0460166	-0.0209859	0.0819794	-0.34023	-0.415353	-0.84457	-0.650088
Synpcc7942_0998	cce_1953	ftsH	cell division protein FtsH	-0.211682	0.279215	0.0536636	-0.0883046	-0.0205004	0.0614292	0.0817687	-0.249567	-0.151848	-0.00323617	0.187352	0.120425	-0.082571	-0.0229712	-0.306478	-0.214647
Synpcc7942_1001	cce_4512	lysC	aspartate kinase	0.137617	0.112496	-0.238115	-0.048268	0.0206492	0.347779	0.159455	-0.0222411	-0.261019	-0.215731	-0.0758861	0.180653	-0.0660555	-0.071547	-0.174377	-0.235221
Synpcc7942_1006	cce_3632		hypothetical protein	0.0298289	0.0234531	-0.118875	-0.342991	-0.416861	0.0800732	0.0695765	0.142189	-0.0618793	-0.621748	-0.495079	0.10683	0.351414	-0.023301	-0.164945	-0.340499
Synpcc7942_1013				0.0314284	-0.0197781	0.00342602	-0.131236	-0.249212	0.0519394	0.0248496	-0.028233	0.0405382	-0.17004	-0.272527	-0.131065	0.348366	0.150427	-0.108269	-0.0586298
Synpcc7942_1014	cce_2624		two-component hybrid sensor and regulator	-0.183551	-0.290153	-0.314214	-0.437065	-0.795004	-0.418469	-0.206609	0.0581704	-0.0205359	-0.350327	-0.563595	-0.262233	0.209519	0.0166628	-0.0355754	-0.269971
Synpcc7942_1015	cce_0444		methyl-accepting chemotaxis protein	-0.185993	-0.178322	-0.2066	-0.350013	-0.482351	-0.12414	-0.139141	0.0597578	0.00273431	-0.344257	-0.41195	-0.293441	0.422677	0.115411	0.0744032	-0.300195
Synpcc7942_1016	cce_0445	cheW	purine-binding chemotaxis protein CheW	-0.1045	-0.108088	-0.318455	-0.42056	-0.67476	-0.147971	-0.018813	0.12971	0.0113646	-0.651352	-0.471327	-0.0880937	0.250679	0.174652	-0.02375	-0.274293
Synpcc7942_1018				-0.00275753	0.0698185	-0.133251	-0.161362	-0.00194973	0.382789	0.152496	-0.0540318	-0.17498	-0.174359	-0.0590515	0.116377	0.100404	0.0741111	-0.27212	-0.107032
Synpcc7942_1026	cce_0415		similar to fibronectin binding protein	0.0534542	-0.201559	-0.0279402	-0.245774	-0.404566	-0.0612322	0.406272	-0.0717612	0.256487	-0.302696	-0.239217	0.0671549	0.481541	-0.041806	-0.141634	-0.161904
Synpcc7942_1029	cce_1614	ilvE	branched-chain amino acid aminotransferase	-0.0691717	-0.35104	-0.692012	-0.286907	-0.362816	-0.0558477	-0.0999733	0.146338	-0.479549	-0.327111	0.00315059	0.428684	0.061634	-0.208424	-0.208384	-0.0272068
Synpcc7942_1031				-0.308662	-0.275429	0.20763	-0.42055	-0.406328	-0.210223	-0.246292	-0.382983	0.0766049	-0.862401	-0.525637	-0.598243	0.147801	0.0441825	0.094189	-0.106985
Synpcc7942_1032				-0.367863	-0.477541	-0.188187	0.321474	0.746325	-0.464965	-0.547305	-0.0542533	-0.147711	0.211416	0.318716	-0.434871	-0.342917	-0.435248	0.254926	0.369652
Synpcc7942_1033				-0.219326	-0.260508	0.0867059	0.319517	0.428342	-0.242103	-0.564159	0.0565752	-0.177569	0.125992	0.326962	-0.279122	-0.461902	-0.354715	0.0488838	0.192724
Synpcc7942_1036				-0.209485	0.000231593	-0.598231	-0.145418	0.132566	-0.0589972	-0.413092	0.0456297	-0.281969	-0.0295756	0.16013	0.0591403	-0.348381	-0.528861	-0.160398	-0.138558
Synpcc7942_1039				0.137772	0.223959	-0.289785	-0.168764	-0.0301125	-0.00339324	0.0902782	0.45821	0.0732638	-0.335254	-0.163686	0.343349	0.143391	0.14267	0.209798	-0.248483
Synpcc7942_1040	cce_2722		hypothetical protein	-0.684981	-0.626657	-0.33288	0.0498453	0.088166	-0.571948	-0.613099	-0.526692	-0.453199	0.50451	0.439337	-0.569032	-0.689696	-0.808419	0.091157	0.432978
Synpcc7942_1042	cce_0796		hypothetical protein	-0.474728	-0.0422602	0.466472	-0.86121	-1.07563	-0.396004	-0.65149	-0.13204	0.440296	-0.790077	-1.39309	-0.770121	-0.265949	-0.0610321	0.467799	-0.201633
Synpcc7942_1044				-0.18669	-0.103828	-0.00288506	0.224049	0.365228	0.0409437	-0.213431	-0.192215	-0.163251	0.29234	0.288911	-0.07403	-0.307122	-0.237089	-0.0753562	0.241452
Synpcc7942_1051	cce_2655	cpcD	phycobilisome small rod linker polypeptide Lr, phycocyanin-associated	-0.39707	-0.0477813	-0.269508	-0.603494	-0.0492308	0.519606	0.0636888	-0.241381	-0.680025	0.0155956	0.242305	0.294211	-0.219515	-0.332563	-0.0412215	-0.13596
Synpcc7942_1059	cce_2052		hypothetical protein	-0.397583	-0.66815	-0.178895	-0.179889	-0.020658	-0.253296	-0.545377	-0.255899	-0.203628	0.0186494	0.0518683	-0.341831	-0.364692	-0.532113	-0.288525	-0.028379
Synpcc7942_1063	cce_1831		hypothetical protein	-0.296808	-0.297183	-0.0400688	-0.0861746	-0.393755	-0.537661	-0.291444	-0.245698	0.0954592	-0.0327061	-0.261288	-0.372136	-0.307733	-0.382396	0.0155611	0.170772
Synpcc7942_1064				-0.107851	-0.261471	0.194531	0.317071	0.197571	-0.35658	-0.364392	-0.623926	0.0169892	0.143621	0.225387	-0.305496	-0.529583	-0.278866	-0.0575943	0.223167
Synpcc7942_1065				-0.010228	-0.543166	0.0529699	0.141083	-0.0439628	-0.216093	-0.416017	-0.309735	-0.300265	-0.00583149	0.0581378	-0.332162	-0.287498	-0.271149	0.0323098	0.292882
Synpcc7942_1068	cce_2750	pdhC	pyruvate dehydrogenase E2 component	0.329879	-0.00414967	-0.530706	-0.236539	-0.128396	0.0960914	0.0616972	0.181336	-0.305042	-0.272345	-0.0288855	0.161663	0.0869419	0.0854804	-0.326636	-0.259206
Synpcc7942_1074				-0.024825	-0.209672	0.144153	0.20319	0.275201	-0.196217	-0.31334	-0.288653	0.0507126	0.167904	0.281357	-0.00390605	-0.269623	-0.0474885	0.072524	0.207759
Synpcc7942_1080	cce_0390		V-type sodium ATP synthase subunit J homolog	0.262246	0.152014	-0.151613	0.016456	-0.173632	0.0115794	0.366533	-0.00560503	-0.016083	-0.157244	-0.0975809	0.0388442	-0.0197455	0.0634391	-0.347794	-0.298852
Synpcc7942_1086	cce_2966	hemE	uroporphyrinogen decarboxylase	-0.049562	-0.0493972	-0.740799	-0.384556	-0.317816	0.28248	0.0731537	0.0497936	-0.518258	-0.450211	-0.249953	0.12421	0.0666801	-0.0763497	-0.481021	-0.606879
Synpcc7942_1087	cce_3476		hypothetical protein	-0.104506	-0.0699441	-0.281845	-0.286877	0.171285	0.451493	-0.0752055	0.0438103	-0.310368	-0.0491514	-0.0548622	0.270787	-0.0632311	-0.173852	-0.22846	-0.294069
Synpcc7942_1088	cce_0590	petE	plastocyanin	-0.188581	-0.00921129	-0.600456	-0.520566	-0.0161506	0.234608	-0.129973	0.0979147	-1.16441	-0.102891	-0.0132647	0.00637101	-0.147251	-0.328873	-0.620436	-0.384265
Synpcc7942_1090	cce_1969		hypothetical protein	-0.0908554	0.412945	0.0167452	-0.179688	0.00239889	0.330768	0.197516	0.129653	-0.514794	-0.106155	0.0376498	0.227959	0.0971547	-0.0256458	0.0108352	-0.0865608
Synpcc7942_1094				-0.305089	-0.344253	0.0218662	0.327159	0.505806	-0.0603833	-0.484415	-0.336436	-0.204118	0.525384	0.664807	-0.197608	-0.31625	-0.464919	-0.0564672	0.201069
Synpcc7942_1095	cce_0205		hypothetical protein	-0.484136	-0.564906	0.260334	0.379731	0.285984	-0.359813	-0.675047	-0.483255	-0.0261734	0.496009	0.411712	-0.414805	-0.587267	-0.625087	0.175406	0.490002
Synpcc7942_1096	cce_3025	thiC	thiamine biosynthesis protein ThiC	-0.365685	-0.160582	-0.0739452	0.352104	0.290599	-0.411955	-0.244073	-0.210586	-0.198583	0.736149	0.484011	-0.335922	-0.446719	-0.415964	0.0157707	0.394048
Synpcc7942_1102				-0.211326	-0.0447178	-0.00887277	-0.0251834	-0.00885408	0.0843859	-0.00168196	-0.199931	0.434347	0.0696774	0.14266	-0.0306537	-0.0637512	0.00987307	-0.0709162	-0.0552823
Synpcc7942_1107	cce_0492		hypothetical protein	0.0190907	0.182402	0.0785404	-0.199796	-0.197631	-0.106863	0.0375682	-0.0215383	0.0281216	-0.0838983	-0.343548	-0.0949793	0.0429156	0.131844	0.300329	0.0415525
Synpcc7942_1108	cce_1745		DNA binding protein HU	-0.270154	-0.229663	0.375032	0.121542	-0.14401	0.0418776	-0.180777	-0.158433	-0.239127	0.241242	0.209391	-0.0295607	-0.257189	-0.187239	0.591003	0.628512
Synpcc7942_1110	cce_0754		two-component response regulator, CheY subfamily	-0.46644	-0.241155	0.158126	-0.165203	-0.204244	-0.267858	-0.57233	-0.410138	0.0316832	-0.0997733	-0.279381	-0.455076	-0.446558	-0.346258	-0.0399861	-0.191703
Synpcc7942_1117				0.245305	-0.149971	-0.183967	-0.624456	-0.798713	-0.148226	0.303916	-0.271232	0.279528	-1.05206	-0.900574	-0.297263	0.0525889	0.0721038	-0.335469	-0.572225
Synpcc7942_1120	cce_3344			0.0289154	-0.214747	0.00695063	-0.0289114	0.139329	0.0249789	-0.280138	1.30792	-0.551573	-0.266922	-0.11267	-0.303856	-0.368773	-0.274076	0.119174	-0.106942
Synpcc7942_1122	cce_3348	rpl33	50S ribosomal protein L33	-0.333576	-0.320804	-0.628819	-0.112717	-0.100547	0.0680513	-0.383787	-0.35021	-0.71541	-0.00538243	0.214556	0.118793	-0.264894	-0.302004	-0.434355	-0.205618
Synpcc7942_1123	cce_3347	rps18	30S ribosomal protein S18	-0.376928	-0.534651	-0.701565	-0.232462	-0.167367	-0.0309566	-0.318212	-0.214349	-0.821753	0.0212169	0.0618943	0.222776	-0.214272	-0.470773	-0.355996	-0.313508
Synpcc7942_1125	cce_4006		two-component sensor histidine kinase	-0.165718	-0.199731	0.188634	-0.656725	-0.758906	-0.157062	-0.364557	-0.336774	-0.292087	-0.615085	-0.796023	-0.468711	-0.156601	0.000147865	0.204943	-0.278608
Synpcc7942_1126	cce_1232		ABC transporter permease protein	0.0243153	0.115579	-0.237396	-0.0987765	-0.0383701	0.350896	0.0883796	0.114463	-0.131934	-0.21099	-0.0423459	0.312286	0.143212	-0.0540632	-0.282513	-0.271515
Synpcc7942_1130	cce_2930		hypothetical protein	-0.132497	-0.0982479	-0.0732316	-0.314812	-0.289546	0.0308059	0.0588614	0.128464	0.080925	-0.187798	-0.149467	-0.080129	0.310611	-0.11445	-0.0409957	-0.166396
Synpcc7942_1131	cce_3154	ftrV	ferredoxin-thioredoxin reductase variable subunit	0.14054	0.0455064	-0.212096	0.0948668	0.116675	0.273653	0.188659	-0.102889	-0.271341	-0.188431	0.0997428	0.445485	0.0905676	0.157391	-0.217989	-0.306407
Synpcc7942_1134				-0.29087	0.100875	0.642187	-0.00739729	-0.165696	-0.316183	-0.238945	-0.540887	0.390604	0.157359	-0.161199	-0.378765	-0.321254	-0.24819	0.276187	0.127841
Synpcc7942_1135				-0.225831	-0.09727	-0.110473	-0.684706	-0.913739	-0.0902645	-0.0311283	0.0427397	0.867971	-0.765443	-0.731138	-0.278998	0.280927	-0.0824914	0.00410375	-0.380691
Synpcc7942_1141	cce_2427		hypothetical protein	-0.0524065	0.0634283	0.215373	-0.365764	-0.301267	-0.215296	-0.243978	-0.0311274	0.529786	-0.38389	-0.504293	-0.373937	0.185672	0.167725	0.244104	0.149421
Synpcc7942_1142	cce_1946	metS	methionyl-tRNA synthetase	-0.0964047	-0.113721	-0.548784	-0.315136	-0.226139	0.140842	0.0881887	0.08146	-0.334899	-0.275449	-0.105283	0.128109	0.0436677	-0.0788001	-0.108651	-0.220943
Synpcc7942_1143	cce_1947		hypothetical protein	0.159513	0.497129	-0.0842431	-0.350628	-0.198054	0.556544	0.489222	0.180373	-0.0629646	-0.375908	-0.548777	0.207259	0.247974	0.264845	-0.217622	-0.583064
Synpcc7942_1144	cce_3191		hypothetical protein	0.0913463	0.053564	-0.193157	-0.204869	-0.257722	0.0682022	0.253981	0.351482	0.0468938	-0.157381	-0.28832	0.188504	0.324625	0.188696	0.176568	-0.00849884
Synpcc7942_1145	cce_1810		promoter active fragment E3	-0.484932	-0.356941	-0.44322	-0.416839	-0.33227	-0.0515667	-0.294922	-0.348731	-0.350196	-0.0432239	0.104437	-0.138467	-0.23522	-0.544534	-0.372663	-0.370262
Synpcc7942_1146	cce_1811		hypothetical protein	-0.324493	-0.485528	-0.427552	-0.18666	-0.236058	-0.253166	-0.444304	-0.400718	-0.248148	-0.0917938	0.0601145	-0.171673	-0.416589	-0.348559	-0.551649	-0.256644
Synpcc7942_1148	cce_0115		hypothetical protein	-0.530943	-0.337223	-0.0415836	-0.046236	-0.133582	-0.501681	-0.5312	-0.43983	-0.266008	0.309601	0.0754015	-0.718913	-0.529414	-0.397876	-0.110512	0.203403
Synpcc7942_1149	cce_3422	rfbB	dTDP-glucose 46-dehydratase	0.0104077	0.0809348	-0.0613393	-0.492214	-0.557159	-0.126033	-0.160111	-0.166101	0.350942	-0.557051	-0.477306	-0.224619	0.0206442	0.0499406	-0.075949	-0.393236
Synpcc7942_1150				-0.689263	-0.618311	0.189952	0.291063	0.336739	-0.509545	-0.615782	-0.663353	-0.182414	0.475212	0.433918	-0.433505	-0.702815	-0.777484	0.0662737	0.317449
Synpcc7942_1151	cce_3686	panC	pantothenate synthetase/cytidylate kinase	0.217004	0.441145	0.155641	-0.00713717	0.0757384	0.375326	0.0555017	-0.0195305	-0.028473	-0.120115	-0.0487799	-0.0208132	0.068721	0.152644	-0.160953	-0.277056
Synpcc7942_1152	cce_3687		hypothetical protein	-0.470004	-0.248692	0.0102414	-0.731476	-0.394829	-0.105481	-0.437869	-0.424464	-0.121568	-0.704776	-0.0613988	-0.117729	-0.522209	-0.270909	-0.0488172	-0.530652
Synpcc7942_1156				-0.873736	-0.773284	0.432992	0.549556	0.576494	-0.819358	-0.867593	-0.837443	-0.172712	1.01652	0.70627	-0.734829	-0.879172	-0.808175	0.197907	0.510191
Synpcc7942_1157	cce_3987		hypothetical protein	-0.827205	-0.884416	0.397763	0.591316	0.642589	-0.888202	-0.892103	-0.997539	0.0646398	0.724877	0.822085	-0.906815	-0.988024	-0.82363	-0.0331407	0.548093
Synpcc7942_1158	cce_2032		hypothetical protein	-0.109954	0.357133	0.375273	-0.180306	-0.3639	-0.320329	0.00421764	-0.312716	0.25451	-0.279839	-0.578457	-0.313348	-0.3625	-0.175555	0.126966	-0.143297
Synpcc7942_1164				-0.796907	-0.974899	0.546977	0.79771	0.818708	-1.13836	-0.977655	-0.991279	-0.0481875	0.518793	0.577675	-1.07205	-1.0093	-0.91147	0.0699051	0.847953
Synpcc7942_1174				0.138381	0.774154	0.0565276	-0.193553	0.141624	0.167748	0.12574	0.0890934	-0.552387	-0.379553	-0.423405	0.187705	0.0105085	0.392158	-0.0513457	-0.719927
Synpcc7942_1175				-0.373047	-0.161111	-0.448663	-0.730397	-0.434616	0.0577582	-0.0175344	-0.0855102	-0.528151	-0.335767	-0.257473	0.251798	-0.22882	-0.330477	-0.303763	-0.736937
Synpcc7942_1176	cce_1305	psbF	cytochrome b559 beta chain	0.195815	0.356513	-0.0559186	-0.168284	-0.0431428	0.132652	-0.0562155	0.0589746	-0.221493	-0.418763	-0.261219	0.214968	-0.155273	0.133486	-0.239271	-0.557759
Synpcc7942_1177	cce_1307	psbE	PsbE cytochrome b559 alpha chain	0.226553	0.295587	0.0228522	-0.128852	-0.166636	0.189126	0.072274	0.208082	-0.0410582	-0.607664	-0.352442	0.255616	0.00176143	0.360759	-0.0674018	-0.540727
Synpcc7942_1178	cce_1308		photosystem II stability/assembly factor, HCF136-like protein, Ycf48-like protein	0.0589314	-0.208216	-0.472573	0.0656645	0.182786	-0.116829	-0.0672339	-0.137456	-0.206889	0.17238	0.23669	-0.0227031	-0.0290509	-0.126645	-0.436822	0.0187679
Synpcc7942_1179	cce_1309	rub	rubredoxin	-0.180557	-0.408911	-0.528196	-0.0629665	0.134474	-0.0488343	-0.284613	-0.354354	-0.5362	0.0246466	0.282974	-0.105343	-0.242619	-0.240365	-0.710854	-0.21794
Synpcc7942_1185				-0.288921	-0.527651	-0.141089	-0.373898	-0.27999	-0.62078	-0.407382	-0.293273	-0.440389	-0.0674246	-0.702187	-0.461784	-0.306463	-0.448349	-0.464675	-0.650429
Synpcc7942_1192	cce_1724		hypothetical protein	0.399986	0.339507	-0.162952	-0.128739	-0.107387	0.252686	0.241575	0.318685	-0.113648	-0.428768	-0.171443	0.253844	0.30291	0.349074	-0.0705313	-0.282005
Synpcc7942_1195				-0.0785171	-0.116454	0.413595	0.474169	0.304282	-0.249217	-0.263845	-0.133151	0.25618	0.408648	0.361217	-0.233517	-0.34808	-0.0994971	0.147323	0.266394
Synpcc7942_1202	cce_4136		hypothetical protein, similar to glycosyltransferase of PMT family	0.371328	-0.00930084	-0.101887	-0.145475	-0.0373307	0.366427	0.283821	0.296907	-0.0196286	-0.183067	0.135971	0.568947	0.213052	-0.157179	-0.223364	-0.166909
Synpcc7942_1209				-0.31511	-0.337833	0.0941749	0.0287565	0.0508346	-0.307644	-0.193727	-0.555041	-0.0736045	0.0226057	0.225653	-0.183661	-0.511037	-0.160224	-0.0291583	0.158969
Synpcc7942_1210				0.073687	-0.223265	0.187459	0.28329	0.204939	-0.320404	-0.285187	-0.267466	0.159857	0.293693	0.14199	-0.210737	-0.15594	-0.137125	0.174948	0.393908
Synpcc7942_1211				0.0955561	-0.0956712	0.280448	0.309603	0.241708	-0.377215	-0.0995706	-0.231185	0.241931	0.202076	0.152223	-0.254162	-0.262102	-0.115772	0.0787199	0.311576
Synpcc7942_1216	cce_0422	KaiC	circadian clock protein KaiC	-0.921867	-0.989911	0.234012	0.491164	0.608256	-0.683419	-0.889965	-0.96611	-0.0159751	0.580856	0.739501	-0.602072	-0.846698	-1.02402	-0.162426	0.340857
Synpcc7942_1217	cce_0423	KaiB	circadian clock protein KaiB	-0.896355	-1.17879	0.284136	0.627805	0.712343	-0.972241	-1.10503	-1.08653	-0.0746052	0.355363	0.574994	-0.797789	-1.03177	-1.03295	-0.14461	0.409433
Synpcc7942_1218	cce_0424	KaiA	circadian clock protein KaiA	0.0772728	0.0470222	0.363229	-0.0530021	-0.137347	0.126281	0.171061	-0.249003	0.217829	-0.356118	-0.354069	-0.0627229	0.0192653	-0.0472029	0.204559	0.0343664
Synpcc7942_1219	cce_1391	rpl21	50S ribosomal protein L21	-0.246358	-0.280682	-0.108398	0.183123	0.206661	-0.0559755	-0.421635	-0.356571	-0.552642	0.256467	0.180415	0.00762147	-0.343665	-0.283041	-0.204128	0.00516965
Synpcc7942_1220	cce_1392	rpl27	50S ribosomal protein L27	-0.426931	-0.297693	-0.163663	-0.0321863	0.156585	0.0381799	-0.439502	-0.299893	-0.90401	0.290386	0.0372452	-0.102643	-0.299836	-0.577874	-0.51977	-0.361037
Synpcc7942_1221	cce_0446		two-component response regulator CheY subfamily	-0.257726	-0.185271	-0.847985	-0.353807	-0.257633	0.0364861	-0.0727344	-0.17389	-0.587634	-0.534808	-0.239026	-0.162384	0.0206015	-0.235727	-0.797677	-0.608771
Synpcc7942_1225	cce_3569	pcyA	3Z-phycocyanobilin:ferredoxin oxidoreductase	-0.172863	0.0446562	-0.274406	-0.326174	-0.400816	-0.0264725	-0.134576	-0.096036	-0.238619	-0.35528	-0.585693	-0.107379	-0.290079	-0.0558785	-0.274284	-0.319581
Synpcc7942_1227	cce_2495	radC	DNA repair protein RadC	-0.320675	-0.344633	0.352861	0.56551	0.569025	-0.58296	-0.689702	-0.57949	0.133839	0.56668	0.442435	-0.520984	-0.650749	-0.3152	0.139555	0.638736
Synpcc7942_1231	cce_2959	petA	apocytochrome f component of cytochrome b6/f complex	-0.0827492	-0.113718	-0.606817	-0.322797	-0.332638	0.19884	-0.083973	-0.140419	-0.819784	-0.252728	-0.34829	0.152189	-0.234419	-0.250789	-0.323311	-0.679067
Synpcc7942_1232	cce_2958	petC	cytochrome b6-f complex iron-sulfur subunit (Rieske iron sulfur protein)	0.550953	-0.0872224	-0.414421	-0.14947	-0.115964	0.0216939	0.0439396	0.127301	-0.529161	-0.321007	-0.113654	0.274493	-0.0946306	0.0169161	-0.341445	-0.5892
Synpcc7942_1234				-0.485249	-0.434629	0.301389	0.133984	0.22552	-0.409188	-0.680791	-0.700328	-0.102855	0.299397	0.299623	-0.527688	-0.655352	-0.626856	0.228304	0.412817
Synpcc7942_1236	cce_0302	nrtD	ABC-type nitrate/nitrite transport system ATP-binding protein	0.00457682	-0.167084	-0.567512	-0.410449	0.0550639	-0.148022	-0.174219	-0.1206	-0.536519	-0.174474	-0.769723	0.0260264	-0.0438384	-0.255416	-0.857663	-0.368197
Synpcc7942_1237	cce_0303	nrtC	ABC-type nitrate/nitrite transport system ATP-binding protein	0.596804	-0.502552	-0.255982	-0.135976	-0.211961	0.00798953	0.0460469	0.662359	-0.376136	-0.388946	-0.922944	-0.163395	0.129937	0.533953	-0.790563	-0.30625
Synpcc7942_1238	cce_0304	nrtB	ABC-type nitrate/nitrite transport system permease protein	0.349903	-0.546115	-0.573857	-0.308133	-0.795823	-0.0828253	-0.158182	0.788618	-0.305347	-0.809483	-1.19398	-0.293598	-0.185054	0.216256	-0.963598	-0.359014
Synpcc7942_1240	cce_1223	nirA	ferredoxin--nitrite reductase	0.260044	0.0790306	-0.895219	-0.305971	0.206249	0.123851	-0.166978	0.244931	-0.225381	-1.18806	-0.412166	0.233186	0.00807173	-0.0897999	-0.21151	-0.388343
Synpcc7942_1241				-0.289731	0.475526	-0.108955	-0.0942612	-0.0378913	0.357715	0.0298185	-0.252357	0.0435858	-0.0830958	-0.142437	-0.0133757	-0.213386	-0.0934971	-0.0718066	-0.153482
Synpcc7942_1244	cce_2091		ABC-2 type transport system ATP-binding protein	0.147052	0.0275769	-0.280134	-0.154172	-0.220557	0.433788	0.431925	0.0931612	0.0897091	-0.393306	-0.248355	0.114508	0.223674	0.12793	-0.146018	-0.25509
Synpcc7942_1245				-0.122107	0.0827093	-0.224492	-0.171776	-0.279997	0.320669	0.0782134	0.0505039	-0.118329	-0.21394	-0.0675269	0.0463717	0.308051	-0.108303	-0.126199	-0.21641
Synpcc7942_1246	cce_1534		carotene isomerase	0.035748	-0.0223039	-0.358927	-0.147291	-0.0078672	0.0408353	0.04697	0.053068	-0.242844	-0.201844	-0.0108643	0.176341	0.24453	0.0723273	-0.183298	-0.207313
Synpcc7942_1251	cce_0208		probable o-sialoglycoprotein endopeptidase	0.00647007	-0.526939	0.0817869	0.0566428	-0.0450098	-0.273432	-0.209106	-0.0823887	-0.0695122	-0.0269285	0.0295181	-0.162692	-0.176691	-0.152998	-0.0184897	0.110111
Synpcc7942_1254	cce_4161		hypothetical protein	-0.069568	0.262382	-0.382292	-0.60277	-0.331436	0.0747377	-0.060772	0.256928	-0.230058	-0.734913	-0.72491	0.135238	0.0719004	0.285477	-0.214017	-0.729794
Synpcc7942_1261	cce_4304	tpi	triosephosphate isomerase	0.151043	0.0670943	-0.245872	-0.00575923	0.0759026	0.516254	0.226667	0.0363417	-0.168389	-0.0470667	0.0553095	0.465264	0.1264	-0.000324975	-0.213102	-0.263104
Synpcc7942_1267	cce_4744			0.149226	-0.0945228	-0.177632	-0.252067	-0.366703	-0.176464	0.0899439	0.305862	0.118767	-0.438116	-0.26415	0.028542	0.0556104	0.194874	0.150017	0.0359064
Synpcc7942_1275	cce_3399		hypothetical protein	-0.0934169	-0.0257599	0.33834	-0.116202	-0.658628	-0.418805	-0.192048	-0.204449	0.320679	-0.259871	-0.372439	-0.206113	-0.347259	-0.271815	0.368674	0.0299677
Synpcc7942_1277	cce_3150	rpl20	50S ribosomal protein L20	0.234574	0.526739	0.0610554	0.16516	0.267216	0.219734	0.0831418	-0.0794964	-0.119574	-0.0616178	0.0149033	0.092527	-0.20939	0.273435	-0.386887	-0.178615
Synpcc7942_1287	cce_2195		similar to S-layer-RTX protein	0.683418	-0.0103666	0.194128	-0.265293	-0.291141	-0.407622	-0.0422524	-0.391687	0.200129	-1.04017	-0.870866	-0.430951	-0.0299412	0.217595	-0.196824	-0.43366
Synpcc7942_1290	cce_2496		SmtA metallothionein	-0.185817	-0.135129	0.533033	0.226841	0.625405	-0.196199	-0.797223	-0.814342	-0.748782	-0.251388	0.373308	-0.473353	-0.770579	-0.447345	-0.450981	0.208794
Synpcc7942_1293	cce_1321	pheT	phenylalanyl-tRNA synthetase	0.324917	0.19735	-0.143918	-0.0129012	-0.0449968	0.425157	0.403554	0.401974	-0.0367553	-0.281723	-0.0970016	0.381213	0.600583	0.266093	0.0441681	-0.14971
Synpcc7942_1295	cce_4601		hypothetical protein	-0.189051	-0.371016	0.132974	0.211813	0.179442	-0.272623	-0.414251	-0.363008	0.0934371	0.299937	0.357644	-0.381862	-0.370284	-0.340825	0.224359	0.455881
Synpcc7942_1298	cce_1206		hypothetical protein	0.431505	0.259211	0.0815611	0.172274	-0.0657769	-0.179007	0.239593	-0.336914	0.290758	-0.208841	-0.119471	-0.181003	-0.234321	-0.0118805	-0.0949566	-0.0147438
Synpcc7942_1299	cce_0740		hypothetical protein	-0.0810407	-0.00311416	0.407455	0.123138	0.120656	-0.12014	-0.246504	-0.316586	0.12093	-0.016507	0.052363	-0.0659549	-0.345997	-0.223562	0.2645	0.179233
Synpcc7942_1301	cce_2137	recQ	ATP-dependent DNA helicase RecQ	-0.380838	-0.416366	0.138597	0.281304	0.199457	-0.354292	-0.454337	-0.321649	0.0586068	0.358136	0.211752	-0.395766	-0.407399	-0.315494	0.0828745	0.354288
Synpcc7942_1303				0.136701	0.0835608	-0.427448	-0.21668	-0.285389	0.191745	0.0865686	0.34367	-0.0862022	-0.348506	-0.228649	0.183485	0.40476	0.177745	-0.0702403	-0.313684
Synpcc7942_1304				0.0295167	0.0819278	-0.560083	-0.620804	-0.644572	0.21731	0.2248	0.288796	-0.234581	-0.782496	-0.393839	0.173991	0.167101	-0.0682614	-0.29312	-0.51497
Synpcc7942_1312	cce_1713		ATP-binding protein of ABC transporter	0.0975274	0.0771519	-0.114919	-0.225104	-0.38721	0.289488	0.206868	0.147123	-0.188481	-0.132911	-0.0224957	0.231352	0.150005	0.216053	-0.0667392	-0.285256
Synpcc7942_1327				-0.398302	-0.303236	-0.273294	0.193124	0.0170501	-0.186307	-0.395553	-0.336207	-0.182479	0.294939	0.440575	-0.271422	-0.259419	-0.314904	-0.413965	-0.0217248
Synpcc7942_1330	cce_4127		hypothetical protein	0.0652634	-0.134808	-0.345407	-0.147938	-0.0684574	0.0309842	0.228085	-0.0288215	-0.151003	-0.110977	0.0817081	0.308398	-0.0627332	-0.0601135	-0.168149	-0.239989
Synpcc7942_1336				-0.333506	-0.299921	0.372102	0.23859	0.281891	-0.344237	-0.478724	-0.462014	0.034673	0.317065	0.321223	-0.347747	-0.45438	-0.393375	0.00396187	0.2205
Synpcc7942_1337	cce_2089		hypothetical protein	-0.223092	-0.386697	0.13147	0.208914	0.0713864	-0.367975	-0.205488	-0.266848	0.174435	0.238361	0.109338	-0.280965	-0.244281	-0.291323	0.213142	0.256409
Synpcc7942_1338	cce_0598		hypothetical protein	0.138624	-0.0719603	0.0695504	-0.601781	-0.565709	-0.200421	-0.0861897	-0.0292171	-0.277591	-0.698343	-0.644578	-0.219833	0.392727	0.116141	-0.0809891	-0.569536
Synpcc7942_1339	cce_4609		hypothetical protein	0.182028	0.0662086	-0.153805	-0.336881	-0.330814	0.13986	0.0663214	0.214669	0.0972134	-0.692192	-0.634268	-0.10351	0.538109	0.0597817	-0.213492	-0.469213
Synpcc7942_1341	cce_4722		hypothetical protein	0.116297	0.107345	-0.117463	-0.284501	-0.300104	-0.193389	0.126245	0.238344	0.402577	-0.260394	-0.273852	-0.00219867	0.338068	0.0958361	-0.216409	-0.243458
Synpcc7942_1345	cce_2222	ndhG	NADH dehydrogenase subunit 6	0.0304758	-0.190994	-0.582181	-0.276707	-0.27131	-0.0286356	0.0158862	0.132493	-0.256562	-0.157544	-0.120914	0.133837	0.0512174	-0.00377669	-0.199983	-0.416405
Synpcc7942_1349	cce_1766		hypothetical protein	-0.00109642	0.132075	-0.0470777	-0.0750939	-0.115332	0.365107	0.286375	0.168751	0.0992875	-0.108014	-0.0796889	0.109501	0.214307	0.0126077	-0.0511996	-0.228941
Synpcc7942_1352	cce_2016		acetyl-coenzyme A synthetase	-0.192642	0.23913	0.0657022	-0.266028	-0.154058	0.0466205	0.0244764	0.121735	-0.100119	-0.101797	-0.433065	-0.0751938	0.0760004	0.109388	0.237245	-0.127128
Synpcc7942_1354				-0.36621	-0.466905	0.206832	0.411585	0.477864	-0.656043	-0.613171	-0.607141	0.0458083	0.512329	0.517907	-0.664685	-0.695182	-0.547804	0.0293621	0.510131
Synpcc7942_1357	cce_1519		phytochrome-like two-component sensor histidine kinase	-0.0187543	0.212723	0.182835	-0.148162	-0.257116	-0.240634	-0.104743	-0.197324	0.0708473	-0.378541	-0.254202	-0.289151	-0.0291389	0.308602	-0.243127	-0.202466
Synpcc7942_1360	cce_2205		Cell envelope-related transcriptional attenuator	-0.217982	-0.000615109	0.0587535	-0.309868	-0.438218	0.139209	0.184426	0.150426	-0.066607	-0.141926	-0.0653202	0.20589	0.193148	0.0492412	0.123359	-0.200069
Synpcc7942_1363				-0.0284818	0.0356871	0.104916	-0.252222	-0.35258	-0.0138404	0.151202	-0.0347073	0.0296819	-0.416482	-0.510862	-0.201918	0.136416	-0.0428926	0.0377883	-0.150902
Synpcc7942_1364				0.237837	0.0314656	-0.0511977	0.0687281	0.0579961	0.303716	0.318058	0.116025	-0.0111634	-0.233738	-0.0107802	0.434393	0.146244	0.360393	-0.0517474	0.00140085
Synpcc7942_1365	cce_3023			-0.129451	-0.0678236	0.286874	-0.0445244	-0.169313	-0.290998	-0.283445	-0.0822292	0.255155	0.0856005	-0.149706	-0.130319	-0.125478	0.0135909	0.380312	0.204446
Synpcc7942_1368				0.105845	0.363416	0.327109	-0.100086	-0.349266	-0.0689717	0.0908851	0.294053	0.224515	-0.289506	-0.436632	-0.0733275	0.334202	0.335434	0.321021	-0.0532977
Synpcc7942_1370				-0.573793	-0.400821	-0.122873	-0.501061	-0.387065	-0.605007	-0.477508	-0.0812386	0.103754	-0.152422	-0.417124	-0.331356	-0.338271	-0.591569	0.411552	0.106679
Synpcc7942_1371	cce_0544		metal ion transporter, MIT family	0.0207531	0.160109	0.65258	0.0632366	-0.21453	-0.12601	-0.0969784	0.0492129	0.395167	-0.129253	-0.195953	-0.145321	0.0308061	0.105048	0.379908	0.184791
Synpcc7942_1376	cce_2118			0.0871913	0.485139	0.34094	-0.264676	-0.33778	-0.000582278	0.0624641	0.340355	0.174444	-0.409116	-0.502984	-0.161406	0.350697	0.552211	0.29438	-0.166226
Synpcc7942_1381	cce_2995		ABC transporter ATP binding protein	0.215316	-0.0692934	-0.0792664	-0.129451	-0.3684	-0.029233	0.366863	-0.16306	0.0601244	-0.320792	-0.116141	-0.0698831	-0.058239	-0.012109	-0.095387	-0.0603251
Synpcc7942_1382	cce_4176		hypothetical protein	0.109249	0.0386482	0.255995	0.200381	0.262263	-0.14414	-0.156879	-0.363662	0.280919	-0.0399264	0.0477282	-0.0654009	-0.241436	0.0677362	0.169942	0.198183
Synpcc7942_1383	cce_4329	ppa	soluble inorganic pyrophosphatase	0.307892	0.320588	-0.514356	0.183745	0.196816	0.376285	0.0471636	0.263687	-0.60369	-0.231321	-0.0423969	0.594876	-0.0824946	0.51879	-0.274481	-0.60643
Synpcc7942_1389				0.11965	-0.111916	0.38971	0.137001	0.0823636	0.00566732	-0.137031	-0.307469	0.309129	-0.108812	0.119448	-0.231149	-0.402554	0.0690713	-0.318675	-0.320379
Synpcc7942_1390	cce_0365		protein kinase C inhibitor	0.0648279	-0.293603	-0.302855	-0.433325	-0.125997	0.289495	0.141696	-0.166126	-0.362119	-0.484483	-0.117073	0.0546334	0.213687	-0.0739805	-0.387135	-0.286559
Synpcc7942_1391	cce_4061	comM	competence protein ComM homolog	-0.386029	-0.518166	0.235938	0.240238	0.173758	-0.453482	-0.500155	-0.416067	0.000503572	0.368025	0.232663	-0.503388	-0.498404	-0.564603	0.0404943	0.290366
Synpcc7942_1396	cce_4462		hypothetical protein	-0.619304	-0.498248	0.0257849	0.212961	0.142545	-0.225815	-0.615225	-0.733296	-0.323438	0.103852	0.222128	-0.482627	-0.569713	-0.514363	-0.197984	0.209422
Synpcc7942_1397				-0.334952	-0.302445	0.757496	0.40654	0.0891382	-0.48164	-0.620028	-0.605318	0.392691	0.339784	0.0463526	-0.627595	-0.656709	-0.155667	1.05477	1.10253
Synpcc7942_1402				-0.451131	-0.712146	0.380384	0.210865	0.268627	-0.74286	-0.602905	-0.69361	0.0266266	0.323889	0.279909	-0.723048	-0.608334	-0.676281	0.178802	0.47528
Synpcc7942_1407	cce_2054	futB, hitB	iron(III) ABC transporter permease protein	-0.268944	-0.127209	-0.75917	-0.682977	-0.725978	-0.296311	-0.231128	-0.158555	0.396645	-0.41549	-0.773183	-0.38525	0.0377357	-0.0144383	-0.548422	-0.4817
Synpcc7942_1411	cce_3680		hypothetical protein	-0.302499	-0.275592	0.0907504	0.250636	0.264948	-0.564613	-0.532677	-0.396279	-0.254999	0.408168	0.326986	-0.339497	-0.345099	-0.360764	-0.112458	0.184185
Synpcc7942_1412	cce_0975		hypothetical protein	-0.591429	-0.694561	-0.130541	0.13938	-0.0195228	-0.610419	-0.658366	-0.515218	-0.326956	0.284088	0.131207	-0.648606	-0.559916	-0.642604	-0.259526	0.207156
Synpcc7942_1414	cce_0368		ATP-binding protein of ABC transporter	-0.0329162	0.245494	-0.146445	-0.313003	-0.312462	0.142252	0.0632833	0.0287551	-0.271627	-0.400736	-0.158896	-0.0815547	0.269965	0.0851425	-0.224199	-0.265433
Synpcc7942_1415	cce_1176	ndhB	NADH dehydrogenase subunit 2	-0.105431	-0.0598593	-0.58245	-0.255669	-0.266375	0.118869	0.169015	0.135491	-0.359344	-0.156877	-0.0613443	0.191917	0.128382	-0.0470419	-0.184864	-0.0678398
Synpcc7942_1416	cce_1235	topA	DNA topoisomerase I	-0.369146	-0.462719	-0.391881	0.0553667	-0.0254621	-0.390706	-0.421481	-0.321729	-0.324836	0.195256	0.294343	-0.224554	-0.335253	-0.393509	-0.143931	0.261576
Synpcc7942_1419	cce_4532	chlL	Light-independent protochlorophyllide reductase subunit L	-0.274739	-0.565894	0.0104251	0.488585	0.370455	-0.604738	-0.712074	-0.699389	-0.00267232	0.420986	0.4131	-0.552123	-0.688871	-0.592766	-0.103217	0.342258
Synpcc7942_1420	cce_4534	chlN	light-independent protochlorophyllide reductase subunit N	-0.28709	-0.48125	0.114457	0.547703	0.477364	-0.530485	-0.636605	-0.699453	0.0378306	0.466187	0.58883	-0.376929	-0.694557	-0.610031	-0.332831	0.274344
Synpcc7942_1421	cce_4283	ccmK1	carbon dioxide concentrating mechanism protein CcmK, putative carboxysome assembly protein	-0.0102833	0.181082	-1.06793	-0.897565	-0.622812	0.619458	0.47613	0.165131	-0.634967	-0.91466	-0.782181	0.297619	-0.043415	-0.0159417	-0.213574	-1.2185
Synpcc7942_1422	cce_4281	ccmL	carbon dioxide concentrating mechanism protein CcmL, putative carboxysome assembly protein	0.485799	-0.0628864	-0.958302	-0.781696	-0.660467	0.522275	0.646374	0.644448	-0.540608	-1.004	-0.606407	0.541671	0.264592	0.0851129	-0.0987058	-1.01555
Synpcc7942_1423	cce_4280	ccmM	carbon dioxide concentrating mechanism protein CcmM, putative carboxysome structural protein	0.698117	0.386045	-0.279993	-0.121109	-0.29606	0.563481	0.637263	0.420619	-0.254791	-0.688614	-0.21827	0.583773	0.133096	0.356043	-0.0853377	-0.484567
Synpcc7942_1424	cce_4279	ccmN	carbon dioxide concentrating mechanism protein CcmN	-0.189272	-0.123659	-0.165901	-0.78068	-0.681551	0.184812	-0.145974	0.210151	-0.20341	-0.357074	-0.840614	-0.0785314	0.1081	-0.246956	0.0934287	-0.543848
Synpcc7942_1425	cce_3821	ccmO	carbon dioxide concentrating mechanism protein CcmO	-0.161637	-0.0211257	-0.302745	-0.316931	-0.19582	0.307698	-0.151311	-0.034675	-0.210987	-0.23571	-0.210267	-0.00397638	0.0289822	-0.053892	-0.400311	-0.52609
Synpcc7942_1426	cce_3166	rbcL	ribulose 1,5-bisphosphate carboxylase/oxygenase large subunit	0.295967	0.0860121	-0.883843	-0.345506	-0.448258	0.373178	0.541695	0.651733	-0.360327	-0.453189	-0.0327471	0.840843	0.295349	0.17245	0.143773	-0.162091
Synpcc7942_1427	cce_3164	rbcS	ribulose 1,5-bisphosphate carboxylase/oxygenase small subunit	-0.286285	0.0468562	-1.29697	-1.19095	-0.675973	0.892357	0.401911	0.338966	-0.909235	-0.4314	0.0889038	0.814032	0.0907147	-0.130359	-0.0839315	-0.613668
Synpcc7942_1431	cce_2171	rot	peptidyl-prolyl cis-trans isomerase (PPIase) (Rotamase)	-0.341919	-0.479912	-0.196397	0.0825425	0.265682	-0.310833	-0.492577	-0.251042	-0.868658	0.225432	0.434341	-0.164409	-0.476942	-0.412966	-0.147633	0.301404
Synpcc7942_1433	cce_0064	argC	N-acetyl-gamma-glutamyl-phosphate reductase	0.13079	0.382545	-0.0896953	-0.137844	-0.109948	0.0923281	0.288846	-0.00541654	-0.0289492	-0.186362	-0.145807	0.154408	-0.0256687	0.147886	-0.322013	-0.154808
Synpcc7942_1434	cce_1563		hypothetical protein	0.110269	0.450903	-0.200965	-0.240952	-0.122407	0.231964	0.146745	-0.0309042	-0.535877	-0.329194	-0.305093	-0.0141947	-0.214477	0.144024	-0.396583	-0.598528
Synpcc7942_1443	cce_1357		fructose-bisphosphate aldolase class II	0.0110553	-0.227472	-0.69819	0.0563505	0.104705	0.223236	0.17594	0.0269595	-0.548364	0.0455951	0.44708	0.510059	-0.024775	-0.231097	-0.370118	-0.00424183
Synpcc7942_1445				0.0139072	-0.0868477	0.39145	0.382771	0.225185	-0.507469	-0.311572	-0.431014	0.246581	0.260069	0.239984	-0.280113	-0.375626	-0.0974178	0.312988	0.375335
Synpcc7942_1446				-0.535038	-0.574589	0.138146	0.0543157	-0.138083	-0.76611	-0.697615	-0.525781	-0.154934	0.017531	-0.0746033	-0.716758	-0.611809	-0.511128	0.0593987	0.231818
Synpcc7942_1447	cce_2257	icfA	carbonic anhydrase	0.220566	0.258467	-0.249268	-0.150718	-0.253823	0.208381	0.156527	0.302896	0.00587748	-0.220953	-0.316278	0.19888	0.145406	0.178177	-0.0707541	-0.235209
Synpcc7942_1455	cce_1584	fabH	3-oxoacyl-[acyl-carrier-protein] synthase III	0.126154	0.162412	-0.256745	0.0197484	0.156024	0.37191	0.432109	0.0206361	-0.116203	-0.0898213	0.094176	0.312889	-0.01547	-0.0299583	-0.0955924	-0.133564
Synpcc7942_1460	cce_3383		hypothetical protein	-0.451556	-0.241158	0.146611	-0.184851	-0.0677903	-0.361129	-0.575136	-0.369807	-0.115408	0.0304165	-0.12987	-0.483316	-0.440729	-0.37794	-0.0363301	-0.032237
Synpcc7942_1461				-0.314558	-0.128433	-1.23342	-0.567767	-0.143349	0.159091	0.237804	0.141735	-0.310713	-0.540726	-0.190694	0.0148475	0.807573	0.737921	-1.03052	-0.670525
Synpcc7942_1462				-0.146742	-0.42971	-1.31909	-0.612702	-0.239159	0.00495191	0.215535	0.0735589	-0.390057	-0.674399	-0.396817	-0.198298	0.880345	0.796602	-0.839759	-0.530442
Synpcc7942_1463	cce_2287	somB	probable porin; major outer membrane protein	-0.394189	-0.145614	-0.757683	-1.16621	-0.512205	-0.155888	0.045487	-0.0256644	0.0273638	-0.923864	-0.583424	-0.324426	0.3794	0.312388	-0.349241	-0.775798
Synpcc7942_1464	cce_2287	somA	probable porin; major outer membrane protein	0.320121	0.49884	0.0749885	-0.614157	-0.0606758	0.17924	0.445578	-0.215887	-0.365402	-1.43539	-0.200778	0.109134	0.349934	0.909305	-0.18117	-0.492209
Synpcc7942_1465	cce_0452		hypothetical protein	0.356544	0.216139	0.277455	-0.0390718	0.103383	-0.17282	0.0193931	-0.285228	-0.031494	-0.301909	-0.0743773	0.0994478	-0.202011	0.280431	-0.0618424	0.04555
Synpcc7942_1466	cce_1473	cysM	cysteine synthase	-0.297362	-0.316062	-0.0489273	0.132952	-0.123026	-0.559701	-0.420233	-0.266106	-0.0553686	0.197991	-0.118737	-0.344699	-0.513373	-0.51959	-0.0837667	0.167078
Synpcc7942_1475	cce_2939	sbtA	sodium-dependent bicarbonate transporter	0.359666	0.347842	0.26175	-0.350707	-0.792174	-0.10692	0.256874	0.203205	0.331834	-0.781303	-0.879286	-0.128631	-0.126846	0.285141	0.312167	-0.291957
Synpcc7942_1476	cce_2937		hypothetical protein	-0.0469304	0.170959	0.0588785	-0.252538	-0.176582	-0.0689039	0.063699	-0.0351095	0.386173	-0.134683	-0.25831	-0.224184	-0.143367	-0.15809	0.0884446	-0.164674
Synpcc7942_1479				-0.14434	0.368386	-0.312839	-0.182063	-0.00875763	0.697161	0.0471631	-0.32872	-0.611166	-0.371122	-0.226136	0.156073	-0.316128	-0.11201	-1.0386	-0.912646
Synpcc7942_1481	cce_0309	hisH	amidotransferase HisH	0.22091	0.179946	-0.187371	-0.161292	-0.0198891	-0.0511744	-0.00427907	0.251657	-0.241169	-0.294772	-0.208018	0.111406	0.110866	0.490826	-0.118051	-0.118325
Synpcc7942_1482	cce_3210		hypothetical protein	0.0622707	-0.11244	-0.269047	-0.168742	0.0437577	0.143303	0.177379	-0.0103938	-0.227676	0.0337029	0.126434	0.329802	0.131623	-0.0287107	0.0179516	-0.0902116
Synpcc7942_1485	cce_2401		hypothetical protein	-0.0429325	-0.0808809	-0.584372	-0.330928	-0.258612	0.176252	-0.038093	0.133835	-0.0679877	-0.206504	-0.175608	0.131523	0.0927531	-0.0382214	-0.156463	-0.240732
Synpcc7942_1486	cce_0746		hypothetical protein	-0.172639	-0.191639	-0.687782	-0.435197	-0.366522	0.0712392	-0.0983246	0.0962441	-0.37114	-0.356717	-0.236965	0.0568409	-0.186129	-0.195572	-0.295067	-0.372839
Synpcc7942_1492	cce_1881		hypothetical protein	0.115576	0.151126	-0.0947217	-0.211181	-0.156327	0.0550276	0.248594	0.232388	0.216794	-0.253627	-0.343557	-0.104472	0.157744	0.099717	0.0241277	-0.303306
Synpcc7942_1496	cce_3224	argB	N-acetylglutamate kinase	0.0571617	-0.206074	-0.257752	0.282224	0.363726	-0.100207	-0.225729	-0.221885	-0.17888	0.206389	0.350388	-0.0512852	-0.222168	-0.108051	-0.0683571	0.208881
Synpcc7942_1499	cce_1607	petF	ferredoxin, petF protein	-0.466416	-0.418074	0.0297711	0.695226	0.76389	-0.0471581	-0.638289	-0.667168	-0.890899	0.621054	0.731833	-0.172102	-0.921209	-0.651886	-0.117233	0.260489
Synpcc7942_1500	cce_2133	prmA	probable methyltransferase	0.0701733	-0.0153941	-0.226918	0.26962	0.316245	0.182294	0.0362646	-0.100186	-0.261667	0.208588	0.284911	-0.0376845	-0.0267327	-0.0943014	-0.278105	-0.00781867
Synpcc7942_1501	cce_2134	serA	D-3-phosphoglycerate dehydrogenase	0.12535	-0.234517	-0.200899	0.224612	0.120772	-0.35265	-0.197719	-0.353316	-0.150622	0.0750051	0.259573	-0.210806	-0.271658	0.00757674	-0.145359	0.15827
Synpcc7942_1504				-0.241738	-0.216538	0.285472	0.315132	0.115888	-0.360145	-0.369056	-0.334031	0.098975	0.209992	0.311529	-0.388154	-0.427505	-0.198263	0.0773848	0.244916
Synpcc7942_1506	cce_0541		hypothetical protein	-0.823343	-0.703449	0.170803	-0.107918	-0.192109	-0.826935	-0.821413	-0.600837	-0.0164072	0.236462	0.0537053	-0.770016	-0.82908	-0.726154	0.456633	0.337645
Synpcc7942_1508				0.327117	0.107413	0.0849873	-0.221655	-0.343114	0.0200644	0.14367	0.25724	0.219692	-0.597775	-0.379602	0.0500055	0.507683	0.343424	0.0270656	-0.140083
Synpcc7942_1512	cce_2779	zds	zeta-carotene desaturase	0.0648597	-0.00516655	-0.233438	-0.0539543	-0.0474504	0.362107	0.134514	0.230691	-0.0529866	-0.0386119	-0.0118924	0.358254	0.134392	0.107473	-0.116767	-0.116842
Synpcc7942_1513	cce_2124	dxr	1-deoxy-d-xylulose 5-phosphate reductoisomerase	0.0587135	0.117241	-0.453006	-0.522495	-0.332162	0.219195	0.237375	0.248366	-0.161796	-0.264081	-0.250326	0.27757	0.145159	-0.122304	-0.131468	-0.299507
Synpcc7942_1523	cce_3838	rpoC1	RNA polymerase gamma-subunit	-0.211692	-0.359557	0.00661852	0.281549	0.00622153	-0.546742	-0.325608	-0.362945	-0.165092	0.131662	0.0402099	-0.440619	-0.358782	-0.177155	0.00994409	0.173647
Synpcc7942_1524	cce_3487	rpoC2	RNA polymerase beta prime subunit	-0.229872	-0.448643	0.046383	0.235862	-0.0245994	-0.284769	-0.256997	-0.127439	-0.187504	0.219233	0.167247	-0.209894	-0.162544	-0.332893	0.062729	0.249801
Synpcc7942_1525	cce_1679	typA	N-terminus of GTP-binding protein TypA homolog	0.102461	-0.0738246	-0.234919	-0.185558	-0.265717	0.0164829	-0.0186371	0.176319	-0.414809	-0.259324	-0.078215	0.135643	0.00423896	0.285158	0.084364	-0.197595
Synpcc7942_1528	cce_3752	ycf49	hypothetical protein YCF49	-0.218815	0.0229973	0.0138326	-0.0385891	0.0903364	0.0238523	-0.232842	-0.0827275	0.622129	0.171911	0.269855	0.0182998	-0.197092	-0.318886	-0.0418134	0.0302083
Synpcc7942_1534				0.167267	-0.0198916	-0.152621	-0.206509	-0.38877	-0.499267	0.0137348	-0.0930565	0.27738	-0.645426	-0.471266	-0.440168	0.111583	0.058179	-0.210565	-0.354714
Synpcc7942_1539	cce_1787		hypothetical protein	-0.464537	-0.0767855	-1.24891	-0.580759	-0.662969	-0.664193	0.471588	-0.411644	-0.0391473	-1.22845	-0.906086	-0.903616	1.32083	0.920864	-1.58941	-0.667399
Synpcc7942_1540	cce_1786		hypothetical protein	-0.688933	-0.35612	-2.10743	-0.937878	-0.961805	-0.6141	-0.0235343	-0.347182	0.041957	-1.26483	-0.985661	-0.829356	1.49322	1.02922	-1.86438	-0.922555
Synpcc7942_1542	cce_1785	isiA	iron-stress chlorophyll-binding protein	-0.696174	-0.146604	-2.37039	-0.646851	-0.370166	-0.523008	0.24114	-0.0104048	-0.20059	-0.447887	-0.375964	-0.782483	1.57992	1.19866	-2.12401	-0.387251
Synpcc7942_1548				0.470536	0.158425	-0.360089	-0.397639	-0.643839	-0.0668765	0.347374	0.85184	-0.16874	-0.56245	-0.614878	-0.0949104	0.482054	0.467957	-0.202506	-0.374771
Synpcc7942_1551				-0.0749545	-0.27929	-0.0305068	0.0510845	-0.178878	-0.382004	-0.161856	-0.389346	-0.00882817	-0.0377635	-0.0638103	-0.543325	-0.074185	-0.343594	0.0877596	0.25217
Synpcc7942_1552	cce_2120	ilvC	ketol-acid reductoisomerase	0.108792	-0.11657	-0.199072	-0.123482	0.017392	0.316483	0.244236	0.0155514	-0.274186	-0.1177	0.124938	0.464437	0.0207129	0.0361822	-0.23493	-0.287743
Synpcc7942_1553				0.52421	-0.0139224	0.242504	0.128879	0.0376772	-0.00563428	-0.209126	-0.135824	0.435806	0.0235273	0.00311549	0.0998664	-0.0495637	0.467111	0.260467	0.299269
Synpcc7942_1554	cce_0641	clpP	ATP-dependent protease ClpP	-0.387044	-0.552718	-0.724554	-0.882232	-0.557547	0.00227331	0.0848577	-0.147024	-0.796809	-0.285768	-0.0724898	-0.0580284	-0.105766	-0.347972	-0.337876	-0.27019
Synpcc7942_1556				-0.757328	-0.824765	0.24123	0.663866	0.707187	-0.729176	-0.834678	-0.873915	-0.259173	0.73852	0.713883	-0.710849	-0.89841	-0.757907	-0.328494	0.482627
Synpcc7942_1557	cce_0644	rpoD6	group 2 RNA polymerase sigma factor	-0.959452	-0.278044	1.26223	-0.0299593	-0.144785	-0.743876	-0.947555	-0.677241	0.753484	0.122701	-0.465491	-0.81104	-0.828287	-0.211251	1.42194	0.557717
Synpcc7942_1561				0.306366	-0.162937	0.325295	0.266534	0.05014	-0.505716	-0.327009	-0.506755	0.226084	-0.231384	-0.0945238	-0.417136	-0.400996	-0.188112	-0.0230479	0.0897399
Synpcc7942_1565	cce_0541		hypothetical protein	0.0524496	0.0496879	-0.247234	-0.141799	-0.12551	0.308194	0.323371	0.243291	-0.142318	-0.0591075	-0.062188	0.4472	0.1769	0.120766	-0.132913	-0.201051
Synpcc7942_1566	cce_2170	ppk	polyphosphate kinase	-0.088623	-0.213956	-0.24585	-0.0154178	0.149318	0.3244	-0.0274406	-0.0985855	-0.186885	0.0711216	0.186006	0.0349503	0.263025	-0.0730545	-0.314236	-0.000333438
Synpcc7942_1567				-1.33352	-0.254976	0.482425	0.272868	0.143109	-1.2988	-1.32205	-1.02999	-0.0973414	0.517093	0.180558	-1.52273	-1.33046	-1.17921	0.168392	0.45162
Synpcc7942_1568				-0.132025	0.621044	0.585415	0.610568	0.910666	0.0828036	-0.658162	-0.177118	-0.266158	-0.320213	0.5741	-0.571783	-0.807021	-0.357844	-1.38367	-1.20882
Synpcc7942_1570	cce_1917	pacS	copper transporting CPx-type ATPase PacS	-0.637309	1.13195	1.23848	0.141411	-0.373424	-1.04493	-0.896061	-0.220362	-0.138137	-1.41863	-0.925256	-1.57999	-0.874888	-0.146221	-0.924245	-0.958137
Synpcc7942_1571				-0.25863	-0.063807	0.257052	0.160189	0.101375	-0.267957	-0.302828	-0.261758	0.216631	0.085571	-0.0257936	-0.333919	-0.29804	-0.10346	-0.0545932	0.117566
Synpcc7942_1572	cce_4112		dehydrogenase subunit-like protein	-0.938642	-0.912396	0.468654	0.55633	0.353	-1.18508	-0.919847	-0.865507	0.0408685	0.729483	0.530205	-0.986794	-0.908464	-0.894902	0.299584	0.821694
Synpcc7942_1573	cce_0222		3-oxoacyl-[acyl-carrier protein] reductase	-1.10048	-1.13435	0.513267	0.702336	0.403749	-1.42907	-1.2075	-1.11968	0.133033	0.722717	0.461221	-1.42765	-1.17518	-1.08956	0.159824	0.848653
Synpcc7942_1574				-0.613666	-0.543514	0.55507	0.563728	0.395405	-0.865031	-0.791498	-0.75384	0.041892	0.836865	0.534183	-0.751829	-0.740671	-0.644509	0.145611	0.576225
Synpcc7942_1575	cce_3194	malQ	MalQ (glycogen debranching enzyme-related protein)	-0.171242	-0.320918	0.271766	0.256659	0.225986	-0.215221	-0.377171	-0.45863	-0.10377	0.359192	0.243492	-0.388732	-0.36227	-0.308531	0.00729139	0.364538
Synpcc7942_1577	cce_3576	argS	arginyl-tRNA-synthetase	0.0699268	0.118197	-0.12265	-0.0575816	0.0523948	0.606563	0.211918	0.0498436	-0.0167985	-0.153143	0.125353	0.551071	0.0576639	-0.0750933	-0.266205	-0.259735
Synpcc7942_1582	cce_4596		thiophen and furan oxidation protein	-0.0188173	-0.352612	0.477804	0.268919	-0.0972592	-0.50581	-0.27659	-0.33607	0.389818	0.0425758	-0.24665	-0.473105	-0.422925	-0.146035	0.96808	0.82423
Synpcc7942_1583	cce_3532		hypothetical protein	-0.135763	-0.0647653	0.0584244	-0.154895	-0.164824	-0.215349	-0.302175	-0.15731	0.528068	-0.200122	-0.297716	-0.120729	-0.237723	0.184971	-0.0489258	-0.106094
Synpcc7942_1587				-0.393623	0.0317975	0.40867	-0.304829	-0.743717	-0.376907	-0.454822	-0.252001	0.113672	-0.0769769	-0.588803	-0.491761	-0.470865	0.0697991	0.355102	-0.0127403
Synpcc7942_1588	cce_0078		probable chloride channel protein	0.138568	0.0494693	0.0458212	-0.161215	-0.0524806	0.0264404	0.000870564	0.206286	0.208377	-0.423459	-0.202365	-0.0651647	0.20478	0.279156	0.107243	-0.0801755
Synpcc7942_1602	cce_3001		probable tRNA/rRNA methyltransferase	-0.156072	-0.155231	-0.00577376	0.152926	0.24866	-0.249357	-0.153371	0.0194651	-0.210945	0.360576	0.230302	-0.027712	-0.146161	-0.400257	-0.091491	0.0954477
Synpcc7942_1603	cce_2988	ampC, penP	beta-lactamase	0.0893189	0.0572262	-0.168391	-0.441073	-0.589881	-0.0132759	0.184605	0.286949	-0.0504337	-0.653885	-0.309161	0.206182	0.184877	0.0297782	-0.113642	-0.281751
Synpcc7942_1604	cce_3210		hypothetical protein	0.159718	0.298854	0.229499	-0.156143	-0.164043	0.304446	0.190287	0.173178	-0.0127456	-0.250154	-0.313876	0.036413	0.324948	0.0728992	0.035071	-0.201656
Synpcc7942_1606	cce_2472		hypothetical protein	-0.0466229	-0.034184	-0.342173	-0.452473	-0.259434	-0.274182	0.101267	-0.225496	-0.220537	-0.617404	-0.318774	-0.226599	0.672513	0.179152	-0.446113	-0.536977
Synpcc7942_1607	cce_2287		probable porin; major outer membrane protein	0.0999967	0.0597294	-1.13703	-0.684787	0.0974608	0.236635	0.391684	0.0263397	-0.408742	-1.11611	-0.0271856	0.130716	0.658131	0.81734	-1.16096	-0.820583
Synpcc7942_1608	cce_2253	manC	mannose-1-phosphate guanylyltransferase	0.156903	0.0327812	-0.0825712	-0.219403	-0.0515006	0.0684077	0.199112	0.175568	0.125502	-0.28578	-0.143095	0.124541	0.358651	0.190875	-0.164386	-0.172657
Synpcc7942_1609				0.055612	-0.305134	-0.67346	-0.424356	-0.0240428	0.370036	0.439165	-0.126691	-0.261927	-0.494574	-0.0515837	0.326234	0.366526	0.0887573	-0.589736	-0.675593
Synpcc7942_1610	cce_0841	pntB	pyridine nucleotide transhydrogenase beta subunit	-0.956386	-0.943321	0.136177	0.628441	0.640762	-1.01192	-0.873541	-0.818227	-0.393945	0.974649	0.65568	-0.94603	-0.839319	-0.988794	-0.218575	0.475939
Synpcc7942_1611	cce_0842	pntA	NAD(P) transhydrogenase subunit alpha	-1.38412	-1.44207	0.221224	1.20432	1.14383	-1.54458	-1.4306	-1.43841	-0.327656	1.22707	1.03002	-1.35057	-1.44916	-1.40099	-0.118947	0.96197
Synpcc7942_1612	cce_0843	pntA	pyridine nucleotide transhydrogenase alpha subunit	-1.39445	-1.44888	0.29911	1.13207	1.03656	-1.36642	-1.41819	-1.42664	-0.272943	1.39933	1.27214	-1.21505	-1.43685	-1.43481	-0.12136	1.15723
Synpcc7942_1613	cce_1053		hypothetical protein	0.214127	-0.219611	-0.125576	-0.393846	-0.187056	-0.256903	-0.176697	0.160832	-0.306834	-0.516205	-0.350892	-0.0200081	0.174131	0.308452	0.0642112	-0.262676
Synpcc7942_1616	cce_1365		hypothetical protein	0.247586	0.269757	-0.301049	-0.199881	-0.137507	0.066026	0.165287	0.139638	-0.217219	-0.397651	-0.318953	0.124683	0.261171	0.522145	-0.213465	-0.581133
Synpcc7942_1617	cce_1364	yidC	preprotein translocase YidC subunit 60Kd inner membrane protein	0.13257	-0.178949	-0.414286	-0.140881	-0.0959732	0.0808575	0.0868309	0.0440279	-0.433676	-0.149171	-0.113762	0.246504	0.265397	0.0864442	-0.365623	-0.426472
Synpcc7942_1618	cce_1363		hypothetical protein	0.174391	0.0479884	-0.143419	0.124478	0.224154	0.551136	0.339931	0.0310688	-0.165404	-0.115739	0.0654059	0.366742	0.134103	0.326762	-0.101727	-0.067579
Synpcc7942_1619	cce_1773		hypothetical protein	-0.184022	-0.239427	-0.429727	-0.184678	-0.082629	0.367731	0.109688	0.19454	-0.426308	-0.0484166	0.180704	0.302781	0.101501	-0.28027	-0.224875	-0.131575
Synpcc7942_1621	cce_1282		similar to Fe-S oxidoreductase	-0.456951	-0.314432	-0.0931598	-0.692062	-1.06355	-0.321042	-0.497431	0.0673198	0.372052	-0.811779	-0.959956	-0.315574	0.0490584	0.051229	0.405937	-0.305039
Synpcc7942_1628	cce_2198		hypothetical protein	0.100019	-0.0337209	-0.695542	-0.557747	-0.548936	0.133024	0.355281	0.0630531	0.0135237	-0.790794	-0.428954	0.0924111	0.19172	0.0931732	-0.420367	-0.535788
Synpcc7942_1633				-0.0430471	0.208177	0.106631	-0.348001	-0.493295	-0.178687	-0.171499	-0.37217	0.00608885	-0.862335	-0.69666	-0.458122	-0.441838	-0.14855	-0.0588358	-0.441087
Synpcc7942_1635	cce_2287		probable porin; major outer membrane protein	0.227887	0.243223	0.752133	-0.379021	-0.180681	-0.185374	-0.377887	-0.244055	0.632966	-0.702175	-0.862539	-0.315058	-0.455049	0.127946	0.636756	-0.0879933
Synpcc7942_1636	cce_1377	dcoH	pterin-4a-carbinolamine dehydratase	-0.319568	-0.611183	0.254899	0.162185	0.269495	-0.68818	-0.644	-0.438212	-0.0487288	0.0601441	-0.0160923	-0.684501	-0.61242	-0.574259	0.214367	0.266596
Synpcc7942_1637				0.520234	0.242489	0.290665	-0.0266889	0.0207477	-0.0911347	0.0234541	-0.117041	0.875299	-0.530482	-0.535509	-0.12921	-0.0107443	0.377936	0.00681122	-0.31026
Synpcc7942_1638	cce_2199		hypothetical protein	-0.438532	-0.330616	-0.971883	-0.38796	0.0934937	0.305691	-0.173274	-0.387037	-0.608718	-0.182459	-0.0144375	0.0696469	-0.20109	-0.186041	-0.471129	-0.413154
Synpcc7942_1639	cce_0342		ABC transporter ATP-binding protein	0.158682	0.197329	0.178853	0.251081	0.423041	0.390822	0.0946934	-0.105684	-0.100769	0.27495	0.210047	0.307208	0.0196937	-0.173608	-0.139575	-0.0509787
Synpcc7942_1641				-0.122956	0.0437546	0.127461	-0.339934	-0.307491	-0.0794935	0.136743	0.0597987	0.261231	-0.185492	-0.290853	-0.0505108	0.178249	0.102478	0.238821	-0.0857973
Synpcc7942_1644	cce_1567		hypothetical protein	-0.315917	-0.229021	0.0239163	-0.0153036	0.0245515	-0.270533	-0.242179	-0.249921	-0.0919136	0.268868	0.264695	-0.260524	-0.312233	-0.198434	0.200602	0.281242
Synpcc7942_1645	cce_3135	rnc	ribonuclease III	-0.18228	-0.0729541	-0.082119	0.0463149	0.0170556	0.161669	-0.0745545	-0.169254	-0.0179267	0.276338	0.170498	0.124849	-0.12031	-0.419348	-0.124079	-0.0349587
Synpcc7942_1646				-0.802746	-0.857464	0.21101	0.206109	0.0186756	-0.963492	-0.841004	-0.793905	-0.301819	0.320617	0.2783	-0.908424	-0.905461	-0.884459	0.0272893	0.425827
Synpcc7942_1653	cce_1310	gldA	glycerol dehydrogenase	-0.307778	-0.280059	0.133981	0.290051	0.279397	-0.338681	-0.353286	-0.64559	-0.0130951	0.370296	0.397467	-0.567172	-0.543359	-0.543793	-0.112317	0.263133
Synpcc7942_1654	cce_0961			-0.0953199	-0.207886	0.706847	0.362768	0.419506	-0.38129	-0.482228	-0.471473	0.14309	0.388877	0.211661	-0.350069	-0.599975	-0.242455	0.15029	0.418382
Synpcc7942_1655				-0.0497526	-0.150335	0.776756	0.494984	0.27283	-0.864662	-0.578311	-0.663803	0.366269	0.320593	-0.119514	-0.658941	-0.698088	-0.396891	0.3164	0.51514
Synpcc7942_1656				-0.514467	-0.321073	0.704335	0.308289	0.0980373	-0.820268	-0.686587	-0.739396	0.104292	0.37889	-0.134229	-0.90254	-0.819895	-0.675548	0.170713	0.433767
Synpcc7942_1661	cce_1678		hypothetical protein	-2.25496	-2.36817	-1.70675	1.12468	0.277385	-2.43233	-2.40803	-2.38184	-1.89954	1.79792	1.0146	-2.43233	-2.42169	-2.38184	-1.40533	1.33179
Synpcc7942_1664				-0.0109235	-0.0697382	-0.327748	-0.319952	-0.161002	0.368793	0.0148452	0.543459	-0.523051	-0.424964	-0.0554994	0.548419	0.267865	-0.0690701	-0.234814	-0.264477
Synpcc7942_1668	cce_3892	kdpA	potassium-transporting ATPase A chain	-0.686343	-0.810128	0.362908	0.121304	0.144075	-0.872053	-0.70659	-0.49258	0.100546	0.427752	0.20954	-0.856244	-0.632068	-0.74984	0.330887	0.499699
Synpcc7942_1669	cce_3891	kdpB	potassium-transporting ATPase B chain	-0.401564	-0.63159	0.387749	0.369277	0.292779	-0.726721	-0.711733	-0.64709	0.205974	0.520991	0.462241	-0.518301	-0.659065	-0.587955	0.488198	0.822733
Synpcc7942_1670				-0.22731	-0.377252	0.236736	0.210895	0.126681	-0.489871	-0.412136	-0.418143	0.211366	0.35213	0.260522	-0.432006	-0.463028	-0.341471	0.400387	0.481495
Synpcc7942_1671	cce_3887	kdpC	potassium-transporting ATPase C chain	-0.309946	-0.542432	0.230587	0.115031	-0.0328129	-0.550574	-0.530064	-0.403402	0.221902	0.337495	0.164327	-0.453402	-0.380399	-0.358801	0.219726	0.285902
Synpcc7942_1674	cce_1563			-0.388455	-0.180404	-0.830525	-0.68378	-0.352708	0.176598	0.0460797	0.284175	-0.684169	-0.207021	-0.206843	0.164963	0.0172656	-0.171562	-0.0727169	-0.374452
Synpcc7942_1679	cce_1599	psb28, psb13	photosystem II Psb28 protein	-0.601895	-0.337424	-1.03738	-0.573646	-0.52643	0.0921181	-0.144567	-0.240295	-0.614564	-0.0974292	-0.0715038	0.0240091	-0.33006	-0.491939	-0.708684	-0.502733
Synpcc7942_1680	cce_3826	cysA	sulfate transport system ATP-binding protein	-0.251582	-0.138583	0.495591	-0.189178	0.119159	-0.42419	-0.464004	-0.435174	-0.139447	-0.138851	0.0402209	-0.209088	-0.364144	-0.316947	-0.025137	-0.174675
Synpcc7942_1695				0.130902	0.142184	-0.480614	-0.439452	-0.483682	0.162501	0.398406	0.0129556	0.142384	-0.552749	-0.498698	0.0803675	0.172137	0.112488	-0.10705	-0.442509
Synpcc7942_1696	cce_2769		hypothetical protein	0.0960623	-0.122289	0.2304	0.611133	0.586781	-0.366015	-0.205674	-0.0435439	-0.0518724	0.432137	0.395487	-0.201835	-0.119267	-0.0756032	0.0772544	0.471218
Synpcc7942_1701	cce_4179		hypothetical protein	-0.308305	-0.221907	0.00304042	0.158677	0.0530109	-0.195176	-0.252102	-0.204229	-0.207577	0.314883	0.26291	-0.128545	-0.293501	-0.294423	0.341897	0.343159
Synpcc7942_1706	cce_3393		hypothetical protein	0.0210777	-0.00136386	0.0843148	-0.239348	-0.376025	-0.000690516	0.0771165	0.0343864	0.198744	-0.436347	-0.217882	-0.099704	0.2454	0.163034	0.0136917	-0.177326
Synpcc7942_1707	cce_4197		cell division protein Ftn6 hypothetical protein	0.113161	0.432242	-0.133534	-0.183965	-0.0157057	0.267552	0.3247	0.269428	0.12479	-0.403166	-0.378672	0.183223	0.337275	0.0780136	0.0383717	-0.166056
Synpcc7942_1710	cce_0231	rpoZ, ycf61	RNA polymerase subunit omega (rpoZ)	-0.31207	-0.311282	-0.512684	-0.395207	-0.27872	-0.11221	-0.359555	-0.283494	-0.747854	-0.706251	-0.318441	-0.123025	-0.281612	-0.0896648	-0.488314	-0.460417
Synpcc7942_1713	cce_3819		probable hydrocarbon oxygenase MocD	0.0788972	0.151162	-0.509336	-0.226338	0.0341954	-0.168698	0.198247	0.113308	0.283935	-0.366231	-0.118224	0.0486593	0.11824	0.114785	0.141404	-0.260332
Synpcc7942_1716	cce_2032		hypothetical protein	-0.151062	-0.205112	0.299415	0.115909	-0.0318876	-0.225003	-0.0448291	-0.267283	0.0475377	0.0394077	0.11738	-0.0941356	-0.394692	-0.0463624	0.203785	0.259188
Synpcc7942_1718	cce_3707	glcE	glycolate oxidase subunit GlcE	0.141475	0.190587	-0.114055	-0.110976	-0.162664	0.105576	0.453217	0.227285	0.0709698	-0.147061	-0.162938	0.116575	0.0724904	0.211466	0.106953	-0.0776089
Synpcc7942_1719	cce_3202	icd	isocitrate dehydrogenase (NADP+)	0.6835	0.578203	-0.214247	0.102669	0.138047	-0.0684985	0.346206	0.359303	-0.135091	-0.260851	-0.255572	-0.0508176	0.364147	0.379772	-0.25567	-0.343852
Synpcc7942_1724				-0.309659	-0.287758	0.126623	-0.155233	-0.22719	-0.210468	-0.095694	-0.169614	0.179919	-0.0343221	-0.179699	-0.102174	-0.250801	-0.144018	0.339588	0.149892
Synpcc7942_1728				-0.155607	-0.0119485	0.287451	-0.0214881	-0.000714243	-0.0788163	-0.0885329	-0.0440128	0.370587	0.134458	-0.000678412	-0.293408	-0.0956234	-0.101732	0.257617	0.161574
Synpcc7942_1740	cce_2372	murB	UDP-N-acetylenolpyruvoylglucosamine reductase	-0.154543	0.116477	0.192934	-0.169473	-0.0502887	0.126752	0.0185825	-0.064208	0.401045	-0.0951576	-0.229324	-0.13629	0.060947	0.0940673	0.114057	-0.0724075
Synpcc7942_1742	cce_3612	gap2	NAD(P)-dependent glyceraldehyde-3-phosphate dehydrogenase	-0.0851371	-0.0534307	-1.10873	-0.849146	-0.521648	0.464015	0.43717	0.0379132	-0.130311	-0.3511	-0.0295673	0.424596	0.232251	0.0510326	-0.247286	-0.896422
Synpcc7942_1751	cce_3652		hypothetical protein	-0.178351	-0.011721	0.173098	0.000168254	0.038545	-0.0563317	-0.451012	-0.481997	-0.367553	-0.048274	0.0475273	-0.215801	-0.394363	-0.024765	-0.193992	-0.20498
Synpcc7942_1755	cce_1403		hypothetical protein	0.0779892	-0.338788	-0.0576146	0.197372	0.295235	-0.350604	-0.261402	-0.254946	0.307601	0.0931096	0.218956	-0.202152	-0.161685	-0.0420595	-0.229737	-0.00381168
Synpcc7942_1756				-0.455576	-0.412782	0.0802472	0.159324	0.219237	-0.353655	-0.468934	-0.566676	-0.0357529	0.384066	0.523595	-0.27463	-0.516642	-0.420137	-0.0764353	0.243846
Synpcc7942_1757				-1.64072	-1.27311	0.567463	0.451251	0.84462	-0.962478	-1.44704	-1.40801	-0.602565	0.966467	0.969471	-1.16448	-1.39086	-1.35574	0.0493961	0.382712
Synpcc7942_1758	cce_2727		hypothetical protein	-0.209413	-0.299121	-0.0572278	0.153795	0.165578	-0.0644523	-0.122516	-0.191944	-0.224128	0.1861	0.322937	0.00336952	-0.144332	-0.0885822	-0.0184497	0.110691
Synpcc7942_1760	cce_0036	ald	alanine dehydrogenase	0.278376	0.394836	0.0525154	-0.0868045	-0.0452031	0.0898459	0.306288	0.175675	0.225963	-0.369008	-0.241153	0.114656	0.460377	0.490078	0.129464	-0.126592
Synpcc7942_1761	cce_0891		hypothetical protein	-0.140274	0.105575	0.0448481	-0.583966	-0.569776	0.009495	-0.0147754	0.00367726	0.0425115	-0.855046	-0.743716	-0.0863036	0.383424	0.224963	0.0110949	-0.547459
Synpcc7942_1768				-0.29041	-0.340577	0.138935	0.344178	0.292697	-0.257525	-0.470779	-0.392406	-0.190547	0.430336	0.379107	-0.385547	-0.442483	-0.429838	0.173194	0.488746
Synpcc7942_1769				-0.235529	-0.201457	0.0696954	0.265137	0.161421	-0.39252	-0.247666	-0.228174	-0.108147	0.344703	0.275156	-0.285486	-0.332793	-0.306337	-0.0726448	0.277826
Synpcc7942_1772	cce_3392	rps16	30S ribosomal protein S16	-0.225969	-0.451377	-0.625114	-0.111471	-0.355062	0.0383313	-0.357024	-0.354457	-0.266726	-0.179988	0.242984	-0.0551644	-0.280877	-0.289823	-0.427784	-0.0782008
Synpcc7942_1776				-0.288804	-0.515397	0.103855	0.419724	0.267595	-0.437918	-0.673029	-0.699451	-0.177791	0.334179	0.306391	-0.559496	-0.706579	-0.64422	-0.336021	0.300484
Synpcc7942_1777				-0.316665	-0.314424	0.156057	0.416522	0.360229	-0.451986	-0.260554	-0.427255	-0.206679	0.337436	0.371788	-0.359828	-0.392942	-0.296577	-0.163939	0.255727
Synpcc7942_1778	cce_3416		hypothetical protein, predicted unusual protein kinase	0.154135	0.0226071	-0.0913431	-0.065308	0.000971515	0.0129735	0.312802	0.129168	-0.227202	-0.297866	-0.180579	0.0405727	0.237428	0.406388	-0.206201	-0.249547
Synpcc7942_1783	cce_3824		hypothetical protein	-0.267794	-0.293352	-0.117625	-0.00917389	0.12977	-0.137929	-0.248632	-0.321676	-0.101629	0.199182	0.271142	-0.137077	-0.273413	-0.244992	-0.104774	0.152419
Synpcc7942_1784	cce_3586	sigF2	group3 RNA polymerase sigma factor SigF2	-1.31331	-1.31985	0.513741	0.650033	0.578573	-1.38416	-1.29215	-1.23755	-0.333361	1.06902	0.719588	-1.36548	-1.31134	-1.32002	0.10581	0.965015
Synpcc7942_1787	cce_0558	nifU	nitrogen fixation protein NifU and related protein	0.165046	0.146107	-0.300831	-0.0149992	0.169046	0.388401	0.0909205	0.122985	-0.369321	-0.16334	0.0690494	0.221895	-0.00346883	0.183997	-0.316128	-0.264745
Synpcc7942_1788	cce_1156		hypothetical protein	0.0918521	0.108457	0.212324	-0.284001	-0.298986	-0.164471	0.0767151	0.115089	0.140414	-0.221518	-0.48381	-0.213575	0.254897	0.319849	0.398818	0.0323862
Synpcc7942_1793	cce_1030	trxA	thioredoxin	0.0100185	-0.110842	-0.506462	-0.434235	-0.463071	0.0622853	0.0879993	0.0166169	-0.366467	-0.590002	-0.258707	0.164989	-0.0327859	-0.0732959	-0.310763	-0.308908
Synpcc7942_1797				-0.108028	-0.00703026	-0.294734	-0.471674	-0.152732	-0.0899291	-0.0600153	0.344215	0.424577	-0.643672	-0.374545	-0.197652	0.68106	0.282897	-0.109804	-0.317704
Synpcc7942_1798				-0.17498	-0.0876536	0.55777	-0.00519458	-0.0545438	-0.190418	-0.216509	-0.324118	0.459898	-0.149792	-0.0700379	-0.106749	-0.249314	-0.124827	0.443623	0.207695
Synpcc7942_1804				-0.704845	-0.44317	0.444493	-0.0179052	0.199776	0.0293233	-0.589743	-0.485897	0.129234	0.248845	0.28094	-0.155467	-0.605443	-0.642378	0.374258	0.280307
Synpcc7942_1811	cce_2032		hypothetical protein	0.456503	0.399143	0.0490907	-0.178145	-0.421338	-0.129342	0.208418	-0.244651	0.0740572	-0.524753	-0.542854	-0.172624	0.00204582	-0.00398018	-0.0801371	-0.130175
Synpcc7942_1812				0.0908749	0.389645	0.210795	-0.327233	-0.288792	-0.173981	-0.157323	-0.0675113	0.197966	-0.513909	-0.560449	-0.35098	0.0671375	0.16245	0.0372359	-0.333012
Synpcc7942_1817	cce_0446	ltnA	two-component response regulator (CheY subfamily)	0.130289	0.169743	0.162077	-0.383881	-0.445712	0.0566912	0.0976676	-0.0106983	0.443636	-0.646705	-0.594989	-0.163569	0.161998	0.385829	0.00928188	-0.354506
Synpcc7942_1818	cce_3427		hypothetical protein	-0.0374273	0.253709	0.277559	-0.277797	-0.638278	0.061268	0.1883	-0.0855064	0.39718	-0.832856	-0.840227	-0.155097	0.610709	0.452495	0.212932	-0.358637
Synpcc7942_1820	cce_3584		hypothetical protein	-0.835169	-0.266597	-0.074194	-0.560961	-0.135359	-0.0518373	-0.495901	-0.29561	-0.592023	0.306751	0.321199	-0.188809	-0.370755	-0.572644	-0.0504879	-0.216687
Synpcc7942_1821	cce_1158		hypothetical protein	-0.434606	-0.291848	-0.657474	-0.327064	-0.394023	-0.0827601	-0.340399	-0.100177	-0.807702	-0.359745	-0.171023	-0.389572	0.113167	-0.0909399	-0.410768	-0.40491
Synpcc7942_1822				-0.344884	-0.251493	-0.395397	-0.376583	-0.345484	0.0365082	-0.139652	0.0260365	-0.694766	-0.245029	-0.0878983	-0.202909	0.187079	-0.188822	-0.201502	-0.261885
Synpcc7942_1823	cce_3386	nblB	phycocyanin alpha phycocyanobilin lyase related protein	0.0929913	0.366511	0.0519299	-0.0892067	0.091928	0.328299	0.0817242	0.0448355	-0.296354	-0.239786	-0.0308537	0.0160371	0.0972004	0.151346	-0.0837478	-0.205318
Synpcc7942_1824	cce_4166		hypothetical protein	-0.540155	-0.433788	-0.186003	-0.154486	-0.113171	-0.0999252	-0.48319	-0.258163	-0.452319	0.0254893	0.133064	-0.178295	-0.360266	-0.219696	0.0835489	0.0329156
Synpcc7942_1827				-0.228933	-0.223028	0.281325	-0.567238	-0.57699	-0.244405	-0.210013	-0.100226	0.099538	-0.213811	-0.716092	-0.271096	-0.0950826	-0.000378828	0.174863	-0.166836
Synpcc7942_1828	cce_2206		hypothetical protein	0.00934471	0.460284	0.432099	-0.0690458	0.0742537	-0.0694788	0.00524705	-0.0671594	0.237264	-0.164806	-0.381843	-0.0921611	0.00864718	0.217643	0.154992	-0.202481
Synpcc7942_1830	cce_3988	trxA	thioredoxin	-0.831832	-0.625624	-0.000959855	0.0704287	-0.0100165	-0.164334	-0.603526	-0.738572	-0.344307	0.275772	0.395966	-0.448084	-0.665598	-0.838317	-0.12217	0.243187
Synpcc7942_1831	cce_3209	guaB, gnaB	inosine-5'-monophosphate dehydrogenase	0.366772	0.583354	0.0513459	0.00204493	0.188286	0.209276	0.27515	0.214634	-0.147572	-0.309259	-0.0820075	0.0250874	0.195482	0.308081	-0.37738	-0.4548
Synpcc7942_1832	cce_0494		hypothetical protein	-0.193481	-0.0701577	-0.347838	-1.20772	-0.785237	0.289975	0.132302	0.190901	-0.536583	-0.98373	-1.01555	0.0560863	0.360493	0.0722754	-0.167565	-1.06613
Synpcc7942_1833	cce_1550		hypothetical protein	0.143263	0.161386	-0.147773	-0.0550979	-0.0709323	0.0420839	0.0123401	0.337973	-0.114212	-0.170708	-0.121859	0.0910729	-0.0207223	0.0332819	-0.384669	-0.268171
Synpcc7942_1834				0.132756	0.159773	-0.190682	-0.300413	-0.205537	0.36413	0.253185	0.390952	-0.0235945	-0.313745	-0.19911	0.289159	0.324504	-0.0444251	-0.0100031	-0.293446
Synpcc7942_1836	cce_4730		hypothetical protein	-0.222135	-0.0873646	-0.411204	-0.47666	-0.464632	0.0423766	-0.018047	0.108716	-0.320246	-0.402426	-0.18969	-0.0374947	-0.0451175	-0.0238218	-0.10606	-0.262168
Synpcc7942_1837	cce_4729		hypothetical protein	-0.253107	-0.140481	-0.161746	-0.297	-0.302713	0.213972	0.093628	-0.168237	-0.463272	-0.325579	-0.127849	-0.130545	-0.0559846	-0.0134659	-0.166284	-0.213251
Synpcc7942_1838	cce_1954	chlB	light-independent protochlorophyllide reductase subunit B	-0.868643	-0.878431	0.157808	0.72592	0.624838	-0.483058	-0.951591	-0.889639	-0.299641	0.698742	0.536218	-0.317816	-0.865173	-0.871962	-0.235186	0.461472
Synpcc7942_1843				0.0718036	0.0132099	-0.18322	-0.00740758	0.0588197	0.111909	0.430801	0.107682	0.104834	-0.0216694	0.0478472	0.0909497	-0.0729354	0.121143	0.144873	-0.0451295
Synpcc7942_1849	cce_1873	rpoD5, sigC	group2 RNA polymerase sigma factor	-2.07378	-2.09678	0.761381	0.836478	0.822039	-1.93363	-2.12033	-2.14651	-0.125171	1.18159	0.867393	-1.92116	-2.11183	-2.0414	0.242699	1.2226
Synpcc7942_1850	cce_3970	cobL	precorrin-6y c515-methyltransferase	-0.159075	-0.448677	-0.44508	-0.422706	-0.349539	-0.606121	-0.409883	-0.110134	-0.496868	1.03435	-0.532472	-0.241671	0.293985	-0.519398	0.129479	0.239192
Synpcc7942_1851	cce_1223		ferredoxin-nitrite reductase-like protein	0.230682	0.0607636	-0.175704	-0.223168	-0.269529	0.102246	0.248194	-0.128966	-0.0899268	-0.533886	-0.272937	-0.0186433	-0.0930507	-0.0401784	-0.144825	-0.287652
Synpcc7942_1852	cce_3969		precorrin isomerase	0.169748	0.256136	-0.0826805	-0.158472	-0.298688	0.13444	0.201758	-0.0594673	-0.208601	-0.357146	-0.228085	0.255706	-0.0626282	-0.0456423	-0.360633	-0.354367
Synpcc7942_1862				0.136573	-0.335827	-0.541024	-0.622536	-0.781069	-0.27202	-0.205865	-0.169479	-0.336817	-0.795261	-0.417427	-0.133182	0.0386118	0.0395537	-0.406784	-0.598439
Synpcc7942_1865	cce_0805		hypothetical protein	-0.319331	-0.400042	0.0275592	0.1432	0.224678	-0.16851	-0.387541	-0.353344	-0.168886	0.472805	0.450624	-0.178364	-0.45355	-0.509576	0.00524219	0.414017
Synpcc7942_1869	cce_3840		probable cation efflux system protein	0.231188	0.102839	0.134059	-0.000234794	-0.0102407	-0.0658262	0.353309	0.363981	0.273233	-0.14073	0.081653	0.103352	0.608429	0.573722	0.119683	0.107454
Synpcc7942_1871				-0.0728886	-0.45437	0.255778	0.431748	0.419711	-0.529384	-0.387126	-0.678553	0.229434	0.186328	0.298684	-0.307645	-0.453361	-0.118541	0.241138	0.412489
Synpcc7942_1876				-0.343741	-0.195101	0.215905	-1.04242	-0.855555	0.0706693	-0.0380692	-0.0764064	-0.23613	-0.509734	-0.779515	-0.149909	0.16077	-0.164645	-0.0639931	-0.604855
Synpcc7942_1882	cce_2625	psbU	photosystem II 12 kD extrinsic protein (psbU)	-0.500401	-0.351309	-1.3733	-2.09143	-1.2911	0.236589	0.123126	0.121457	-0.609925	-0.487155	-0.624154	0.0358354	-0.00473859	-0.585411	-0.223523	-0.977776
Synpcc7942_1885	cce_1761		CbbY family protein	0.0487677	-0.163696	-0.406698	-0.302825	-0.627488	-0.187738	-0.0727278	0.0146636	-0.199813	-0.384814	-0.327579	0.0627171	-0.0193244	-0.243434	-0.196637	-0.132182
Synpcc7942_1889	cce_1752		hypothetical protein	0.280695	0.294775	-0.0258549	-0.86243	-0.810066	-0.652091	0.0326008	0.301347	0.241881	-1.19841	-1.12173	-0.751393	0.321945	0.427154	0.272316	-0.365299
Synpcc7942_1890				-0.00318241	-0.186868	-0.605435	-0.578193	-0.863435	-0.422567	-0.220988	-0.0482546	-0.324924	-0.677484	-0.845977	-0.440796	-0.0651055	-0.0248874	-0.279542	-0.239202
Synpcc7942_1891	cce_3317	labA	A negative regulator for circadian gene expression	-0.118972	-0.141879	-0.514236	-0.366362	-0.348805	0.019003	-0.06022	-0.18039	-0.329063	-0.714378	-0.466751	-0.0770606	-0.11492	-0.141934	-0.69832	-0.619301
Synpcc7942_1893	cce_3417	natA	conserved component of ABC transporter for natural amino acids	-0.370821	-0.301419	0.205059	0.143383	0.189163	-0.131592	-0.485754	-0.494231	0.0728526	0.170024	0.301752	-0.367822	-0.395079	-0.275628	0.0303607	0.318087
Synpcc7942_1895				-0.0747283	-0.144442	0.416808	-0.324883	-0.551899	-0.225324	-0.295116	-0.0942736	0.220617	-0.332014	-0.537498	-0.187131	-0.135122	0.0396388	0.379255	0.0928123
Synpcc7942_1905	cce_2355	hlyB	toxin secretion ABC transporter ATP-binding protein	0.069937	-0.158518	-0.192916	-0.26438	-0.241528	-0.0846018	-0.136571	-0.279554	-0.020937	-0.682852	-0.394899	-0.206638	0.0676753	-0.12262	-0.182436	-0.400929
Synpcc7942_1906	cce_2194		hypothetical protein	0.20663	0.145171	-0.202492	-0.259396	-0.295174	-0.112549	0.121699	0.146136	-0.164351	-0.469143	-0.36558	-0.0291428	0.0757439	0.154161	-0.120042	-0.322381
Synpcc7942_1907	cce_2967	acsF, ycf59	aerobic Mg-protoporphyrin IX monomethylester cyclase	-0.306916	-0.114185	-0.365568	-0.730497	-0.705168	0.00135352	-0.00562619	0.0102584	-0.113531	-0.317034	-0.485812	0.050148	-0.00671639	-0.20777	-0.0455597	-0.29723
Synpcc7942_1908	cce_2371		hypothetical protein	0.0363525	-0.245611	-0.416864	-0.524887	-0.627539	0.0352673	0.00262744	0.0909134	-0.233464	-0.390595	-0.271718	0.121869	-0.00879421	-0.145658	-0.420593	-0.346016
Synpcc7942_1912a				-0.183503	0.702191	-0.0549254	-0.411281	-0.164875	-0.0189879	-0.286602	-0.502585	-0.285106	-0.611248	-0.558591	-0.353144	-0.465876	0.21338	-0.122888	-0.52999
Synpcc7942_1913	cce_4274			-0.0577545	0.245751	-0.0987893	-0.474066	-0.522098	-0.297563	-0.131492	-0.130778	0.120323	-0.746554	-0.678931	-0.429576	-0.0818598	0.0262487	-0.160941	-0.523031
Synpcc7942_1914	cce_2250		hypothetical protein	-0.513795	-0.204699	0.316062	0.249283	0.117536	-0.499594	-0.663784	-0.509253	0.0398466	0.221581	0.0792523	-0.645078	-0.578546	-0.378041	-0.0284894	0.157214
Synpcc7942_1915	cce_3372	aroH	chorismate mutase	-0.205843	-0.0792663	-0.337792	-0.263252	-0.247763	0.285382	0.0262465	-0.159097	-0.41898	-0.172726	-0.140272	-0.0241291	-0.221425	-0.260654	-0.329243	-0.38197
Synpcc7942_1916	cce_3371	sppA	protease IV	-0.0731394	0.00433365	-0.181297	-0.300531	-0.34941	0.0614824	0.213652	0.223425	0.149717	-0.221918	-0.260611	0.177844	0.270589	-0.00781422	0.156538	-0.139503
Synpcc7942_1920	cce_4237	leuS	leucyl-tRNA synthetase	-0.0851812	-0.219815	-0.350409	-0.0701379	-0.0737269	0.392708	-0.0736314	-0.0847414	-0.215268	-0.11839	-0.00446724	0.318155	-0.0235286	-0.1663	-0.292756	-0.291206
Synpcc7942_1923	cce_4142	sigG	group3 RNA polymerase ECF-type sigma factor SigG	-0.210523	-0.222239	-0.215449	-0.561581	-0.390694	-0.123189	0.0842851	-0.099628	-0.228875	-0.412716	-0.312734	-0.0424974	0.120898	0.140198	-0.0303995	-0.395544
Synpcc7942_1925	cce_1814		probable peptidase	-0.276782	0.0528	0.0901327	-0.190261	-0.131328	0.30976	-0.156453	-0.0718099	-0.0888752	-0.205303	-0.0941434	-0.175312	-0.0181669	-0.185813	0.141008	-0.22583
Synpcc7942_1926	cce_4144		hypothetical protein	-0.157704	-0.0985145	0.131944	-0.227569	0.000140112	0.0596768	-0.237298	-0.0996312	0.565216	-0.340844	-0.20588	0.0104171	-0.00109877	-0.177179	-0.110035	-0.0313281
Synpcc7942_1932	cce_3288		hypothetical protein	0.119686	0.0109263	-0.331647	-0.22425	-0.348379	0.221398	0.184761	0.28846	-0.317361	-0.328105	-0.352764	0.0715668	0.324213	-0.00127794	-0.202852	-0.230599
Synpcc7942_1934	cce_1779	dacB, pbp	probable D-alanyl-D-alanine carboxypeptidase	-0.0799465	0.0379155	-0.123768	-0.359894	-0.190695	0.135976	0.123262	0.00607354	-0.036037	-0.233995	-0.189725	-0.0679804	0.267467	-0.041936	0.111658	-0.0532153
Synpcc7942_1937	cce_2661	msrA, pms	peptide methionine sulfoxide reductase	-0.233675	-0.33327	-0.494852	0.00863623	-0.16288	-0.298638	-0.35506	-0.204042	-0.345388	0.109157	0.219101	-0.18901	-0.201666	-0.416496	-0.382709	0.0194471
Synpcc7942_1944	cce_0292	pdhA, aroA	pyruvate dehydrogenase E1 component,	-0.216709	-0.165825	-0.379021	-0.31872	-0.205026	0.265829	0.170118	-0.0600126	-0.100746	-0.181784	-0.105435	0.134212	0.0852477	-0.0186429	-0.351361	-0.526572
Synpcc7942_1945	cce_1434	uvrC	excinuclease ABC subunit C	0.331976	-0.0323863	0.105194	-0.0654876	-0.426432	0.0600764	0.621447	-0.160973	0.0488643	-0.342691	-0.151029	0.0626911	0.0494923	-0.0148083	-0.262286	-0.192311
Synpcc7942_1946				-0.173382	-0.0111484	0.289659	0.0968314	-0.129348	-0.240896	-0.225185	-0.144123	0.169329	0.197619	-0.0711029	-0.207305	-0.334596	-0.0555296	0.327651	0.195874
Synpcc7942_1949	cce_2694		hypothetical protein	-1.01009	-1.09544	0.248154	0.373899	0.338574	-0.963131	-1.03872	-0.934561	-0.665179	0.348913	0.498218	-0.969683	-0.962951	-0.992332	-0.193965	0.475702
Synpcc7942_1950				-0.82214	-0.891993	-0.0045172	0.195111	0.231883	-0.853314	-0.868532	-0.76409	-0.259712	0.25576	0.23267	-0.723266	-0.697625	-0.763573	-0.118295	0.289008
Synpcc7942_1951				0.114897	0.208722	-0.00472951	0.0322278	0.00449993	0.187131	0.110479	0.167566	0.560567	-0.0763562	-0.0605849	0.199325	0.0816865	0.232747	0.0189154	0.0175742
Synpcc7942_1954	cce_2923	pyrG	CTP synthetase	-0.0576176	-0.206383	-0.312886	-0.0607631	0.126732	0.318935	0.0211076	-0.122726	-0.263147	-0.128844	0.133093	0.218039	0.0200019	-0.213302	-0.352185	0.0102494
Synpcc7942_1956	cce_2082	accD	acetyl-CoA carboxylase beta subunit	-0.274147	-0.368138	-0.470604	-0.196363	-0.197068	0.255388	-0.192668	-0.252877	-0.283504	-0.093264	-0.0127002	0.283656	-0.214389	-0.247394	-0.365322	-0.323271
Synpcc7942_1958				-0.177088	0.360655	0.582532	0.151917	0.232215	0.0301598	-0.226994	-0.11384	0.459816	0.190964	0.142082	-0.15501	-0.252524	-0.0952876	0.608043	0.180568
Synpcc7942_1960	cce_1524		hypothetical protein	-0.687177	-0.657267	0.51333	0.399371	0.587298	-0.279239	-0.719018	-0.635797	0.0772387	0.474407	0.782519	-0.274124	-0.771809	-0.760684	0.347057	0.501649
Synpcc7942_1967	cce_0440	cacA	bacitracin resistance protein	0.338528	0.0255201	0.0460441	0.0483034	-0.110849	0.0715114	0.139599	0.0963014	0.141291	-0.25677	-0.0608686	0.208158	0.178329	0.0288011	-0.0690839	-0.0453711
Synpcc7942_1969	cce_0453		hypothetical protein	0.0385282	0.406159	-0.150743	-0.166389	-0.0667174	0.222513	0.374997	-0.0232823	-0.613054	-0.402805	-0.0672003	0.178301	-0.16392	0.242098	-0.185643	-0.405312
Synpcc7942_1973	cce_0336		mannose-1-phosphate guanyltransferase	0.104107	0.113273	-0.252713	-0.227333	-0.132517	0.239016	0.178644	0.277822	0.22442	-0.513357	-0.39027	0.216145	0.310548	0.233346	-0.14148	-0.294132
Synpcc7942_1976	cce_4299	ndhD1	NADH dehydrogenase subunit 4	-0.335711	-0.287309	0.420792	-0.00623037	0.121987	-0.764513	-0.673881	-0.349632	-0.0544426	0.245029	0.128858	-0.822353	-0.662475	-0.313915	0.315394	0.300315
Synpcc7942_1982	cce_4330		hypothetical protein	-0.628333	-0.181768	-0.589732	-0.587276	-0.322655	0.47131	-0.00206632	-0.29995	-0.813623	-0.0616093	-0.265436	-0.0175663	0.0337567	-0.518194	-0.472503	-0.772661
Synpcc7942_1983	cce_3754	pds	phytoene dehydrogenase (phytoene desaturase)	-0.0758804	-0.461253	-0.368628	-0.187087	0.0642535	0.389226	-0.0454751	0.0994454	-0.427286	-0.286941	-0.0589358	0.267259	-0.0885324	-0.333548	-0.16974	-0.312415
Synpcc7942_1984	cce_3755	pys	phytoene synthase	-0.0987545	0.0166592	-0.125826	-0.266708	-0.33625	0.411414	0.156615	-0.0621348	0.13126	-0.1422	-0.0225931	0.22591	0.0733022	0.00178948	-0.290144	-0.337118
Synpcc7942_1986	cce_4011	pqqL	processing protease possible Zn-dependent peptidase	-0.557996	-0.506577	-0.502269	-0.850119	-1.04892	-0.257548	-0.363114	-0.232231	-0.191984	-0.329712	-0.28395	-0.416776	-0.224951	-0.398918	-0.201588	-0.343556
Synpcc7942_1987	cce_3269	rpaC	hypothetical protein	-0.345234	-0.31586	0.864378	0.347776	0.574314	-0.396868	-0.831292	-0.755075	-0.0859146	0.293774	0.240391	-0.715585	-0.916729	-0.791164	0.053146	0.477754
Synpcc7942_1988				0.248424	0.289444	-0.134138	-0.252636	-0.0841395	0.12436	0.323454	0.18596	0.0303922	-0.438238	-0.217807	0.131737	0.291664	0.222899	-0.129052	-0.318912
Synpcc7942_1991				-0.678856	-0.528406	0.296827	0.356993	0.426767	-0.498459	-0.728482	-0.807308	-0.327672	0.354009	0.104216	-0.914181	-0.668643	-0.698507	-0.122422	0.144922
Synpcc7942_1994				-0.0545065	0.0583897	-0.181026	-0.154344	-0.157415	0.182556	0.45298	-0.0199653	-0.0940756	-0.180427	-0.0838304	0.0847891	0.0937781	-0.037651	-0.295407	-0.136254
Synpcc7942_1995	cce_0030	hisIE	histidine biosynthesis bifunctional protein HisIE	-0.0405779	0.0941453	-0.127662	0.187349	0.269544	0.113866	-0.00173373	-0.13585	0.0520529	0.292511	0.297176	0.16573	-0.172754	-0.256394	-0.321556	0.0364357
Synpcc7942_1996				-0.343332	-0.229344	-0.858595	-0.759391	-0.475844	0.144034	-0.281609	-0.20675	-0.98336	-0.596402	-0.312073	-0.130964	-0.115148	-0.266985	-0.58855	-0.753677
Synpcc7942_1997	cce_0602	hliA	high light-inducible protein	-0.71485	-0.539079	-0.368212	-0.305752	-0.0168419	-0.100676	-0.59287	0.58461	-0.830226	-0.224364	-0.025308	-0.556981	-0.687858	-0.803159	0.096037	-0.611066
Synpcc7942_2002				-0.323353	-0.302011	0.0166459	0.0978169	0.00741185	-0.502135	-0.424113	-0.30828	-0.0668502	0.212789	0.112047	-0.447373	-0.323403	-0.158817	0.235177	0.40314
Synpcc7942_2004				-0.187721	-0.129058	-0.4249	-0.2664	-0.3215	0.0899487	-0.0920026	0.209578	-0.326954	-0.318467	-0.252979	-0.108311	0.0954875	-0.0632077	-0.13031	-0.318685
Synpcc7942_2010	cce_2955	psbV	cytochrome c550	0.0637405	0.0941205	-0.314751	-0.271357	-0.311543	0.354671	0.0118876	0.0853026	-0.110259	-0.35683	-0.324476	0.165948	-0.0560284	0.0500508	-0.262648	-0.475934
Synpcc7942_2012	cce_0183	spoIID	similar to stage II sporulation protein D	0.218757	0.0469047	0.410509	-0.582456	-0.828438	0.198035	0.223578	0.29657	0.35292	-0.982147	-0.790876	0.0597322	0.700671	0.24316	0.902381	0.0549755
Synpcc7942_2016				-0.145045	-0.108916	-0.258389	-0.611857	-0.298172	0.112098	-0.067131	-0.265229	-0.606101	-0.477157	-0.287709	0.013756	-0.197026	-0.250178	-0.250368	-0.565721
Synpcc7942_2026	cce_3429		probable glycosyltransferase	-0.109098	0.203258	-0.0335379	-0.489985	-0.205018	0.183866	0.0165043	-0.101576	-0.14034	-0.459955	-0.309997	-0.161868	0.349481	-0.0368398	-0.160681	-0.561922
Synpcc7942_2029	cce_0666	pgi	glucose-6-phosphate isomerase	-0.37906	-0.0991476	0.203498	0.250417	0.386399	-0.177842	-0.367255	-0.346833	-0.107698	0.394416	0.226213	-0.378123	-0.250101	-0.295617	0.102489	0.260031
Synpcc7942_2030	cce_3208	cpcG	phycobilisome rod-core linker polypeptide Lrc, C-phycocyanin associated	0.379393	0.224722	0.279003	0.279985	0.121623	0.216439	-0.11129	-0.0911391	-0.0139386	-0.171051	-0.188922	0.0968019	-0.0449222	0.664435	-0.0537423	-0.595429
Synpcc7942_2033	cce_3433		hypothetical protein	0.176398	0.361858	0.108557	-0.302032	-0.363883	0.0953931	0.397066	0.40405	0.253685	-0.36164	-0.605915	-0.117381	0.579986	0.263902	0.305552	-0.223098
Synpcc7942_2034				0.209172	0.0771786	0.231498	0.0547804	-0.164436	0.0262958	0.151519	0.247832	0.269339	-0.281686	-0.371355	0.0244733	0.386029	0.303228	0.0432768	-0.0683705
Synpcc7942_2037				0.0719374	0.334925	0.211553	-0.26466	-0.265559	0.116694	0.128778	0.176748	0.195553	-0.131937	-0.239382	0.00744468	0.230001	0.18192	0.185854	-0.204033
Synpcc7942_2038				-0.0799825	-0.118762	-0.356451	-0.384716	-0.372767	0.0224009	-0.0573234	-0.245706	-0.351113	-0.415378	-0.334685	0.0100984	-0.208756	-0.209111	-0.332889	-0.626702
Synpcc7942_2043				-0.79003	-0.472884	-1.12489	-0.938243	-0.19199	0.435156	-0.409086	-0.259715	-0.765013	-0.222603	-0.0749084	0.21071	-0.215379	-0.600177	-0.707286	-0.613709
Synpcc7942_2045	cce_3297		chromosome segregation protein SMC1	-0.224633	-0.126614	-0.0700403	-0.32169	-0.377502	0.0848217	0.00112534	-0.099856	-0.104177	-0.243904	-0.201976	0.0406079	0.22273	-0.0145685	-0.0849745	-0.199605
Synpcc7942_2046	cce_2643	gcsH, gcvH	glycine decarboxylase complex H-protein	-0.578934	-0.610069	-0.158927	-0.114956	-0.201178	-0.21019	-0.448151	-0.450355	-0.498988	-0.00422798	-0.104344	-0.365377	-0.279369	-0.52747	-0.380511	-0.0508094
Synpcc7942_2053	cce_0201		probable peptidase	0.109564	-0.211197	0.0747466	0.424242	0.434698	-0.152544	-0.0504592	-0.158304	0.161725	0.395554	0.345042	-0.127962	-0.223879	-0.220121	0.0214591	0.271561
Synpcc7942_2056	cce_3187		hypothetical protein	-0.200047	0.147282	0.153626	-0.50911	-0.504917	-0.103585	-0.132932	-0.106479	-0.0429017	-0.961714	-0.733733	-0.364436	0.0456362	0.295416	0.155774	-0.244007
Synpcc7942_2057	cce_3656		hypothetical protein	0.00999126	0.0758319	-0.227588	-0.333112	-0.115807	0.274214	0.190613	0.29135	0.0300303	-0.2141	-0.100668	0.184163	0.19704	0.0317927	0.0634047	-0.173965
Synpcc7942_2059	cce_2614		hypothetical protein	-0.0271829	0.184152	0.574661	-0.908845	-1.06824	0.0239612	-0.284306	0.145483	0.232807	-1.44471	-1.38089	-0.306147	0.377181	0.432205	0.535982	-0.355599
Synpcc7942_2061	cce_2716	pipX	PII interaction protein X	-0.422553	-0.132988	-0.830888	-0.881024	-0.254994	0.715929	-0.364711	-0.318805	-0.930101	-0.626466	-0.620494	-0.084966	-0.173784	-0.537915	-1.01958	-0.937451
Synpcc7942_2064	cce_1318	pheS	phenylalanyl-tRNA synthetase alpha chain	-0.0696102	-0.0666314	-0.258964	-0.188304	-0.146915	0.124618	-0.065507	-0.0154694	-0.216753	-0.243973	-0.142432	0.330751	0.00485097	-0.173092	-0.199738	-0.260315
Synpcc7942_2069	cce_0418	pilC	type IV pilus assembly protein PilC	-0.195375	-0.254063	-0.111243	-0.401619	-0.384474	-0.220943	-0.178904	-0.0984205	-0.349643	-0.134097	-0.347155	-0.443985	0.151026	0.0186992	0.118706	-0.0243433
Synpcc7942_2072	cce_4005	grpE	heat shock protein GrpE	-0.215329	0.0567954	-0.275509	-0.401977	-0.395282	-0.0526463	-0.161385	-0.306506	-0.32756	-0.197473	-0.463127	-0.265842	-0.126916	-0.226375	-0.567049	-0.769164
Synpcc7942_2078	cce_3438		phosphoglycerate mutase	-0.2111	-0.237939	0.195134	0.234026	0.338037	-0.33737	-0.294894	-0.368622	-0.00769789	0.38856	0.368432	-0.453598	-0.141311	-0.0987027	0.0991877	0.357515
Synpcc7942_2079	cce_0800	ackA	acetate kinase	-1.06677	-0.851847	-0.112051	0.0338814	0.191404	-0.618769	-0.756376	-0.899959	-0.342971	0.096223	0.251576	-1.06761	-0.531289	-0.643254	-0.654997	0.0452926
Synpcc7942_2080	cce_3607		probable phosphoketolase 1	-0.209915	-0.192722	0.177205	0.250417	0.413933	-0.401772	-0.33529	-0.376841	0.0708774	0.214732	0.33173	-0.275581	-0.243241	-0.133008	0.0152621	0.145465
Synpcc7942_2082	cce_3107	fus	elongation factor EF-G	-1.24804	-1.26921	0.163238	0.676311	0.817177	-1.16687	-1.21574	-1.20326	-0.272647	1.13155	1.1145	-1.00873	-1.18851	-1.29218	0.0371893	0.854737
Synpcc7942_2084	cce_4122	chlG	chlorophyll a synthase	0.159194	0.207072	-0.237598	0.0153031	0.0571944	0.143139	0.183396	0.254453	-0.0148312	0.131052	0.0346584	0.106827	0.128244	0.00799346	-0.365054	-0.25576
Synpcc7942_2085	cce_1230		probable anion transporting ATPase	0.0576203	0.0306652	-0.475628	-0.154436	-0.0864906	0.26027	0.227335	0.0717335	0.142841	-0.154394	-0.0100294	0.292305	-0.059091	0.0198087	-0.202467	-0.278745
Synpcc7942_2086	cce_1231		hypothetical protein	-0.262492	0.0185676	-0.777908	-0.270273	-0.158213	0.847465	-0.0459031	-0.111262	-0.690663	-0.172962	-0.0590269	0.324636	-0.294501	-0.363392	-0.864051	-0.551431
Synpcc7942_2090	cce_2359	thrA	homoserine dehydrogenase	-0.00703934	-0.0260438	-0.693051	-0.413541	-0.1065	0.142633	0.0462212	-0.0492108	-0.397192	-0.395479	-0.0977446	0.0709716	0.0188346	-0.0559758	-0.609455	-0.650473
Synpcc7942_2096	cce_2611		hypothetical protein	-0.102305	0.0122016	0.189794	0.200661	-0.0919547	-0.298305	-0.10374	-0.326225	-0.146476	0.149592	-0.00581363	-0.342729	-0.271156	-0.111418	-0.0122684	0.286418
Synpcc7942_2100	cce_0619	rfbB	dTDP-glucose 46-dehydratase	0.124287	0.0980924	-0.140207	-0.216805	-0.250203	0.115319	0.125748	0.208418	0.154341	-0.317789	-0.10526	0.192491	0.355806	0.108702	0.124234	-0.0596261
Synpcc7942_2103				-0.482937	-0.105572	0.425841	0.155723	0.284961	-0.113844	-0.467992	-0.381923	0.175478	0.205645	0.126809	-0.315623	-0.449421	-0.429455	0.288668	0.204869
Synpcc7942_2104				-0.154065	0.109414	-0.210006	-0.385199	-0.15498	0.176868	0.319151	-0.0431533	-0.247126	-0.039256	-0.576262	0.0790897	-0.0176563	-0.282857	-0.413308	-0.414342
Synpcc7942_2105	cce_0302	cynD	putative cyanate ABC transporter ATP-binding protein	0.278347	-0.155438	-0.215882	-0.270088	-0.240095	0.0912857	0.322579	0.375192	-0.183619	-0.179288	-0.517656	0.264042	0.26184	0.0934367	-0.111253	-0.0708155
Synpcc7942_2106	cce_0304	cynB	putative cyanate ABC transporter permease protein	0.483488	-0.0442432	-0.426171	-0.188446	-0.140619	-0.0628404	0.142497	0.547899	-0.222402	-0.0990428	-0.669639	0.181665	0.202442	0.126391	-0.15033	-0.491165
Synpcc7942_2107	cce_0359	cynA	putative cyanate ABC transporter substrate-binding protein	0.593355	-0.0528524	-0.758271	-0.531505	-0.52913	0.00364922	0.154307	0.791188	-0.197724	-0.93663	-1.11977	0.127254	0.309889	0.267848	-0.00302783	-0.427561
Synpcc7942_2119	cce_1799		probable tRNA/rRNA methyltransferase	-0.134686	-0.163448	-0.195002	-0.166254	-0.417381	-0.350112	-0.237568	-0.306877	-0.128967	-0.417824	-0.229165	-0.218381	-0.111075	0.177876	0.121847	-0.138896
Synpcc7942_2121	cce_1801		similar to anti-sigma f factor antagonist	-0.636072	-0.333783	-0.652954	-0.954354	-0.837414	-0.0943669	-0.14856	-0.0553604	-0.522385	-0.362682	-0.261696	-0.185178	0.124083	-0.16101	0.158563	-0.101845
Synpcc7942_2122	cce_0902	carA, pyrA	carbamoyl-phosphate synthase small chain	-0.200019	-0.226266	-0.510448	-0.286747	-0.308528	0.00861387	-0.0307434	0.132335	-0.36112	-0.200363	-0.200676	0.119299	-0.0704727	-0.304929	-0.19954	-0.291177
Synpcc7942_2127				-0.54184	-0.306898	0.100087	-0.189645	-0.147346	-0.391909	-0.463344	0.149349	0.191939	-0.119154	-0.118121	-0.395444	0.0627294	-0.11347	0.238888	-0.00954104
Synpcc7942_2131	cce_1879	slt	probable soluble lytic transglycosylase	-0.044987	0.151493	-0.129909	-0.167953	-0.125045	0.361286	0.242942	0.177513	-0.0113174	-0.251237	-0.233193	0.171428	0.314544	-0.0960696	-0.121101	-0.219947
Synpcc7942_2132	cce_0707	manB	MrsA protein homolog phosphomannomutase	0.121303	0.277602	0.125054	-0.24195	-0.258531	0.185364	0.354001	0.139688	0.281475	-0.294475	-0.295546	0.0419259	0.274417	0.349448	0.135404	-0.144909
Synpcc7942_2137	cce_4358	chlH	Magnesium protoporphyrin IX chelatase subunit H	0.0844209	0.0753676	-0.0724367	-0.534166	-0.655852	-0.150313	0.0671123	0.112899	0.0427098	-0.601708	-0.618127	-0.123382	-0.0295134	0.204169	0.180506	-0.332988
Synpcc7942_2138				0.415597	0.252156	0.216817	-0.245518	-0.479176	-0.348497	0.168308	-0.191907	0.148214	-0.737225	-0.672419	-0.216008	0.113287	0.151914	-0.0487347	-0.176494
Synpcc7942_2141				0.107411	0.204907	-0.0366129	-0.276458	-0.439824	-0.185161	0.122906	-0.186022	0.0437683	-0.59576	-0.497922	-0.229259	0.0219471	0.0895094	-0.216047	-0.273038
Synpcc7942_2151	cce_1003		UDP-glucose-beta-D-glucan glucosyltransferase cellulose synthase catalytic subunit	-0.134911	0.206952	0.669542	-0.141247	-0.412381	-0.408796	-0.268611	-0.363435	0.391748	-0.175034	-0.49729	-0.538089	-0.483677	0.060626	0.156668	0.0772618
Synpcc7942_2152				-0.0447985	0.0333621	0.586607	-0.196203	-0.700078	-0.786288	-0.434508	-0.403756	0.558859	-0.308695	-0.886216	-0.678283	-0.483759	-0.00702212	0.476368	0.122878
Synpcc7942_2155				0.398472	0.0434277	0.0131949	-0.139565	-0.157419	-0.046371	-0.0607715	0.113137	0.0910172	-0.235709	-0.20516	0.0241011	-0.0265743	0.088169	0.0600148	0.00946354
Synpcc7942_2156	cce_4432	glnA	glutamate--ammonia ligase	0.838912	0.164813	-0.268462	0.0842715	0.0914165	0.223932	0.398694	0.334518	-0.343898	-0.339283	-0.119073	0.509794	0.212302	0.680761	-0.261408	-0.205393
Synpcc7942_2158	cce_1944	apcF	allophycocyanin beta-18 subunit	0.0136228	0.330892	-0.22784	-0.280719	-0.0747168	0.463462	0.0407747	0.117142	-0.581632	-0.251981	-0.261973	0.143616	0.0159608	0.0109742	-0.26617	-0.583524
Synpcc7942_2160	cce_2871	spt, agt	soluble hydrogenase 42 kD subunit serine:pyruvate/alanine:glyoxylate aminotransferase	0.261415	0.226459	-0.159036	-0.215595	-0.426043	0.0104155	0.077962	0.132267	-0.170483	-0.395098	-0.479477	0.0147401	-0.13592	-0.0722884	-0.201979	-0.343743
Synpcc7942_2161				0.177454	0.0811437	0.0253727	-0.241395	-0.272619	-0.059558	0.0374283	-0.02386	-0.0173169	-0.672415	-0.414613	0.0778291	-0.173269	0.0898997	-0.0727646	-0.167662
Synpcc7942_2162				0.30259	-0.116795	0.189058	0.266344	0.0641964	-0.0860619	-0.0726859	-0.274541	0.238145	0.196859	0.344582	-0.123861	-0.0855971	-0.0486563	0.194125	0.354615
Synpcc7942_2163	cce_3019		hypothetical protein	0.0370984	0.104124	-0.0609915	-0.249652	-0.461113	0.0605176	-0.00673771	-0.150382	-0.0225324	-0.734692	-0.647517	-0.123797	-0.00244566	-0.00575453	-0.203802	-0.54753
Synpcc7942_2170	cce_2330	fur	ferric uptake regulation protein Transcription factor Fur family	-0.0527666	-0.167065	-0.180896	0.0685279	-0.109991	-0.0354839	0.106358	0.0406801	-0.0383051	-0.310337	-0.188204	-0.115421	0.510663	0.0019337	-0.156054	-0.0717416
Synpcc7942_2171	cce_0479	dpsA	nutrient-stress induced protein starvation induced DNA binding protein	-0.589009	-0.482675	-0.400615	-0.561422	-0.798601	-0.642608	-0.543781	-0.50617	0.343209	-0.515699	-0.442412	-0.724703	-0.662174	-0.689258	-0.188558	-0.397057
Synpcc7942_2175	cce_2632	idi, futA1, sufA	iron transport system substrate-binding protein iron deficiency induced protein A (IdiA)	-0.0261467	-0.0409661	-0.712039	0.0522943	0.272105	0.161918	0.106261	-0.102124	-0.587803	0.0756239	0.280956	0.198169	0.205995	0.289739	-0.804013	-0.260546
Synpcc7942_2178	cce_0896		hypothetical protein	0.00720659	0.341765	-0.151237	-0.240267	-0.119083	0.150696	0.0994749	0.266606	-0.0786047	-0.311817	-0.302317	0.0305382	0.390981	0.352086	-0.216747	-0.349104
Synpcc7942_2181	cce_4119		hypothetical protein	-0.108494	-0.222271	-0.023107	0.184768	-0.0546787	-0.481205	-0.334309	-0.233207	-0.11024	0.147891	-0.0513625	-0.324179	-0.298511	-0.30225	-0.206175	0.141403
Synpcc7942_2182				0.0137724	0.161791	0.183463	0.292868	0.446129	0.0286803	-0.258014	-0.286074	-0.182523	0.154998	0.178807	-0.114018	-0.226071	-0.11283	-0.0983857	0.202139
Synpcc7942_2185	cce_4078		hypothetical protein	-0.375038	-0.623719	0.39749	0.263244	0.148628	-0.666772	-0.646731	-0.632232	0.30074	0.661284	0.334054	-0.458456	-0.693351	-0.221423	0.121485	0.353759
Synpcc7942_2192	cce_4176		hypothetical protein	-0.32001	-0.304577	0.039971	0.347362	0.374206	-0.308018	-0.420312	-0.48255	-0.296681	0.452097	0.353307	-0.361972	-0.481409	-0.391322	-0.161155	0.301232
Synpcc7942_2196				-0.529603	-0.42569	0.333123	-0.0945435	-0.107793	-0.332773	-0.457115	-0.363474	0.207805	0.127437	-0.0745242	-0.420805	-0.467039	-0.517375	0.379267	0.321371
Synpcc7942_2200	cce_2011		hypothetical protein	-0.30694	-0.16936	0.249888	0.463575	0.374076	-0.406301	-0.633547	-0.537568	0.517621	0.272936	0.247237	-0.398429	-0.55212	-0.392484	-0.108052	0.290434
Synpcc7942_2203	cce_4045	prfA	peptide chain release factor 1	-0.0458466	-0.216329	0.057189	0.391148	0.273869	-0.0685339	-0.274414	-0.421282	-0.0423386	0.218685	0.362888	-0.0284493	-0.340617	-0.313691	-0.159869	0.25438
Synpcc7942_2204	cce_4044	rpl31	50S ribosomal protein L31	-0.403882	-0.549922	-0.603309	-0.452369	-0.185101	-0.00286724	-0.339744	-0.190786	-0.725814	0.0539876	-0.107894	-0.127865	-0.297954	-0.679472	-0.263263	0.0722146
Synpcc7942_2206	cce_4042	rpl13	50S ribosomal protein L13	0.0693786	-0.21179	-0.20207	0.207196	0.224709	0.0182747	-0.0928416	-0.142896	-0.496968	0.226001	0.300172	0.0893568	-0.161471	-0.188079	-0.206057	0.00210777
Synpcc7942_2207	cce_4041	truA	tRNA pseudouridine synthase 1	0.0933262	-0.0653222	-0.257043	0.218496	0.177041	0.178166	-0.166633	-0.0989442	-0.560229	0.213708	0.273986	0.0852491	-0.220753	-0.0759813	-0.151706	-0.0293807
Synpcc7942_2210	cce_4038	rps11	30S ribosomal protein S11	-0.0447827	-0.302945	-0.679038	-0.0213353	-0.203904	-0.0620382	-0.185303	-0.240111	-0.578187	-0.120186	0.223761	0.00589865	-0.186278	-0.379561	-0.324836	0.00678833
Synpcc7942_2211	cce_4037	rps13	30S ribosomal protein S13	0.22356	-0.358377	-0.412972	0.129174	0.0140827	-0.0776885	-0.0742093	-0.151225	-0.451988	-0.0754747	0.267982	0.122153	-0.189438	-0.0630437	-0.064418	0.0699036
Synpcc7942_2215	cce_4032	rpl15	50S ribosomal protein L15	-0.0867876	-0.320424	-0.199599	0.264134	0.18076	0.199392	-0.317537	-0.17139	-0.723768	0.272759	0.166873	0.0580009	-0.269877	-0.443517	-0.172733	0.0874774
Synpcc7942_2216	cce_4031	rps5	30S ribosomal protein S5	-0.107321	-0.546805	-0.270194	0.193989	0.16365	0.0871921	-0.266812	-0.147742	-0.433846	0.337732	0.214169	0.0156166	-0.160096	-0.356003	-0.0136862	0.181853
Synpcc7942_2217	cce_4030	rpl18	50S ribosomal protein L18	-0.0641095	-0.544826	-0.236054	0.219058	0.00909642	0.0344456	-0.202433	-0.319333	-0.380279	0.152154	0.103761	0.0930819	-0.494685	-0.407201	-0.323249	-0.0568492
Synpcc7942_2218	cce_4029	rpl6	50S ribosomal protein L6	0.103195	-0.493385	-0.0832455	0.397663	0.230462	0.0545719	-0.143978	-0.137602	-0.441413	0.380913	0.293033	0.165304	-0.243687	-0.268629	-0.0433153	0.146795
Synpcc7942_2219	cce_4028	rps8	30S ribosomal protein S8	0.0185995	-0.693468	-0.328844	0.265635	0.129552	0.0329677	-0.254053	-0.129638	-0.691054	0.280018	0.408523	0.0612128	-0.273396	-0.416971	0.178896	0.349111
Synpcc7942_2220	cce_4027	rpl5	50S ribosomal protein L5	0.137953	-0.340409	-0.174259	0.339491	0.184973	0.0556457	-0.209819	-0.297842	-0.00390709	0.216853	0.27237	-0.0296251	-0.290953	-0.302131	-0.085335	0.156456
Synpcc7942_2221	cce_4025	rpl24	50S ribosomal protein L24	0.291501	-0.832393	-0.113454	0.479024	0.0594303	-0.124989	-0.259262	-0.0484983	-0.203526	0.230979	0.328053	0.126282	-0.18641	-0.35303	0.310248	0.474427
Synpcc7942_2222	cce_4024	rpl14	50S ribosomal protein L14	0.246118	-0.528328	-0.103887	0.493149	0.201667	0.0170104	-0.24407	-0.162581	-0.33473	0.263486	0.270632	0.103058	-0.115506	-0.130566	0.206753	0.369458
Synpcc7942_2224	cce_4022	rpl29	50S ribosomal protein L29	-0.0677077	-0.460352	-0.405844	0.304443	0.038645	-0.193358	-0.294623	-0.166415	-0.682908	0.0932891	0.142512	-0.0245726	-0.310505	-0.220699	0.154163	0.161011
Synpcc7942_2225	cce_4021	rpl16	50S ribosomal protein L16	0.19724	-0.68982	-0.216187	0.426597	0.214843	-0.0903028	-0.335715	0.025399	-0.414981	0.239323	0.296592	0.0872623	-0.198418	-0.176518	0.314777	0.374851
Synpcc7942_2226	cce_4020	rps3	30S ribosomal protein S3	-0.0168664	-0.421726	-0.402937	0.276315	0.160514	-0.141534	-0.391673	-0.119975	-0.409484	0.218594	0.211001	0.0101881	-0.349976	-0.299121	0.055842	0.140031
Synpcc7942_2227	cce_4019	rpl22	50S ribosomal protein L22	0.10332	-0.574411	-0.31442	0.296633	0.0898576	-0.101198	-0.375126	-0.0789276	-0.410245	0.156067	0.230524	0.0221897	-0.210972	-0.227101	0.186531	0.263564
Synpcc7942_2228	cce_4018	rps19	30S ribosomal protein S19	0.149362	-0.415534	-0.151381	0.350506	0.104157	0.0165027	-0.285531	0.0305453	-0.178863	0.171996	0.169916	0.0442142	-0.169272	-0.206095	0.0771334	0.186896
Synpcc7942_2229	cce_4017	rpl2	50S ribosomal protein L2	0.132166	-0.00446867	-0.144543	0.387674	0.0889507	0.0469465	-0.195871	0.0179791	-0.151356	0.129906	0.130058	0.101299	-0.227451	-0.0789366	0.101004	0.131301
Synpcc7942_2232	cce_4013	rpl3	50S ribosomal protein L3	0.126699	-0.223759	-0.0484813	0.388297	0.14884	0.105353	-0.192537	-0.0675055	-0.360754	0.107448	0.202571	0.143968	-0.293782	-0.0303641	0.0368205	0.0449736
Synpcc7942_2237	cce_0926			-0.326641	-0.286874	-0.132642	-0.0557302	-0.0048449	-0.325812	-0.301234	-0.112465	-0.136191	0.238761	-0.0438015	-0.178242	-0.236821	-0.351292	-0.16901	0.0163058
Synpcc7942_2238	cce_3842	glcP	glucose transport protein	-0.356873	-0.634221	0.161179	0.465552	0.485182	-0.66752	-0.670013	-0.757715	0.0139371	0.493708	0.518589	-0.60446	-0.669035	-0.418645	0.0336242	0.574124
Synpcc7942_2240	cce_4205	ycf52	hypothetical protein (ycf52)	0.17323	0.251943	0.0178686	-0.299852	-0.312153	0.194385	0.272291	0.416543	0.119761	-0.0484476	-0.16507	0.278565	0.197773	0.428089	0.340061	0.103713
Synpcc7942_2244	cce_4679	ribH	riboflavin synthase beta subunit	0.0529378	0.022185	-0.273657	-0.456136	-0.378472	0.154051	0.207684	0.327939	-0.392034	-0.326328	-0.408394	0.133689	0.183034	0.396491	-0.0945106	-0.580701
Synpcc7942_2245				-0.283916	-0.180978	-0.37849	-0.775136	-0.419016	0.189796	-0.104109	-0.265503	-0.173235	-0.395684	-0.296002	-0.0726223	-0.287168	-0.340415	-0.396513	-0.620794
Synpcc7942_2248	cce_1745	himA	DNA binding protein HU	-0.594971	-0.311652	0.125994	-0.0298391	0.344453	0.00983529	-0.259239	-0.613765	-0.926638	0.120034	0.307257	-0.380565	-0.385296	-0.510195	-0.549018	-0.0066865
Synpcc7942_2249				-0.295185	-0.165157	-0.248419	-0.744908	-0.188338	0.215187	-0.276966	-0.2074	-0.649148	-0.52935	-0.41278	0.150595	0.0126476	0.0422833	-0.581249	-0.759672
Synpcc7942_2253	cce_0718		hypothetical protein	-0.526773	-0.722328	-0.400084	0.256674	0.0842166	-0.692983	-0.673588	-0.672071	-0.437975	0.324627	0.407923	-0.689262	-0.66083	-0.501793	-0.393601	0.312941
Synpcc7942_2254	cce_3210		hypothetical protein	-0.794216	-0.663259	-0.460698	0.527095	0.318843	-0.756706	-0.867685	-0.935394	-0.974309	1.0813	0.604104	-1.01624	-0.896404	-0.878071	-0.785317	0.552606
Synpcc7942_2267				-1.69424	-1.55603	0.166326	0.473021	0.750065	-1.18792	-1.69181	-1.49003	-0.699644	0.798861	1.03457	-1.2753	-1.51868	-1.50174	-0.132693	0.473826
Synpcc7942_2277				0.0245718	0.0645383	-0.159816	-0.146238	-0.105941	0.272947	-0.0651489	-0.0615662	-0.0229264	-0.0771261	-0.0132833	0.247969	-0.0655302	-0.0355312	-0.394778	-0.142486
Synpcc7942_2279	cce_3261	amt1	ammonium/methylammonium permease	-0.440792	-0.433648	-0.10498	0.42013	0.468576	-0.0803414	-0.633092	-0.448622	0.0230257	0.473699	0.519778	-0.214925	-0.552582	-0.294732	-0.120606	0.207502
Synpcc7942_2281	cce_3263		hypothetical protein	0.40656	0.336891	0.107939	-0.0900955	-0.0297985	0.315871	0.120236	0.434214	0.200387	-0.327605	-0.231108	0.07748	0.355393	0.316978	0.15552	-0.0802193
Synpcc7942_2287	cce_4559			-0.164504	-0.0150634	-0.0592916	0.0670278	0.0692942	-0.218733	-0.1913	-0.30737	0.576685	0.191928	0.0404895	-0.255457	-0.0905562	-0.296933	-0.0543348	-0.0208129
Synpcc7942_2297	cce_4687	tal	transaldolase	-0.773151	-0.620983	0.478119	0.371151	0.386999	-0.935987	-0.797291	-0.732961	0.128543	0.489364	0.255118	-0.72561	-0.718971	-0.63833	0.260957	0.475896
Synpcc7942_2299	cce_4123	rps15	30S ribosomal protein S15	-0.129262	-0.158527	-0.60885	-0.070021	-0.0429714	0.124219	-0.323838	-0.237301	-0.81134	0.0482242	0.249553	0.051553	-0.201062	-0.210795	-0.384483	-0.168983
Synpcc7942_2300	cce_3089		hypothetical protein	-0.177628	-0.0301786	-0.570426	-0.161144	-0.102797	0.0546495	-0.135022	-0.215131	-0.204879	-0.223464	-0.0502607	0.11563	-0.232512	-0.143031	-0.503797	-0.443491
Synpcc7942_2301				-0.634083	-0.519522	-0.297453	-0.080434	-0.0749063	-0.523128	-0.472371	-0.587115	-0.67557	0.247427	0.0088971	-0.60371	-0.634158	-0.668127	-0.413193	0.130266
Synpcc7942_2306				-0.632145	-0.94544	0.37428	0.771666	0.37003	-1.1414	-0.853617	-0.940676	0.0160772	0.493577	0.434307	-1.09294	-1.05794	-0.963753	-0.10196	0.826518
Synpcc7942_2307				-0.375023	-0.835729	0.551835	1.15233	0.583372	-1.22799	-0.893909	-1.02721	0.20224	0.549654	0.59605	-1.16594	-1.13573	-0.973801	-0.0455387	0.84041
Synpcc7942_2308	cce_4346	gcvT	aminomethyltransferase	-0.501724	-0.571891	0.23445	0.502338	0.438995	-0.612568	-0.625531	-0.70296	-0.107661	0.462785	0.510642	-0.5721	-0.729119	-0.491527	-0.115325	0.309402
Synpcc7942_2309	cce_2409	tpx	thioredoxin peroxidase	0.157222	0.00180223	-0.0355996	-0.125119	-0.15818	0.178134	0.0213989	0.108692	-0.191383	-0.463716	-0.272055	0.107823	-0.0256079	0.3134	-0.189385	-0.513376
Synpcc7942_2313	cce_1344	groEL-2	groEL protein, 60kD chaperonin 2 of Synechococcus PCC7942	-0.0320819	0.226124	0.882734	1.23178	0.342608	-0.436884	-0.685665	-0.462362	0.282229	0.599415	0.355358	-0.677615	-0.141256	-0.00248136	0.135707	0.44439
Synpcc7942_2314	cce_1343	groES	GroES protein, 10 kD chaperonin of Synechococcus PCC7942	-0.354429	-0.338533	0.429429	0.736165	0.0682746	-0.647059	-0.748386	-0.484219	0.118006	0.711902	0.458157	-0.665126	-0.117759	-0.408048	0.170805	0.470818
Synpcc7942_2315	cce_2813	atpB	ATP synthase beta chain of F1	1.01489	0.257125	-0.253296	0.118346	0.220007	0.111545	0.623872	0.701201	-0.314427	-0.505349	-0.315854	0.497139	0.713969	0.86983	-0.0899535	-0.326029
Synpcc7942_2316	cce_2812	atpE	ATP synthase epsilon subunit	0.297642	0.376046	-0.656649	-0.306898	0.0236413	0.349375	0.469831	0.287571	-0.639746	-0.679978	-0.30413	0.259585	0.181842	0.345026	-0.410749	-0.71632
Synpcc7942_2319	cce_1126		hypothetical protein	-0.244086	-0.235573	0.172235	0.213703	0.372176	-0.159663	-0.347761	-0.344877	-0.143171	0.242843	0.261635	-0.141053	-0.306412	-0.369291	0.0409523	0.283339
Synpcc7942_2321	cce_0285	ycf3	photosystem I assembly related protein TPR-repeat protein	-0.62213	-0.593218	-0.503352	-0.759826	-0.956643	-0.472585	-0.54147	-0.483917	-0.470777	-0.434176	-0.435089	-0.41514	-0.48588	-0.426161	-0.0837749	-0.118872
Synpcc7942_2325	cce_3774		hypothetical protein	-0.0942988	0.127417	-0.32691	-0.258118	-0.0658838	0.501197	0.312412	0.0167918	-0.000410905	-0.257774	-0.13015	0.215956	0.313142	0.0537974	-0.324922	-0.278487
Synpcc7942_2326				-0.763839	-0.892596	0.800841	0.510966	0.459803	-1.00993	-0.882861	-0.769883	0.32147	0.467073	0.460192	-0.871777	-0.875419	-0.752907	0.76317	0.833817
Synpcc7942_2332	cce_1384	petD	cytochrome b6-f complex subunit 4	-0.418136	-0.222727	-0.357182	-0.818073	-0.359036	0.699937	0.176453	-0.433345	-1	-0.436456	-0.0244209	0.0580684	-0.514819	-0.525814	-0.220951	-0.470431
Synpcc7942_2333	cce_2535	opcA	putative OxPPCycle protein OpcA	-0.931207	-1.03223	0.490877	0.640127	0.701272	-1.04288	-1.0922	-1.16823	-0.0249852	0.972855	0.916288	-0.984137	-1.12426	-1.09948	-0.00382539	0.463598
Synpcc7942_2334	cce_2536	zwf	glucose-6-phosphate 1-dehydrogenase	-1.0146	-1.29321	0.363023	0.752641	0.654175	-1.48334	-1.21015	-1.24969	0.190786	0.967436	0.683087	-1.07615	-1.232	-1.11988	0.101151	0.9057
Synpcc7942_2335	cce_4758	fbpII, fbp, fdp	fructose-16-bisphosphatase	-1.1449	-1.16428	0.455828	0.786613	0.800472	-1.26379	-1.17952	-1.04197	-0.0181211	1.0032	0.702192	-0.94925	-1.11089	-1.07438	0.243443	1.14694
Synpcc7942_2336				-2.07595	-1.7876	0.515692	0.608929	0.99084	-1.18161	-1.8432	-1.81462	-0.59847	1.17654	1.05606	-1.3408	-1.8245	-1.79926	-0.0180813	0.822621
Synpcc7942_2342	cce_3964	psaL	photosystem I reaction center subunit XI	0.0887791	0.0324013	0.0713609	-0.340167	-0.441655	-0.0210141	0.0142849	0.269704	-0.0394436	-0.383899	-0.260513	0.133385	-0.0444052	0.115984	0.224723	0.0963389
Synpcc7942_2343				0.182182	-0.211264	0.176648	-0.269094	-0.454071	-0.0664834	0.0495494	0.494694	-0.262592	-0.316848	-0.232969	0.213871	0.157369	0.164099	0.386262	0.288079
Synpcc7942_2345	cce_1753	ycf65	hypothetical protein YCF65	-0.420373	-0.130692	-0.445262	-0.0358378	0.189255	0.636678	-0.387271	-0.330461	-1.04004	0.23412	0.236334	0.0446422	-0.266749	-0.308172	-0.592803	-0.563904
Synpcc7942_2346				-0.168391	-0.397938	-0.0431014	0.382929	0.166991	-0.366402	-0.443633	-0.289196	0.0187552	0.286792	0.493237	-0.139886	-0.49895	-0.396179	-0.112228	0.347563
Synpcc7942_2352	cce_0155	lrtA	light repressed protein A homolog	-0.437682	-0.204011	0.379382	0.364612	0.145016	-0.520556	-0.657472	-0.673484	-0.209477	0.235104	0.15597	-0.673429	-0.815589	-0.615283	0.286182	0.43625
Synpcc7942_2354	cce_3028	ytfC	FK506-binding protein FKBP-type peptidyl-prolyl cis-trans isomerase, periplasmic protein	-0.181004	0.0381762	-0.48849	-0.325736	-0.248232	0.0476787	-0.150589	-0.142086	-0.604684	-0.394261	-0.246395	-0.0697839	-0.193457	-0.0893111	-0.607727	-0.64647
Synpcc7942_2359	cce_1688		Na+/H+ antiporter	0.174398	-0.105338	-0.65629	-0.336116	-0.297496	0.0474114	0.0448611	0.185478	-0.180616	-0.507924	-0.469911	-0.0819006	0.437196	0.0905212	-0.328282	-0.530846
Synpcc7942_2360	cce_0133	amiA	N-acetylmuramoyl-L-alanine amidase	0.182986	0.148436	-0.106567	-0.203675	-0.01492	0.109974	0.151136	0.307553	-0.0619033	-0.1311	-0.0800267	0.133339	0.406809	0.152839	0.0686133	-0.0562341
Synpcc7942_2366				-0.699887	-0.445389	-0.916488	-0.676793	-0.680463	-0.0134091	-0.429615	-0.553564	-0.672181	-0.119559	-0.19261	-0.402519	-0.296847	-0.35125	-0.552534	-0.396632
Synpcc7942_2367	cce_0333			-0.102462	0.279474	0.416445	-0.0882182	-0.305732	0.0406597	0.0263206	-0.0586276	0.395889	-0.0858011	-0.364152	-0.197399	-0.206677	0.115234	0.480396	0.204278
Synpcc7942_2368	cce_4695		hypothetical protein	0.016688	-0.355167	-0.133729	-0.330827	-0.461994	-0.382375	-0.201238	-0.0268444	0.0923975	-0.520885	-0.428041	-0.338427	-0.075557	-0.00511868	0.0396443	0.0139973
Synpcc7942_2380	cce_2996		hypothetical protein	-0.48563	-0.392291	-0.23414	-0.117636	0.00710995	-0.234392	-0.298194	-0.210418	-0.538337	0.136338	0.148336	-0.374829	-0.247095	-0.48755	0.0800302	0.201313
Synpcc7942_2384	cce_0953	nifJ	pyruvate flavodoxin oxidoreductase	-0.503282	-0.460784	0.670629	0.997764	0.757165	-0.766662	-0.796134	-0.790595	0.173226	1.00079	0.724117	-0.524293	-0.816461	-0.663333	0.204199	0.65595
Synpcc7942_2385	cce_3252		hypothetical protein	-0.494274	-0.604143	0.570009	0.576295	0.469979	-0.683032	-0.652532	-0.664955	0.324235	0.73624	0.4939	-0.605404	-0.665526	-0.605331	0.343396	0.794395
Synpcc7942_2386	cce_2907	hypD	hydrogenase isoenzymes formation protein HypD	-0.33087	-0.385034	0.261386	0.237679	0.251295	-0.199042	-0.428554	-0.472473	-0.109006	0.419351	0.290715	-0.403729	-0.466264	-0.431978	-0.0364266	0.250765
Synpcc7942_2387				-0.543152	-0.657026	0.401649	0.439728	0.344842	-0.715176	-0.616579	-0.592825	-0.0742807	0.460053	0.482837	-0.564849	-0.672312	-0.592245	0.250826	0.504931
Synpcc7942_2388				-0.839923	-0.858855	0.403239	0.611408	0.385828	-1.15857	-0.979708	-0.924754	0.20123	0.730392	0.50587	-1.04054	-1.03036	-0.870006	0.386128	0.916218
Synpcc7942_2389				-0.354356	-0.241363	-0.103172	0.00316331	0.0577828	-0.282843	-0.25469	-0.110476	-0.0980875	0.251289	0.0486793	-0.264532	-0.243524	-0.287605	0.00574232	0.214625
Synpcc7942_2391	cce_4234		similar to oxidoreductase	-0.177756	-0.0979788	0.143914	0.129223	-0.0283842	-0.33019	-0.462916	-0.264685	-0.0946521	0.0962543	-0.163148	-0.379547	-0.346111	-0.162477	0.023387	0.134221
Synpcc7942_2395	cce_4612		hypothetical protein	-0.439932	0.0224964	-0.158213	-0.143276	-0.131478	0.271686	-0.101029	-0.229144	-0.100237	-0.0130167	-0.125724	-0.115749	-0.310034	-0.435867	-0.440319	-0.21879
Synpcc7942_2396	cce_0268		hypothetical protein	0.20409	0.24644	-0.342157	-0.107536	-0.187925	0.128108	0.148284	0.233603	-0.209683	-0.368871	-0.173445	0.217366	0.0393595	0.153576	-0.322509	-0.224648
Synpcc7942_2397	cce_1571		hypothetical protein	0.131108	-0.066223	-0.846453	-0.383476	-0.289415	0.234097	0.159636	0.184043	-0.461168	-0.344964	-0.231885	0.128643	0.109568	0.0516751	-0.413368	-0.571871
Synpcc7942_2400				0.33377	0.240713	-0.134384	0.00575513	-0.0223959	0.444548	0.550701	0.350215	0.0627289	-0.167948	0.00155252	0.336535	0.495163	0.109801	0.0729703	-0.143532
Synpcc7942_2403	cce_1636		hypothetical protein	0.0277641	0.346002	0.0690617	0.214169	0.0963883	0.0779678	-0.198386	-0.331379	-0.192253	-0.0995985	0.0101229	-0.253229	-0.294666	-0.0636818	-0.250386	-0.0453859
Synpcc7942_2404	cce_0587		hypothetical protein	-0.144204	0.0399185	0.166913	0.350066	0.292575	-0.0531108	-0.119373	-0.339821	-0.036833	0.332159	0.327231	-0.251425	-0.395803	-0.109281	0.0160997	0.32152
Synpcc7942_2407	cce_0280		hypothetical protein	-0.291338	-0.324186	-0.0622304	0.119561	0.150368	-0.231792	-0.301057	-0.308344	-0.0153079	0.360222	0.367877	-0.175739	-0.323237	-0.193544	0.0363025	0.228671
Synpcc7942_2409	cce_4221	purA	adenylosuccinate synthetase	-0.168779	0.00707872	-0.505879	-0.109274	-0.253292	0.19219	-0.00849823	-0.119962	-0.188189	-0.0847345	0.107478	0.260914	-0.1097	-0.327076	-0.609869	-0.484497
Synpcc7942_2412	cce_3606	phb, hflC	erthyrocyte band 7 integral membrane protein, protein 7.2B, stomatin	-0.163388	-0.200235	0.344569	0.260353	0.108075	-0.671175	-0.246716	-0.43893	0.304478	0.188695	0.150657	-0.50457	-0.43995	-0.238355	0.369401	0.365463
Synpcc7942_2417	cce_3418		multiple sugar transport system substrate-binding protein bacterial extracellular solute-binding protein	-0.0757493	0.0392828	-0.11257	-0.082014	-0.194322	0.0332751	0.675077	0.116676	-0.0414552	-0.321492	-0.290087	-0.055961	0.402241	0.18976	0.0238027	-0.175999
Synpcc7942_2419				-0.258144	-0.375823	-0.0197609	0.14195	0.345536	0.339865	-0.240612	-0.273018	-0.171871	-0.0249032	0.117091	0.264924	-0.107956	-0.403608	-0.0634733	0.0722462
Synpcc7942_2421	cce_1035		hypothetical protein	0.0267475	0.00243611	-0.263993	-0.0915839	-0.0352227	0.290462	0.183478	0.147346	0.025425	-0.11164	-0.0819567	0.0677717	0.548726	0.195052	-0.00315356	-0.00494078
Synpcc7942_2422	cce_4178			-0.113972	-0.0591245	0.27696	-0.65961	-0.678767	-0.0990062	-0.0623916	0.0587673	0.112321	-0.576437	-0.784517	-0.259024	0.140914	0.110887	0.501609	0.0595857
Synpcc7942_2424				-0.167365	-0.00545979	0.612341	0.343583	0.281562	-0.283752	-0.462219	-0.359585	0.242765	0.230758	-0.247219	-0.30785	-0.363992	-0.0419045	0.415392	0.382662
Synpcc7942_2426				-0.0960786	0.150974	-0.277642	-0.42532	-0.0156599	0.26048	-0.0482036	-0.131603	-0.797547	-0.614179	-0.369454	0.1901	-0.149431	-0.131011	-0.156474	-0.270823
Synpcc7942_2431	cce_3144		hypothetical protein	-0.223846	0.0335398	0.432251	0.0596634	-0.162595	-0.273528	-0.1977	-0.122309	0.298713	0.102904	-0.143493	-0.222388	-0.193151	0.00120756	0.296044	0.173066
Synpcc7942_2432	cce_3893		hypothetical protein	-0.374646	-0.325984	-0.199821	-0.115511	-0.116579	-0.250399	-0.301761	-0.21459	-0.0360024	0.212971	0.232147	-0.235643	-0.215528	-0.577858	0.0798141	0.226106
Synpcc7942_2439	cce_4622	crtR, bhy	beta-carotene hydroxylase	-0.525543	-0.390618	-0.628177	-1.14982	-0.899395	-0.0588015	0.0526144	-0.02914	-0.0500055	-0.550499	-0.620775	-0.215129	0.15759	-0.499205	-0.109094	-0.372376
Synpcc7942_2440	cce_0623	pnp	polyribonucleotide nucleotidyltransferase	0.0678703	0.282121	0.28354	0.331089	0.426082	-0.239912	-0.269684	-0.314015	0.0722764	0.162657	0.180252	-0.213329	-0.451446	0.00138239	0.0572992	0.105158
Synpcc7942_2445	cce_1859	sphX	periplasmic phosphate-binding protein of ABC transporter	0.0586165	0.172763	0.381553	0.348701	0.353067	-0.0403488	-0.126016	-0.215005	0.190017	0.299162	0.108689	-0.0460072	-0.161258	-0.14851	0.0632976	0.164471
Synpcc7942_2447				-0.244593	-0.0833714	-0.168923	-0.54275	-0.789171	-0.26014	-0.0774223	0.159643	0.482695	-0.245847	-0.532108	-0.317008	0.0529791	-0.203484	-0.170028	-0.443147
Synpcc7942_2449	cce_0135		antioxidant protein] rehydrin	-0.237859	-0.767181	0.338557	0.272146	0.22812	-0.55844	-0.58177	-0.444027	-0.460793	0.147263	0.461013	-0.196902	-0.561567	-0.400582	0.00293869	0.359315
Synpcc7942_2450	cce_1581	pilQ, gspD	bifunctional pilus assembly protein PilQ/type II secretion pathway protein D	-0.0360928	-0.25515	0.460709	-2.07617	-1.6509	-0.26803	-0.0363984	-0.0903197	0.186534	-1.74528	-1.73611	-0.462646	0.347918	0.22817	0.620855	-0.296513
Synpcc7942_2451	cce_1580	pilO	pilus assembly protein PilO	-0.124223	-0.0812804	0.224412	-0.740678	-0.851425	-0.397482	-0.148639	-0.0475843	0.196591	-0.930522	-1.11934	-0.494869	0.128925	0.255817	0.28316	-0.292516
Synpcc7942_2452	cce_1579	pilN	C terminus of hypothetical protein slr1275 (pilN)	-0.0383358	0.076027	0.225787	-0.638019	-0.859313	-0.21091	-0.05769	-0.036466	0.307176	-0.739807	-1.04994	-0.450979	0.246531	0.334418	0.222872	-0.388423
Synpcc7942_2453	cce_1578	pilM	type IV pilus assembly protein PilM	0.0488772	0.192964	0.279436	-0.410785	-0.670655	-0.137311	0.14381	0.00178641	0.383264	-0.618895	-0.879987	-0.257686	0.254123	0.275823	0.284607	-0.245255
Synpcc7942_2454	cce_2297	apt	adenine phosphoribosyltransferase	-0.385559	-0.262115	-0.331827	-0.113481	0.229765	-0.112424	-0.182042	-0.125159	-0.0771606	0.207699	0.258166	-0.185819	0.0702365	-0.257773	-0.0845495	-0.0391049
Synpcc7942_2458	cce_1847	comE	competence protein ComE	-0.372105	-0.156852	0.124673	0.156822	0.104453	-0.321234	-0.365089	-0.358058	0.504556	0.349956	0.115162	-0.400536	-0.349333	-0.358726	-0.0705141	0.225773
Synpcc7942_2459				0.256891	0.00345121	-0.172554	-0.40792	-0.475653	-0.00355435	0.267579	-0.200715	-0.00538705	-0.995199	-0.533648	-0.167985	0.0704903	-0.205697	-0.525869	-0.675038
Synpcc7942_2461				-0.901788	-1.15417	0.270611	0.966771	0.801025	-1.14018	-1.05212	-1.14352	-0.327122	0.854903	0.99631	-0.918769	-1.14763	-1.10391	0.0832521	1.10601
Synpcc7942_2463	cce_1822	metX, metK	S-adenosylmethionine synthetase	-0.0244926	-0.180089	-0.405909	-0.684111	-0.848634	0.0582395	0.134942	-0.0786749	0.0409682	-0.97264	-0.603479	0.103692	0.254024	-0.0677584	-0.484681	-0.868126
Synpcc7942_2476	cce_2933		hypothetical protein	-0.273312	-0.35148	-0.209197	-0.606222	-0.818718	-0.584045	-0.263789	-0.0607375	0.287141	-0.619862	-0.88667	-0.264932	-0.194106	-0.205327	-0.0841718	-0.260908
Synpcc7942_2479				-0.0443339	-0.0551295	-0.21486	-0.223437	-0.303514	-0.0739052	0.165211	-0.373924	-0.238924	-0.593192	-0.364733	-0.283151	-0.11081	-0.0773988	-0.318868	-0.392455
Synpcc7942_2481	cce_3650			0.324556	-0.149012	-0.346841	-0.271237	-0.141022	-0.14038	-0.00162425	0.0230102	-0.121483	-0.434602	-0.355586	-0.289466	0.103466	0.0706208	-0.270382	-0.173507
Synpcc7942_2482				0.393318	0.111133	-0.312752	-0.0955269	-0.0946823	-0.10531	0.200657	-0.220684	-0.308249	-0.330151	-0.179903	-0.298803	-0.0888547	0.0190624	-0.451698	-0.222976
Synpcc7942_2483				0.305218	0.052078	-0.545551	-0.175627	-0.208522	-0.203804	0.127453	-0.105156	-0.47201	-0.325981	-0.287786	-0.303024	0.0126559	0.0666397	-0.374029	-0.268304
Synpcc7942_2485				-0.424067	-0.327086	-0.0947652	-0.0631189	0.027405	-0.533826	-0.522692	-0.711216	0.011887	-0.0302511	0.0691576	-0.711529	-0.676913	-0.490783	0.0194373	0.0777946
Synpcc7942_2486				-0.381485	-0.544219	0.0609979	0.0682395	0.0977591	-0.484599	-0.634071	-0.591637	-0.0159943	0.0195935	0.0413853	-0.537348	-0.670005	-0.478643	0.032698	0.208202
Synpcc7942_2497	cce_0688	ndk, ndkR	nucleoside diphosphate kinase	-0.158205	-0.232213	-0.42096	-0.749385	-0.463808	0.252749	0.0664122	-0.049383	-0.858912	-0.289176	0.119892	0.127033	-0.190567	-0.0237605	-0.394077	-0.687886
Synpcc7942_2498				-0.206106	0.0669542	0.529833	0.380789	0.122055	-0.50197	-0.435928	-0.337095	0.261713	0.232955	0.0943416	-0.617753	-0.442085	-0.0453938	0.462274	0.336094
Synpcc7942_2499				-0.172695	-0.00164273	0.66667	0.36637	0.103893	-0.596501	-0.46327	-0.23922	0.354998	0.316162	0.0565996	-0.642853	-0.418273	-0.0968834	0.428896	0.434481
Synpcc7942_2500				-0.399221	-0.205933	0.284927	0.09719	-0.146506	-0.618918	-0.461408	-0.356197	0.341681	0.139209	-0.0949111	-0.569359	-0.405473	-0.204903	0.323411	0.33792
Synpcc7942_2503	cce_0320	por	light-dependent NADPH-protochlorophyllide oxidoreductase	0.0883902	0.402046	-0.148835	-1.09755	-1.25646	-0.0929335	0.119114	0.30931	-0.262483	-0.789307	-0.969031	-0.155308	-0.141816	0.189179	0.215936	-0.454148
Synpcc7942_2506	cce_0258	cysH	phosphoadenosine phosphosulfate reductase	-0.1601	0.14021	0.0891668	0.291828	0.347566	-0.0857666	-0.389384	-0.173249	-0.119233	0.279766	0.152741	-0.0793877	-0.336017	-0.0306303	-0.0550565	0.0979585
Synpcc7942_2507				-0.555411	-0.721958	-0.0415938	0.161507	-0.0274659	-0.480041	-0.580488	-0.275523	-0.420634	0.167718	0.174571	-0.378003	-0.415441	-0.533876	-0.251832	0.201831
Synpcc7942_2514	cce_3251	argF	ornithine carbamoyltransferase	-0.0426415	-0.0712411	-0.375998	-0.352238	-0.309107	0.304845	0.0331707	0.0972602	-0.18067	-0.400411	0.0178643	0.393992	0.0515993	-0.157843	-0.256272	-0.189866
Synpcc7942_2519	cce_4288		hypothetical protein	-0.096217	0.0549349	0.403651	0.00448596	-0.121078	-0.11091	-0.06174	-0.105777	0.213633	-0.11979	-0.14577	-0.202286	-0.232012	-0.0828915	0.359828	0.150066
Synpcc7942_2524	cce_2913	tig	trigger factor FKBP-type peptidyl-prolyl cis-trans isomerase (PPIase)	0.158078	-0.284629	-0.390028	0.274834	0.20855	-0.161227	-0.21257	-0.299217	-0.313065	0.0869205	0.361715	0.0875588	-0.177111	-0.168327	-0.160142	0.161777
Synpcc7942_2525	cce_4439	clpP	ATP-dependent Clp protease proteolytic subunit	-0.504301	-0.503835	-1.10483	-0.767454	-0.616734	0.144484	-0.096352	-0.16142	-0.808953	-0.170995	0.0508262	0.00709513	-0.109777	-0.358549	-0.310541	-0.417931
Synpcc7942_2530	cce_0705	rps2	30S ribosomal protein S2	0.226802	-0.185594	-0.322302	0.0321217	-0.354906	0.174322	-0.129097	-0.391501	-0.285193	-0.20119	0.109409	0.165717	-0.316318	-0.148749	-0.299465	-0.172954
Synpcc7942_2531	cce_0704	tsf	elongation factor TS	-0.381096	-0.396328	-0.616651	-0.255496	-0.0849906	0.093493	-0.274238	-0.316304	-0.508892	-0.101695	0.0337341	0.0542094	-0.274348	-0.249157	-0.180303	-0.371394
Synpcc7942_2535	cce_1206		hypothetical protein	-0.28619	-0.160232	0.226123	0.238632	0.153961	-0.249713	-0.375827	-0.242429	0.0884307	0.387109	0.201959	-0.241867	-0.301885	-0.0968548	0.141369	0.257079
Synpcc7942_2538	cce_1910	clpP	ATP-dependent Clp protease proteolytic subunit	-0.447909	-0.438694	-0.873997	-0.608228	-0.758566	-0.0530596	-0.144287	-0.228147	-0.733358	-0.275102	-0.0702708	-0.177094	-0.180213	-0.314468	-0.212084	-0.317534
Synpcc7942_2540	cce_1180		blue-copper-protein-like protein	0.242656	-0.194005	0.0352842	0.22932	-0.107884	-0.416137	-0.359904	-0.219529	0.170367	-0.0109536	-0.0602315	-0.29373	-0.167043	0.183244	0.287037	0.330406
Synpcc7942_2541	cce_0801	rpl19	50S ribosomal protein L19	-0.437499	-0.344325	-0.72977	-0.387243	-0.145602	0.46554	-0.321395	-0.292961	-1.07651	-0.23307	-0.0654374	-0.00705586	-0.380657	-0.304556	-0.556439	-0.494058
Synpcc7942_2544				-0.243514	-0.232683	-0.211876	-0.302182	-0.345746	-0.268125	0.418616	0.135935	0.00184043	-0.110124	-0.318338	-0.337106	-0.163747	-0.310449	-0.0757309	-0.0984776
Synpcc7942_2545	cce_2693	aspC	aspartate aminotransferase	0.160911	0.0891584	-0.316872	-0.16813	-0.152429	0.342784	0.328089	0.401744	-0.0924214	-0.0434831	-0.0203616	0.392664	0.151085	-0.119632	0.00627627	-0.10256
Synpcc7942_2546	cce_2279		hypothetical protein	-0.0973371	-0.0555628	-0.261545	-0.401486	-0.46827	-0.11676	0.140717	0.135095	0.11735	-0.370302	-0.31354	-0.137287	0.253491	-0.0710388	0.0260812	-0.138927
Synpcc7942_2547				-0.284357	0.267728	-0.0416636	-0.314026	-0.458955	-0.135589	-0.306909	-0.151457	0.630691	-0.589793	-0.646927	-0.308312	-0.0169695	0.00380329	-0.152504	-0.514978
Synpcc7942_2548	cce_4582	leuD	3-isopropylmalate dehydratase small subunit	0.0497354	-0.237984	0.136989	0.122218	0.0536245	-0.225349	0.0572546	0.590443	0.398884	0.118845	-0.14999	0.126859	0.458806	0.146662	0.471823	0.324673
Synpcc7942_2551	cce_0114	hypF	hydrogenase maturation protein HypF	-0.341499	-0.475252	0.0559469	0.0581646	0.0994305	-0.596912	-0.277268	-0.0712671	0.262428	0.0541625	-0.0380779	-0.362235	-0.115038	-0.314035	0.171721	0.202923
Synpcc7942_2552	cce_2903	hypB	hydrogenase isoenzymes formation protein HypB	0.103411	-0.098021	0.317395	0.328428	0.292613	-0.306773	-0.302751	-0.298955	0.235494	0.377719	0.334554	-0.257949	-0.257631	-0.0747961	0.0780905	0.356364
Synpcc7942_2553	cce_2902	hypA	putative hydrogenase expression/formation protein HypA1	-0.283239	-0.102275	0.235213	0.301883	0.349708	-0.22882	-0.36423	-0.273046	-0.089646	0.439478	0.426853	-0.32596	-0.434764	-0.165588	0.0369958	0.246596
Synpcc7942_2554	cce_4408		hypothetical protein	-0.446524	-0.37678	0.343006	0.539875	0.606923	-0.343224	-0.596783	-0.559717	-0.0135413	0.498641	0.41487	-0.542557	-0.602072	-0.26721	0.230732	0.45977
Synpcc7942_2555	cce_2315	hoxH	NAD-reducing hydrogenase HoxS beta subunit	-0.805323	-0.773907	0.30822	0.388397	0.461692	-0.706991	-0.788799	-0.725637	-0.159812	0.732926	0.639754	-0.676782	-0.634708	-0.937393	-0.030711	0.31694
Synpcc7942_2556	cce_2316	hoxY	NAD-reducing hydrogenase HoxS delta subunit	-0.661953	-0.85763	0.440976	0.445986	0.465156	-0.790623	-0.8245	-0.827227	-0.0360936	0.639572	0.552366	-0.824322	-0.801618	-0.853308	0.191465	0.534991
Synpcc7942_2557	cce_2317	hoxU	NAD-reducing hydrogenase HoxS gamma subunit	-1.02777	-1.06062	0.605315	0.710415	0.721592	-1.06053	-1.08196	-1.03465	-0.0829387	0.921764	0.6423	-0.980214	-1.13257	-0.889824	0.314769	0.603152
Synpcc7942_2559	cce_4398	rpl9	50S ribosomal protein L9	0.110634	0.528144	0.110279	0.24458	0.228909	0.335404	0.257658	-0.0598097	-0.0366164	0.219607	0.100921	0.225755	-0.187172	-0.0265312	-0.172231	-0.217719
Synpcc7942_2561	cce_3100	desC, des9	acyl-CoA desaturase 1	-0.340629	-0.299286	-0.500197	-0.819846	-0.620163	-0.109088	-0.212914	-0.121333	-0.168734	-0.363862	-0.480784	-0.236301	-0.0501659	-0.280742	-0.205076	-0.473728
Synpcc7942_2564	cce_2121	accB	biotin carboxyl carrier protein of acetyl-CoA carboxylase	0.215331	0.372787	-0.232225	-0.182465	-0.0734184	0.328357	0.350255	0.219711	-0.17716	-0.348318	-0.228471	0.309939	0.141033	0.209743	-0.0227926	-0.158195
Synpcc7942_2565	cce_2122	efp	elongation factor P	0.360263	0.146421	-0.244657	-0.155865	-0.192808	0.324739	0.132377	-0.00356005	-0.0804404	-0.367102	-0.331962	0.163193	0.0476064	0.131927	-0.467693	-0.613358
Synpcc7942_2566	cce_0505	ppiB	peptidyl-prolyl cis-trans isomerase	-0.216888	-0.15144	-0.219559	0.0250293	0.191061	-0.0659084	-0.24213	-0.190953	-0.190789	0.16888	0.218231	-0.0274791	-0.218441	-0.277612	-0.384871	-0.202137
Synpcc7942_2569	cce_1527	pyrF	orotidine 5monophosphate decarboxylase	0.112568	0.0530038	-0.319148	-0.290535	-0.251706	0.389288	0.325511	0.091358	-0.178353	-0.497341	-0.199535	0.197029	0.157113	-0.00464001	-0.285475	-0.285511
Synpcc7942_2570	cce_1032	tyrS	tyrosyl tRNA synthetase	0.0801759	0.0376499	-0.610452	-0.332528	-0.184424	0.683035	0.481994	0.0610604	-0.269917	-0.313625	-0.185067	0.446916	0.380596	0.0249796	-0.180475	-0.400409
Synpcc7942_2572	cce_3362		hypothetical protein	-0.0176475	-0.0823821	-0.027945	-0.0182496	-0.209926	-0.122459	-0.159419	0.311932	0.0564114	-0.343402	0.0170326	-0.185427	-0.158664	0.0233926	-0.0910576	-0.240244
Synpcc7942_2583	cce_1454		hypothetical protein	-0.0547801	-0.404146	-0.317379	-0.258675	-0.354258	-0.183929	0.0271189	-0.0721658	-0.580694	-0.17319	0.242959	0.114085	-0.16342	-0.139902	-0.112136	0.0457171
Synpcc7942_2590				-1.66624	-1.96378	-0.194137	1.0412	0.508356	-2.08703	-1.80144	-1.86011	-1.1267	1.36208	1.00252	-2.03572	-1.86312	-1.93483	-0.787557	1.42255
Synpcc7942_2591	cce_3142		hypothetical protein	-1.50425	-1.65487	-0.149298	0.922884	0.691451	-1.79277	-1.48777	-1.61234	-1.11097	1.34011	1.03767	-1.77104	-1.56728	-1.74862	-0.962482	1.13452
Synpcc7942_2594				0.0293313	0.0103176	0.300534	-0.245346	-0.0367373	0.134065	0.126284	0.125692	0.0928334	-0.216031	-0.160291	-0.0543061	0.221777	0.204118	0.371611	0.182929
Synpcc7942_2596	cce_0799	mviM	probable oxidoreductase	-0.214782	-0.355869	-0.528991	-0.789966	-0.774791	0.101759	-0.10121	-0.0380478	-0.203108	-0.535457	-0.262317	0.0512399	0.00482403	-0.242528	-0.0989264	-0.541744
Synpcc7942_2600	cce_4600	ctaB	cytochrome c oxidase folding protein	-0.2909	-0.0609576	0.42435	0.0585368	0.0595875	-0.0588456	-0.293204	-0.161787	0.174476	0.148264	0.0647459	-0.261613	-0.254461	-0.166124	0.184402	0.180071
Synpcc7942_2601	cce_4599		hypothetical protein	-0.123257	0.0441714	0.488419	0.15359	0.0288044	-0.140558	-0.362108	-0.171616	0.297077	0.0918376	-0.309727	-0.247258	-0.36566	-0.00917446	0.468537	0.270483
Synpcc7942_2602	cce_1977	ctaC	cytochrome c oxidase subunit II	-0.287701	-0.273469	0.540542	0.230569	0.199283	-0.532651	-0.556792	-0.534696	0.445297	0.194138	0.0321893	-0.600729	-0.617444	-0.299074	0.497154	0.440384
Synpcc7942_2603	cce_1976	ctaD	cytochrome c oxidase subunit I	-0.236903	-0.310284	0.555297	0.101022	0.0510937	-0.551667	-0.477007	-0.394789	0.305721	0.210108	-0.10045	-0.522859	-0.379043	-0.334435	0.40127	0.367195
Synpcc7942_2604	cce_1975	ctaE	cytochrome c oxidase subunit III	0.0388181	-0.0699958	0.752941	0.276529	0.220647	-0.545321	-0.426763	-0.532193	0.273669	0.203004	-0.141089	-0.565032	-0.470376	-0.0582896	0.149424	0.282693
Synpcc7942_2605	cce_0504			-0.0577308	0.0794782	0.491327	-0.237943	-0.430512	-0.639208	-0.350439	-0.176922	0.143196	-0.222984	-0.547081	-0.611188	-0.490359	-0.089049	0.333962	0.1537
Synpcc7942_2608				-0.419333	-0.194318	-0.634984	-1.22981	-1.23828	-0.0136354	0.124336	0.474473	-0.584069	-0.964812	-0.937838	-0.0883427	0.142544	-0.12772	-0.163161	-0.550148
Synpcc7942_2609	cce_1419		hypothetical protein	-0.514756	-0.244143	-0.00542244	-0.108847	-0.14716	-0.576535	-0.567756	-0.363834	-0.0644839	0.165458	-0.140425	-0.559292	-0.513672	-0.346952	0.236579	0.143641
Synpcc7942_2610	cce_3702	cobA	uroporphyrin-III C-methyltransferase	-0.0090069	-0.0124316	-0.270949	-0.247696	-0.520117	-0.0963651	-0.0902387	-0.0479668	0.570972	-0.40154	-0.534498	-0.297108	0.056244	-0.0622191	-0.304934	-0.37885
Synpcc7942_2612	cce_1455	thrC	threonine synthase	-0.00686096	0.10004	-0.468128	-0.193176	-0.111053	0.219718	0.230354	-0.126646	-0.329443	-0.308186	-0.161216	0.128344	-0.132911	0.128939	-0.137034	-0.182666
Synpcc7942_2613	cce_0753	cbbZp	phosphoglycolate phosphatase	-0.222688	-0.0818259	0.148903	0.268783	0.298155	-0.133146	-0.186887	-0.376074	-0.148932	0.250485	0.294035	-0.200745	-0.352307	-0.358649	-0.128366	0.146241
Synpcc7942_B2626				0.130707	0.102828	-0.0716405	-0.0705084	0.0637549	0.728767	0.437883	0.300606	-0.12476	0.0736426	0.150693	0.723318	0.416798	-0.124786	-0.00136248	-0.0565137
Synpcc7942_B2632				-0.506628	-0.730786	0.398481	0.605164	0.572684	-0.738096	-0.777013	-0.755615	0.100035	0.491859	0.467781	-0.731359	-0.738387	-0.538597	0.223428	0.709525
Synpcc7942_B2633				-0.0426002	-0.174107	0.220074	0.198572	0.0453837	-0.257421	-0.280259	-0.157614	0.0947389	0.112984	0.0174987	-0.418374	-0.271083	-0.109042	-0.00799386	0.219832
Synpcc7942_B2634				-0.430275	-0.337517	0.0635066	-0.060919	-0.307941	-0.385396	-0.356515	-0.242524	0.00147105	0.0429654	0.0087686	-0.260633	-0.353523	-0.2526	0.106255	0.204561
Synpcc7942_B2645				-0.125619	0.548674	0.578901	0.617898	1.02583	0.225192	-0.658735	-0.107884	-0.18926	-0.201468	0.707421	-0.539275	-0.767374	-0.307759	-1.34802	-1.11559
Synpcc7942_B2646				-0.136808	0.245579	0.336133	0.260475	0.28301	0.169721	-0.247652	0.070974	0.0371919	-0.083449	0.132963	-0.207563	-0.371137	-0.206774	-0.147136	-0.200738
Synpcc7942_B2649				-0.0132715	-0.351368	-0.220662	0.160744	0.00208191	-0.254828	-0.399641	-0.273541	-0.268979	-0.0292403	0.0396843	-0.211501	-0.39239	-0.319324	-0.479586	0.138886
Synpcc7942_B2650				0.184502	-0.143079	-0.557043	0.13098	0.014016	0.156296	0.214636	0.00246707	-0.321668	-0.305524	0.0594935	0.0774356	-0.251845	-0.061751	-0.532479	-0.277898
Synpcc7942_B2651				-0.0199146	0.178894	-0.0426056	-0.0944608	0.155853	0.616176	0.274945	-0.219449	-0.0706327	-0.211799	0.043741	0.0657022	-0.100709	0.0206313	-0.28386	-0.197409
Synpcc7942_B2654				-0.0290147	0.0445794	-0.114288	-0.0287003	0.178945	0.313157	0.127465	-0.0114492	0.156512	-0.185086	-0.0282467	0.136832	0.869494	0.355357	-0.292163	-0.146229
Synpcc7942_B2655				-0.196404	-0.548956	0.189203	0.447014	0.352127	-0.790469	-0.687756	-0.798435	0.00132057	0.187684	0.358972	-0.893874	-0.735772	-0.637584	-0.451755	0.273869

## Sheet: Satisfy both
Synpcc7942_0004	cce_1211	purF	amidophosphoribosyltransferase	0.443235	0.403649	-0.464356	-0.683694	-1.03662	0.356629	0.421942	0.402842	-0.0260531	-1.21556	-1.11876	0.211606	0.615114	0.569015	-0.254575	-0.852042
Synpcc7942_0005				-0.268454	-0.211677	0.297735	0.270324	0.450704	-0.344643	-0.335303	-0.311681	0.00206945	0.34548	0.204022	-0.329091	-0.289016	-0.250844	0.266051	0.274382
Synpcc7942_0009	cce_4370	argG	argininosuccinate synthetase	0.115922	0.176488	-0.611762	-0.196352	-0.242685	0.513306	0.306602	0.176051	-0.318766	-0.194963	-0.181489	0.40434	0.319138	0.0301537	-0.295138	-0.386898
Synpcc7942_0011				-0.305338	-0.514333	-0.857507	-0.973128	-0.960011	-0.110799	-0.377021	-0.21938	-0.540906	-1.09248	-0.499063	-0.0978421	0.00728088	-0.207764	-0.345175	-0.627114
Synpcc7942_0019	cce_3180	sir	ferredoxin-sulfite reductase	-0.380624	-0.672473	0.405011	0.394231	0.474833	-0.771893	-0.653074	-0.655138	-0.274902	0.378351	0.441894	-0.456491	-0.724256	-0.676051	-0.0248305	0.421791
Synpcc7942_0023	cce_1760		H+/Ca2+ exchanger	0.117662	0.268422	0.212871	-0.519133	-0.630406	-0.158775	0.151351	0.268744	0.526213	-0.448658	-0.530349	-0.10741	0.45402	0.285112	0.220506	-0.148899
Synpcc7942_0039	cce_3746	gnd	6-phosphogluconate dehydrogenase	-0.52093	-0.597323	0.956377	1.23843	1.02967	-0.920275	-0.872488	-0.894935	0.152428	0.775963	0.82409	-0.932229	-0.927093	-0.736721	-0.0628967	0.270992
Synpcc7942_0040	cce_4420	folB	dihydroneopterin aldolase	-0.159435	-0.196246	0.115176	0.18927	0.250692	-0.31956	-0.271497	-0.250581	0.159296	0.438339	0.229002	-0.268343	-0.276811	-0.333473	0.0915021	0.261607
Synpcc7942_0068	cce_3641		ATP-binding protein of ABC transporter	0.181293	0.161258	-0.0504965	-0.215977	-0.201799	0.164296	0.28052	0.192725	0.0733389	-0.347975	-0.213724	0.0177007	0.382862	0.249322	0.00485743	-0.170948
Synpcc7942_0069				-0.44908	-0.357238	0.161917	0.384721	0.346308	-0.407944	-0.473345	-0.43184	-0.256755	0.52581	0.409794	-0.361732	-0.51874	-0.481503	0.21554	0.416749
Synpcc7942_0085	cce_0939		hypothetical protein	-0.541517	-0.432871	-0.00620075	0.255905	0.194966	-0.282966	-0.531069	-0.441573	-0.38854	0.333527	0.513288	-0.209686	-0.383512	-0.300731	0.00646927	0.361406
Synpcc7942_0086	cce_3465	glgX	glycogen operon protein GlgX homolog	-0.375766	-0.446106	0.122298	0.438473	0.294058	-0.426356	-0.595754	-0.52624	-0.197306	0.369034	0.349223	-0.489425	-0.502115	-0.377034	-0.094538	0.321709
Synpcc7942_0092	cce_4383		hypothetical protein	-0.276039	-0.0375705	-0.327871	-0.654367	-0.847387	-0.132968	-0.0287526	0.0310851	-0.278912	-0.909361	-0.608379	-0.258722	0.024621	-0.131749	-0.172392	-0.499641
Synpcc7942_0100				-0.859436	-0.847905	0.43845	0.222462	0.0822046	-0.90508	-0.874928	-0.854085	-0.487485	0.376874	0.101285	-0.909786	-0.944972	-0.933989	0.0326163	0.496175
Synpcc7942_0130				-0.487773	-0.419413	0.200383	0.070008	-0.0397252	-0.491454	-0.48329	-0.399862	0.0468554	0.147108	0.0198811	-0.57006	-0.413068	-0.478556	0.122001	0.269808
Synpcc7942_0148	cce_0171		hypothetical protein	-0.099297	-0.142991	0.122926	0.281977	0.333494	-0.0497044	-0.191303	-0.258876	0.0267753	0.330306	0.387763	-0.0226044	-0.325524	-0.282111	-0.0665842	0.20882
Synpcc7942_0198	cce_4406	ndbC	type 2 NADH dehydrogenase	-0.205453	-0.0767506	0.732805	0.316792	0.315795	-0.364961	-0.581851	-0.45715	0.439815	0.248388	0.115551	-0.445773	-0.408582	-0.0297047	0.623233	0.332212
Synpcc7942_0200	cce_4106		hypothetical protein	-0.526996	-0.328058	0.860397	0.196963	0.150886	-0.538688	-0.662664	-0.57998	0.485997	0.261	0.0224438	-0.474291	-0.515779	-0.19284	0.538691	0.446691
Synpcc7942_0201				-0.309415	-0.205415	0.419185	0.18115	0.18506	-0.398094	-0.387419	-0.322358	0.497337	0.202015	0.0645973	-0.393195	-0.377323	-0.211561	0.465886	0.290409
Synpcc7942_0213				-0.260861	-0.283272	0.0767249	0.24888	0.100607	-0.191128	-0.233202	-0.0981732	-0.180921	0.23724	0.204034	-0.351956	-0.263355	-0.174567	0.0150677	0.334101
Synpcc7942_0215	cce_2950		hypothetical protein	-0.677225	-0.53842	0.0570749	-0.154223	-0.444938	-0.708548	-0.743272	-0.457939	-0.064152	-0.165107	-0.254486	-0.705942	-0.687574	-0.317802	0.255921	0.0671789
Synpcc7942_0245	cce_3612	gap1	glyceraldehyde 3-phosphate dehydrogenase	-1.28715	-1.27053	0.0979799	0.471242	0.37866	-1.30819	-1.29635	-1.39313	-0.349466	0.835471	0.781921	-1.28261	-1.41498	-1.28769	-0.045259	0.97078
Synpcc7942_0252	cce_0629	cp12	putative CP12 protein	-0.634293	-0.674585	-0.424673	-0.0055239	-0.0811453	-0.283865	-0.583834	-0.425786	-0.687898	0.19949	0.456607	-0.18178	-0.418977	-0.612922	-0.17227	0.324796
Synpcc7942_0258	cce_0483		hypothetical protein	0.123498	0.0741261	0.0569292	-0.312533	-0.397644	-0.103581	0.0165116	0.25745	0.253773	-0.25719	-0.505228	-0.0998687	0.172246	0.08154	0.0223566	-0.10811
Synpcc7942_0267	cce_3918	gidB	glucose inhibited division protein B	-0.311604	0.000504535	0.326638	0.0181027	0.05244	-0.256964	-0.32394	-0.170476	0.00275276	0.171018	-0.00752156	-0.2866	-0.43521	-0.0954903	0.369852	0.288159
Synpcc7942_0270	cce_3139		probable glycosyltransferase	0.225841	0.107104	-0.199024	-0.18596	-0.155413	0.101845	0.238978	0.330671	-0.144439	-0.211826	-0.103333	0.422755	0.284968	0.130968	0.0397239	-0.0495448
Synpcc7942_0278	cce_2319	hoxE	NADH dehydrogenase I chain E	-0.401595	-0.481471	0.253882	0.412873	0.425124	-0.44486	-0.626693	-0.543697	-0.0206325	0.621794	0.508612	-0.563064	-0.590096	-0.581715	0.153391	0.524193
Synpcc7942_0279	cce_2318	hoxF	NADH dehydrogenase I chain F	0.0688798	-0.31879	0.368651	0.436699	0.4098	-0.370267	-0.36502	-0.522051	-0.0719276	0.657258	0.548774	-0.144985	-0.573403	-0.359789	0.0572112	0.356836
Synpcc7942_0288	cce_2076	glmU	UDP-N-acetylglucosamine pyrophosphorylase	0.274859	0.217931	-0.142904	-0.150962	0.0659167	0.392535	0.468848	0.366808	-0.0434	-0.281626	-0.0656142	0.646682	0.426823	0.369863	-0.103584	-0.228819
Synpcc7942_0291	cce_2060		hypothetical protein	-0.408045	-0.286925	-0.135852	0.247937	0.372062	-0.175679	-0.521159	-0.371637	-0.447325	0.353505	0.413456	-0.153509	-0.541034	-0.553977	-0.308047	0.218988
Synpcc7942_0295	cce_4658	met3, sopT	sulfate adenylyltransferase	0.283152	0.0181184	-0.62172	-0.417075	-0.327561	0.452887	0.389412	0.325996	-0.408596	-0.609778	-0.271788	0.632205	0.195071	0.0743279	-0.515852	-0.791455
Synpcc7942_0302	cce_4414		hypothetical protein, DNA uptake protein and related DNA-binding proteins	-0.528888	-0.600409	-0.0546194	0.505572	0.437795	-0.616956	-0.660387	-0.614771	-0.332357	0.666466	0.7639	-0.490221	-0.626239	-0.382684	-0.292074	0.403234
Synpcc7942_0304	cce_0815		hypothetical protein	-1.29799	-1.32922	0.454871	0.664749	0.735736	-1.2604	-1.33787	-1.35479	-0.213318	0.810174	0.754859	-1.29133	-1.32359	-1.35331	0.11612	0.688486
Synpcc7942_0305				-0.475833	-0.390487	0.118274	0.339843	0.322465	-0.722245	-0.533305	-0.622022	-0.00796654	0.315251	0.274193	-0.521828	-0.660392	-0.419493	0.0849516	0.331652
Synpcc7942_0312	cce_2104		hypothetical protein	-0.55327	-0.532333	0.257491	0.291946	0.382764	-0.298126	-0.617818	-0.596883	0.27879	0.502071	0.546952	-0.46	-0.66865	-0.512872	0.103868	0.434855
[truncated: 265 more rows]

## Sheet: Satisfy either
Synpcc7942_0002	cce_3704		RNA metabolism-related protein conserved hypothetical protein	-0.281353	-0.0693338	-0.209961	0.139613	0.353616	0.0999495	-0.228898	-0.296543	-0.545403	0.205178	0.330628	0.0280829	-0.212325	-0.125052	-0.524072	-0.106143
[truncated: 971 more rows]

[truncated: 2 more sheets: Satisfy none, Satisfy only Model2]
