# Supplementary material for: Coupling of Cellular Processes and Their Coordinated Oscillations under Continuous Light in Cyanothece sp. ATCC 51142, a Diazotrophic Unicellular Cyanobacterium
Source: PLoS One. 2015 May 14;10(5):e0125148. doi: 10.1371/journal.pone.0125148 (PMC4431719; doi:10.1371/journal.pone.0125148)
Supplement: S5 Table — Clusters of K = 40 were generated for Cyanothece 51142 by K-means method using 1.5 fold gene expression data from light/dark (LD) condition [19]and the present study (LL), which then mapped with the homologous genes from continuous light (LL) data for Synechococcus 7942[32]. Homology for Synechococcus 7942 was performed using BLAST with an e-value cut-off of 1E-5 against the protein sequences of Cyanothece 51142. BLAST score density values were additionally included as a standard measure to evaluate the correctness of identified homologues. To highlight the operonic genes in the clustered data, the operon information for Cyanothece 51142 from Cyano Operon database [54]was included for each group of theidentified K = 40 clusters. (XLS) [file pone.0125148.s007.xls]

## Sheet: Clusters
				Cyanothece sp. ATCC 51142 (Stockel et al., 2008 data, LD Condition)													Cyanothece sp. ATCC 51142 (Present Study, LL Condition)										Synechococcus elongatus sp. PCC 7942 (Vijayan et al., 2009, LL Condition)
Cyanothece sp. ATCC 51142				Time (h)													Time (h)													Time (h)
Locus	Cyano Operon Database Prediction (Memon et al., 2013)	Gene	Function	D1	D5	D9	L13	L17	L21	D25	D29	D33	L37	L41	L45		117.125	120.54	121.915	123.83	127.125	130.96	132.415	134.08	137.75		Locus	E-value	Blast Score Density	24	28	32	36	40	44	48	52	56	60	64	68	72	76	80	84
CLUSTER1
cce_0080		ctpB	carboxyl-terminal protease	-0.54	-0.62	-0.39	0.23	0.42	0.16	-0.74	-0.6	-0.55	0.23	0.55	0.25		-0.55	-1.2	-0.97	0.49	-0.03	-1.09	-0.55	0.73	0.33		Synpcc7942_0516	2e-123	0.94	0.07	0.03	0.09	-0.28	-0.29	-0.14	0.23	0.08	0.1	-0.29	-0.28	-0.21	0.28	0.22	0.07	-0.13
cce_0087		-	metallophosphoesterase	-0.29	-0.29	-0.15	0.35	0.08	0	-0.41	-0.16	-0.09	0.34	0.19	0.11		-0.01	-0.57	-0.64	0.61	0.15	-0.2	-0.66	0.14	0.28		Synpcc7942_1897	5e-78	0.81	0.04	0.05	0.03	0.04	0.05	0.2	0.14	-0.05	0.1	0.04	0.07	0.27	-0.05	0.17	-0.01	-0.04
cce_0127		-	glucosyl transferase	-0.49	-0.72	-0.31	0.31	0.31	0.13	-0.53	-0.43	-0.23	0.28	0.41	0.3		-0.07	-0.61	-0.54	0.45	0.43	-0.39	-0.27	0.22	0.39
cce_0291	2	-	hypothetical protein	-0.99	-0.81	-0.44	0.72	0.27	-0.46	-1.04	-0.7	-0.49	0.52	0.71	-0.19		-0.25	-0.34	-0.62	0.21	0.27	-0.5	-0.94	-0.01	0.45		Synpcc7942_1943	2e-83	0.67	-0.01	0.07	-0.07	-0.2	-0.16	0.21	0.22	0.24	0.18	-0.15	0.04	0.17	0.36	0.06	0.11	-0.06
cce_0374		rffM	UDP-N-acetyl-D-mannosaminuronic acid transferase	-0.37	-0.35	-0.2	0.37	-0.05	-0.24	-0.38	-0.21	-0.14	0.37	0.09	-0.13		-0.62	-0.32	-0.58	0.5	-0.13	-0.3	-0.73	0.12	-0.09		Synpcc7942_1651	2e-72	0.94	0.1	0.35	0.03	0.01	0.12	0.14	0.03	0.21	-0.2	-0.09	-0.18	0.09	-0.06	0.05	-0.02	-0.07
cce_0452	3	-	hypothetical protein	-0.42	-0.43	-0.19	0.41	0.37	0.04	-0.41	-0.17	-0.08	0.33	0.38	0.12		-0.55	-0.06	-0.22	0.07	-0.05	-0.53	-0.1	-0.07	0.18		Synpcc7942_1465	2e-18	0.53	0.36	0.22	0.28	-0.04	0.1	-0.17	0.02	-0.29	-0.03	-0.3	-0.07	0.1	-0.2	0.28	-0.06	0.05
cce_0452	3	-	hypothetical protein	-0.42	-0.43	-0.19	0.41	0.37	0.04	-0.41	-0.17	-0.08	0.33	0.38	0.12		-0.55	-0.06	-0.22	0.07	-0.05	-0.53	-0.1	-0.07	0.18		Synpcc7942_2585	4e-45	0.98	-0.01	0.08	-0.03	-0.18	-0.17	0.02	0.12	-0.11	-0.05	-0.26	-0.09	-0.05	-0.05	0.15	-0.13	-0.21
cce_0510		thrB	homoserine kinase	-0.1	-0.3	-0.08	0.12	0.13	0.17	-0.15	-0.1	0.07	0.24	0.24	0.29		-0.17	0.05	-0.09	0.4	0.08	0.21	-0.2	0.17	0.18		Synpcc7942_1440	7e-98	1	0.13	0.16	0.06	-0.01	0.08	0.17	0.19	0.11	0.12	0.06	-0.05	0.16	0.01	0.03	-0.09	-0.07
cce_0610		-	hypothetical protein	-0.5	-0.6	-0.24	0.42	0.25	-0.04	-0.49	-0.26	-0.15	0.42	0.29	0.04		-0.09	-0.26	0.03	0.39	0.37	-0.55	-0.34	0.13	0.31
cce_0892	3	-	ferredoxin	-0.98	-0.85	-0.02	0.38	0.28	-0.03	-1.01	-0.64	0.01	0.27	0.27	0.15		-0.19	-0.48	-0.06	0.84	0.51	-0.79	-0.57	0.52	0.51		Synpcc7942_0698	1e-50	1.6	0.23	0.08	0.15	0.1	0.08	0.2	0.17	0.11	0.28	-0.03	0.11	0.22	0.05	0.15	0.16	0.14
cce_1115	2	exbD	biopolymer transport protein	-0.68	-0.61	-0.32	0.51	0.12	-0.39	-0.75	-0.48	-0.42	0.35	0.18	-0.19		-0.47	-0.68	-0.49	0.8	0.06	-1.01	-0.81	0.7	0.69		Synpcc7942_2428	5e-39	0.93	-0.15	-0.3	-0.41	-0.09	-0.07	-0.23	-0.22	-0.11	0.59	-0.11	0.01	-0.08	-0.09	-0.07	-0.18	0.02
cce_1169		-	hypothetical protein	-0.64	-0.81	-0.53	0.61	0.2	0	-0.66	-0.72	-0.7	0.48	0.5	0.21		0.11	-0.59	-0.47	0.66	0.36	-0.91	-0.88	0.17	0.76
cce_1232	3	-	putative ABC transporter permease, ABC-2	-0.78	-0.9	-0.51	0.64	0.34	-0.03	-0.69	-0.61	-0.49	0.53	0.42	0.05		-0.48	-1.35	-1.27	0.53	0.11	-1.45	-1.04	0.28	0.41		Synpcc7942_1126	1e-05	0.18	0.02	0.12	-0.24	-0.1	-0.04	0.35	0.09	0.11	-0.13	-0.21	-0.04	0.31	0.14	-0.05	-0.28	-0.27
cce_1403		-	Na+/solute symporter	-0.5	-0.67	-0.41	0.78	0.39	-0.34	-0.59	-0.4	-0.36	0.71	0.41	-0.24		-0.24	-0.74	-0.59	0.65	0.08	-0.46	-0.52	0.39	0.1		Synpcc7942_1755	0	1.11	0.08	-0.34	-0.06	0.2	0.3	-0.35	-0.26	-0.25	0.31	0.09	0.22	-0.2	-0.16	-0.04	-0.23	0
cce_1538	2	-	hypothetical protein	-1.58	-1.58	-1.13	0.57	0.29	-0.03	-1.48	-1.04	-0.94	0.55	0.63	0.28		-0.7	-1.05	-1.57	1.12	0.02	-1.13	-1.8	0.31	0.55
cce_1539	2	-	hypothetical protein	-1.05	-1.2	-0.73	0.42	0.41	-0.11	-1.05	-0.75	-0.5	0.56	0.81	0.14		-0.93	-1.28	-1.59	0.83	-0.42	-1.26	-1.41	0.67	0.48
cce_1547		-	hypothetical protein	-2.54	-1.68	-0.04	0.85	0.18	-0.22	-2.11	-1.11	-0.11	0.67	0.11	-0.2		-0.68	-1.26	-0.89	0.11	-0.08	-1.76	-0.95	0.29	0.48
cce_1759		kpsM	putative polysialic acid transport protein	-0.24	-0.28	0	0.53	0.16	0.03	-0.26	-0.08	-0.07	0.38	0.25	0.1		-0.36	0.02	-0.24	0.55	0.02	-0.1	-0.22	0.23	0.33
cce_1869	2	-	hypothetical protein	-0.49	-0.5	-0.33	0.44	0.11	-0.04	-0.61	-0.29	-0.31	0.37	0.44	0.08		-0.45	-0.24	-0.58	0.25	-0.37	-0.82	-0.46	-0.03	0.22
cce_1870	2	-	hypothetical protein	-0.34	-0.34	-0.21	0.48	0.17	-0.05	-0.4	-0.12	-0.16	0.37	0.3	0.02		-0.5	-0.1	-0.49	0.55	-0.19	-0.31	-0.64	0.12	0.34
cce_2026	4	-	CobB/CobQ-like glutamine amidotransferase	-0.42	-0.46	-0.06	0.43	0.1	-0.01	-0.48	-0.29	-0.13	0.28	0.12	-0.04		-0.16	-0.24	-0.49	0.59	-0.1	-0.08	-0.36	0.37	0.35
cce_2176		-	hypothetical protein	-0.63	-0.89	-0.42	0.38	0.37	0.11	-0.72	-0.69	-0.47	0.35	0.49	0.27		-0.42	-0.19	-0.43	0.85	0.08	0.49	-0.25	0.48	0.51
cce_2227	5	-	putative peptidase S66, LD-carboxypeptidase A	-0.63	-0.01	-0.28	0.24	0.3	-0.31	-0.58	-0.11	-0.3	0.09	-0.03	-0.19		0.04	-0.52	-0.65	0.47	0.24	-0.45	-0.32	0.5	0.27		Synpcc7942_1963	1e-92	0.95	-0.09	0.16	-0.32	-0.03	0	0.46	0.03	0.08	0.03	0.08	0.17	0.26	0.12	0.11	-0.19	0
cce_2329		-	hypothetical protein	-0.66	-0.75	-0.28	0.05	0.5	0.18	-0.7	-0.46	-0.18	0.02	0.5	0.27		-0.39	-0.53	-0.43	0.51	0.06	-1.37	-0.77	0.19	0.35
cce_2330	2	fur1	ferric uptake regulation protein	-1.17	-1.19	-0.33	0	0.65	0.3	-1.38	-0.98	-0.25	-0.01	0.67	0.38		-0.68	-0.39	-0.79	0.7	-0.05	-1.54	-1.16	0.24	0.65		Synpcc7942_0987	4e-60	1.27	-0.29	-0.21	-0.25	-0.21	-0.22	-0.09	-0.33	-0.28	-0.33	-0.23	0.03	-0.2	-0.42	-0.37	-0.26	-0.12
cce_2330	2	fur1	ferric uptake regulation protein	-1.17	-1.19	-0.33	0	0.65	0.3	-1.38	-0.98	-0.25	-0.01	0.67	0.38		-0.68	-0.39	-0.79	0.7	-0.05	-1.54	-1.16	0.24	0.65		Synpcc7942_2170	7e-24	0.64	-0.05	-0.17	-0.18	0.07	-0.11	-0.04	0.11	0.04	-0.04	-0.31	-0.19	-0.12	0.51	0	-0.16	-0.07
cce_2403		-	hypothetical protein	-0.26	-0.24	0.06	0.16	0.22	-0.02	-0.34	-0.02	0.2	0.3	0.3	0.09		-0.18	0.21	-0.21	0.88	0.16	0.21	-0.13	0.22	0.4
cce_2467	3	amiA2	N-acetylmuramoyl-L-alanine amidase	-1.13	-1.4	-0.84	0.71	0.43	-0.39	-1.18	-1.12	-0.92	0.57	0.49	-0.15		-1.19	-1.93	-1.55	1.35	-0.02	-1.65	-1.38	1.02	0.38		Synpcc7942_2134	2e-46	0.94	0	0.29	0.01	-0.13	-0.05	0.33	0.22	0.22	-0.01	-0.13	-0.08	0.13	0.25	0.15	0	-0.14
cce_2473		minE	cell division topological specificity factor MinE	-0.28	-0.15	-0.13	0.46	-0.17	-0.15	-0.34	-0.1	-0.04	0.42	0.09	-0.05		-0.3	0.08	-0.4	0.6	-0.24	-0.34	-0.72	0.21	0.54		Synpcc7942_0897	5e-33	1.22	-0.25	-0.26	-0.2	-0.12	0.03	-0.05	-0.21	-0.22	-0.09	0.01	-0.04	-0.04	0.12	-0.1	-0.37	-0.12
cce_2488	2	-	alginate O-acetylation protein / membrane bound O-acyl transferase, MBOAT	-0.31	-0.42	-0.18	0.28	-0.01	-0.07	-0.47	-0.2	-0.16	0.25	0.06	0.05		0.23	-0.2	-0.26	0.28	0.35	-0.3	-0.44	-0.04	0.3
cce_2544	2	-	RND multidrug efflux transporter	-0.78	-0.6	-0.49	0.65	0.54	0.07	-0.67	-0.28	-0.31	0.55	0.44	0.09		-0.04	-0.38	-0.35	1.04	0.16	-0.21	-0.58	0.4	0.45
cce_2609		gcvP	glycine dehydrogenase	-0.32	-0.4	-0.26	0.54	0.11	0.07	-0.39	-0.26	-0.21	0.44	0.18	0.11		0.13	-0.34	-0.28	0.28	0.13	-0.22	-0.15	0.13	0.4		Synpcc7942_2047	0	1.33	-0.08	-0.08	0.08	-0.14	-0.11	-0.09	-0.13	-0.02	0.03	-0.12	-0.09	-0.12	-0.02	-0.05	0.16	0.09
cce_2886	5	-	hypothetical protein	-0.69	-0.76	-0.36	0.52	0.23	0.18	-0.56	-0.51	-0.2	0.51	0.4	0.29		-0.88	-0.84	-0.65	0.64	-0.12	-0.45	-0.48	0.55	0.36		Synpcc7942_0399	9e-82	0.97	0.2	-0.05	-0.36	-0.44	-0.37	0	0.31	0.26	-0.11	-0.72	-0.27	0.16	0.27	0.03	-0.09	-0.33
cce_3083	3	-	rfrA pentapeptide repeat-containing protein	-1.72	-1.79	-0.62	0.48	0.91	-0.54	-1.58	-1.35	-0.71	0.54	0.78	-0.24		-1.36	-2.02	-1.16	0.88	-0.22	-1.95	-1.16	0.58	0.03		Synpcc7942_0195	8e-38	1.01	-0.16	-0.11	-0.15	0.24	-0.08	-0.44	-0.43	-0.13	-0.28	0.23	-0.12	-0.62	-0.29	-0.3	0.04	0.16
cce_3084	3	-	hypothetical protein	-1.09	-1.26	-0.46	0.25	0.75	-0.16	-1	-0.99	-0.48	0.36	0.74	0.12		-1.19	-1.94	-1.41	0.83	-0.06	-1.98	-1.38	0.47	0.16
cce_3298		-	hypothetical protein	-0.49	-0.73	-0.31	0.63	0.46	-0.17	-0.48	-0.42	-0.23	0.52	0.52	-0.01		-0.77	-1.17	-0.56	0.99	0.13	-1.17	-0.73	0.74	0.25		Synpcc7942_1009	3e-13	0.84	-0.03	0.05	-0.15	-0.02	0.07	0.18	0.09	0.19	-0.13	0.01	0.07	0.26	0.25	0.08	0.07	-0.02
cce_3298		-	hypothetical protein	-0.49	-0.73	-0.31	0.63	0.46	-0.17	-0.48	-0.42	-0.23	0.52	0.52	-0.01		-0.77	-1.17	-0.56	0.99	0.13	-1.17	-0.73	0.74	0.25		Synpcc7942_1056	1e-11	0.72	-0.25	0.1	-0.07	0.03	0.08	0.05	-0.18	-0.25	-0.28	0.05	0.08	0.06	-0.19	0.06	-0.06	-0.09
cce_3436	2	-	hypothetical protein	-0.98	-1.28	-0.75	0.79	0.38	-0.57	-1.12	-0.98	-0.75	0.73	0.51	-0.3		-0.37	-1.78	-0.94	0.94	-0.19	-1.65	-0.78	0.47	-0.03
cce_3444	2	-	penicillin-binding protein	-0.45	-0.86	-0.65	0.6	0.22	-0.08	-0.37	-0.59	-0.6	0.45	0.29	-0.09		-1.3	-0.73	-1.05	1.05	-0.3	-0.2	-0.85	0.67	0.13		Synpcc7942_0482	0	0.98	-0.05	0.01	-0.16	-0.78	-0.88	-0.04	-0.03	0.08	0.18	-1.03	-1	-0.26	0.36	0.09	-0.03	-0.72
cce_3543		-	hypothetical protein	-1.17	-1.31	-1.01	0.72	0.55	-0.2	-1.09	-0.95	-0.9	0.68	0.82	-0.05		-0.32	-1.68	-1.31	0.49	0.49	-1.3	-1.3	0.27	0.34
cce_3638		mnmA	tRNA-specific 2-thiouridylase MnmA	-0.61	-0.62	-0.04	0.05	0.62	-0.19	-0.6	-0.37	0.08	0.22	0.61	-0.04		0.15	-0.34	-0.43	0.45	0.36	-0.53	-0.66	0.04	0.53		Synpcc7942_1509	4e-168	1.49	-0.26	-0.38	-0.16	-0.02	0.01	0.02	-0.16	-0.12	-0.16	0.07	0.12	0.04	-0.17	-0.3	0	0.08
cce_3651		oppC	peptide transport system permease	-0.4	-0.44	-0.18	0.34	0.24	0.1	-0.33	-0.28	-0.19	0.29	0.28	0.18		-0.16	-0.17	-0.37	0.58	0.23	-0.02	-0.46	0.16	0.17		Synpcc7942_0445	5e-135	1.27	0.23	0.21	0.01	0.12	0.16	0.02	0.17	0.26	0.08	-0.02	-0.03	-0.01	0.2	0.18	0.08	0.12
cce_3763	6	-	flavin-binding family monooxygenase	-0.66	-0.65	-0.28	0.24	0.27	-0.08	-0.66	-0.41	-0.27	0.24	0.43	0.11		-0.54	-0.45	-0.33	0.22	-0.16	-0.75	-0.35	0.51	0.34		Synpcc7942_0841	1e-14	0.34	0.02	0	-0.14	-0.07	0.06	0.02	0.05	0.33	0.03	-0.17	0.04	-0.04	-0.04	-0.11	0.41	0.07
cce_3848		-	sulfatase	0	-0.25	-0.07	0.19	0.32	0.34	0.04	-0.1	-0.09	0.14	0.25	0.27		-0.42	-0.27	-0.07	0.24	-0.12	0.27	-0.07	-0.1	-0.15
cce_3908		-	hypothetical protein	-0.79	-0.86	-0.52	0.6	0.19	-0.09	-0.84	-0.62	-0.44	0.53	0.26	0.07		-0.18	-0.75	-0.39	0.16	0.03	-0.96	-0.37	-0.12	0.12		Synpcc7942_2133	6e-44	0.84	0.16	0.06	0.16	0.16	0.08	-0.01	0.03	0.05	0.11	0.09	0.13	0.02	-0.13	0.2	0.1	0.15
cce_4127		-	hypothetical protein	-0.38	-0.37	-0.01	0.31	0.24	0.12	-0.37	-0.05	0.05	0.22	0.26	0.15		-0.43	-0.08	-0.04	0.34	-0.19	-0.45	-0.19	-0.08	0.24		Synpcc7942_1330	1e-93	1.28	0.07	-0.13	-0.35	-0.15	-0.07	0.03	0.23	-0.03	-0.15	-0.11	0.08	0.31	-0.06	-0.06	-0.17	-0.24
cce_4214		-	hypothetical protein	-0.61	-0.6	-0.24	0.49	0.2	-0.04	-0.73	-0.42	-0.25	0.48	0.32	0.11		-0.18	-0.89	-0.78	0.41	0.24	-0.88	-0.78	0.32	0.51		Synpcc7942_0386	2e-173	1.14	0.32	0.23	0.14	0.14	0.19	0.01	0.02	0.13	0.14	-0.05	0.08	0.12	0.2	0.31	0.06	0.09
cce_4383		-	hypothetical protein	-0.75	-0.93	-0.34	0.44	0.56	0.02	-0.68	-0.67	-0.28	0.39	0.58	0.16		-0.57	-0.7	-0.48	1.1	0.05	-0.83	-0.36	0.74	0.3		Synpcc7942_0092	7e-33	0.94	-0.28	-0.04	-0.33	-0.65	-0.85	-0.13	-0.03	0.03	-0.28	-0.91	-0.61	-0.26	0.02	-0.13	-0.17	-0.5
CLUSTER2
cce_0193		-	hypothetical protein	-0.1	-0.24	-0.46	0.09	0.66	0.28	-0.19	-0.07	-0.27	0.02	0.27	0.06		0.09	-0.55	-0.03	0.54	0.36	-0.31	0.06	0.7	0.26		Synpcc7942_0025	6e-58	0.41	0.38	0.08	0.21	0.18	0.05	-0.03	0.11	-0.06	0.2	0.06	0.02	-0.08	0.07	0.22	0.35	0.21
cce_0234	3	-	hypothetical protein	0.18	-0.63	-0.39	0.02	0.09	0.31	0.17	-0.52	-0.44	0	0.29	0.22		0.45	-0.23	-0.08	0.46	0.39	-0.39	0.02	0.13	0.48		Synpcc7942_2473	0	1.17	-0.34	-0.28	-0.06	-0.19	-0.11	0.17	-0.35	-0.14	-0.1	-0.18	-0.11	-0.21	-0.05	-0.22	0	-0.09
cce_0455	2	-	hypothetical protein	0.13	-0.24	0.04	0.03	0.27	0.36	0.18	-0.1	0.2	0.07	0.26	0.35		0.27	-0.23	0.37	0.63	0.17	-0.47	0.25	0.56	0.04		Synpcc7942_0266	2e-35	0.98	0	0.01	0.1	-0.18	-0.2	-0.01	0	0.02	-0.05	-0.11	-0.09	0.02	-0.07	0.03	-0.05	-0.09
cce_0707		glmM	phosphoglucosamine mutase	-0.86	-1.11	-0.83	-0.81	0.45	0.79	-0.82	-0.79	-0.77	-0.55	0.63	0.89		-0.46	-2.04	-1.61	0.8	-0.03	-1.59	-0.79	0.74	0.24		Synpcc7942_2132	9e-164	1.05	0.12	0.28	0.13	-0.24	-0.26	0.19	0.35	0.14	0.28	-0.29	-0.3	0.04	0.27	0.35	0.14	-0.14
cce_0748		-	permease of sugar ABC transporter	-0.24	-0.79	-0.66	-0.76	0.54	0.5	-0.36	-1.02	-0.5	-0.63	0.63	0.76		-0.12	-0.24	-0.47	0.39	-0.34	-0.45	-0.21	0.45	0.48		Synpcc7942_0526	6e-112	1.27	-0.1	-0.02	0.15	-0.33	-0.3	0.21	0.06	0.08	0.13	-0.21	-0.12	0.17	0.14	0.06	0.35	0.01
cce_0891	3	-	hypothetical protein	-0.22	-0.45	-0.16	-0.01	0.48	0.55	-0.23	-0.21	-0.16	0.04	0.42	0.61		-0.03	-0.55	-0.14	0.3	0.06	-0.58	-0.07	0.17	0.16		Synpcc7942_1761	6e-47	0.41	-0.14	0.11	0.04	-0.58	-0.57	0.01	-0.01	0	0.04	-0.86	-0.74	-0.09	0.38	0.22	0.01	-0.55
cce_1181	2	-	methylthioadenosine phosphorylase	-0.17	-0.02	-0.29	-0.03	0.31	0.11	-0.23	0.02	-0.24	-0.02	0.06	0.08		-0.11	-0.28	-0.12	0.21	0.07	-0.54	-0.25	0.46	0.27		Synpcc7942_0923	6e-155	1.49	0.02	0.17	-0.02	0.04	0.08	0.17	0.15	0.16	-0.04	0.11	0.25	0.2	0.02	0.04	0	-0.12
cce_1444		-	hypothetical protein	-0.19	-0.49	-0.26	0.09	0.14	0.38	-0.25	-0.31	-0.22	0.06	0.19	0.24		-0.36	-0.43	-0.43	0.22	0.14	-0.18	-0.16	-0.02	0.12
cce_1931		-	hypothetical protein	0.1	0.17	-0.5	-0.62	0.06	0.82	-0.08	0.2	-0.35	-0.47	-0.26	0.53		-0.25	-0.49	-0.5	0.58	-0.16	-1.04	0.02	0.38	0.29
cce_2249		-	hypothetical protein	-0.39	-0.15	-0.44	-0.55	0.54	0.51	-0.46	0.01	-0.55	-0.44	0.4	0.67		-0.37	-0.49	-0.66	0.04	-0.17	-1.03	-0.54	0.04	0.47		Synpcc7942_0208	8e-16	0.39	-0.2	0.11	0.1	0.03	-0.14	0.25	-0.06	-0.1	0.17	-0.08	0.1	-0.03	-0.12	-0.06	0.01	-0.13
cce_2373	2	murC	UDP-N-acetylmuramate--L-alanine ligase	-1.1	-1.34	-1.18	-1.04	1	0.49	-0.97	-1.18	-1.23	-0.85	1.12	0.58		-1.07	-2.49	-2.08	1.22	-0.03	-2.05	-0.92	0.91	0.17		Synpcc7942_1741	0	1.12	-0.16	0.01	-0.08	-0.6	-0.33	-0.08	-0.25	-0.09	0.08	-0.37	-0.3	-0.27	-0.09	-0.16	0.1	-0.22
cce_2431		-	hypothetical protein	0.19	-0.53	-0.19	-0.33	0.08	0.52	0.12	-0.39	-0.1	-0.17	0.14	0.53		-0.01	-0.55	-0.66	0.3	0.27	-0.77	-0.38	-0.03	0.46		Synpcc7942_1642	2e-12	0.3	-0.08	-0.02	0.13	-0.19	-0.11	-0.08	-0.16	-0.07	0.15	0.09	-0.07	-0.08	0.22	0.04	0.15	0.04
cce_2610		glpD	glycerol-3-phosphate dehydrogenase	-0.45	-0.99	-0.34	0.16	0.1	0.48	-0.26	-0.95	-0.29	-0.04	0.03	0.44		0.45	-0.96	0.11	0.26	0.46	-0.89	-0.23	0.52	0.26
cce_2950	2	-	hypothetical protein	0.05	-0.64	0.02	-0.21	-0.06	0.24	-0.05	-0.37	0.09	-0.34	0.1	0.31		0.36	-0.16	-0.05	0.2	0.19	-0.17	0.11	0.38	0.48		Synpcc7942_0215	8e-24	0.84	-0.68	-0.54	0.06	-0.15	-0.44	-0.71	-0.74	-0.46	-0.06	-0.17	-0.25	-0.71	-0.69	-0.32	0.26	0.07
cce_3161		-	hypothetical protein	-0.46	-0.78	-0.68	-0.43	0.66	1.15	-0.61	-0.9	-0.99	-0.46	0.51	0.44		0.1	-0.9	-0.46	0.3	0.64	-0.33	-0.12	0.21	0.2
cce_3670		-	hypothetical protein	-0.3	-1.11	-0.57	-0.13	0.35	0.19	-0.54	-1.04	-0.27	-0.08	0.15	0.07		-0.32	-1.09	-0.6	0.35	0.2	-1.12	-0.61	0.21	0.15
cce_3693		-	peptidase M23B	-1.01	-1.26	-0.74	-0.6	0.79	0.71	-1.02	-1.3	-1.17	-0.49	0.87	0.93		-0.21	-1.16	-0.85	0.33	0.02	-1.15	-0.7	0.43	0.19		Synpcc7942_0344	1e-50	0.89	-0.44	-0.3	-0.19	-0.8	-1	-0.3	-0.31	-0.23	0.36	-0.46	-0.73	-0.18	-0.17	-0.23	0.12	-0.28
cce_3696	2	-	hypothetical protein	0.06	-0.39	-0.09	-0.25	0.14	0.35	0.04	-0.3	0.06	-0.09	0.16	0.36		-0.14	-0.09	-0.2	0.57	0.32	-0.21	-0.25	0.08	0.44		Synpcc7942_1747	0	1.31	-0.05	-0.03	-0.11	0.02	0.01	-0.01	-0.02	0.05	-0.07	-0.01	0.13	0.15	0.01	-0.04	-0.15	0
cce_3720		-	hypothetical protein	0.06	-0.47	-0.21	-0.32	0.09	0.28	0.02	-0.44	-0.12	-0.24	0.14	0.26		0.19	-0.69	-0.49	0.42	0.15	-0.79	-0.45	0.27	0.36
cce_4178	2	-	hypothetical protein	-0.2	-0.33	-0.32	-0.02	0.41	0.43	-0.09	-0.15	-0.01	0.02	0.56	0.53		-0.11	-0.38	-0.36	0.53	-0.01	-0.46	-0.17	0.28	0.25		Synpcc7942_2422	3e-05	0.66	-0.11	-0.06	0.28	-0.66	-0.68	-0.1	-0.06	0.06	0.11	-0.58	-0.78	-0.26	0.14	0.11	0.5	0.06
cce_4188	5	-	hypothetical protein	-0.23	-0.31	-0.1	-0.21	0.36	0.39	-0.25	-0.16	0.02	-0.12	0.31	0.43		-0.09	-0.81	-0.47	0.6	0.31	-0.48	-0.32	0.27	0.16
cce_4380		-	putative Cl- channel, voltage gated	0.01	-0.16	-0.05	0.04	0.11	0.17	-0.08	-0.35	-0.14	0.05	0.29	0.22		0.15	-0.56	-0.11	-0.1	0.15	-0.25	-0.03	0.04	0.1
CLUSTER3
cce_0019	2	-	hypothetical protein	-1.6	-1.53	0	0.73	0.09	-0.17	-1.72	-1.04	0.09	0.66	0.18	0.05		-0.31	-0.34	-0.05	0.2	0.02	-0.4	-0.15	0.11	-0.02		Synpcc7942_0843	6e-07	0.35	-0.22	-0.4	-0.59	-0.35	-0.18	0.09	-0.19	-0.17	-0.69	-0.14	-0.27	-0.07	0	-0.31	-0.5	-0.41
cce_0313		-	solute-binding family protein 3	-0.97	-0.78	-0.45	0.69	0.57	-0.12	-0.95	-0.42	-0.31	0.59	0.64	0.04		-0.71	-0.4	-0.25	0.02	-0.95	-0.41	0.68	0.23	-0.56
cce_0364		-	hypothetical protein	-0.76	-0.71	-0.45	0.65	0.29	-0.02	-0.76	-0.32	-0.26	0.63	0.45	0.12		-0.34	0.1	0.11	0.18	-0.28	-0.2	0.24	0.38	0.13
cce_0387		-	putative cytidine/deoxycytidylate deaminase	-0.34	-0.13	-0.01	0.16	0.26	0.12	-0.32	0.08	0.03	0.14	0.21	0.14		0.03	-0.16	0.27	0.2	0.28	-0.24	0.75	0.33	0.31
cce_0437		-	hypothetical protein	-2.59	-2.43	-2.02	0.57	1.09	-0.57	-2.56	-2.19	-2.01	0.45	0.95	-0.41		0.02	-0.35	-0.53	0.29	0.23	-0.44	-0.85	-0.17	-0.26
cce_0439		-	hypothetical protein	-0.59	-0.65	-0.35	0.32	0.42	0.06	-0.7	-0.42	-0.3	0.38	0.38	0.11		0	-0.1	0.03	0.44	-0.03	-0.58	-0.01	0.07	0.07
cce_0454	2	-	hypothetical protein	-0.21	-0.43	-0.03	0.38	0.11	-0.01	-0.29	-0.22	0.05	0.38	0.15	-0.05		0.33	-0.54	0.16	0.27	0.05	-0.59	0.17	0.29	-0.15		Synpcc7942_0265	5e-37	1.31	-0.26	0.14	-0.08	-0.23	-0.18	0.11	0.02	-0.05	-0.13	-0.14	-0.18	-0.01	-0.05	-0.19	-0.1	-0.26
cce_0644		sigB	RNA polymerase sigma factor	-0.5	-0.68	-0.17	0.26	0.39	-0.04	-0.5	-0.83	-0.17	0.16	0.18	0.05		-0.6	-0.62	0.18	0.21	-0.08	-0.41	-0.12	0.15	-0.1		Synpcc7942_0569	2e-91	0.93	-0.28	-0.25	0.1	-0.68	-0.93	-0.05	-0.16	-0.05	0.26	-0.76	-0.52	-0.25	0.15	-0.16	0.15	-0.21
cce_0644		sigB	RNA polymerase sigma factor	-0.5	-0.68	-0.17	0.26	0.39	-0.04	-0.5	-0.83	-0.17	0.16	0.18	0.05		-0.6	-0.62	0.18	0.21	-0.08	-0.41	-0.12	0.15	-0.1		Synpcc7942_1557	9e-85	0.9	-0.96	-0.28	1.26	-0.03	-0.14	-0.74	-0.95	-0.68	0.75	0.12	-0.47	-0.81	-0.83	-0.21	1.42	0.56
cce_0644		sigB	RNA polymerase sigma factor	-0.5	-0.68	-0.17	0.26	0.39	-0.04	-0.5	-0.83	-0.17	0.16	0.18	0.05		-0.6	-0.62	0.18	0.21	-0.08	-0.41	-0.12	0.15	-0.1		Synpcc7942_1746	2e-147	1.31	-0.05	-0.27	-0.27	-0.31	-0.5	-0.14	-0.08	0.04	-0.43	-0.3	-0.16	0.04	0.08	0.08	0.01	-0.03
cce_0659	2	psbC	photosystem II CP43 protein, chlorophyll-binding protein CP43	-2.48	-1.61	-0.59	0.58	0.3	-0.24	-2.51	-1.39	-0.46	0.46	0.48	-0.04		-0.1	-0.61	-0.32	0.26	0.07	-0.85	-0.74	0.13	0.22		Synpcc7942_0656	0	1.67	0.52	0.32	0.26	-0.12	-0.16	0.21	0.15	0.07	0.23	-0.43	-0.63	-0.06	-0.07	0.48	0	-0.43
cce_0720		-	peptidoglycan-binding M23B family peptidase	-3.23	-3.27	-2.43	0.96	0.48	0	-2.96	-2.85	-2.63	0.74	0.72	0.33		-0.77	-1.65	-0.16	1.15	-0.2	-1.71	-0.45	0.65	0.06		Synpcc7942_0598	2e-69	1.38	-0.13	-0.32	-0.64	-1.02	-0.43	0.57	0.01	0.27	-0.55	-0.94	-0.22	0.47	0.72	0.09	-0.32	-0.76
cce_0770	3	-	phosphoglucomutase/phosphomannomutase	-0.38	-0.44	-0.24	0.63	-0.05	-0.13	-0.42	-0.26	-0.28	0.56	0.15	0.01		0.16	-0.39	0.03	0.13	-0.21	-0.29	0.32	0.24	0.06		Synpcc7942_1268	2e-180	1.08	0.09	0.1	0.04	0.04	0.07	0.1	0.22	0.31	-0.01	0.07	0.11	0.32	0.08	-0.11	-0.25	-0.16
cce_0835	2	ahcY	S-adenosyl-L-homocysteine hydrolase	-1.42	-0.94	-0.65	0.81	-0.05	-0.22	-1.49	-0.72	-0.92	0.71	0.25	-0.07		0.14	-0.93	0.01	0.19	0.02	-1.42	-0.24	0.24	0.22		Synpcc7942_0618	0	1.57	0.23	-0.08	-0.37	-0.05	0.1	0	-0.05	0.02	-0.15	-0.24	-0.09	-0.08	0.09	0.32	-0.1	-0.26
cce_0904		-	hypothetical protein	-0.18	-0.32	-0.16	0.31	0.46	0.14	-0.21	-0.13	-0.2	0.29	0.36	0.12		0.08	-0.34	0.01	0.16	-0.34	-0.43	0.2	0.24	-0.1		Synpcc7942_0395	3e-29	1.15	0.18	-0.06	-0.18	-0.12	-0.24	-0.22	-0.15	-0.08	-0.11	-0.27	-0.23	-0.08	-0.08	0.03	0.09	0.18
cce_0905		-	rfrA pentapeptide repeat-containing protein	0.09	-0.85	-1.01	0.43	1.08	-0.17	-0.12	-0.63	-0.86	0.19	0.07	-0.37		0.04	-0.47	-0.11	-0.03	-0.11	-0.78	0.02	0.09	0.16
cce_0999		psaK2	photosystem I reaction center subunit X	-0.78	-0.59	-0.72	0.65	0.15	-0.16	-0.76	-0.34	-0.6	0.74	0.17	-0.2		0.09	-0.34	0.13	0.67	0.12	-0.59	0.1	0.34	-0.07		Synpcc7942_0407	1e-28	1.26	-0.25	0.34	0.13	-0.78	-0.77	0.08	-0.32	0.02	-0.13	-0.5	-1.09	-0.32	-0.22	-0.14	0.01	-0.74
cce_1272	3	-	rfrA pentapeptide repeat-containing protein	-0.51	-0.57	-0.18	0.24	-0.09	-0.06	-0.57	-0.42	-0.04	0.29	0.06	0.08		0.11	-0.23	0.35	0.18	-0.18	-0.34	0.34	-0.21	-0.57		Synpcc7942_1840	2e-36	0.94	0.03	-0.06	-0.13	-0.09	0.13	0.26	0.06	0.09	-0.19	-0.16	0.06	0.05	0.14	-0.04	-0.04	-0.02
cce_1294		-	hypothetical protein	-1.61	-0.95	-0.56	0.6	0.16	-0.15	-1.5	-0.6	-0.53	0.62	0.48	-0.18		-0.26	-0.42	-0.15	0.39	0.09	-0.64	-0.07	0.21	-0.17
cce_1300		-	hypothetical protein	-0.42	-0.28	-0.07	0.4	0.12	0	-0.51	-0.15	0.01	0.38	0.32	0.19		-0.53	0.15	0.07	0.45	0.04	-0.29	0.17	0.08	-0.06
cce_1337		pmgA	photomixotrophic growth-like protein	-0.69	-0.53	-0.4	0.27	0.55	-0.04	-0.59	-0.43	-0.34	0.1	0.34	-0.08		0.1	-0.15	0.18	-0.36	-0.16	-0.7	0.31	0.13	-0.14		Synpcc7942_1438	6e-33	0.91	0.01	0.2	0.03	-0.04	0.26	0.01	-0.01	0	0.05	0.02	0.16	0.04	0.18	0.22	-0.11	-0.27
cce_1365	5	-	hypothetical protein	-1.4	-0.71	-0.47	0.79	-0.1	-0.33	-1.5	-0.39	-0.61	0.74	0.1	-0.18		-0.1	-0.02	0.13	0.1	-0.3	-0.77	-0.01	0.13	0.18		Synpcc7942_1616	8e-56	1.31	0.25	0.27	-0.3	-0.2	-0.14	0.07	0.17	0.14	-0.22	-0.4	-0.32	0.12	0.26	0.52	-0.21	-0.58
cce_1372		-	carboxyl-terminal protease	-1.42	-1.23	-0.53	0.71	0.02	0.05	-1.53	-1.07	-0.54	0.6	0.28	0.16		-0.12	-0.49	-0.32	-0.08	-0.11	-0.86	-0.4	-0.08	0.08		Synpcc7942_0712	0	1.26	-0.13	0.02	-0.13	-0.21	-0.14	-0.4	-0.15	-0.07	-0.35	-0.24	-0.26	-0.3	-0.17	0.15	0.09	0
cce_1389	4	-	hypothetical protein	-0.6	-0.61	-0.19	0.28	0.22	-0.13	-0.54	-0.41	-0.17	0.22	0.44	0.01		-0.07	-0.31	0.12	0.65	0.18	-0.66	-0.07	0.23	0.11		Synpcc7942_0615	3e-35	1.18	0.14	-0.03	-0.09	-0.02	-0.13	0.12	-0.02	0.09	0.05	-0.23	-0.13	0.28	0.12	-0.22	-0.18	-0.23
cce_1430		-	hypothetical protein	-0.91	-0.48	-0.13	0.47	0.07	-0.02	-0.92	-0.25	-0.16	0.41	0.32	0.08		0.17	0.1	0.28	0.43	-0.02	-0.39	0.19	0.27	0.07		Synpcc7942_1594	4e-176	1.45	-0.24	-0.14	-0.39	-0.16	-0.18	-0.06	-0.03	-0.16	-0.44	-0.18	-0.08	-0.08	0.07	0.14	-0.21	-0.37
cce_1540		-	hypothetical protein	-1.3	-1.26	-0.81	0.67	0.52	-0.27	-1.07	-0.66	-0.38	0.72	0.71	-0.1		-0.71	-0.72	0.6	0.97	-0.52	-1.13	0.22	0.95	-0.28
cce_1563		-	hypothetical protein	-1	-0.91	-0.34	0.33	0.46	-0.29	-1.11	-0.86	-0.36	0.31	0.53	-0.18		-0.76	-0.07	0.41	0.69	-0.48	-0.67	-0.32	0.81	0.05		Synpcc7942_1434	2e-09	0.46	0.11	0.45	-0.2	-0.24	-0.12	0.23	0.15	-0.03	-0.54	-0.33	-0.31	-0.01	-0.21	0.14	-0.4	-0.6
cce_1563		-	hypothetical protein	-1	-0.91	-0.34	0.33	0.46	-0.29	-1.11	-0.86	-0.36	0.31	0.53	-0.18		-0.76	-0.07	0.41	0.69	-0.48	-0.67	-0.32	0.81	0.05		Synpcc7942_1674	1e-08	0.8	-0.39	-0.18	-0.83	-0.68	-0.35	0.18	0.05	0.28	-0.68	-0.21	-0.21	0.16	0.02	-0.17	-0.07	-0.37
cce_1607	2	petF3	2Fe-2S ferredoxin	-3.21	-2.51	-2.17	0.99	0.58	-1.21	-3.19	-2.19	-2.58	0.96	0.61	-0.77		-0.12	-0.37	0.11	-0.3	0.21	-0.5	0.16	-0.07	0.21		Synpcc7942_1499	2e-47	1.45	-0.47	-0.42	0.03	0.7	0.76	-0.05	-0.64	-0.67	-0.89	0.62	0.73	-0.17	-0.92	-0.65	-0.12	0.26
cce_1648	2	-	hypothetical protein	-0.63	-0.57	-0.38	0.57	0.29	-0.31	-0.68	-0.29	-0.42	0.66	0.53	-0.17		-0.08	0.14	0.51	0.68	0	-0.73	0.13	0.33	0.07
cce_1649	2	-	hypothetical protein	-1.25	-1	-0.47	0.22	0.55	-0.35	-1.34	-0.71	-0.38	0.15	0.67	-0.32		0.13	-0.2	0.18	-0.1	-0.26	-0.56	-0.02	0.14	-0.31
cce_1672		-	hypothetical protein	-0.9	-0.78	-0.72	0.57	0.52	0.11	-0.84	-0.29	-0.43	0.3	0.36	0.01		0.06	-0.15	0.12	0.39	-0.08	-0.69	0.09	0.51	0.17
cce_1736		-	hypothetical protein	-1.62	-1.69	-1.17	0.8	0.69	0.13	-1.78	-1.6	-1.39	0.43	0.5	0.05		-0.2	-1.1	0.03	0.21	0.22	-1.4	-0.23	0.41	0.39
cce_1828	2	lpxA	UDP-N-acetylglucosamine acyltransferase	-1.58	-1.77	-0.62	0.23	0.84	0.1	-1.61	-1.62	-0.65	0.22	0.85	0.24		-0.77	-0.11	-0.21	1.07	-0.02	0.11	-0.02	0.83	0.42		Synpcc7942_0931	2e-116	1.25	0.12	0.22	0	0.05	-0.03	0.13	0.09	0.1	0.28	-0.21	-0.14	0.08	0.09	0.22	-0.01	-0.13
cce_1828	2	lpxA	UDP-N-acetylglucosamine acyltransferase	-1.58	-1.77	-0.62	0.23	0.84	0.1	-1.61	-1.62	-0.65	0.22	0.85	0.24		-0.77	-0.11	-0.21	1.07	-0.02	0.11	-0.02	0.83	0.42		Synpcc7942_2371	2e-68	0.83	-0.01	-0.03	-0.03	-0.14	-0.21	-0.04	-0.12	0.02	0.02	-0.11	-0.26	-0.15	0.09	-0.01	-0.13	-0.16
cce_2352		-	putative K+-dependent Na+/Ca+ exchanger protein	-0.19	-0.21	-0.05	0.38	0.29	0.23	-0.14	-0.02	0.07	0.32	0.28	0.22		-0.14	-0.06	0.11	0.26	-0.23	-0.38	0.36	0.25	0.18		Synpcc7942_0242	6e-90	0.93	-0.03	-0.15	-0.17	-0.14	-0.11	-0.01	-0.17	0.04	-0.29	-0.11	-0.18	-0.08	-0.12	-0.18	-0.15	-0.15
cce_2391	2	-	glucosylglycerol-phosphate synthase	-0.64	-0.74	-0.56	0.32	0.28	0.33	-0.78	-0.65	-0.61	0.17	0.27	0.29		-0.16	-0.2	-0.05	0.03	-0.11	-0.72	0.08	0.14	0.17
cce_2563		-	hypothetical protein	-0.58	-0.76	-0.42	0.65	0.2	-0.08	-0.66	-0.45	-0.4	0.58	0.43	0.08		-0.26	0.44	0.47	0.38	-0.27	-0.2	0.54	0.28	-0.02
cce_2564		ubiA	4-hydroxybenzoate polyprenyltransferase	-0.46	-0.42	-0.25	0.4	0.18	-0.17	-0.48	-0.23	-0.2	0.35	0.24	0.02		-0.42	-0.24	-0.37	-0.23	-0.49	-0.89	0.15	0.06	0.1		Synpcc7942_1964	3e-86	0.91	-0.01	0.42	-0.15	-0.05	0.04	0.23	0.08	-0.05	-0.02	-0.09	-0.03	0.04	-0.13	0.24	-0.12	-0.12
cce_2731	3	-	cyclopropane-fatty-acyl-phospholipid synthase	-0.95	-0.76	-0.33	0.77	0.04	-0.31	-0.92	-0.51	-0.38	0.56	0.3	-0.08		-0.32	-0.25	0.05	0.64	-0.06	-0.39	0.06	0.52	0.13		Synpcc7942_0596	2e-171	1.65	0.15	-0.04	0.17	0.07	0.19	0.19	0.11	0.17	0	0.08	0.16	-0.03	0.1	0.02	-0.06	-0.05
cce_3028	2	-	FKBP-type peptidyl-prolyl cis-trans isomerase	-1.29	-0.65	-0.21	0.86	-0.1	-0.2	-1.29	-0.42	-0.06	0.78	0.05	-0.04		0.16	-0.51	-0.25	-0.43	-0.66	-0.91	0.51	0.12	-0.01		Synpcc7942_2354	6e-60	1.07	-0.18	0.04	-0.49	-0.33	-0.25	0.05	-0.15	-0.14	-0.6	-0.39	-0.25	-0.07	-0.19	-0.09	-0.61	-0.65
cce_3029	2	-	hypothetical protein	-0.66	-0.75	-0.44	0.57	0.22	0.16	-0.66	-0.42	-0.24	0.43	0.24	0.23		-0.04	-0.29	-0.39	-0.09	-0.13	-0.53	-0.17	0.06	0.1		Synpcc7942_2355	8e-32	1.01	-0.16	-0.02	0.19	0.15	0.08	0.01	-0.22	0.22	0.13	0.13	0.29	-0.03	-0.06	-0.08	0.06	0.08
cce_3100		desC1	fatty acid desaturase	-0.73	-0.62	-0.8	0.12	0.23	0.54	-0.95	-0.45	-0.85	0.07	0.18	0.66		-0.22	0.09	-0.03	0.29	-0.67	-0.74	0.05	-0.11	-0.15		Synpcc7942_2561	5e-119	1.25	-0.34	-0.3	-0.5	-0.82	-0.62	-0.11	-0.21	-0.12	-0.17	-0.36	-0.48	-0.24	-0.05	-0.28	-0.21	-0.47
cce_3233	2	gmd	GDP-D-mannose 4,6-dehydratase	-1.41	-1.06	-0.37	0.44	0.2	-0.23	-1.49	-1.19	-0.37	0.38	0.35	0.06		-0.05	-0.92	-0.26	0.45	0.05	-1.07	-0.32	0.45	0.43		Synpcc7942_0061	4e-13	0.21	-0.23	-0.02	0.06	0.11	0.05	-0.01	-0.15	-0.06	0.02	0.21	0.05	-0.1	0	-0.05	0.11	0.08
cce_3233	2	gmd	GDP-D-mannose 4,6-dehydratase	-1.41	-1.06	-0.37	0.44	0.2	-0.23	-1.49	-1.19	-0.37	0.38	0.35	0.06		-0.05	-0.92	-0.26	0.45	0.05	-1.07	-0.32	0.45	0.43		Synpcc7942_1342	4e-161	1.4	0.04	0.01	0.02	-0.13	-0.03	0.25	0.07	-0.11	-0.05	-0.15	-0.09	0.14	0.12	-0.15	-0.07	-0.09
cce_3423	2	ugd	UDP-glucose dehydrogenase	-1.83	-1.27	-0.77	1.22	-0.01	-0.94	-1.92	-1.03	-0.82	0.98	0.23	-0.66		-0.38	-0.49	0.37	0.42	-0.18	-0.73	0.2	0.59	0.15		Synpcc7942_0973	2e-169	1.26	-0.03	0.06	0.09	0.09	0.07	0.06	-0.02	-0.04	0.11	0.09	0.09	-0.04	-0.13	0.09	-0.13	0.02
cce_3423	2	ugd	UDP-glucose dehydrogenase	-1.83	-1.27	-0.77	1.22	-0.01	-0.94	-1.92	-1.03	-0.82	0.98	0.23	-0.66		-0.38	-0.49	0.37	0.42	-0.18	-0.73	0.2	0.59	0.15		Synpcc7942_0974	4e-23	1.55	-0.3	-0.03	-0.42	-0.46	-0.33	-0.06	-0.17	-0.23	-0.43	-0.22	-0.5	-0.19	-0.19	-0.18	-0.3	-0.5
cce_3424		-	hypothetical protein	-0.56	-0.86	-0.55	0.77	0.27	-0.03	-0.69	-0.63	-0.36	0.6	0.09	-0.05		-0.26	-0.58	0.23	-0.32	-0.21	-0.04	0.66	0.44	-0.28
cce_3458		-	penicillin binding protein, transpeptidase	-0.31	-0.31	-0.23	0.54	0.07	-0.03	-0.23	-0.11	-0.06	0.49	0.27	0.15		0.32	-0.06	-0.53	0.04	-0.4	-0.12	0.3	0.45	0.16		Synpcc7942_0580	0	1.16	0.18	0.18	0.08	0.08	0.01	0.06	0.06	0.18	0.06	0.03	0.03	0.03	0.22	0.05	0.06	-0.01
cce_3633	6	psb27	photosystem II 11 kD protein	-2.98	-2.05	-1.31	1.27	-0.07	-1.31	-2.86	-1.53	-1.19	1.25	0.14	-1.01		-0.66	-0.44	0.5	0.69	-0.3	-1.24	-0.02	0.55	-0.26		Synpcc7942_0343	7e-36	0.93	-0.47	-0.34	-0.63	-0.37	-0.3	0.1	-0.27	-0.25	-0.59	-0.05	-0.06	-0.13	-0.3	-0.44	-0.57	-0.38
cce_3672	3	-	putative Tic22-like protein	-1.14	-1.44	-0.97	0.52	0.54	0.02	-1.26	-1.2	-1.15	0.37	0.73	0.21		-0.27	-0.36	-0.29	0.78	0.01	-0.15	-0.14	0.44	0.23
cce_3730		-	hypothetical protein	-0.74	-0.7	0	0.27	0.2	-0.14	-0.99	-0.67	0.04	0.2	0.24	-0.02		0.1	-0.52	0.04	0.34	0.06	-0.53	-0.07	0.3	0.16		Synpcc7942_0889	2e-120	0.66	-0.04	0.18	0.11	0.06	-0.02	-0.13	0.69	-0.02	0.11	0.14	-0.13	-0.08	0.26	0.04	-0.04	0.14
cce_3734	2	-	hypothetical protein	-1.44	-1.09	-0.49	0.37	0.37	-0.03	-1.38	-0.77	-0.39	0.4	0.29	0.2		-0.09	-0.23	0.24	0.01	-0.12	-0.52	0.08	0.02	-0.33
cce_3760	6	-	hypothetical protein	-0.96	-0.83	-0.52	0.57	0.42	-0.21	-1.14	-0.64	-0.46	0.46	0.36	-0.07		-0.3	0.02	0.08	0.29	-0.23	-0.49	0.2	0.27	0.16
cce_3762	6	-	hypothetical protein	-0.49	-0.42	-0.21	0.38	0.29	-0.15	-0.58	-0.27	-0.21	0.31	0.39	-0.02		-0.25	0.05	0.31	0.44	-0.07	-0.52	0.21	0.6	0.3
cce_4055		-	hypothetical protein	-0.77	-0.68	-0.29	0.3	0.18	0.1	-0.92	-0.44	-0.15	0.23	0.48	0.3		-0.09	0.01	0.17	0.39	0.4	-0.4	0.01	0.03	0.16
cce_4142	4	sigG	RNA polymerase sigma factor RpoE	-2.45	-2.03	-0.57	1.13	0.05	-1.35	-2.65	-1.95	-0.63	1.02	0.26	-1.04		-1.04	-1.36	-0.24	0.65	-0.47	-1.2	-0.37	0.65	-0.18		Synpcc7942_1923	7e-87	1.3	-0.21	-0.22	-0.22	-0.56	-0.39	-0.12	0.08	-0.1	-0.23	-0.41	-0.31	-0.04	0.12	0.14	-0.03	-0.4
cce_4185	3	-	putative adenosine/AMP deaminase	-0.46	-0.41	-0.41	0.66	-0.2	-0.04	-0.46	-0.28	-0.46	0.48	-0.01	0.04		0.19	-0.65	0.12	0.13	-0.07	-0.61	0.38	0.37	-0.09		Synpcc7942_2410	7e-169	1.39	-0.02	-0.12	-0.17	-0.14	-0.19	-0.05	0.01	0.14	0.11	-0.15	0.12	0.01	0.14	-0.09	0.07	0.18
cce_4272		-	hypothetical protein	-0.88	-0.44	-0.34	0.44	0.28	0.09	-1	-0.05	-0.39	0.38	0.22	-0.09		-0.1	-0.1	0.38	0.29	-0.15	-0.39	0.43	0.43	-0.17		Synpcc7942_0700	1e-99	1.06	0.27	0.31	0.23	-0.07	-0.01	0.11	-0.15	-0.05	-0.39	-0.17	-0.37	-0.1	0.01	0.26	-0.07	-0.26
cce_4291		-	protease	-0.12	-0.45	0.01	0.27	0.2	0	-0.22	-0.41	-0.09	0.13	0.33	0.05		0.31	-0.26	0.48	0.21	-0.15	-0.25	0.26	0.31	-0.16
cce_4358		chlH1	magnesium chelatase subunit H	-1.08	-0.47	-0.81	0.73	0.31	-0.06	-1.09	-0.27	-0.97	0.6	0.18	-0.08		-0.16	-0.5	0.2	-0.01	-0.11	-0.76	0.36	0.19	0.11		Synpcc7942_2137	0	1.58	0.08	0.08	-0.07	-0.53	-0.66	-0.15	0.07	0.11	0.04	-0.6	-0.62	-0.12	-0.03	0.2	0.18	-0.33
cce_4441		psbN	photosystem II protein	-0.56	-0.66	-0.43	0.31	0.34	0.01	-0.54	-0.53	-0.24	0.31	0.37	0.12		0.03	-0.06	0.32	0.49	0.11	-0.29	-0.21	0.15	0.13		Synpcc7942_0224	8e-16	1.41	-0.07	0.01	-0.25	-0.18	-0.06	0.07	-0.19	0.03	-0.3	-0.23	-0.42	-0.13	-0.07	0.2	-0.14	-0.27
cce_4586		-	DegT/DnrJ/EryC1/StrS aminotransferase family protein	-0.46	-0.5	-0.23	0.59	0.04	-0.16	-0.64	-0.38	-0.21	0.52	0.23	0.01		-0.08	-0.08	0.14	0.54	0.07	-0.3	0.2	0.31	0.18		Synpcc7942_0071	5e-155	1.16	0.1	0	-0.17	-0.17	-0.25	0.26	0.18	0.2	0.06	-0.14	0	0.46	0.11	0.15	-0.16	-0.19
cce_5143			hypothetical protein; contains low-density lipoprotein receptor YWTD repeat domains	-1.02	-0.75	-0.6	0.41	0.28	-0.09	-1.03	-0.65	-0.52	0.43	0.63	0.09		0.06	-0.57	-0.05	0.03	-0.08	-0.52	0.31	0.29	0.41
CLUSTER4
cce_0009	2	-	hypothetical protein	0.61	0.48	0.02	-0.34	-0.15	-0.11	0.58	0.34	0.06	-0.19	-0.03	-0.06		-0.41	1.04	-0.19	-2.35	-0.47	1.6	-0.07	-1.13	-0.77
cce_0034		-	hypothetical protein	0.25	0.4	0.3	-0.31	0.01	-0.04	0.34	0.2	0.43	-0.3	-0.24	-0.1		-0.18	0.2	0.66	-0.9	-0.26	0.74	0.28	-0.69	-1.15
cce_0035		-	hypothetical protein	0.52	0.06	0.04	-0.12	-0.06	0.14	0.52	0.07	0.03	-0.12	-0.02	0.03		0	0.57	0.1	-0.1	-0.16	0.77	0.25	-0.2	-0.52
cce_0110		-	hypothetical protein	0.35	0.52	0.25	-0.33	-0.22	-0.1	0.41	0.32	0.26	-0.36	-0.23	-0.18		0.07	0.81	0.54	-1.05	-0.24	1.06	0.23	-0.34	-0.74
cce_0111		-	hypothetical protein	0.4	0.46	0.26	-0.34	-0.27	-0.14	0.39	0.24	0.16	-0.36	-0.28	-0.25		-0.07	0.71	0.28	-0.74	-0.01	0.66	0.19	0.13	-0.3
cce_0410		-	reverse transcriptase	0.51	0.55	0.34	-0.12	0.15	-0.14	0.35	0.22	0.18	-0.14	0.13	-0.14		0.5	0.51	0.35	-0.51	-0.48	0.29	0.69	-0.01	-0.13
cce_0541	6	-	hypothetical protein	0.54	0.03	-0.28	0.03	-0.45	0.51	0.67	0.08	-0.16	0.09	-0.31	0.39		0.16	0.76	0.83	-0.51	-0.28	0.76	0.52	-0.41	-0.59		Synpcc7942_1506	2e-23	0.85	-0.82	-0.7	0.17	-0.11	-0.19	-0.83	-0.82	-0.6	-0.02	0.24	0.05	-0.77	-0.83	-0.73	0.46	0.34
cce_0541	6	-	hypothetical protein	0.54	0.03	-0.28	0.03	-0.45	0.51	0.67	0.08	-0.16	0.09	-0.31	0.39		0.16	0.76	0.83	-0.51	-0.28	0.76	0.52	-0.41	-0.59		Synpcc7942_1565	2e-12	0.43	0.05	0.05	-0.25	-0.14	-0.13	0.31	0.32	0.24	-0.14	-0.06	-0.06	0.45	0.18	0.12	-0.13	-0.2
cce_0545	2	-	putative nitrogenase-associated protein	1.27	1.49	0.61	-1.71	-1.98	-2.12	1.56	0.77	0.05	-1.4	-1.37	-1.61		-2.24	1.67	0.49	-2	-2.02	1.97	0.72	-0.24	-2.81
cce_0546	2	-	hypothetical protein	1.36	1.4	0.44	-1.63	-1.73	-1.58	1.58	0.69	-0.11	-1.24	-1.18	-1.32		-1.86	1.5	0.45	-1.43	-1.47	1.85	0.82	-0.23	-1.99
cce_0572	12	-	hypothetical protein	1.39	1.14	0.36	-1.13	-1.29	-1.23	1.37	0.62	0.1	-0.81	-0.81	-0.97		-2.29	1.58	0.46	-1.88	-1.99	1.66	0.62	-0.01	-2.82
cce_0575	15	feoB2	ferrous iron transport protein B	1.61	1.28	0.66	-2.23	-2.58	-2.1	1.52	0.65	0.06	-1.79	-1.76	-1.79		-1.87	1.96	0.56	-2.55	-1.61	1.95	0.48	-1.38	-2.37
cce_0576	15	feoA2	ferrous iron transport protein A	1.47	1.16	0.49	-1.69	-1.83	-1.94	1.39	0.66	0.09	-1.28	-1.35	-1.5		-1.98	1.8	0.54	-2.38	-1.37	2.03	-0.13	-1.74	-2.27
cce_0577	15	-	hypothetical protein	1.36	1.25	0.52	-1.42	-1.6	-1.38	1.26	0.57	0.07	-1.13	-1.05	-1.17		-1.79	1.69	0.43	-1.83	-1.38	1.99	0.03	-1.22	-1.85
cce_0578	15	-	putative molybdate ABC transporter permease	1.07	1.13	0.63	-1.17	-1.06	-1.03	0.96	0.63	0.18	-0.93	-0.82	-0.91		-1.37	1.64	0.41	-1.04	-0.99	1.96	0.25	-0.68	-1.34		Synpcc7942_1532	2e-51	0.81	-0.05	-0.06	-0.03	-0.17	-0.16	-0.38	0.01	-0.06	-0.12	-0.14	-0.3	-0.18	-0.03	-0.13	0.07	-0.09
cce_0580	15	vapB	putative virulence associated protein B	0.74	0.9	0.62	-0.91	-0.41	-0.37	0.6	0.42	0.25	-0.75	-0.53	-0.35		-0.57	1.04	0.31	-1.23	-0.07	1.27	-0.16	-0.52	-0.94
cce_0711		-	group 1 glycosyl transferase	0.77	0.49	0.21	-0.26	-0.15	-0.07	0.72	0.26	0.07	-0.26	-0.1	-0.1		-0.59	0.83	0.19	-1.3	-0.76	1.07	0.38	-0.72	-0.78		Synpcc7942_1625	1e-104	0.78	-0.08	-0.03	0.02	0.01	-0.02	-0.15	-0.01	-0.1	-0.12	0.03	0.06	-0.12	0.03	0.03	-0.01	0
cce_0773		-	hypothetical protein	0.27	0.53	0.38	-0.19	-0.23	-0.33	0.2	0.28	0.38	-0.08	-0.18	-0.23		-0.12	0.79	0.82	-0.33	0.16	0.88	0.06	-0.5	-0.22		Synpcc7942_0081	7e-20	1.21	-0.38	-0.16	-0.32	-0.32	-0.5	0	-0.12	-0.1	-0.25	-0.3	-0.14	-0.1	-0.11	-0.34	-0.08	-0.05
cce_0821		-	hypothetical protein	0.24	0.22	0.18	-0.52	-0.09	-0.05	0.28	0.21	0.11	-0.49	-0.23	-0.11		0.25	0.55	0.01	-0.74	-0.39	0.26	-0.1	-0.72	-0.4		Synpcc7942_0347	4e-09	1.25	-0.39	-0.47	-0.94	-0.33	-0.28	0.06	-0.33	-0.16	-1.27	0.1	0.19	0.06	-0.34	-0.63	-0.29	0.15
cce_0869		-	hypothetical protein	0.46	0.58	0.32	-0.09	-0.21	-0.27	0.36	0.61	0.4	-0.06	-0.2	-0.24		-0.87	1.06	0.67	-1.36	-1.52	1.04	1.27	-0.46	-1.21
cce_0968		-	hypothetical protein	0.51	0.36	-0.01	-0.25	-0.35	-0.25	0.7	0.14	0.04	-0.15	-0.15	-0.15		-0.33	0.9	0.32	-1.69	-0.52	1.54	0.78	-0.9	-0.81
cce_1224	2	-	hypothetical protein	0.42	0.13	0.18	-0.28	0.13	0.15	0.19	0.11	0.08	-0.17	0.04	0.02		-0.19	0.5	0.41	-0.19	-0.04	0.9	0.55	-0.11	-0.57
cce_1339		-	hypothetical protein	-0.01	0.73	0.26	-0.13	0.06	-0.23	0.05	0.48	0.22	0	-0.16	-0.16		-0.22	0.53	-0.03	-0.44	0.03	0.72	-0.3	-0.36	0.01
cce_1413		-	sensory transduction histidine kinase	0.31	0.5	0.36	-0.02	-0.08	-0.1	0.38	0.48	0.3	-0.02	-0.11	-0.09		-0.02	0.45	0.41	-0.31	-0.15	0.34	0.33	-0.08	-0.12
cce_1898	2	patB	transcriptional regulator	1.38	0.83	0.31	-0.99	-1.23	-0.78	1.42	0.51	0.13	-0.97	-1.02	-0.87		-0.54	1.52	0.36	-2.11	-1.34	1.68	0.56	-0.9	-1.64
cce_1922		-	hypothetical protein	0.28	0.45	0.22	-0.07	0.01	0.02	0.26	0.54	0.2	-0.08	-0.04	-0.03		0.12	0.19	0.07	-0.41	0.03	0.2	0.35	-0.22	0.31		Synpcc7942_0833	4e-95	0.86	0.09	0.01	-0.15	-0.04	0	0.04	-0.23	0.04	-0.25	-0.14	-0.05	-0.02	-0.13	0.05	0.02	-0.07
cce_2344		-	hypothetical protein	0.03	1	0.55	-0.96	-0.77	-0.68	0.02	0.95	0.47	-0.84	-0.49	-0.43		-1	1.23	0.25	-1.09	-0.76	1.22	0.33	-0.89	-0.87
cce_2348		-	hypothetical protein	0.19	0.29	0.02	-0.16	-0.14	-0.14	0.18	0.13	-0.08	-0.27	-0.3	-0.21		-0.41	1.53	-0.08	-0.83	-0.82	1.2	0.27	-0.39	-0.07
cce_2444	3	-	sulfur carrier protein ThiS	0.59	0.9	0.21	-0.27	-0.38	-0.56	0.6	0.68	-0.1	-0.16	-0.17	-0.35		0	0.58	-0.27	-0.68	-0.06	0.8	-0.54	-0.81	-0.16		Synpcc7942_1781	5e-49	1.62	-0.05	0.31	0.2	0.22	0.22	0.37	0.1	-0.11	-0.21	0.14	0.17	0.2	-0.02	-0.04	-0.39	-0.26
cce_2496		smtA	metallothionein	0.72	0.65	0.09	-0.94	-0.35	-0.67	0.71	0.41	0.08	-0.95	-0.65	-0.76		0.17	0.69	0.01	-0.92	-0.22	0.83	-0.08	-0.56	-0.53		Synpcc7942_1290	3e-13	0.98	-0.19	-0.14	0.53	0.23	0.63	-0.2	-0.8	-0.81	-0.75	-0.25	0.37	-0.47	-0.77	-0.45	-0.45	0.21
cce_2934	3	-	ABC transporter ATP-binding protein	0.15	0.5	0.02	-0.09	-0.13	-0.1	0.12	0.29	0.35	0.06	0.04	0.01		0.11	0.45	-0.06	-0.74	-0.34	-0.19	0.25	-0.25	0.1		Synpcc7942_0622	0	0.94	0.1	-0.16	-0.23	0	0.01	-0.15	-0.04	-0.04	0.18	0	0.05	-0.07	-0.15	-0.05	-0.15	0.03
cce_3162		-	hypothetical protein	0.68	0.95	-0.12	-0.61	0	-0.33	0.59	0.43	-0.26	-0.41	-0.53	-0.57		0.45	0.37	0.71	-0.86	0.09	0.84	0.14	-0.71	-1.19
cce_3662		-	FAD-dependent pyridine nucleotide-disulfide oxidoreductase	0.79	0.83	0.05	-0.38	-0.25	-0.28	0.88	0.41	0	-0.08	-0.19	-0.26		-1.5	1.34	0.9	-2.34	-1.09	2.13	0.4	-1.85	-2.08
cce_3792	3	-	hypothetical protein	0.43	0.31	0.19	-0.13	-0.14	-0.05	0.34	0.1	0.03	-0.16	-0.09	-0.11		-0.01	0.19	0.58	-0.67	-0.26	0.46	0.87	0.08	-0.34
cce_3816		purB	adenylosuccinate lyase	0.56	0.46	0.09	0.22	-0.56	-0.75	0.62	0.32	0.01	0.17	-0.36	-0.61		-0.01	0.59	0.57	-0.7	-0.42	0.74	0.61	-0.39	-0.57		Synpcc7942_0315	0	1.64	-0.24	-0.07	-0.28	-0.1	-0.09	0.3	-0.03	-0.07	-0.36	0.05	0.12	0.23	-0.09	-0.07	-0.36	-0.24
cce_3907		-	hypothetical protein	0.29	0.46	0.21	-0.19	-0.09	-0.07	0.37	0.2	0.45	-0.05	0.16	0.25		-0.41	0.92	0.41	-0.5	-0.36	0.89	0.83	0.11	-0.42
cce_3910	2	-	hypothetical protein	0.7	0.72	0.32	-0.23	-0.17	-0.97	0.71	0.42	0.12	-0.19	-0.13	-0.76		-0.13	0.6	0.18	-0.73	-0.03	0.74	0.29	-0.53	-0.31
cce_3911	3	-	hypothetical protein	0.31	0.19	0.16	-0.3	0.11	-0.06	0.34	0.09	0.16	-0.22	-0.02	0.06		-0.1	0.32	-0.05	-0.43	-0.09	0.29	-0.03	-0.3	-0.17
cce_3943	2	-	hypothetical protein	0.61	-0.08	-0.17	0.02	-0.09	0.17	0.51	0.08	-0.1	0.09	0.06	0.11		0.44	0.45	0.75	-0.87	-0.14	0.36	0.75	-0.09	-0.41
cce_4107	6	-	hypothetical protein	0.42	0.13	-0.32	-0.48	-0.51	-0.47	0.47	-0.22	-0.32	-0.37	-0.3	-0.35		-0.27	1.07	-0.39	-2.22	-0.74	1.55	-0.04	-1.56	-0.65
cce_4108	6	-	hypothetical protein	0.17	0.72	0.31	-0.32	-0.16	-0.23	0.05	0.37	0.56	-0.32	0.04	-0.1		0.05	0.69	-0.37	-0.7	0.03	1.16	-0.36	-0.73	0.09		Synpcc7942_0199	2e-58	0.96	-0.48	-0.37	0.55	-0.13	0.03	-0.08	-0.48	-0.49	-0.12	0.1	0.17	-0.41	-0.47	-0.32	0.34	0.21
cce_4180		-	hypothetical protein	0.23	0.58	0.25	-0.4	-0.1	-0.1	0.18	0.32	0.01	-0.38	-0.19	-0.1		-0.19	0.54	0.11	-0.12	-0.21	0.54	0.05	-0.11	-0.43
cce_4334	2	-	hypothetical protein	0.31	0.55	0.04	-0.32	-0.21	0.01	0.41	0.27	0.11	-0.18	-0.16	-0.04		-0.05	0.17	0.14	-1.01	-0.2	0.72	0.02	-0.85	-0.83
cce_4356		-	malic enzyme	0.48	0.25	-0.01	-0.25	0.01	0.15	0.52	0.05	0.05	-0.15	-0.06	0.17		-0.3	0.33	0.33	-0.22	-0.13	0.71	0.19	-0.23	-0.48
cce_4361	2	-	hypothetical protein	0.6	0.53	-0.03	-0.09	-0.6	-0.32	0.46	0.33	-0.04	-0.03	-0.34	-0.3		-0.23	1.09	0.47	-0.6	-0.54	0.78	0.47	0.38	-0.32
cce_4442		-	DNA repair helicase	-0.01	0.25	-0.09	-0.26	-0.35	-0.25	-0.01	-0.03	-0.1	-0.13	-0.19	-0.2		0.12	-0.06	0.58	-0.7	0.13	0.97	0.54	-0.74	-0.7
CLUSTER5
cce_0370		-	protease	-0.51	-0.33	0.06	0.35	-0.02	-0.11	-0.59	-0.22	0.29	0.33	0.03	-0.03		0.02	-0.16	0.1	0.33	0.29	-0.32	0.04	0.28	0.24		Synpcc7942_0585	1e-122	0.95	0.24	0.08	-0.14	-0.35	-0.24	-0.19	0.14	0.09	-0.23	-0.48	-0.6	-0.17	0.33	0.58	-0.28	-0.59
cce_0392	2	psbT	photosystem II reaction center protein T	-1.41	-0.51	-0.04	0.12	-0.05	-0.2	-1.47	-0.4	0.08	0.1	-0.03	-0.04		-0.2	-0.09	-0.17	0.27	0.2	-0.26	-0.6	-0.1	-0.07
cce_0460		fabI	enoyl-(acyl carrier protein) reductase	-0.87	-0.36	-0.26	0.19	0.08	-0.16	-0.92	0.12	-0.07	0.16	0.38	0.12		0.29	-0.23	0.17	0.09	-0.24	-0.24	0.28	0.4	-0.1		Synpcc7942_0126	1e-140	1.52	0.26	0.07	-0.39	-0.1	0	0.01	-0.02	0	-0.25	-0.3	-0.05	0.16	-0.02	0.05	-0.33	-0.27
cce_0798		rpe	ribulose-phosphate 3-epimerase	-2.06	-1	-0.11	0.71	-0.07	-0.5	-2.18	-0.66	-0.08	0.64	0.07	-0.34		-0.27	-0.27	-0.04	0.35	-0.04	-0.53	-0.12	0.41	0.27		Synpcc7942_0604	5e-137	1.71	-0.13	-0.15	-0.46	-0.55	-0.31	0.16	-0.09	0	-0.38	-0.68	-0.36	0.02	-0.12	0.03	-0.19	-0.55
cce_0806		-	hypothetical protein	-0.76	-0.17	-0.03	0.27	0.05	-0.1	-0.77	-0.01	-0.01	0.19	0.12	-0.12		-0.13	-0.37	-0.06	0.09	-0.02	-0.5	-0.04	0.16	0.04
cce_0920		apcE	phycobilisome core-membrane linker polypeptide	-1.66	-0.41	0.08	0.35	0.31	-0.77	-1.98	-0.04	0.08	0.29	0.42	-0.74		-0.19	-0.56	0.42	0.25	-0.44	-1.01	0.25	0.35	-0.43		Synpcc7942_0328	0	1.31	0.61	0.04	0.13	0.24	0.12	-0.11	0.05	0.11	0.15	-0.02	0.02	0.21	0.04	0.31	0.3	0.24
cce_1030	3	trxA3	thioredoxin	-0.46	-0.15	0.08	0.03	0.12	-0.09	-0.49	-0.1	0.13	-0.05	0.14	-0.01		0.41	-0.21	0.11	-0.05	0.19	-0.32	-0.1	-0.02	0.01		Synpcc7942_1793	4e-36	1.08	0.01	-0.11	-0.51	-0.43	-0.46	0.06	0.09	0.02	-0.37	-0.59	-0.26	0.16	-0.03	-0.07	-0.31	-0.31
cce_1251	7	-	hypothetical protein	-0.39	0.18	-0.16	-0.02	0.08	0.19	-0.42	0.15	-0.21	-0.04	0.03	0.14		0.3	-0.13	0.45	0.44	0.03	-0.38	0.03	0.67	0.05
cce_1289	2	psaJ	photosystem I reaction center subunit IX	-1.79	-0.93	-0.04	0	0.52	-0.15	-1.94	-0.52	0.03	0	0.59	-0.14		-0.36	-0.55	-0.05	0.23	-0.27	-0.9	-0.32	0.24	-0.28		Synpcc7942_1249	1e-16	1.52	-0.54	-0.1	-0.07	-0.94	-0.31	-0.06	-0.22	-0.18	0	-0.29	-0.31	-0.16	-0.44	-0.38	0.12	-0.24
cce_1290	2	psaF	photosystem I reaction center subunit III	-1.85	-0.89	-0.03	0.03	0.52	-0.17	-1.99	-0.53	0	-0.02	0.56	-0.19		-0.17	-0.49	0.02	0.47	-0.11	-0.74	-0.4	0.28	-0.17		Synpcc7942_1250	2e-69	1.28	-0.28	-0.17	0.25	-0.65	-0.24	-0.12	-0.13	-0.04	0.24	-0.14	-0.01	0.02	-0.21	-0.34	0.14	0.18
cce_1303	7	psbJ	photosystem II reaction center protein J	-1.81	-1.1	0.25	0.75	-0.06	-1.12	-1.93	-0.91	0.53	0.61	-0.05	-1.03		-0.18	0.07	0.36	0.55	-0.17	-0.17	-0.1	0.3	-0.41
cce_1305	7	psbF	cytochrome b559 subunit beta	-1.81	-1.17	0.21	0.82	0.08	-1.06	-1.87	-0.88	0.45	0.74	0.13	-0.97		-0.28	-0.27	0.31	0.41	-0.33	-0.63	-0.08	0.24	-0.53		Synpcc7942_1176	4e-22	1.73	0.2	0.36	-0.06	-0.17	-0.04	0.13	-0.06	0.06	-0.22	-0.42	-0.26	0.21	-0.16	0.13	-0.24	-0.56
cce_1307	7	psbE	cytochrome b559 subunit alpha	-1.46	-1.04	0.14	0.68	0.19	-0.94	-1.62	-0.76	0.43	0.64	0.3	-0.83		-0.68	-0.54	-0.01	0.44	-0.28	-0.95	-0.38	0.16	-0.44		Synpcc7942_1177	1e-44	1.73	0.23	0.3	0.02	-0.13	-0.17	0.19	0.07	0.21	-0.04	-0.61	-0.35	0.26	0	0.36	-0.07	-0.54
cce_1308	7	-	Ycf48-like protein	-1.28	-0.56	0.46	0.38	0.1	-0.82	-1.49	-0.69	0.65	0.37	0.27	-0.6		-0.08	-0.65	0.33	0.22	-0.34	-0.75	0.44	0.46	-0.21		Synpcc7942_1178	3e-125	1.19	0.06	-0.21	-0.47	0.07	0.18	-0.12	-0.07	-0.14	-0.21	0.17	0.24	-0.02	-0.03	-0.13	-0.44	0.02
cce_1357		-	fructose-1,6-bisphosphate aldolase	-2.06	-0.99	-0.05	0.92	-0.2	-1.04	-2.11	-0.98	0.08	0.74	-0.14	-0.87		-0.24	-0.47	0.31	0.4	-0.06	-0.5	0.04	0.43	-0.12		Synpcc7942_1443	0	1.8	0.01	-0.23	-0.7	0.06	0.1	0.22	0.18	0.03	-0.55	0.05	0.45	0.51	-0.02	-0.23	-0.37	0
cce_1805		-	hypothetical protein	-2.15	-0.95	-0.17	0.82	0.01	-1.08	-2.49	-0.5	-0.12	0.83	0.1	-0.86		-0.5	-0.33	0.1	0.47	-0.25	-0.49	0.07	0.43	-0.31
cce_1837		psbB	photosystem II CP47 protein, 47 kD chlorophyll-binding protein	-2.52	-1.34	-0.33	0.65	0.27	-0.23	-2.41	-1.01	-0.2	0.56	0.41	0		0.07	-0.89	-0.26	-0.04	-0.01	-0.92	-0.5	0.1	0.2		Synpcc7942_0697	0	1.57	0.76	0.56	0.24	0.23	0.34	0.3	0.36	0.19	-0.02	-0.04	0.09	0.23	0.13	0.63	-0.11	-0.29
cce_1953	3	ftsH4	cell division protein	-0.41	-0.28	-0.01	0.27	0.01	-0.1	-0.44	-0.17	0.11	0.29	0.21	0.04		0.15	0.01	0.24	0.27	0.44	-0.11	-0.19	0.12	0.1		Synpcc7942_0998	0	1.12	-0.21	0.28	0.05	-0.09	-0.02	0.06	0.08	-0.25	-0.15	0	0.19	0.12	-0.08	-0.02	-0.31	-0.21
cce_2572		psbO	photosystem II manganese-stabilizing polypeptide, 33 kD extrinsic protein	-2.6	-1.45	-0.53	0.99	0.09	-0.82	-2.6	-1.06	-0.52	0.98	0.22	-0.69		-0.2	-0.97	-0.48	-0.05	-0.09	-0.92	-0.71	-0.09	-0.22		Synpcc7942_0294	9e-120	1.25	0.11	-0.09	-0.32	-0.21	-0.26	0.23	0.14	-0.2	0.11	-0.23	0.09	0.13	-0.25	-0.17	-0.31	-0.45
cce_2573		ho1	heme oxygenase (decyclizing)	-3.16	-0.79	0.46	1	-0.64	-1.72	-3.31	-0.34	0.49	0.95	-0.22	-1.53		-0.38	-0.56	0.38	0.67	-0.44	-0.85	0.24	0.65	-0.41		Synpcc7942_1858	1e-130	1.55	-0.35	-0.03	-0.29	-0.37	-0.19	0.36	-0.13	-0.21	-0.65	0.02	-0.42	0.04	0.03	-0.2	-0.29	-0.42
cce_2625		psbU	photosystem II 12 kD extrinsic protein	-2.37	-0.94	0.1	0.69	0.15	-0.76	-2.49	-0.63	0.22	0.58	0.17	-0.59		0.04	-0.17	0.3	0.15	0.08	-0.57	-0.15	0.11	-0.14		Synpcc7942_1882	4e-17	0.77	-0.5	-0.35	-1.37	-2.09	-1.29	0.24	0.12	0.12	-0.61	-0.49	-0.62	0.04	0	-0.59	-0.22	-0.98
cce_2651	6	cpcB	phycocyanin beta subunit	-3.43	-0.74	0.37	0.2	-0.1	-1.17	-3.63	0.06	0.61	0.16	0.03	-1.15		0.01	0.12	0.46	0.58	-0.22	0.03	0.08	0.37	-0.38		Synpcc7942_1047	1e-103	1.71	0	0	0	0	0	0	0	0	0	0	0	0	0	0	0	0
cce_2651	6	cpcB	phycocyanin beta subunit	-3.43	-0.74	0.37	0.2	-0.1	-1.17	-3.63	0.06	0.61	0.16	0.03	-1.15		0.01	0.12	0.46	0.58	-0.22	0.03	0.08	0.37	-0.38		Synpcc7942_1052	1e-103	1.71	0.18	0.62	0.11	0.05	0.41	0.61	-0.06	-0.32	-0.02	-0.33	-0.18	0.39	-0.26	0.13	-0.42	-0.56
cce_2652	6	cpcA	phycocyanin alpha subunit	-3.48	-0.72	0.31	0.13	-0.03	-1.11	-3.64	0.07	0.59	0.09	0.14	-1.11		0.16	0.38	0.6	0.78	-0.03	0.19	0.14	0.51	-0.2		Synpcc7942_1048	4e-87	1.55	0	0	0	0	0	0	0	0	0	0	0	0	0	0	0	0
cce_2652	6	cpcA	phycocyanin alpha subunit	-3.48	-0.72	0.31	0.13	-0.03	-1.11	-3.64	0.07	0.59	0.09	0.14	-1.11		0.16	0.38	0.6	0.78	-0.03	0.19	0.14	0.51	-0.2		Synpcc7942_1053	4e-87	1.55	-0.39	0.55	-0.41	-0.25	-0.25	0.46	-0.3	-0.47	-0.77	-0.25	-0.37	0.09	-0.28	-0.19	-0.51	-0.96
cce_2653	6	cpcC2	phycocyanin associated linker protein	-2.58	-0.95	-0.08	0.45	0.38	-0.68	-2.8	-0.55	0.05	0.41	0.6	-0.64		-0.07	-0.24	0.49	0.54	-0.24	-0.52	0.11	0.46	-0.35		Synpcc7942_1049	4e-122	1.27	0.31	0.04	0.04	0.18	0.2	0.15	0.01	-0.06	0.1	0.06	0.28	0.35	-0.18	0.04	-0.03	-0.09
cce_2654	6	cpcC1	phycocyanin associated linker protein	-2.6	-0.37	0.12	0.41	0.19	-0.9	-2.85	-0.02	0.23	0.34	0.41	-0.86		-0.28	-0.41	0.37	0.58	-0.44	-0.77	-0.08	0.52	-0.43		Synpcc7942_1050	2e-119	1.19	0.3	0.25	0.17	0.09	0.34	0.38	0.04	-0.14	-0.04	0.06	0.16	0.24	-0.18	0.06	-0.15	-0.21
cce_2655	6	cpcD	phycocyanin associated linker protein	-3.08	-0.57	0.07	0.39	0.27	-0.89	-3.25	-0.09	0.23	0.36	0.45	-0.82		-0.42	-0.43	0.2	0.54	-0.36	-0.84	-0.28	0.41	-0.39		Synpcc7942_1051	2e-32	1.37	-0.4	-0.05	-0.27	-0.6	-0.05	0.52	0.06	-0.24	-0.68	0.02	0.24	0.29	-0.22	-0.33	-0.04	-0.14
cce_2908	2	apcA	allophycocyanin subunit alpha	-3.2	-0.55	0.12	0.69	-0.11	-1.67	-3.19	0.14	0.19	0.68	0.16	-1.51		-0.47	-0.5	0.31	0.44	-0.55	-0.8	-0.12	0.35	-0.63		Synpcc7942_0327	9e-96	1.68	0.48	0.47	0.14	-0.03	0.13	0.19	0.12	0.08	-0.08	-0.18	-0.07	0.33	-0.06	0.25	-0.06	-0.17
cce_2909	2	apcB	allophycocyanin subunit beta	-3.5	-0.58	0.12	0.68	-0.11	-1.68	-3.49	0.1	0.19	0.67	0.13	-1.51		-0.38	-0.52	0.29	0.31	-0.56	-0.7	-0.05	0.26	-0.67		Synpcc7942_0326	1e-100	1.76	0.08	0.11	-0.11	-0.23	-0.26	0.16	0.07	-0.09	-0.29	-0.26	-0.05	0.35	-0.09	-0.08	-0.22	-0.26
cce_2911		apcC	phycobilisome LC linker polypeptide	-2.88	-0.7	0	0.69	0.09	-1.18	-2.91	-0.29	0.11	0.59	0.16	-1.05		0.01	-0.27	0.26	0.32	-0.11	-0.29	-0.01	0.35	-0.24		Synpcc7942_0325	9e-40	1.82	0.66	0.93	0.33	0.14	0.33	0.18	0.13	0.08	0.27	-0.32	-0.59	-0.02	-0.31	0.44	-0.11	-0.35
cce_2955	2	psbV	cytochrome c-550	-1.34	-0.27	0.28	0.35	0.22	-0.77	-1.62	0.19	0.2	0.35	0.28	-0.7		-0.55	0.11	0.19	0.18	-0.71	-0.66	0.11	0.39	-0.27		Synpcc7942_2010	5e-48	1.05	0.06	0.09	-0.31	-0.27	-0.31	0.35	0.01	0.09	-0.11	-0.36	-0.32	0.17	-0.06	0.05	-0.26	-0.48
cce_2959	9	petA	apocytochrome f	-1.54	-0.09	-0.1	0.59	0.01	-0.62	-1.51	0.26	-0.04	0.5	0.13	-0.51		0.05	-0.15	0.33	0.35	-0.13	-0.5	-0.12	0.27	-0.22		Synpcc7942_1231	5e-127	1.28	-0.08	-0.11	-0.61	-0.32	-0.33	0.2	-0.08	-0.14	-0.82	-0.25	-0.35	0.15	-0.23	-0.25	-0.32	-0.68
cce_2967		-	magnesium-protoporphyrin IX monomethyl ester cyclase	-2.81	-1.27	0.07	0.96	-0.14	-0.96	-2.97	-0.86	0.2	0.81	0.12	-0.79		-0.43	-0.62	0.25	0.7	-0.25	-1.2	0.02	0.47	-0.21		Synpcc7942_1907	0	1.58	-0.31	-0.11	-0.37	-0.73	-0.71	0	-0.01	0.01	-0.11	-0.32	-0.49	0.05	-0.01	-0.21	-0.05	-0.3
cce_3146		chlP	geranylgeranyl hydrogenase	-2.36	-1.14	-0.37	0.84	-0.04	-0.52	-2.46	-0.77	-0.28	0.79	0.17	-0.48		0.51	-0.96	0.27	-0.03	0	-1.32	0.02	0.21	-0.04		Synpcc7942_0385	0	1.71	0.51	0.09	-0.17	-0.09	-0.23	0.05	-0.02	0.07	-0.13	-0.68	-0.53	0.09	-0.01	0.4	-0.17	-0.51
cce_3146		chlP	geranylgeranyl hydrogenase	-2.36	-1.14	-0.37	0.84	-0.04	-0.52	-2.46	-0.77	-0.28	0.79	0.17	-0.48		0.51	-0.96	0.27	-0.03	0	-1.32	0.02	0.21	-0.04		Synpcc7942_0431	9e-06	0.15	-0.07	-0.18	-0.14	-0.04	-0.08	0.02	-0.07	0.06	-0.07	-0.03	0.07	-0.04	0.06	0.01	0.08	0.02
cce_3146		chlP	geranylgeranyl hydrogenase	-2.36	-1.14	-0.37	0.84	-0.04	-0.52	-2.46	-0.77	-0.28	0.79	0.17	-0.48		0.51	-0.96	0.27	-0.03	0	-1.32	0.02	0.21	-0.04		Synpcc7942_0508	1e-11	0.2	0.15	0.16	-0.21	-0.1	-0.02	0.24	0.31	0.22	0.01	-0.11	-0.27	0.25	0.42	0.28	0.04	-0.26
cce_3164	3	rbcS	ribulose bisphosphate carboxylase small subunit	-3.85	-0.86	-0.5	0.93	0.19	-2.08	-3.91	-0.25	-0.42	0.79	0.29	-2		-0.15	-0.09	0.44	0.11	-0.4	-0.26	0.32	0.37	-0.34		Synpcc7942_1427	5e-53	1.49	-0.29	0.05	-1.3	-1.19	-0.68	0.89	0.4	0.34	-0.91	-0.43	0.09	0.81	0.09	-0.13	-0.08	-0.61
cce_3165	3	rbcX	chaperonin-like protein RbcX	-3.39	-0.8	-0.4	0.86	0.23	-2.01	-3.56	-0.18	-0.29	0.82	0.46	-1.86		-0.39	-0.38	0.19	-0.14	-0.53	-0.67	0	0.11	-0.42		Synpcc7942_1535	4e-33	1.05	0.07	0.22	0.16	-0.19	-0.25	-0.03	-0.09	0.08	0.08	-0.26	-0.33	-0.12	0.04	0.11	0.1	-0.16
cce_3166	3	rbcL	ribulose bisophosphate carboxylase	-3.37	-0.66	-0.41	0.89	0.13	-2.21	-3.53	-0.14	-0.39	0.79	0.38	-1.99		-0.55	-0.24	0.34	0.38	-0.6	-0.57	0.1	0.51	-0.21		Synpcc7942_1426	0	1.61	0.3	0.09	-0.88	-0.35	-0.45	0.37	0.54	0.65	-0.36	-0.45	-0.03	0.84	0.3	0.17	0.14	-0.16
cce_3208		cpcG	phycobilisome rod-core linker polypeptide	-2.37	-0.43	0.14	0.36	0.16	-0.69	-2.47	0.14	0.39	0.42	0.41	-0.46		-0.03	-0.26	0.29	0.41	-0.12	-0.48	0.13	0.36	-0.23		Synpcc7942_2030	9e-119	1.35	0.38	0.22	0.28	0.28	0.12	0.22	-0.11	-0.09	-0.01	-0.17	-0.19	0.1	-0.04	0.66	-0.05	-0.6
cce_3209		guaB	inosine 5-monophosphate dehydrogenase	-0.78	-0.02	0.01	0.53	-0.31	-0.47	-1.04	0.22	0.04	0.53	-0.03	-0.31		0.09	-0.39	0.14	-0.06	-0.08	-0.44	0.19	0.29	0.07		Synpcc7942_1831	0	1.58	0.37	0.58	0.05	0	0.19	0.21	0.28	0.21	-0.15	-0.31	-0.08	0.03	0.2	0.31	-0.38	-0.45
cce_3571	4	apcD	allophycocyanin-B	-1.03	-0.36	0.13	0.33	-0.17	-0.43	-1.12	-0.34	0.38	0.33	-0.12	-0.34		-0.3	-0.35	-0.15	0.4	-0.26	-0.6	-0.2	0.3	-0.2		Synpcc7942_0240	3e-81	1.46	-0.05	0.27	0.03	-0.56	-0.58	0.15	-0.15	0.02	-0.35	-0.34	-0.67	0.01	-0.16	-0.15	-0.03	-0.27
cce_3571	4	apcD	allophycocyanin-B	-1.03	-0.36	0.13	0.33	-0.17	-0.43	-1.12	-0.34	0.38	0.33	-0.12	-0.34		-0.3	-0.35	-0.15	0.4	-0.26	-0.6	-0.2	0.3	-0.2		Synpcc7942_0802	2e-09	0.35	0.03	0.17	-0.03	0.06	-0.03	-0.04	-0.02	0.04	0	0.04	0.17	0.12	0	-0.02	-0.08	-0.08
cce_3584	2	-	hypothetical protein	-1.33	-0.12	-0.2	0.53	-0.03	-0.05	-1.28	-0.21	-0.28	0.56	0.02	0.1		-0.21	-0.5	0.37	0.12	0.24	-0.07	0.26	0.19	-0.27		Synpcc7942_1820	1e-44	0.66	-0.84	-0.27	-0.07	-0.56	-0.14	-0.05	-0.5	-0.3	-0.59	0.31	0.32	-0.19	-0.37	-0.57	-0.05	-0.22
cce_3964		psaL1	photosystem I reaction centre subunit XI PsaL	-2.14	-1.21	0.97	-0.08	0.01	-0.34	-2.03	-0.75	1.26	-0.09	0	-0.31		0.05	0.1	0.46	0.45	0.01	0.18	0.42	0.41	-0.27		Synpcc7942_2342	9e-48	1.18	0.09	0.03	0.07	-0.34	-0.44	-0.02	0.01	0.27	-0.04	-0.38	-0.26	0.13	-0.04	0.12	0.22	0.1
cce_4116		-	hypothetical protein	-0.7	-0.37	-0.02	0.52	0.07	-0.29	-0.75	-0.14	0.03	0.44	0.26	-0.21		-0.09	-0.21	0.12	0.72	0.04	0.15	-0.08	0.3	0.02		Synpcc7942_1329	3e-65	0.98	0.16	-0.19	-0.32	-0.09	0.18	-0.12	0.09	0.02	-0.24	-0.14	0.02	0.25	0.13	-0.02	-0.1	-0.09
cce_4280	7	ccmM	carbon dioxide concentrating mechanism protein	-1.87	-0.31	-0.02	0.76	-0.08	-0.94	-2	0.11	-0.08	0.75	0.14	-0.88		-0.02	-0.46	0.41	-0.25	-0.41	-0.72	0.36	0.66	0.11		Synpcc7942_1423	1e-155	0.86	0.7	0.39	-0.28	-0.12	-0.3	0.56	0.64	0.42	-0.25	-0.69	-0.22	0.58	0.13	0.36	-0.09	-0.48
cce_4351	3	-	putative BioY protein	-0.69	-0.22	-0.12	0.44	0.14	-0.21	-0.82	-0.01	-0.19	0.36	0.18	-0.19		0.16	-0.41	0.07	-0.05	-0.21	-0.39	0.22	0.15	-0.12		Synpcc7942_1727	7e-33	0.61	0.16	0.61	0.31	0.08	0.16	0.43	-0.18	-0.03	0.24	-0.23	-0.2	0.1	0.19	0.24	0.07	-0.21
cce_4445		-	hypothetical protein	-0.8	-0.18	-0.02	0.22	-0.08	-0.37	-0.92	0.02	0.15	0.26	-0.05	-0.32		0.2	-0.29	-0.14	0.05	-0.03	-0.44	-0.5	-0.22	-0.27
cce_4446		petN	cytochrome b6-f complex subunit PetN	-1.02	-0.22	-0.01	0.3	-0.08	-0.35	-1.01	0.02	0.18	0.32	-0.09	-0.25		0.07	-0.41	-0.39	-0.11	0.1	-0.46	-0.6	-0.13	-0.06
cce_4490		-	hypothetical protein	-1.33	-1.1	0.47	0.23	0.2	-0.28	-1.24	-0.59	0.58	0.39	0.14	-0.34		-0.88	-0.53	0.3	0.76	-0.78	-0.84	0.35	0.62	-0.69
cce_4518		psbK	photosystem II reaction center protein K	-2.19	-1.23	-0.19	0.85	0.03	-0.68	-2.34	-0.95	-0.04	0.82	0.13	-0.45		-0.41	-0.19	0.08	0.43	-0.32	-0.52	-0.34	0.23	-0.52
cce_4680	2	psbZ	photosystem II reaction center protein Z	-1.67	-0.92	0.07	0.62	0.24	-0.87	-1.84	-0.68	0.17	0.59	0.31	-0.64		-0.2	-0.62	-0.11	0.42	-0.11	-0.87	-0.48	0.39	-0.18
cce_4730	2	-	hypothetical protein	-1.59	-0.72	0	0.59	0.35	-0.8	-1.58	-0.26	0.14	0.56	0.33	-0.67		-0.25	0.32	0.54	0.06	-0.59	-0.47	0.33	0.3	-0.24		Synpcc7942_1836	7e-20	0.93	-0.22	-0.09	-0.41	-0.48	-0.46	0.04	-0.02	0.11	-0.32	-0.4	-0.19	-0.04	-0.05	-0.02	-0.11	-0.26
CLUSTER6
cce_0135	4	-	putative rehydrin	0.41	0.86	-1.12	-0.96	-1.36	0.79	0.19	1.13	-1.32	-0.94	-1.19	0.67		-0.22	0.55	0.83	-0.28	-0.54	0.28	1	0.03	-0.74		Synpcc7942_2449	1e-130	1.72	-0.24	-0.77	0.34	0.27	0.23	-0.56	-0.58	-0.44	-0.46	0.15	0.46	-0.2	-0.56	-0.4	0	0.36
cce_0155		lrtA	light repressed protein	0.55	0.29	-0.34	-1.24	-0.47	0.72	0.75	0.4	-0.12	-1.22	-1.01	0.26		0.45	0.06	-0.31	-0.33	0.27	0.21	-0.04	-0.12	-0.06		Synpcc7942_2352	1e-86	1.28	-0.44	-0.2	0.38	0.36	0.15	-0.52	-0.66	-0.67	-0.21	0.24	0.16	-0.67	-0.82	-0.62	0.29	0.44
cce_0248		-	putative alpha-isopropylmalate/homocitrate synthase family transferase	0.72	0.25	-0.39	-0.56	-0.58	0.33	0.78	0.18	-0.37	-0.5	-0.53	0.12		0.58	0.31	-0.13	-0.68	0.21	0.52	-0.11	-0.34	0.06		Synpcc7942_0428	0	1.51	-0.13	0.27	0.02	0.07	0.23	0.22	0.16	-0.16	-0.18	0.11	0.22	-0.06	-0.27	0.09	-0.17	-0.11
cce_0432		-	hypothetical protein	1.53	-0.82	-2.02	-2.5	-1.68	0.59	1.67	-1	-1.88	-2.34	-1.63	0.36		0.84	0.13	-0.88	-1.33	0.16	0.42	-0.86	-1.34	-0.11
cce_0435	2	kaiB3	circadian clock protein	1.57	-0.07	-1.68	-2.54	-1.48	0.78	1.5	-0.47	-1.62	-2.3	-1.45	0.53		0.16	0.2	-0.37	-0.37	0.17	0.8	0.15	-0.35	0.01
cce_0586	15	-	hypothetical protein	1.8	-1.41	-2.47	-3.15	-2.92	0.68	2.16	-1.21	-1.85	-2.89	-2.49	0.16		1.15	0.2	-1.07	-1.69	0.26	0.28	-0.86	-1.64	0.13
cce_0628		ilvH	acetolactate synthase 3 regulatory subunit	0.92	-0.27	-0.69	-0.98	-0.45	0.54	1.08	-0.33	-0.55	-0.95	-0.48	0.35		0.77	0.11	-0.03	-0.47	0.33	0.31	0.02	-0.48	-0.07		Synpcc7942_2434	4e-99	1.63	-0.09	0.28	-0.14	0.06	0.08	0.08	0.08	0.05	-0.31	-0.05	-0.01	0.14	-0.16	0.01	-0.12	-0.06
cce_0669		pfkA1	6-phosphofructokinase	0.7	0.25	-0.52	-0.86	-0.71	0.79	0.8	0.17	-0.37	-0.75	-0.57	0.43		0.2	0.06	-0.26	0.12	0.36	0.63	-0.41	-0.01	0.15		Synpcc7942_0592	2e-83	0.74	-0.2	-0.1	0.23	0	-0.09	0	-0.11	0.03	0.37	0.09	-0.07	-0.14	-0.07	-0.09	0.31	0.23
cce_0809		-	hypothetical protein	1.39	-0.38	-0.48	-0.51	-1	0.14	1.05	-0.28	-0.25	-0.04	-0.19	0.16		-0.41	0.28	0.11	0.57	-0.25	0.14	0.44	0.46	0.01
cce_0810		-	hypothetical protein	1.94	-0.56	-0.68	-1.01	-1.27	-0.63	1.89	-0.35	-0.56	-0.37	-0.45	-0.39		0.4	-0.45	-0.8	-0.03	-0.57	0.38	-0.05	0.21	0.18
cce_0841	3	pntB	pyridine nucleotide transhydrogenase subunit beta	1.44	-0.11	-2.4	-4.09	-2.93	-0.32	1.58	-0.24	-3.37	-3.91	-3.3	-0.7		1.1	0.63	-0.45	-1.47	0.15	0.53	-0.75	-1.5	-0.14		Synpcc7942_1610	2e-126	1.4	-0.96	-0.94	0.14	0.63	0.64	-1.01	-0.87	-0.82	-0.39	0.97	0.66	-0.95	-0.84	-0.99	-0.22	0.48
cce_0842	3	pntA-2	putative nicotinamide nucleotide transhydrogenase subunit alpha 2 (A2)	1.7	-0.28	-2.79	-4.46	-3.45	-0.2	1.66	-0.36	-3.49	-3.82	-3.43	-0.66		1.14	0.52	-0.51	-1.33	0.09	0.39	-0.73	-1.48	-0.17		Synpcc7942_1611	1e-29	1.09	-1.38	-1.44	0.22	1.2	1.14	-1.54	-1.43	-1.44	-0.33	1.23	1.03	-1.35	-1.45	-1.4	-0.12	0.96
cce_0843	3	pntA-1	putative nicotinamide nucleotide transhydrogenase subunit alpha 1 (A1)	1.87	-0.37	-2.69	-4.16	-3.39	-0.16	1.77	-0.37	-3.4	-3.65	-3.29	-0.63		1.18	0.53	-0.52	-1.36	0.14	0.45	-0.71	-1.44	-0.12		Synpcc7942_1612	7e-123	0.96	-1.39	-1.45	0.3	1.13	1.04	-1.37	-1.42	-1.43	-0.27	1.4	1.27	-1.22	-1.44	-1.43	-0.12	1.16
cce_0871		icfA2	beta-carbonic anhydrase, periplasmic	1.11	-0.46	-0.63	-0.94	-0.9	1	1.27	-0.33	-0.86	-0.68	-0.62	0.67		0.26	0.02	0.62	-0.58	0.04	0.36	0.78	-0.3	-0.13
cce_0887		ptsS2	phosphate binding protein	0.61	0.4	-0.82	-1	-0.67	0.83	0.51	0.38	-0.46	-0.76	-0.55	0.68		-0.31	-0.45	-0.52	0.02	0.18	0.18	0.39	0.43	0.27		Synpcc7942_2444	1e-88	0.9	-0.05	-0.03	-0.17	-0.16	-0.06	0.03	-0.01	-0.19	0.29	-0.28	-0.1	0.04	-0.22	-0.17	-0.2	-0.13
cce_0902		carA	carbamoyl phosphate synthase small subunit	1.76	-0.33	-1.94	-2.26	-1.98	0.68	1.76	-0.41	-1.73	-1.94	-1.72	0.38		1.15	-0.32	-0.91	-0.98	0.63	-0.11	-0.96	-1.27	0.3		Synpcc7942_2122	0	1.53	-0.2	-0.23	-0.51	-0.29	-0.31	0.01	-0.03	0.13	-0.36	-0.2	-0.2	0.12	-0.07	-0.3	-0.2	-0.29
cce_0994		petH	ferredoxin-NADP oxidoreductase	1.21	-0.18	-0.94	-0.54	-0.97	-0.24	1.2	-0.32	-1.21	-0.7	-0.92	-0.34		0.45	-0.1	-0.36	-0.71	0.1	-0.07	-0.45	-0.53	0.12		Synpcc7942_0978	8e-178	1.24	-0.33	-0.25	-0.83	-0.63	-0.21	0.21	0.1	0	-0.66	0.06	0.12	0.26	-0.1	-0.36	-0.2	-0.38
cce_1034	4	-	hypothetical protein	1.48	-0.3	-2.29	-2.95	-2.53	0.78	1.8	-0.26	-2.13	-2.85	-2.49	0.3		0.8	0.34	-0.3	-1.24	0.24	0.5	-0.24	-1.36	-0.03
cce_1114		-	hypothetical protein	1.6	-0.11	-1.67	-2.33	-2.06	0.64	1.75	-0.16	-1.87	-1.9	-1.72	0.16		0.83	0.25	-0.08	-1.08	0.05	0.21	0.12	-0.71	0.05
cce_1559		-	tRNA (guanine-N(2)-)-methyltransferase	1.73	-0.33	-0.34	-0.62	-0.88	-0.45	1.75	-0.09	-0.3	-0.39	-0.49	-0.43		0.12	0.49	0.4	0.07	-0.19	0.12	0.72	0.54	0.24		Synpcc7942_2430	1e-101	0.84	0.05	0	0.15	0.18	0.11	-0.05	-0.1	-0.17	0.17	0.15	0.17	0.06	-0.13	-0.13	-0.08	0.04
cce_1589		-	hypothetical protein	1.3	0.41	-0.38	-1.03	-0.92	0.15	1.24	0.13	-0.46	-0.81	-0.65	-0.1		0.53	0.42	-0.35	-0.7	0.48	0.19	-0.46	-0.78	0.47		Synpcc7942_1034	4e-07	0.3	-0.12	-0.17	0.06	0.11	0.03	0.06	-0.13	0.15	0.07	0.18	0.28	-0.16	-0.22	-0.03	-0.25	-0.01
cce_1629		glgP1	glycogen phosphorylase	1.24	1.23	-1.89	-3.91	-3.08	0	1.12	1.19	-2.42	-3.8	-3.25	-0.32		0.48	0.3	0.06	-0.6	0.03	0.31	0.07	-0.62	0.04		Synpcc7942_0244	0	1.35	-1.16	-1.28	0.19	0.49	0.46	-1.16	-1.2	-1.11	-0.37	1.02	0.66	-1.06	-1	-1.2	0.02	0.9
cce_1678		-	hypothetical protein	1.51	-0.28	-1.91	-4.05	-3.11	-0.75	1.7	-0.66	-2.2	-4.01	-3.32	-1.35		1.06	1.14	0.28	-0.45	0.4	1.56	0.11	-0.32	0.14		Synpcc7942_1661	3e-14	0.59	-2.25	-2.37	-1.71	1.12	0.28	-2.43	-2.41	-2.38	-1.9	1.8	1.01	-2.43	-2.42	-2.38	-1.41	1.33
cce_1808		-	OmpR family two-component response regulator	0.81	0.62	-0.43	-1.31	-0.31	0.36	0.59	0.28	-0.48	-1.25	-0.39	0.29		0.3	0.48	-0.16	-0.79	0.18	0.32	-0.12	-0.4	0.28		Synpcc7942_2466	8e-89	1.14	0.05	0.23	0.13	-0.13	-0.05	0.2	-0.08	-0.2	-0.03	-0.19	-0.1	-0.05	-0.18	-0.1	-0.04	-0.2
cce_1855	3	-	hypothetical protein	2.23	-0.35	-1.98	-3.01	-2.98	-0.97	2.31	-0.37	-2.46	-2.62	-2.56	-1.47		0.79	0.38	-0.93	-1.63	0.21	0.55	-0.78	-1.46	0.05
cce_1856	3	-	hypothetical protein	2.29	-0.26	-1.96	-2.95	-2.95	-0.92	2.34	-0.29	-2.11	-2.44	-2.47	-1.3		0.85	0.52	-0.93	-2.1	-0.16	0.64	-0.76	-1.55	-0.36
cce_1901		-	putative pathogenesis-like protein	1.05	0.56	-0.31	-0.65	-0.58	0.3	1.17	0.58	-0.32	-0.46	-0.42	0.18		0.03	-0.02	-0.39	-0.58	0.11	0.24	-0.14	-0.47	0.28
cce_1961		obgE	GTPase ObgE	1.24	-0.15	-0.7	-1.16	-0.75	0.67	1.24	-0.29	-0.64	-0.78	-0.65	0.47		0.5	0.6	-0.4	-0.61	-0.13	0.24	-0.57	-0.54	0.08		Synpcc7942_0959	1e-143	1.24	-0.04	0.15	-0.16	-0.02	0.02	0.26	0.14	0.13	-0.11	0.05	0.17	0.32	0.01	-0.02	-0.12	-0.13
cce_1976	3	coxA1	cytochrome c oxidase subunit I	1.49	-1.03	-2.3	-3.43	-3.01	0.94	1.57	-1.32	-2.81	-3.03	-2.62	0.48		1.14	-0.21	-1.28	-1.82	0.3	0.04	-1.49	-1.87	0.25		Synpcc7942_2603	0	1.38	-0.24	-0.31	0.56	0.1	0.05	-0.55	-0.48	-0.39	0.31	0.21	-0.1	-0.52	-0.38	-0.33	0.4	0.37
cce_1977	3	coxB1	cytochrome c oxidase subunit II	1.61	-0.96	-1.83	-3.36	-2.78	0.82	1.74	-1.23	-2.82	-2.93	-2.59	0.37		1.06	-0.03	-1.19	-1.74	0.44	0.38	-1.34	-1.92	0.37		Synpcc7942_2602	5e-99	1.1	-0.29	-0.27	0.54	0.23	0.2	-0.53	-0.56	-0.53	0.45	0.19	0.03	-0.6	-0.62	-0.3	0.5	0.44
cce_1982	2	-	CheY-like two-component hybrid sensor and regulator	1.69	0.87	-1.04	-1.84	-1.15	-0.11	1.5	0.58	-1.07	-1.68	-1.59	-0.53		0.54	0.19	0.38	-0.3	0.14	0.16	0.08	-0.07	-0.07		Synpcc7942_1356	6e-38	0.91	0.14	0.17	0.08	-0.1	-0.23	-0.12	0.14	-0.02	0.16	-0.22	-0.31	-0.19	0.11	0.22	-0.04	-0.06
cce_1983	2	aphA	phytochrome A, two-component sensor protein	1.54	0.89	-1.2	-2.08	-1.03	-0.05	1.46	0.57	-1.16	-1.99	-1.75	-0.53		0.72	-0.63	-0.07	-0.43	0.23	-0.37	0.16	-0.27	0.15
cce_2044		-	hypothetical protein	0.49	0.07	-0.25	-0.34	-0.4	0.31	0.53	-0.03	-0.22	-0.32	-0.34	0.09		0.43	-0.32	-0.22	0.59	0.18	-0.29	0.13	-0.29	-0.17
cce_2157	2	-	hypothetical protein	1.04	-0.15	-0.46	-0.57	-0.43	0.39	1.12	-0.08	-0.58	-0.43	-0.21	0.19		0.76	0.29	-0.15	-0.12	0.34	0.56	-0.05	-0.46	0.15		Synpcc7942_0593	1e-16	0.31	0.26	0.27	0.31	-0.21	-0.27	-0.07	-0.02	0.27	0.45	-0.46	-0.62	-0.05	0.23	0.27	0.26	-0.06
cce_2236	2	cphB	cyanophycinase	1.15	0.01	-0.54	-1.09	-1.06	0.53	1.05	-0.07	-0.5	-0.94	-0.93	0.34		0.7	0.21	0	-0.47	0.2	0.25	-0.07	-0.47	0.04
cce_2317	5	hoxU	bidirectional hydrogenase complex protein HoxU	0.66	0.35	-0.36	-0.53	-0.15	0.13	0.76	0.35	-0.04	-0.4	-0.28	0.01		0.53	0.13	-0.28	-0.35	0.48	0.45	0.04	0.1	0.23		Synpcc7942_2557	4e-123	1.45	-1.03	-1.06	0.61	0.71	0.72	-1.06	-1.08	-1.03	-0.08	0.92	0.64	-0.98	-1.13	-0.89	0.31	0.6
cce_2370		-	hypothetical protein	1.01	-0.39	-0.55	-0.62	-0.74	0.22	1.15	-0.4	-0.56	-0.7	-0.75	0.01		-0.69	0	0.01	0.42	-0.18	0.26	0.08	0.13	-0.29
cce_2535	2	opcA	OxPPCycle protein	1.52	-0.1	-1.14	-2	-1.76	0.08	1.75	-0.33	-1.32	-1.92	-1.7	-0.21		0.99	0.33	-0.68	-1.06	0.25	0.58	-0.96	-1.41	0.06		Synpcc7942_2333	1e-158	1.03	-0.93	-1.03	0.49	0.64	0.7	-1.04	-1.09	-1.17	-0.02	0.97	0.92	-0.98	-1.12	-1.1	0	0.46
cce_2876		-	hypothetical protein	0.91	0.49	-0.14	-0.37	-0.32	0.14	0.75	0.34	-0.03	-0.26	-0.21	0.06		0.93	-0.13	-0.1	0.13	-0.05	-0.33	0.04	-0.02	0.02
cce_2879		-	hydrogenase small subunit	0.94	0.22	-0.49	-0.62	-0.91	0.66	1.01	0.24	-0.68	-0.45	-0.59	0.41		1.08	0.06	0.28	-0.59	0.36	0.09	0.29	-0.65	-0.03		Synpcc7942_0191	0	1.5	0.28	0.38	-0.37	-0.06	-0.07	0.2	0.48	0.29	-0.17	-0.09	0.03	0.22	0.13	0.17	-0.22	-0.32
cce_3179		-	hypothetical protein	1.77	-0.15	-0.23	-0.43	-0.84	-0.27	2.06	0.07	-0.11	-0.33	-0.37	-0.28		0.11	0.29	-0.23	0.4	0.19	0.67	-0.32	0.15	0.48
cce_3180	6	sir	sulfite reductase subunit beta	0.41	0.14	-0.14	0.02	-0.42	0.16	0.48	0.21	-0.19	0.02	-0.5	-0.07		0.38	-0.21	-0.08	-0.13	-0.18	-0.39	0.18	0.23	0.11		Synpcc7942_0019	0	1.28	-0.38	-0.67	0.41	0.39	0.47	-0.77	-0.65	-0.66	-0.27	0.38	0.44	-0.46	-0.72	-0.68	-0.02	0.42
cce_3187	8	-	hypothetical protein	1.17	-0.77	-0.9	-0.62	-0.6	0.59	1.1	-0.58	-0.74	-0.73	-0.65	0.28		0.43	0.49	0.06	0.32	-0.47	0.07	0.01	-0.01	-0.17		Synpcc7942_2056	2e-19	1.27	-0.2	0.15	0.15	-0.51	-0.5	-0.1	-0.13	-0.11	-0.04	-0.96	-0.73	-0.36	0.05	0.3	0.16	-0.24
cce_3188	8	-	hypothetical protein	1.22	-0.69	-1.23	-0.93	-0.93	0.7	1.17	-0.76	-1.05	-0.84	-0.86	0.59		0.67	0.16	-0.05	-1.01	-0.58	0.04	-0.01	-0.65	-0.59
cce_3194		-	glycogen debranching protein	1.36	-0.2	-1.44	-1.66	-1.4	0.86	1.31	-0.27	-0.95	-1.37	-1.18	0.59		0.3	-0.04	-0.71	-0.43	0.38	0.48	-1.03	-0.61	-0.03		Synpcc7942_1575	0	1.11	-0.17	-0.32	0.27	0.26	0.23	-0.22	-0.38	-0.46	-0.1	0.36	0.24	-0.39	-0.36	-0.31	0.01	0.36
cce_3202		icd	isocitrate dehydrogenase	0.92	0.42	-0.7	-0.71	-0.52	0.51	1.21	0.2	-0.06	-0.68	-0.59	0.34		0.77	0.12	-0.19	-0.01	0.24	-0.04	-0.48	-0.4	-0.02		Synpcc7942_1719	0	1.57	0.68	0.58	-0.21	0.1	0.14	-0.07	0.35	0.36	-0.14	-0.26	-0.26	-0.05	0.36	0.38	-0.26	-0.34
cce_3230		-	hypothetical protein	1.54	-0.09	-1.49	-1.34	-1.15	0.52	1.62	0.08	-1.09	-1.07	-1.15	0.14		0.59	-0.05	-0.35	-0.71	-0.04	0.01	-0.29	-0.87	0.06
cce_3263		-	hypothetical protein	1.27	0.18	-0.76	-1.23	-0.98	0.8	1.14	0.09	-0.7	-0.85	-0.66	0.59		0.48	0.46	-0.16	-0.45	0.37	0.44	-0.23	-0.44	0.09		Synpcc7942_2281	4e-40	0.75	0.41	0.34	0.11	-0.09	-0.03	0.32	0.12	0.43	0.2	-0.33	-0.23	0.08	0.36	0.32	0.16	-0.08
cce_3677	3	cbiM	cobalamin (vitamin B12) biosynthesis	1.18	-0.49	-1.21	-1.56	-1.29	1.03	1.28	-0.41	-1.1	-1.33	-1.06	0.68		1.03	0.03	-0.46	-0.76	0.27	0.02	-0.23	-0.69	0.33
cce_3685		-	hypothetical protein	1.35	-0.73	-1.69	-2.12	-1.81	1.14	1.49	-0.75	-1.63	-1.77	-1.45	0.77		0.31	0.28	-0.56	-0.28	0.07	0.15	-0.43	-0.45	0.32
cce_3701	2	-	hypothetical protein	0.95	-0.82	-1.41	-1.4	-0.99	1.05	0.95	-0.67	-1.07	-1.37	-0.93	0.92		0	0.09	0.44	0.34	0.29	0.47	0.32	-0.23	0.05		Synpcc7942_2611	5e-21	0.48	-0.04	0.11	0.05	-0.05	0.04	0.16	0.06	0	0.26	-0.06	0.11	0.14	0.01	-0.09	-0.1	-0.14
cce_3724		-	putative FKBP-type peptidyl-prolyl cis-trans isomerase	0.99	-0.02	-1.29	-1.17	-1.59	0.97	1.04	0.09	-1.25	-1.01	-1.34	0.84		0.49	-0.31	-0.61	-0.48	0.36	-0.28	-0.64	-0.69	0.02
cce_3741		-	hypothetical protein	0.94	0.16	-0.26	-0.33	-0.52	0.11	0.51	0.02	-0.26	-0.24	-0.24	0.12		-0.22	0.47	-0.03	-0.01	-0.12	0.49	0.46	-0.1	-0.02
cce_3742		-	hypothetical protein	1.17	-1.86	-4.23	-6.08	-4.32	0.97	1.6	-2.03	-4.73	-5.79	-4.51	0.39		1.14	0.22	-0.96	-1.3	0.5	0.74	-1	-1.46	0.27
cce_3746		gnd	6-phosphogluconate dehydrogenase	1.61	-0.18	-3.46	-4.86	-3.86	0.02	1.68	-0.21	-4.03	-4.64	-3.93	-0.38		0.81	0.53	-0.58	-1.57	0.12	0.76	-0.6	-1.57	-0.17		Synpcc7942_0039	0	1.41	-0.52	-0.6	0.96	1.24	1.03	-0.92	-0.87	-0.89	0.15	0.78	0.82	-0.93	-0.93	-0.74	-0.06	0.27
cce_3811		-	hypothetical protein	0.78	0.05	0.01	-0.41	-0.37	0.19	0.68	-0.01	0.04	-0.4	-0.35	0		0.58	-0.09	0.26	0.21	0.16	-0.26	0.2	-0.18	-0.1
cce_3945		-	hypothetical protein	0.99	-0.74	-1.06	0.04	-0.46	0.01	0.98	-0.48	-1.04	0.04	-0.3	-0.11		0.08	-0.15	0.04	-0.02	-0.13	-0.42	0.33	-0.03	0.04
cce_3951		glyA	serine hydroxymethyltransferase	1.08	0.06	-0.89	-0.91	-0.77	0.46	1.07	0.07	-0.75	-0.8	-0.76	0.25		0.72	0.23	0.06	-0.46	-0.03	0.24	0.16	-0.43	-0.19		Synpcc7942_0282	0	1.57	-0.27	-0.16	-0.32	-0.07	-0.07	0.26	-0.21	-0.24	-0.56	-0.06	0.24	0.29	-0.23	-0.17	-0.31	-0.37
cce_4002	2	rpaB	two-component response regulator	0.31	0.48	-0.3	-0.3	-0.84	0.32	0.45	0.57	-0.22	-0.24	-0.64	0.23		0.45	0.14	0.08	-0.46	-0.14	0.27	0.48	-0.32	-0.21		Synpcc7942_1453	3e-163	1.85	0.16	0.21	0.16	0.06	0.05	0.28	0.23	-0.1	0.18	-0.2	-0.25	-0.01	-0.04	0.35	0.06	-0.22
cce_4002	2	rpaB	two-component response regulator	0.31	0.48	-0.3	-0.3	-0.84	0.32	0.45	0.57	-0.22	-0.24	-0.64	0.23		0.45	0.14	0.08	-0.46	-0.14	0.27	0.48	-0.32	-0.21		Synpcc7942_1815	1e-23	0.83	0.02	0.01	0.2	-0.02	0	0.25	-0.02	-0.03	0.1	-0.03	0.04	0	0.21	-0.02	0.01	0
cce_4002	2	rpaB	two-component response regulator	0.31	0.48	-0.3	-0.3	-0.84	0.32	0.45	0.57	-0.22	-0.24	-0.64	0.23		0.45	0.14	0.08	-0.46	-0.14	0.27	0.48	-0.32	-0.21		Synpcc7942_2416	5e-108	1.33	-0.02	-0.11	-0.1	0.01	0.04	-0.2	0.05	0.54	-0.13	-0.04	-0.05	0.07	0.22	-0.12	0.16	0
cce_4003	2	asnB	asparagine synthetase B	0.93	0.04	-0.5	-0.52	-0.67	0.44	0.93	0.06	-0.35	-0.34	-0.33	0.35		0.3	0.5	-0.08	-0.11	0.17	0.32	-0.02	-0.19	0.09
cce_4103		-	FAD-dependent pyridine nucleotide-disulfide oxidoreductase	1.39	-0.3	-0.21	-0.32	-0.38	-0.17	1.25	-0.18	-0.12	-0.17	-0.23	-0.2		1.18	-0.17	0.36	-0.13	0.17	0.03	0.73	-0.06	-0.25
cce_4150	4	-	hypothetical protein	1.48	0.24	-0.6	-0.79	-0.68	0.36	1.27	0.14	-0.45	-0.46	-0.51	0.3		0.77	0.3	-0.04	-0.19	-0.38	-0.44	0.07	0.42	0.44		Synpcc7942_0028	5e-36	0.57	0.47	-0.3	0.24	0.42	0.07	-0.36	0.42	0.57	0.63	0.21	0.09	0.17	0.64	0.48	0.82	0.53
cce_4153	2	-	hypothetical protein	1.53	-1.16	-1.93	-2.27	-2.21	1.21	1.7	-1.04	-1.72	-1.78	-1.68	0.74		1.04	-0.22	-0.83	-1.83	0.01	0.17	-0.45	-1.24	0.29
cce_4202		-	hydroxylamine reductase	0.84	0.19	-0.14	-0.42	-0.39	0.29	0.83	0.06	-0.13	-0.31	-0.21	0.12		0.05	0.08	-0.26	-0.22	0.13	0.34	-0.03	-0.32	-0.09
cce_4227	2	ilvB	acetolactate synthase	1.22	-0.05	-0.16	-1.06	-0.85	0.02	1.35	-0.07	-0.19	-1.02	-1.04	-0.21		0.98	-0.11	-0.21	-0.33	0.39	-0.01	-0.33	-0.42	0.11
cce_4228	2	gabD	succinate-semialdehyde dehydrogenase	1.15	-0.43	-0.43	-0.9	-0.55	0.03	1.29	-0.42	-0.19	-0.81	-0.75	-0.36		1.03	-0.09	-0.05	-0.54	0.09	-0.02	-0.05	-0.4	-0.29
cce_4314		argJ	bifunctional ornithine acetyltransferase/N-acetylglutamate synthase	1.23	0.16	-0.93	-1.01	-0.94	0.62	1.18	0.04	-0.76	-0.77	-0.76	0.39		1.1	0.48	0.17	-0.06	0.08	0.51	0.08	-0.41	0.22		Synpcc7942_1896	0	1.35	-0.26	-0.35	-0.21	0.01	0.16	-0.18	-0.33	-0.22	-0.08	0.2	0.2	-0.26	-0.29	-0.36	-0.14	0.12
cce_4353		glsF	ferredoxin-dependent glutamate synthase	1.01	0.27	-0.63	-1.21	-0.44	0.62	1.01	0.07	-0.69	-1.1	-0.54	0.46		0.52	-0.38	-0.31	-0.51	0.13	-0.16	-0.12	-0.3	0.13		Synpcc7942_0890	0	1.4	0.05	0.09	-0.08	0.04	0.04	-0.1	-0.11	0.01	0.15	-0.21	-0.11	-0.14	-0.19	0.09	-0.05	-0.06
cce_4354		purH	bifunctional phosphoribosylaminoimidazolecarboxamide formyltransferase/IMP cyclohydrolase	1.22	0.48	-0.43	-0.87	-0.91	0.34	1.33	0.4	-0.43	-0.72	-0.68	0.14		0.45	0.67	-0.15	-0.41	0.12	0.45	-0.38	-0.35	0.19		Synpcc7942_0396	0	1.31	0.16	0.08	-0.22	-0.06	-0.09	0.15	0.24	0.35	-0.04	0.12	0.02	0.23	0.07	0.04	-0.07	-0.13
cce_4370	2	argG	argininosuccinate synthase	1.16	0.06	-0.86	-1.83	-1.44	0.7	1.19	0.1	-0.79	-1.69	-1.4	0.4		0.61	0.08	-0.58	-0.56	0.12	0.33	-0.7	-0.97	0.02		Synpcc7942_0009	0	1.54	0.12	0.18	-0.61	-0.2	-0.24	0.51	0.31	0.18	-0.32	-0.19	-0.18	0.4	0.32	0.03	-0.3	-0.39
cce_4432		glnA	glutamine synthetase	0.62	0.51	-1	-0.95	-1.17	0.89	0.59	0.7	-1.41	-0.8	-1.03	0.73		0.67	0.04	-0.05	-0.66	0.01	-0.23	-0.27	-0.72	-0.23		Synpcc7942_0169	8e-07	0.22	-0.04	0.1	-0.21	0.39	0.39	-0.2	-0.23	0.24	-0.21	0.23	0.3	-0.18	-0.35	-0.17	-0.01	0.12
cce_4432		glnA	glutamine synthetase	0.62	0.51	-1	-0.95	-1.17	0.89	0.59	0.7	-1.41	-0.8	-1.03	0.73		0.67	0.04	-0.05	-0.66	0.01	-0.23	-0.27	-0.72	-0.23		Synpcc7942_2156	0	1.74	0.84	0.16	-0.27	0.08	0.09	0.22	0.4	0.33	-0.34	-0.34	-0.12	0.51	0.21	0.68	-0.26	-0.21
cce_4432		glnA	glutamine synthetase	0.62	0.51	-1	-0.95	-1.17	0.89	0.59	0.7	-1.41	-0.8	-1.03	0.73		0.67	0.04	-0.05	-0.66	0.01	-0.23	-0.27	-0.72	-0.23		Synpcc7942_2296	3e-38	0.56	0.05	-0.01	0.03	0.12	0.19	0.06	-0.16	0.02	0.06	0.19	0.18	0.17	-0.06	-0.09	0.03	-0.01
cce_4599	2	-	putative cytochrome oxidase assembly	1.19	-0.03	-0.88	-2.01	-1.42	0.86	1.14	-0.43	-1.36	-1.78	-1.51	0.39		0.76	0.2	-0.48	-1.05	0.33	0.41	-0.57	-0.98	0.31		Synpcc7942_2601	1e-84	0.95	-0.12	0.04	0.49	0.15	0.03	-0.14	-0.36	-0.17	0.3	0.09	-0.31	-0.25	-0.37	-0.01	0.47	0.27
cce_4617		-	hypothetical protein	0.61	0.2	-0.15	-0.05	-0.33	0.04	0.52	0.24	-0.16	0.04	-0.16	-0.01		0.84	0.6	0.31	0.44	0.21	0.13	0.25	-0.2	0.06		Synpcc7942_1866	7e-12	0.46	-0.28	-0.1	-0.56	-0.49	-0.29	-0.17	-0.16	-0.19	-0.41	-0.15	-0.34	-0.18	-0.32	-0.22	-0.37	-0.45
cce_4663		-	reverse transcriptase	1.98	-0.23	-1.4	-1.98	-1.47	-0.63	2	-1.13	-1.6	-2.24	-1.4	-0.95		0.48	0.23	-0.87	-0.41	0.09	0.09	-0.41	-0.4	0.31
cce_4666		pheA	prephenate dehydratase	1.65	-0.46	-0.44	-1.54	-0.98	-0.17	1.88	-0.43	-0.38	-1.34	-1.04	-0.58		1.02	0.14	-0.12	-0.23	0.5	0.71	-0.14	-0.45	0.19		Synpcc7942_0881	4e-101	1.08	0.21	0.07	-0.1	-0.17	0.02	0.23	0.17	0.31	-0.03	-0.26	-0.14	0.39	0.04	0.2	-0.01	-0.01
cce_4687	4	talA	transaldolase AB family	1.99	-0.25	-1.78	-2.58	-2.42	0.1	2.01	-0.31	-2.13	-2.3	-2.15	-0.27		0.91	0.41	-0.28	-1.44	0.14	0.63	-0.2	-1.34	-0.23		Synpcc7942_2297	0	1.42	-0.77	-0.62	0.48	0.37	0.39	-0.94	-0.8	-0.73	0.13	0.49	0.26	-0.73	-0.72	-0.64	0.26	0.48
CLUSTER7
cce_0085		-	hypothetical protein	0	-0.31	-0.18	0.21	0.22	-0.17	-0.12	-0.21	-0.11	0.26	0.38	-0.08		-0.38	-0.37	-0.1	1	0.07	-0.55	0.12	0.66	0.21		Synpcc7942_0406	4e-10	0.53	-0.2	-0.19	-0.14	-0.13	-0.14	-0.08	0.11	0.09	0.03	0.09	0.2	0.11	0.15	-0.1	0.15	0.17
cce_0339		-	hypothetical protein	-1	-1.16	-0.65	0.36	0.46	-0.5	-0.97	-0.69	-0.54	0.36	0.67	-0.31		-1.27	-1.28	-0.7	0.89	-0.38	-0.94	-0.39	0.67	-0.22		Synpcc7942_0078	2e-57	1.4	-0.22	0.06	-0.03	-0.14	-0.09	0.16	-0.19	-0.17	-0.22	-0.02	-0.05	0	-0.14	-0.12	0.1	-0.13
cce_0513	5	-	hypothetical protein	-0.43	-0.48	-0.4	0.5	0.17	-0.03	-0.38	-0.25	-0.26	0.37	0.23	-0.01		-0.82	-0.52	-0.39	1.03	-0.44	-0.86	-0.35	0.23	0.04
cce_0515	5	-	group 1 glycosyl transferase	-0.31	-0.23	-0.3	0.47	0.1	-0.04	-0.26	-0.1	-0.14	0.35	0.14	-0.01		-0.52	-0.7	-0.27	0.73	-0.48	-0.71	0.11	0.87	0.15		Synpcc7942_0052	3e-09	0.56	0.66	0.07	0.06	0.09	-0.22	-0.19	0.15	-0.29	0.12	-0.49	-0.27	-0.13	-0.23	0.03	-0.26	-0.16
cce_0516	2	-	group 1 glycosyl transferase	-0.95	-0.9	-0.6	1.02	0.1	-0.35	-0.77	-0.48	-0.43	0.83	0.28	-0.22		-0.8	-0.99	-0.66	0.72	-0.64	-1.17	-0.4	0.55	-0.18
cce_0528	4	-	hypothetical protein	-0.65	-0.67	-0.38	0.95	-0.09	-0.33	-0.61	-0.36	-0.32	0.81	0.09	-0.17		-0.72	-1.4	-0.05	0.84	-0.32	-1.76	-0.47	1.38	-0.11
cce_0815		-	hypothetical protein	-0.47	-0.33	-0.22	0.38	-0.09	-0.19	-0.56	-0.23	-0.31	0.41	0.12	-0.03		-0.07	-0.28	-0.2	0.37	-0.12	-0.01	-0.08	0.24	0.01		Synpcc7942_0304	3e-19	0.39	-1.3	-1.33	0.45	0.66	0.74	-1.26	-1.34	-1.35	-0.21	0.81	0.75	-1.29	-1.32	-1.35	0.12	0.69
cce_0815		-	hypothetical protein	-0.47	-0.33	-0.22	0.38	-0.09	-0.19	-0.56	-0.23	-0.31	0.41	0.12	-0.03		-0.07	-0.28	-0.2	0.37	-0.12	-0.01	-0.08	0.24	0.01		Synpcc7942_0768	5e-11	0.54	-0.4	-0.01	0.47	0.45	0.21	-0.82	-0.62	-0.55	-0.04	0.39	-0.04	-0.69	-0.66	-0.29	0.25	0.4
cce_0818	2	murE	UDP-N-acetylmuramoylalanyl-D-glutamate--2,6-diaminopimelate ligase	-0.77	-0.75	-0.49	0.7	0.34	-0.45	-0.83	-0.52	-0.4	0.55	0.47	-0.24		-0.84	-0.62	-0.38	0.85	-0.26	-0.64	-0.14	0.7	-0.01		Synpcc7942_1484	0	1.11	0.11	0.21	-0.16	-0.11	-0.11	0.19	0.11	0.19	-0.06	-0.15	-0.23	0.15	0.31	0.24	-0.06	-0.25
cce_0965	2	-	putative nucleotidyl transferase	-0.05	-0.18	-0.28	0.29	0.35	-0.19	-0.01	-0.03	0.06	0.38	0.59	-0.1		-0.55	-0.09	-0.18	0.56	-0.25	-0.1	0.04	0.53	0.09
cce_1116	2	exbB1	putative biopolymer transport protein	-0.86	-0.66	-0.43	0.65	0.06	-0.52	-1.01	-0.5	-0.43	0.67	0.48	-0.18		-0.83	-0.41	-0.24	1.07	-0.18	-0.93	-0.51	0.43	0.17		Synpcc7942_2429	1e-58	0.88	0.01	0.05	-0.13	0.08	0	-0.05	0.02	0.07	0.48	0.03	0.26	0.26	0.1	-0.17	-0.25	-0.14
cce_1233	3	-	ABC transporter ATP-binding protein	-0.23	-0.58	-0.29	0.55	-0.12	0.05	-0.41	-0.43	-0.36	0.43	0	0.05		-0.39	-0.5	-0.34	0.45	-0.3	-0.55	-0.19	0.11	0.06
cce_1296		bcp	bacterioferritin comigratory protein	-0.28	-0.34	-0.05	0.21	-0.06	-0.01	-0.35	-0.31	0.13	0.28	0.07	0.08		-0.37	-0.23	-0.04	0.66	-0.15	-0.47	0.39	0.44	-0.1		Synpcc7942_0642	4e-74	1.42	-0.03	0.18	0.02	0.05	0.13	-0.25	0.06	0.09	-0.07	-0.07	-0.15	-0.12	0.03	0.19	0.02	-0.1
cce_1514		pyrE	orotate phosphoribosyltransferase	-0.3	-0.06	0.02	0.29	-0.02	-0.03	-0.22	0.02	0.1	0.34	0.19	0.07		-0.28	-0.42	-0.15	0.47	0.03	-0.28	0.2	0.35	0.21		Synpcc7942_2592	9e-67	1.2	0.17	0.23	-0.25	-0.04	0.07	0.25	0.19	0.14	-0.15	-0.17	0.02	0.24	0.11	-0.01	-0.12	-0.15
cce_1611		-	carbohydrate kinase PfkB family	-0.56	-0.41	-0.35	0.93	-0.24	-0.16	-0.46	-0.12	-0.19	0.82	-0.04	-0.13		-0.25	-0.53	-0.08	0.35	-0.38	-0.79	0.18	0.56	0.27
cce_1724		-	hypothetical protein	-1.15	-1	-0.82	0.91	0.09	-0.6	-1.08	-0.71	-0.71	0.91	0.45	-0.27		-0.73	-1.07	-0.56	0.9	-0.1	-1.28	-0.32	0.67	0.27		Synpcc7942_1192	3e-32	0.94	0.4	0.34	-0.16	-0.13	-0.11	0.25	0.24	0.32	-0.11	-0.43	-0.17	0.25	0.3	0.35	-0.07	-0.28
cce_1814		-	peptidoglycan-binding M23B family peptidase	-0.35	-0.44	-0.15	0.78	-0.06	-0.39	-0.3	-0.25	-0.14	0.66	0.19	-0.2		0	-0.56	0.15	0.92	-0.02	-0.79	0.07	0.82	0.28		Synpcc7942_1925	3e-17	0.64	-0.28	0.05	0.09	-0.19	-0.13	0.31	-0.16	-0.07	-0.09	-0.21	-0.09	-0.18	-0.02	-0.19	0.14	-0.23
cce_1822	2	metK	S-adenosylmethionine synthetase	-1.34	-0.57	-0.47	0.9	-0.05	-0.76	-1.48	-0.28	-0.53	0.77	0.07	-0.54		-1.44	-1.52	-0.96	1.15	-0.38	-1.72	-0.65	0.98	0.06		Synpcc7942_2463	0	1.62	-0.02	-0.18	-0.41	-0.68	-0.85	0.06	0.13	-0.08	0.04	-0.97	-0.6	0.1	0.25	-0.07	-0.48	-0.87
cce_1827		-	hypothetical protein	-1.77	-1.64	-1.24	1.17	0.15	-0.88	-1.69	-0.99	-0.96	1.02	0.59	-0.63		-1.12	-1.53	-0.87	1.1	-0.48	-1.63	-0.64	0.79	0.03		Synpcc7942_0357	5e-125	0.81	0.1	-0.1	-0.04	-0.11	-0.05	-0.07	0.08	0.12	0.1	-0.03	-0.05	0.13	0.12	-0.01	0.13	0.07
cce_1829	2	lpxB	lipid-A-disaccharide synthase	-0.47	-0.33	-0.17	0.55	0.09	-0.17	-0.45	-0.08	-0.14	0.48	0.27	-0.03		-0.97	-0.3	-0.17	1.08	-0.14	-0.78	-0.6	0.95	0.2		Synpcc7942_0932	2e-132	1	-0.11	0.03	-0.06	-0.04	-0.04	0.29	0.1	0.1	0.01	0.13	0.08	0.27	0.13	-0.15	-0.12	-0.02
cce_1830		lpxB	lipid-A-disaccharide synthase	-0.36	-0.24	-0.15	0.62	0.05	-0.15	-0.42	-0.01	-0.15	0.53	0.11	-0.09		-1.04	-0.42	-0.11	0.8	-0.49	-1.01	-0.34	0.75	-0.03
cce_1943		-	hypothetical protein	-1.06	-0.76	-0.32	1.01	0.06	-0.72	-1.13	-0.37	-0.21	0.75	0.12	-0.55		-0.72	-0.97	0.4	0.68	-0.27	-1.18	0.17	0.59	-0.41		Synpcc7942_0880	2e-32	0.67	-0.05	0.01	-0.21	-0.14	-0.13	-0.13	0	0.24	0.02	-0.1	-0.21	0.08	0.27	0.12	0.06	0.01
cce_1998	2	-	hypothetical protein	-0.48	-0.64	-0.15	0.76	0.11	-0.26	-0.5	-0.34	-0.11	0.72	0.09	-0.12		-0.41	-0.65	-0.28	1.03	0.22	-0.65	-0.4	0.95	0.2		Synpcc7942_0298	1e-19	0.58	0.02	0.04	0	0.05	-0.06	0.19	-0.06	-0.01	0.06	-0.14	-0.12	0.06	0.08	0.24	0	-0.07
cce_1999	2	mreC	rod shape-determining protein	-0.49	-0.67	-0.28	0.66	0.16	-0.39	-0.6	-0.5	-0.32	0.62	0.19	-0.22		-0.95	-0.67	-0.43	0.95	-0.15	-0.46	-0.21	0.96	0.18		Synpcc7942_0299	2e-53	1	-0.13	-0.04	-0.19	-0.35	-0.04	0.37	0.01	0.23	-0.12	-0.22	0.03	0.12	0.25	-0.07	0.04	-0.02
cce_2000		mreB	rod shape-determining protein MreB	-1.43	-1.45	-0.86	0.95	0.22	-0.82	-1.42	-1.29	-1.11	0.87	0.47	-0.57		-1.06	-1.04	-1	0.99	-0.32	-0.67	-0.69	1.03	0.16		Synpcc7942_0300	7e-170	1.38	0.41	0.07	-0.05	-0.14	-0.15	0.05	0.04	0.25	0.18	-0.17	-0.39	-0.11	0.47	0.27	0.01	-0.09
cce_2266	3	murQ	N-acetylmuramic acid 6-phosphate etherase	-0.21	-0.19	-0.09	0.42	0.07	-0.07	-0.21	-0.08	-0.1	0.3	0.15	-0.01		-0.2	-0.39	-0.36	0.5	-0.16	-0.21	-0.03	0.67	0.19		Synpcc7942_2577	9e-127	1.21	-0.14	-0.05	0.03	0.09	0.19	-0.03	0.04	-0.15	-0.01	0.05	0.17	0.04	-0.22	-0.07	-0.14	-0.02
cce_2306	2	-	hypothetical protein	-0.93	-0.44	-0.31	0.47	0.11	-0.35	-1.05	-0.28	-0.29	0.51	0.39	-0.11		-0.96	-0.58	-0.25	0.6	-0.49	-0.74	-0.04	0.48	-0.21
cce_2435		-	hypothetical protein	-0.27	-0.18	-0.09	0.4	0.03	-0.15	-0.3	-0.08	-0.1	0.34	0.06	-0.09		-0.2	-0.29	-0.1	0.35	0.11	-0.4	-0.06	0.31	0.35
cce_2486		-	glycosyl transferase family protein	-0.69	-0.76	-0.46	0.62	0.17	-0.3	-0.67	-0.45	-0.38	0.53	0.41	-0.16		-0.64	-0.51	-0.14	0.73	-0.22	-0.75	0.16	0.52	0.2
cce_2614		-	hypothetical protein	-2.18	-2.28	-1.56	1.01	0.48	-1.16	-2.1	-2.38	-2.18	0.91	0.78	-0.79		-2.08	-2.12	-1.58	1.3	-0.59	-2.04	-1.04	0.87	0.09		Synpcc7942_2059	2e-47	1.2	-0.03	0.18	0.57	-0.91	-1.07	0.02	-0.28	0.15	0.23	-1.44	-1.38	-0.31	0.38	0.43	0.54	-0.36
cce_2703		hypE	hydrogenase expression/formation protein	-0.76	-1.32	-0.93	0.27	0.91	-0.32	-0.58	-0.72	-0.55	0.37	0.95	-0.2		-1.41	-1.35	-1	0.97	-0.61	-1.1	-0.33	1.15	-0.01		Synpcc7942_1799	6e-121	1.03	-0.18	-0.11	-0.06	-0.06	0.04	-0.08	-0.06	0.02	-0.04	0.03	-0.03	-0.04	-0.04	-0.09	0.13	0.09
cce_2717		cofG	FO synthase subunit 1	-0.74	-0.81	-0.39	0.46	0.69	-0.51	-0.71	-0.51	-0.35	0.52	0.56	-0.35		-1.56	-0.97	-0.1	0.57	-0.6	-0.92	0.19	0.76	-0.29		Synpcc7942_0892	3e-140	1.26	-0.01	-0.27	-0.06	-0.03	-0.26	-0.32	-0.1	0.21	-0.22	0.07	-0.27	-0.15	0.15	0.06	0.04	0.04
cce_2724		-	putative 2-hydroxyhepta-2,4-diene-1,7-dioate isomerase	-0.34	0.07	0.08	0.46	-0.03	-0.24	-0.41	0.2	0.2	0.48	0.24	-0.1		-0.19	-0.14	-0.02	0.71	-0.01	-0.21	0.1	0.6	0.03
cce_2880		-	hypothetical protein	-1.37	-1.47	-0.83	0.71	0.91	-0.71	-1.19	-0.94	-0.69	0.69	0.88	-0.56		-1.64	-1.48	-0.63	1.1	-0.44	-1.26	-0.39	1.08	-0.04
cce_2957		gst2	glutathione S-transferase	-0.56	-0.29	-0.13	0.64	0.08	-0.23	-0.5	-0.08	-0.14	0.53	0.2	-0.15		-0.57	-0.43	0.13	0.85	-0.37	-0.5	0.07	0.4	-0.2		Synpcc7942_1256	6e-19	0.44	0.19	0.13	-0.21	0.15	0.25	-0.06	-0.02	0.04	0.08	-0.04	0.13	0.07	0.1	0.14	-0.1	0.09
cce_3089		-	hypothetical protein	-0.32	-0.21	0.21	0.34	0.08	-0.32	-0.44	-0.07	0.25	0.32	0.25	-0.25		-0.15	-0.33	-0.08	0.55	0.07	-0.57	-0.11	0.42	0.12		Synpcc7942_2300	3e-28	0.76	-0.18	-0.03	-0.57	-0.16	-0.1	0.05	-0.14	-0.22	-0.2	-0.22	-0.05	0.12	-0.23	-0.14	-0.5	-0.44
cce_3363	3	-	hypothetical protein	-0.44	-0.68	-0.17	0.57	0.5	-0.24	-0.47	-0.37	-0.18	0.53	0.49	-0.12		-1.4	-1.13	0.17	1.03	-0.52	-1.03	0.27	1.02	-0.23
cce_3437	2	-	ATPase	-0.6	-0.81	-0.38	0.67	0.4	-0.53	-0.7	-0.62	-0.52	0.59	0.51	-0.4		-0.66	-0.96	-0.27	0.84	-0.15	-1.22	0.02	0.5	-0.05		Synpcc7942_1620	0	1.3	-0.07	-0.03	-0.11	-0.01	0.24	0.27	-0.03	-0.11	-0.21	-0.05	0.13	0.07	-0.02	-0.14	-0.19	-0.08
cce_3505	3	-	hypothetical protein	-0.46	-0.52	-0.29	0.61	0.12	-0.3	-0.48	-0.35	-0.21	0.54	0.23	-0.22		-0.83	-1.01	-0.49	0.8	-0.34	-0.98	-0.13	0.68	0.14		Synpcc7942_1947	6e-100	0.68	-0.02	-0.16	-0.09	-0.08	-0.02	-0.02	0.27	0.08	-0.15	-0.05	0.15	0.03	0.16	-0.01	-0.12	0.09
cce_3506	3	-	hypothetical protein	-0.51	-0.49	-0.23	0.51	0.12	-0.45	-0.53	-0.42	-0.38	0.34	0.17	-0.46		-0.27	-0.63	-0.34	0.37	0.1	-0.48	-0.47	0.34	0.12		Synpcc7942_0435	2e-47	0.74	0.07	0.25	-0.13	-0.1	-0.05	-0.03	0.02	0.01	-0.11	-0.16	-0.07	0.08	0.07	0.14	-0.25	-0.19
cce_3507	3	-	hypothetical protein	-1.17	-1.15	-0.31	0.69	0.42	-0.87	-1.37	-1.13	-0.48	0.64	0.5	-0.75		-0.9	-1.42	-0.62	0.65	-0.43	-1.29	-0.26	0.9	0.08		Synpcc7942_0434	2e-121	1.05	0.06	0	-0.14	-0.17	-0.22	-0.3	-0.1	0.14	-0.15	-0.27	-0.23	-0.14	0.04	0.15	-0.2	-0.27
cce_3526		-	hypothetical protein	-0.31	-0.27	-0.07	0.43	0.23	0.08	-0.2	-0.04	0.05	0.29	0.3	0.05		-0.33	-0.04	0.1	0.5	-0.04	0.14	0.02	0.27	-0.02		Synpcc7942_1704	7e-08	0.39	0.03	0.03	0.2	0.03	-0.09	0.02	0.12	0.21	0.06	-0.01	0.01	0.18	0.18	0.23	-0.14	-0.07
cce_3570	4	-	fibrillin	-0.31	-0.1	-0.15	0.31	0.1	-0.24	-0.34	-0.02	-0.13	0.27	0.13	-0.18		-0.41	-0.26	-0.06	0.71	-0.42	-0.29	0.06	0.49	-0.11		Synpcc7942_0154	6e-48	0.8	0.11	0.07	0.04	0.07	0.03	-0.01	0.06	-0.01	0.14	-0.03	0.02	0.13	0.03	-0.08	0.14	0.2
cce_3623	2	-	hypothetical protein	-0.52	-0.4	-0.22	0.53	-0.01	-0.2	-0.58	-0.21	-0.2	0.42	0.15	-0.15		-0.28	-0.03	-0.09	0.34	-0.28	-0.49	0.03	0.43	0.19
cce_3632	6	-	putative prenyltransferase	-0.18	-0.2	-0.08	0.39	0	-0.11	-0.2	-0.11	-0.11	0.29	0.17	-0.07		-0.3	-0.29	0.21	0.43	-0.14	-0.42	0.31	0.3	-0.05		Synpcc7942_1006	4e-32	0.35	0.03	0.02	-0.12	-0.34	-0.42	0.08	0.07	0.14	-0.06	-0.62	-0.5	0.11	0.35	-0.02	-0.16	-0.34
cce_4141	4	-	hypothetical protein	-1.67	-1.53	-0.34	1.11	0.02	-1.69	-1.92	-1.57	-0.39	1.03	0.24	-1.4		-1.08	-1.44	-0.29	0.84	-0.49	-1.18	-0.34	0.86	-0.18		Synpcc7942_1922	3e-12	0.45	-0.48	-0.57	-0.07	-0.35	-0.37	-0.25	-0.12	-0.31	-0.4	-0.11	0.15	-0.1	-0.24	-0.3	-0.03	-0.15
cce_4187	5	-	peptide chain release factor 2	-0.74	-0.62	-0.13	0.35	0.26	-0.16	-0.87	-0.43	-0.12	0.38	0.37	-0.04		-0.86	-0.93	-0.43	0.46	-0.31	-0.87	-0.05	0.65	0.04		Synpcc7942_0404	4e-155	1.48	-0.29	-0.17	-0.36	-0.24	-0.28	-0.17	-0.29	-0.44	0.32	-0.31	-0.3	-0.25	-0.18	-0.37	-0.72	-0.46
cce_4194	4	-	putative CheW-like protein	-0.05	-0.15	-0.36	1.02	0.33	-0.52	-0.15	-0.15	-0.16	0.84	-0.22	-0.33		-0.54	-0.67	-0.15	0.83	-0.08	-0.1	-0.37	0.54	0.19
cce_4395		-	putative Rieske 2Fe-2S family protein	-0.69	-0.65	-0.25	0.56	0.25	-0.51	-0.71	-0.63	-0.17	0.56	0.31	-0.29		-0.72	-1.13	-0.34	0.79	0.05	-0.9	-0.35	0.81	0.28
cce_4516		-	hypothetical protein	-0.95	-1.02	-0.63	0.65	0.6	-0.56	-0.91	-0.63	-0.45	0.56	0.67	-0.33		-0.99	-1.27	-0.39	0.77	-0.04	-1.11	-0.06	0.75	0.08
cce_4540	2	ftsW	putative cell division protein	-1.16	-1.29	-0.67	0.82	0.4	-0.81	-1.14	-0.95	-0.63	0.85	0.61	-0.51		-0.89	-0.66	-0.3	0.62	-0.38	-0.96	0.02	0.69	-0.02		Synpcc7942_0324	3e-85	0.72	-0.16	0.05	0.24	-0.15	-0.05	-0.11	0	0.04	0.25	-0.02	-0.22	-0.01	0.02	0.18	0.12	0.01
cce_4735		ddl	D-alanyl-alanine synthetase A	-0.84	-0.88	-0.64	0.43	0.52	-0.18	-0.71	-0.63	-0.37	0.43	0.62	-0.13		-0.84	-0.72	-0.46	1.15	-0.08	-0.71	-0.23	0.78	-0.07		Synpcc7942_2375	8e-152	1.23	-0.09	-0.09	-0.15	-0.24	-0.22	0.33	-0.01	-0.03	0.35	-0.11	-0.16	0.03	0.25	-0.04	-0.05	-0.25
cce_4884			chromosome partitioning protein, ParB family	-0.53	-0.39	-0.36	0.35	0.07	-0.36	-0.55	-0.28	-0.24	0.28	0.08	-0.25		-1.01	-0.75	-0.12	1.11	-0.21	-0.78	0.25	0.64	-0.2
cce_5150			hypothetical protein; contains DUF457, transmembrane	-0.18	-0.1	-0.13	0.5	0.17	-0.15	-0.16	-0.06	-0.12	0.34	-0.14	-0.16		-0.25	-0.34	-0.08	0.4	0.11	0.01	0.12	0.29	0.28
CLUSTER8
cce_0477	2	-	hypothetical protein	-0.56	-0.76	-0.26	0.64	0.27	-0.08	-0.6	-0.43	-0.17	0.59	0.27	0.06		-0.42	0.32	1.09	-0.89	-0.4	0.23	-0.18	-0.82	-0.56		Synpcc7942_2173	8e-06	0.32	-0.31	-0.32	-0.77	-0.43	-0.46	-0.26	-0.26	-0.06	-0.11	-0.26	-0.41	-0.35	0.56	0.36	-0.49	-0.08
cce_0602		-	CAB/ELIP/HLIP family protein	-0.35	-0.21	-0.1	0.81	-0.45	-0.32	-0.38	-0.2	-0.16	0.77	-0.18	-0.18		-0.8	0.13	0.74	-0.93	-0.26	1.44	0.38	-0.52	-1.17		Synpcc7942_1997	6e-17	1.06	-0.71	-0.54	-0.37	-0.31	-0.02	-0.1	-0.59	0.58	-0.83	-0.22	-0.03	-0.56	-0.69	-0.8	0.1	-0.61
cce_0713	3	-	two-component response regulator	0.29	0.02	0.02	0.5	0.23	-0.12	0.22	0.04	-0.01	0.26	-0.04	-0.07		-0.14	0.46	0.1	-0.44	0.11	0.73	0.02	-0.24	0.24
cce_1315		-	hypothetical protein	-0.72	-0.69	-0.67	1.13	-0.83	-0.67	-0.8	-0.56	-0.51	1.04	-0.45	-0.51		-0.31	0.21	0.62	-0.69	-0.17	1.16	0.01	-0.66	-0.64
cce_1382	2	-	shikimate kinase	-0.22	-0.32	-0.16	0.29	-0.03	0.11	-0.17	-0.15	-0.14	0.35	0.09	0.13		0.28	0.44	0.43	-0.26	0.09	0.42	0.34	-0.5	-0.16		Synpcc7942_0894	5e-64	1.05	0.33	0.12	0.08	0.15	0.03	0.31	0.4	0.1	-0.05	-0.08	0.2	0.48	0.19	0.37	-0.05	0.04
cce_1537		-	hypothetical protein	-0.43	-0.65	-0.19	0.42	0.47	0.12	-0.45	-0.42	-0.22	0.24	0.32	0.25		-0.04	0.62	0.07	-1.1	0.12	1.3	-0.65	-1.23	0.32
cce_1663		-	hypothetical protein	-0.07	-0.21	-0.02	0.43	-0.05	-0.05	-0.08	-0.04	0	0.37	-0.03	-0.03		-0.17	0.44	0.38	-0.48	-0.05	1.53	-0.19	-0.56	-0.35
cce_1679		-	GTP-binding protein TypA	0.04	-0.26	0.22	0.36	-0.65	-0.24	0.26	-0.27	-0.02	0.25	-0.14	0.01		0.58	0.71	-0.02	-0.42	0.05	0.45	-0.19	-0.09	-0.04		Synpcc7942_1525	0	1.76	0.1	-0.07	-0.23	-0.19	-0.27	0.02	-0.02	0.18	-0.41	-0.26	-0.08	0.14	0	0.29	0.08	-0.2
cce_1720		-	hypothetical protein	0.14	0.09	-0.02	0.08	0.13	-0.45	-0.09	-0.02	-0.18	0.04	0.27	-0.3		-0.08	0.75	-0.15	-0.85	-0.1	0.7	0	-0.46	0.15
cce_1938		-	hypothetical protein	-0.15	-0.31	-0.17	0.24	0.29	0.14	-0.2	-0.09	-0.05	0.31	0.31	0.18		-0.06	0.81	0.69	-0.66	-0.29	0.91	0.54	-0.13	-0.4
cce_2214		-	putative CAB/ELIP/HLIP family protein	-0.43	-0.41	-0.29	0.93	-0.5	-0.34	-0.52	-0.34	-0.32	0.75	-0.25	-0.23		-1.51	0.54	1.06	-1.89	-0.85	1.58	-0.01	-1.09	-1.99
cce_2337		-	group 2 sigma-70 RNA polymerase sigma factor	-0.41	0.06	0.05	-0.04	0.34	-0.22	-0.53	-0.09	-0.17	-0.14	0.46	0.04		-0.97	0.8	0.6	-0.82	-0.31	1.05	0.11	-0.96	-1.23
cce_2952		-	hypothetical protein	-0.42	-0.39	-0.18	0.53	0.04	-0.37	-0.72	-0.25	-0.11	0.51	0.29	-0.18		-0.44	0.63	0.26	-0.42	-0.32	1.04	0.31	-0.27	-0.34
cce_3306		-	hypothetical protein	-0.03	-0.09	0.07	0.68	0.2	0	0.03	0.02	0.04	0.47	0.14	0.02		-0.15	0.66	0.24	-0.38	0.18	0.76	0.13	-0.15	0.09
cce_3425		-	FabD-like acyl transferase	-0.17	-0.26	-0.21	0.37	0.46	-0.23	-0.24	-0.24	-0.33	0.06	-0.09	-0.32		-0.32	0.69	0.17	-0.42	0.1	1.02	0.06	-0.18	0.05
cce_3522		ndhD2	NAD(P)H-quinone oxidoreductase subunit 4	-0.35	-0.77	-0.27	0.65	-0.33	-0.49	-0.45	-0.7	-0.51	0.69	-0.01	-0.14		-0.07	0.37	0.21	-0.25	0.22	0.71	-0.39	-0.42	-0.02		Synpcc7942_1439	0	1.18	-0.74	-0.79	-0.5	-1.25	-0.98	-0.78	-0.64	-0.06	0.02	0.03	0.3	-0.34	-0.27	-0.34	0.98	-0.16
cce_3736		-	hypothetical protein	-0.22	-0.3	-0.14	0.65	-0.29	-0.17	-0.18	-0.24	-0.18	0.54	-0.04	-0.13		-0.39	0.7	0.33	-0.28	-0.06	0.58	0.13	-0.44	-0.49		Synpcc7942_0398	2e-54	1.1	-0.14	-0.16	-0.36	-0.37	-0.66	-0.01	-0.02	0.11	-0.2	-0.26	-0.33	-0.02	-0.16	-0.38	-0.15	-0.21
cce_4514	2	-	hypothetical protein	-0.21	-0.23	-0.05	0.79	-0.23	-0.28	-0.32	-0.04	-0.05	0.73	-0.04	-0.24		0.25	1.42	0.4	-0.66	-0.17	1.09	-0.74	-0.61	-0.19
cce_4542	3	-	two-component response regulator	-0.06	-0.31	-0.26	0.44	0.53	0	-0.15	-0.15	-0.21	0.22	-0.07	-0.13		-0.07	1.31	0.57	-0.74	-0.38	0.92	0.44	-0.26	-0.44		Synpcc7942_0855	7e-107	0.79	0.92	0.3	-0.15	-1.05	-2.04	-0.32	0.47	0.18	-0.01	-1.75	-2.14	-0.33	-0.11	0.31	-0.29	-0.8
cce_4543	3	-	two-component response regulator	0.25	-0.29	-0.23	0.55	0.23	-0.5	0.13	-0.31	-0.32	0.34	-0.53	-0.58		0.27	0.92	0.3	-0.58	-0.08	0.55	0.24	-0.09	-0.07		Synpcc7942_0856	2e-64	1.59	0.76	0.34	-0.34	-1.26	-1.82	-0.31	0.35	0.17	0.01	-1.53	-2.03	-0.3	0.05	0.36	-0.09	-0.86
cce_4544	3	-	hypothetical protein	-0.03	0.01	-0.19	0.59	0.22	-0.15	-0.01	-0.03	0.03	0.38	-0.11	-0.07		0.16	0.85	-0.1	0.16	-0.08	0.49	-0.31	0.08	0.09		Synpcc7942_0857	1e-28	0.73	0.66	0.34	-0.29	-1.13	-1.86	-0.35	0.4	0.05	0.01	-1.42	-1.72	-0.36	0	0.4	-0.21	-0.94
cce_4619		-	hypothetical protein	-0.46	0.1	0.34	-0.03	-0.1	-0.27	-0.54	0.22	0.43	0.03	0	-0.15		-0.27	0.43	0.01	-1.04	-0.22	0.99	0.23	-0.59	-0.54		Synpcc7942_0658	2e-19	1.05	-0.18	-0.5	-0.95	-0.31	-0.26	0.04	-0.28	-0.12	-0.72	-0.1	0.07	0.17	-0.21	-0.27	-0.4	-0.21
CLUSTER9
cce_0266	2	-	hypothetical protein	-0.3	-0.29	0.02	0.18	0.25	0.16	-0.28	-0.11	0.06	0.2	0.3	0.26		0.2	-0.32	-0.38	-0.18	0.14	-0.73	-0.25	0.28	0.58
cce_0317	2	-	hypothetical protein	-1.16	-0.7	0.11	0.4	-0.15	0.04	-1.04	-0.42	0.22	0.45	0.33	0.29		0.22	-0.7	-0.79	-0.11	0.1	-0.85	-0.73	0.11	0.41		Synpcc7942_0868	0	1.39	-0.2	-0.06	-0.15	-0.21	-0.16	0.22	0.03	0.18	-0.12	-0.28	-0.08	0.11	0.21	0	-0.11	-0.24
cce_0462	3	-	hypothetical protein	-0.26	-0.46	0.01	0.24	0.29	0.32	-0.32	-0.15	0.16	0.3	0.25	0.36		-0.03	-0.48	-0.09	0.28	0.27	-0.61	-0.09	0.06	0.39		Synpcc7942_0128	1e-54	0.44	0.14	-0.25	0.08	-0.17	-0.38	-0.3	-0.13	0.06	0.22	-0.12	-0.37	-0.15	-0.04	-0.08	0.14	0.09
cce_0493	2	ptpS	6-pyruvoyl-tetrahydropterin synthase	-0.5	-0.4	-0.16	0.52	0.12	0.17	-0.41	-0.19	-0.13	0.39	0.13	0.22		-0.09	-0.57	-0.3	0.34	0.26	-0.67	-0.36	0.32	0.29		Synpcc7942_1184	4e-161	1.66	-0.05	-0.26	-0.06	-0.12	-0.11	-0.23	-0.3	-0.15	-0.03	-0.17	-0.08	-0.2	-0.18	-0.09	-0.02	0.05
cce_0630		-	putative peptidase M50	-0.26	-0.38	-0.19	0.28	0.09	0.2	-0.21	-0.23	-0.14	0.24	0.23	0.29		0.23	-0.65	-0.53	-0.19	-0.08	-1.07	-0.23	-0.22	0.14		Synpcc7942_0448	3e-109	0.94	-0.11	-0.07	-0.07	0.1	0.11	-0.18	0	-0.08	-0.14	-0.02	0.11	0.04	-0.11	0.01	0	0.13
cce_1133	3	fadD	long-chain-fatty-acid CoA ligase	-0.26	-0.13	0.22	0.31	0.27	0.06	-0.3	-0.05	0	0.16	0.32	0.11		-0.1	-0.37	-0.32	0.16	0.02	-0.42	0.03	0.18	0.37		Synpcc7942_0918	0	1.1	0.19	0.06	0.2	-0.45	-0.2	-0.31	-0.04	-0.04	0.29	-0.13	-0.3	-0.08	0.15	0.04	0.01	-0.15
cce_1134	3	-	hypothetical protein	-0.51	-0.45	-0.23	0.68	0.16	-0.14	-0.58	-0.18	-0.32	0.52	0.16	-0.13		-0.06	-0.82	-0.5	0.33	0.22	-1.42	-0.77	0.12	0.33		Synpcc7942_0919	4e-25	0.64	-0.27	-0.2	-0.28	-0.08	-0.13	-0.12	0.03	-0.37	-0.38	-0.09	-0.19	-0.12	-0.09	-0.45	-0.52	-0.29
cce_1205	2	tatC	Sec-independent protein translocase protein	-0.58	-0.35	0.19	0.07	0.22	0.08	-0.49	-0.14	0.15	-0.01	0.31	0.14		-0.1	-0.28	-0.54	0.01	-0.01	-0.48	-0.39	0.08	0.38		Synpcc7942_1578	4e-109	1.37	-0.13	0.01	-0.11	-0.08	0.04	0.04	-0.07	-0.12	-0.02	0.01	0.17	0	-0.08	-0.09	-0.22	-0.02
cce_1234	3	-	NAD-dependent epimerase/dehydratase	-0.62	-0.86	-0.59	0.86	-0.2	-0.01	-0.73	-0.58	-0.45	0.78	0.02	0.11		-0.16	-1.38	-1.03	0.22	-0.2	-1.53	-0.72	0.29	0.33
cce_1293	2	-	hypothetical protein	-0.24	-0.55	-0.24	0.46	0.32	0.25	-0.28	-0.23	-0.19	0.32	0.33	0.28		-0.01	-0.67	-0.45	0.22	0.21	-0.65	-0.3	0.1	0.41
cce_1299	3	dnaJ1	chaperone protein DnaJ	-0.41	-0.08	0.13	0.33	-0.1	0	-0.42	0.07	0.21	0.36	0.16	0.1		0.29	-0.73	-0.8	-0.11	0.27	-0.7	-0.79	0.38	0.5		Synpcc7942_2074	2e-152	1.16	0.05	0.02	-0.08	0.01	0.11	0.02	-0.06	-0.07	0.03	-0.05	0	-0.01	-0.12	0.08	-0.15	-0.04
cce_1299	3	dnaJ1	chaperone protein DnaJ	-0.41	-0.08	0.13	0.33	-0.1	0	-0.42	0.07	0.21	0.36	0.16	0.1		0.29	-0.73	-0.8	-0.11	0.27	-0.7	-0.79	0.38	0.5		Synpcc7942_2536	6e-09	1	-0.02	0.1	-0.08	-0.08	0.09	0.17	0.03	0.11	-0.27	0.02	0.22	0.23	0.04	0.15	-0.01	0.05
cce_1454		-	hypothetical protein	-0.37	0.02	0.22	-0.02	-0.25	-0.04	-0.25	0.18	0.24	-0.01	-0.11	-0.05		0.05	-0.78	-0.57	-0.02	0.07	-0.64	-0.4	0.02	0.21		Synpcc7942_2583	3e-87	1.21	-0.05	-0.4	-0.32	-0.26	-0.35	-0.18	0.03	-0.07	-0.58	-0.17	0.24	0.11	-0.16	-0.14	-0.11	0.05
cce_1470	2	-	ABC transporter ATP-binding protein	-0.29	-0.5	-0.25	0.19	0.11	0.53	-0.22	-0.18	-0.17	0.17	0.14	0.53		0.04	-0.73	-0.46	-0.44	0.1	-0.71	0.09	-0.03	0.32		Synpcc7942_0427	2e-53	0.78	-0.09	0.18	-0.24	-0.06	-0.05	0.39	0.15	0.19	-0.25	-0.12	0	0.23	0.17	0.16	-0.21	-0.25
cce_1470	2	-	ABC transporter ATP-binding protein	-0.29	-0.5	-0.25	0.19	0.11	0.53	-0.22	-0.18	-0.17	0.17	0.14	0.53		0.04	-0.73	-0.46	-0.44	0.1	-0.71	0.09	-0.03	0.32		Synpcc7942_2148	2e-145	1.23	0.01	-0.07	-0.09	0.13	0.29	0.04	-0.11	-0.05	-0.13	0.14	0.09	0.1	-0.1	-0.07	-0.29	-0.05
cce_1479		-	putative phosphohistidine phosphatase SixA	-0.26	-0.37	0.07	0.29	0.18	-0.04	-0.35	-0.26	0.13	0.23	0.2	0.04		0.16	-0.7	-0.07	0.51	0.53	-0.57	-0.31	0	0.28		Synpcc7942_0613	1e-47	0.93	0.15	-0.04	-0.07	-0.1	0.02	0.33	0.09	0.12	0.05	-0.14	0.03	0.14	0.08	0.01	0.05	0.08
cce_1842	3	-	hypothetical protein	-0.22	-0.03	-0.09	0.42	0.04	0.09	-0.23	0.09	-0.06	0.51	0.11	0.16		0.27	-0.35	-0.16	0.39	0.11	-0.72	-0.38	0.32	0.44		Synpcc7942_2023	8e-56	1.13	0.13	-0.09	0.14	0.25	0.29	-0.13	-0.09	-0.11	-0.09	0.24	0.28	-0.01	-0.25	0.05	0.07	0.19
cce_2040		-	hypothetical protein	-0.36	-0.19	-0.14	0.08	0.16	0.22	-0.41	0.02	0.02	0.17	0.3	0.33		-0.13	-0.33	-0.39	-0.01	0.01	-0.65	-0.25	-0.12	0.41
cce_2349	2	-	hypothetical protein	-0.44	-0.61	-0.1	0.23	0.29	0.05	-0.36	-0.47	-0.1	0.15	0.16	0.02		0.41	-0.76	-0.54	0.25	0.14	-0.68	-0.47	0.52	0.48		Synpcc7942_0625	0	1.38	-0.1	0.04	-0.14	-0.07	-0.02	0	-0.14	-0.3	-0.25	-0.07	-0.05	-0.09	-0.09	0.15	-0.01	-0.06
cce_2468	3	-	Na+/H+ antiporter	-0.28	-0.25	-0.31	0.31	-0.01	0.01	-0.25	-0.3	-0.3	0.2	0.02	0.06		0.66	-1.15	-0.39	0.14	0.42	-1.33	-0.54	0.29	0.47
cce_2543	2	-	hypothetical protein	-0.16	-0.23	-0.04	0.3	0.44	0.22	-0.2	-0.07	-0.08	0.2	0.17	0.19		0.44	-0.29	0.18	0.27	0.18	-1.01	-0.33	0.52	0.19
cce_2576		-	hypothetical protein	-0.32	-0.48	-0.29	0.34	0.32	0.16	-0.28	-0.23	-0.15	0.28	0.02	0.02		0.54	-0.74	-0.28	-0.11	0.42	-0.78	-0.07	-0.14	0.12
cce_2690	6	-	DegT/DnrJ/EryC1/StrS aminotransferase family protein	-0.6	-0.66	-0.38	0.27	0.11	0.24	-0.69	-0.41	-0.27	0.33	0.43	0.35		0.13	-1.3	-1.12	0.12	0.25	-0.97	-0.89	0.31	0.3
cce_2804		lytB	amidase	-0.71	-0.87	-0.54	0.27	0.48	0.31	-0.6	-0.48	-0.39	0.13	0.49	0.31		0.03	-1.22	-0.77	0.19	0.27	-1.5	-0.51	-0.28	0.14		Synpcc7942_1045	2e-125	0.73	-0.04	-0.1	0.02	0.08	0.12	-0.06	-0.08	0.03	0	0.13	0.06	-0.1	-0.07	-0.1	-0.06	0.18
cce_3207		-	hypothetical protein	-0.27	-0.24	0.23	0.12	0.03	-0.09	-0.31	-0.11	0.38	0	-0.02	-0.09		0.01	-0.52	-0.22	0.32	0.21	-0.43	-0.1	0.3	0.29		Synpcc7942_0364	5e-14	0.44	-0.02	-0.15	-0.13	-0.1	0.06	-0.09	0.1	0.72	0.03	-0.07	-0.08	-0.01	0.45	0.08	0.4	0.11
cce_3207		-	hypothetical protein	-0.27	-0.24	0.23	0.12	0.03	-0.09	-0.31	-0.11	0.38	0	-0.02	-0.09		0.01	-0.52	-0.22	0.32	0.21	-0.43	-0.1	0.3	0.29		Synpcc7942_1167	7e-11	0.37	-0.08	0	-0.18	-0.03	-0.05	0.32	-0.09	-0.11	0.01	-0.11	-0.2	-0.03	-0.02	-0.06	-0.26	-0.26
cce_3207		-	hypothetical protein	-0.27	-0.24	0.23	0.12	0.03	-0.09	-0.31	-0.11	0.38	0	-0.02	-0.09		0.01	-0.52	-0.22	0.32	0.21	-0.43	-0.1	0.3	0.29		Synpcc7942_2031	1e-88	1.33	0.36	0.04	-0.13	0.15	0.09	0.12	0.01	-0.08	0.12	0.09	-0.02	0.28	0.16	0.05	-0.31	-0.21
cce_3237		-	glycosyl transferase family protein	-0.66	-0.66	-0.4	0.51	0.16	-0.06	-0.62	-0.52	-0.4	0.33	0.11	-0.01		0.03	-0.93	-0.79	0.07	-0.04	-1.16	-1.03	0.24	0.51		Synpcc7942_1083	7e-138	0.94	0.29	0.38	-0.03	0.04	0.16	0.13	0.18	0.27	-0.02	-0.02	-0.04	0.08	0.37	0.3	0.07	-0.05
cce_3326		-	putative GTP cyclohydrolase I	-0.51	-0.21	-0.02	0.4	0.04	0.03	-0.46	-0.03	0.09	0.44	0.16	0.13		0.03	-0.24	0.02	-0.23	-0.13	-0.69	0.03	0.08	0.32		Synpcc7942_1844	9e-21	0.81	0.05	-0.13	-0.12	0.04	0.13	0.25	0.07	0.01	-0.3	0.14	0.26	0.14	0	-0.04	0.06	0.14
cce_3397	2	-	hypothetical protein	-0.54	-0.37	-0.06	0.58	-0.1	0.07	-0.57	-0.3	-0.07	0.47	0.03	0.12		-0.23	-0.77	-0.76	0.22	0.3	-0.94	-0.91	0.14	0.72		Synpcc7942_0515	1e-38	1.21	0.07	0.11	0.18	-0.01	0.03	-0.01	-0.04	0.01	0.11	-0.16	-0.13	-0.13	0.3	0.35	0.22	0.06
cce_3398	2	ftrC	ferredoxin thioredoxin reductase catalytic chain	-1.29	-0.82	-0.22	0.66	-0.03	0.05	-1.37	-0.56	-0.19	0.62	0.19	0.18		-0.02	-1.16	-0.73	-0.5	-0.03	-1.5	-0.57	-0.09	0.42		Synpcc7942_1734	3e-62	1.61	-0.49	-0.4	-0.34	-0.31	-0.17	-0.26	-0.09	0.13	-0.5	0.02	-0.07	-0.23	0.36	0.16	0.09	-0.14
cce_3621		lepB2	signal peptidase I	-0.42	-0.6	-0.07	0.06	0.17	0.18	-0.5	-0.42	0.02	0.04	0.17	0.19		0.13	-0.89	-0.44	0.11	0.07	-1.08	-0.24	0.26	0.26		Synpcc7942_0487	4e-84	1.39	-0.27	-0.35	-0.49	-0.41	-0.71	-0.4	-0.32	-0.15	-0.29	-0.62	-0.25	-0.18	-0.08	-0.05	-0.41	-0.3
cce_3732		-	hypothetical protein	-0.22	-0.57	0.04	0.22	0.07	-0.09	-0.35	-0.3	0.07	0.3	0.21	0		0.18	-0.51	-0.25	0.28	0.08	-1.08	-0.36	0.04	0.42
cce_3768		-	oligopeptidase A	-0.4	-0.38	-0.14	0.51	0.24	0.05	-0.26	-0.16	-0.06	0.35	0.22	0.09		0.05	-0.26	-0.23	-0.02	0.21	-0.46	-0.25	0.02	0.35		Synpcc7942_1708	0	1.44	0.04	0.02	0.05	-0.06	-0.02	0	0.07	-0.02	-0.09	-0.02	0.06	0.07	0.1	0	-0.1	-0.03
cce_3870		-	sulfatase	-0.68	-1.27	-0.35	0.86	0.19	-0.17	-0.66	-0.97	-0.4	0.65	0.25	-0.22		0.01	-1.93	-0.36	0.34	0.29	-1.34	-0.65	0.56	0.51
cce_3967		-	hypothetical protein	-0.38	-0.17	-0.01	0.31	0.06	0.07	-0.38	0.06	0.07	0.34	0.01	0.12		0.03	-0.62	-0.22	0.03	0.13	-0.66	-0.14	0	0.19		Synpcc7942_1786	2e-35	0.86	0.21	0.23	-0.09	0.05	0.15	0.26	0.27	0.04	-0.18	-0.15	0.01	0.26	-0.1	0.13	-0.23	-0.18
cce_3995	5	-	hypothetical protein	-0.54	-0.64	-0.26	0.36	0.14	-0.01	-0.61	-0.49	-0.19	0.35	0.25	0.07		-0.11	-1	-0.34	0.31	0.11	-1.04	-0.29	0.02	0.19
cce_4097	6	-	two-component sensor serine/threonine kinase	-0.33	-0.41	-0.34	0.28	0.29	0.21	-0.31	-0.11	-0.17	0.29	0.19	0.24		0.49	-1.15	-0.35	-0.46	0.34	-1.04	-0.37	0.45	0.45
cce_4551	11	-	hypothetical protein	-0.2	-0.22	-0.11	0.56	-0.06	-0.04	-0.17	-0.1	-0.04	0.46	0.02	-0.03		0.15	-0.48	-0.64	-0.02	-0.14	-1.08	-0.97	-0.36	0.33
cce_4654		-	group 1 glycosyl transferase	-0.26	-0.15	-0.14	0.26	0.06	-0.07	-0.28	-0.07	0.07	0.33	0.24	0.09		0.26	-0.41	-0.17	0.3	0.26	-0.42	-0.18	0.13	0.31		Synpcc7942_0986	3e-175	1.33	-0.23	-0.17	0	-0.18	-0.2	0.05	-0.06	0.22	0.05	-0.08	-0.09	-0.1	0.01	-0.17	0.24	0
cce_4677	2	-	hypothetical protein	-0.62	-0.61	-0.24	0.33	0.23	0.28	-0.7	-0.32	-0.16	0.33	0.2	0.32		-0.03	-0.96	-0.92	-0.02	0.4	-1.23	-0.89	-0.26	0.38
CLUSTER10
cce_0420	4	gspE	general secretion pathway protein E	-0.37	-0.59	-0.42	0.98	0.15	-0.83	-0.53	-0.51	-0.63	0.71	-0.46	-0.77		0.21	0.4	-0.01	0.31	0.14	0.44	-0.25	0.19	-0.12		Synpcc7942_2071	0	1.3	0.02	-0.06	0.09	-0.15	-0.21	-0.05	-0.03	-0.02	0.15	-0.11	-0.24	-0.28	0	0.09	0.02	-0.13
cce_0445	5	cheW	chemotaxis protein	-0.32	-0.34	-0.39	1.06	0.17	-0.49	-0.42	-0.24	-0.35	0.67	-0.38	-0.44		0.1	0.44	-0.09	-0.15	-0.44	0.3	0.25	0.42	0.25		Synpcc7942_1016	2e-35	0.8	-0.1	-0.11	-0.32	-0.42	-0.67	-0.15	-0.02	0.13	0.01	-0.65	-0.47	-0.09	0.25	0.17	-0.02	-0.27
cce_0749		-	hypothetical protein	-0.17	-0.37	-0.25	0.68	0.31	-0.4	-0.25	-0.29	-0.39	0.39	-0.26	-0.36		-0.33	-0.51	-0.87	0.65	0.11	0.03	-0.4	0.29	0.38
cce_0754		-	two-component response regulator	-0.4	-0.64	-0.49	1.13	0.17	-0.54	-0.54	-0.4	-0.42	0.8	-0.41	-0.5		0.04	-0.29	-0.27	0.64	0.27	-0.79	-0.18	-0.16	0.5		Synpcc7942_1110	3e-58	1.02	-0.47	-0.24	0.16	-0.17	-0.2	-0.27	-0.57	-0.41	0.03	-0.1	-0.28	-0.46	-0.45	-0.35	-0.04	-0.19
cce_0755		-	hypothetical protein	-0.62	-0.7	-0.77	1.33	0.2	-0.59	-0.68	-0.41	-0.36	1.04	-0.63	-0.61		-0.32	0.15	-0.55	0.78	0.17	0.14	-0.6	0.39	0.31
cce_0912	2	mraY	phospho-N-acetylmuramoyl-pentapeptide-transferase	-0.74	-0.55	-0.18	0.48	0.07	-0.43	-0.72	-0.43	-0.23	0.4	0.14	-0.44		-0.21	-0.03	-0.08	0.49	0.1	-0.04	-0.23	0.36	0.25		Synpcc7942_0152	2e-95	0.96	-0.18	0.03	-0.09	-0.16	-0.1	0.02	-0.04	-0.1	0.36	-0.08	0.08	-0.05	-0.23	0	-0.01	-0.1
cce_1044		-	hypothetical protein	-0.02	-0.42	-0.49	0.7	0.66	-0.45	-0.26	-0.38	-0.58	0.6	-0.22	-0.52		0.39	-0.54	-0.42	-0.09	0.49	-0.4	-0.19	-0.1	0.38
cce_1193	8	-	hypothetical protein	-0.19	-0.1	-0.26	0.46	0.08	-0.25	-0.22	-0.15	-0.2	0.2	-0.32	-0.29		-0.22	-0.16	-0.18	0.42	-0.08	0.2	0.26	0.66	0.39
cce_1387	4	-	tripartite ATP-independent periplasmic transporter DctQ component	-0.35	-0.04	-0.19	0.45	-0.25	-0.28	-0.33	-0.01	-0.2	0.32	-0.12	-0.27		0.07	0.3	0.02	0.56	0.04	0.02	-0.16	0.16	0.34
cce_1466		-	AMP-dependent synthetase and ligase	-0.42	-0.52	-0.4	0.76	-0.06	-0.15	-0.35	-0.27	-0.31	0.51	0.14	-0.12		-0.09	-0.49	-0.38	0.46	0.6	0.5	-0.01	0.68	0.56
cce_1585	3	plsX	putative glycerol-3-phosphate acyltransferase PlsX	-0.65	-0.31	-0.22	0.57	-0.28	-0.49	-0.72	-0.2	-0.27	0.59	0.06	-0.31		-0.18	-0.13	-0.25	0.41	0.11	0.04	-0.32	0.18	0.25		Synpcc7942_1454	9e-147	1.24	0.1	0.1	0.07	0.04	0.01	0.02	0.14	0.14	0.24	-0.12	-0.26	0	0.21	0.25	0.14	-0.09
cce_1684	10	-	hypothetical protein	-0.56	-0.55	-0.55	0.56	0.08	-0.38	-0.64	-0.37	-0.38	0.89	0.41	-0.11		-0.52	0.04	-0.15	0.49	-0.02	0.21	-0.1	0	0.45		Synpcc7942_1472	1e-44	1.14	0.34	0.06	0.19	-0.1	-0.1	-0.15	0.03	-0.21	0.15	-0.46	-0.19	-0.2	-0.08	0.12	-0.05	-0.16
cce_2051		fus2	elongation factor G	-0.74	-0.32	0.05	0.67	-0.49	-0.44	-0.64	-0.21	0.03	0.52	-0.21	-0.39		0.44	0.29	0.11	0.17	0.24	0.3	-0.23	0.03	0.2
cce_2109	8	-	hypothetical protein	0.01	-0.24	-0.21	0.72	0.46	-0.23	-0.16	-0.13	-0.14	0.41	-0.24	-0.22		-0.42	-0.15	-0.56	-0.17	-0.14	0.04	-0.28	-0.1	0.26
cce_2112	8	-	hypothetical protein	-0.5	-1.17	-0.82	1.38	0.69	-0.75	-0.98	-0.76	-0.94	0.77	-0.51	-0.72		-0.68	0.08	-0.66	0.3	-0.29	0.12	0.1	0.1	-0.16
cce_2657		-	putative transketolase	-0.66	-0.47	-0.36	0.77	-0.05	-0.51	-0.68	-0.37	-0.31	0.59	0.01	-0.36		-0.31	0.27	0.35	0.64	0.23	0.44	-0.03	0.26	0.27
cce_2839		-	hypothetical protein	-1.14	-1.32	-0.86	1.32	0.5	-1.42	-1.59	-1.29	-1.54	0.77	-0.9	-1.94		-0.29	0.12	-0.87	-0.36	-0.23	0.35	-0.1	-0.2	0.14
cce_2840		-	putative HofG-like general secretion pathway protein	-0.96	-1.31	-0.85	1.25	0.4	-1.6	-1.49	-1.18	-1.36	1.02	-0.79	-1.96		-0.55	-0.27	0.31	0.52	-0.38	-0.32	0.12	1.07	-0.19
cce_3092		-	glycosyl transferase family protein	-0.71	-0.72	-0.67	1.09	0.14	-0.45	-0.82	-0.49	-0.51	0.72	-0.46	-0.39		-0.68	-0.4	-1.01	0.41	0.03	0.36	-0.84	0.01	0.78
cce_3288		-	hypothetical protein	-0.05	-1.08	-0.5	0.74	-0.12	-0.71	-0.26	-1.24	-0.53	0.83	0.1	-0.66		0.35	-0.73	-0.75	0.44	0.32	-0.56	-0.68	0.01	0.34		Synpcc7942_1932	6e-49	0.89	0.12	0.01	-0.33	-0.22	-0.35	0.22	0.18	0.29	-0.32	-0.33	-0.35	0.07	0.32	0	-0.2	-0.23
cce_3502	3	-	hypothetical protein	-0.47	-0.36	-0.45	0.28	-0.04	-0.18	-0.45	-0.34	-0.42	0.19	-0.06	-0.16		0.22	-0.01	-0.06	0.12	0.42	0.13	-0.23	0.08	0.24
cce_3503	3	-	ABC transporter ATP-binding protein	-0.33	-0.09	-0.45	0.93	0.15	-0.59	-0.5	0.01	-0.38	0.75	-0.3	-0.51		0.03	0.15	-0.02	-0.08	-0.13	0.09	0.03	0.45	-0.21
cce_3583	2	-	putative CAB/ELIP/HLIP family protein	-1.16	-0.83	-0.45	0.78	-0.18	-0.4	-1.14	-0.68	-0.48	0.65	0	-0.14		-0.58	0.17	-0.07	0.25	-0.09	0.26	-0.36	0	-0.02		Synpcc7942_1331	1e-14	1.03	-0.24	-0.16	-0.16	-0.22	-0.03	-0.25	-0.38	-0.18	-0.38	-0.07	0.08	-0.07	-0.19	-0.31	-0.19	0.06
cce_3583	2	-	putative CAB/ELIP/HLIP family protein	-1.16	-0.83	-0.45	0.78	-0.18	-0.4	-1.14	-0.68	-0.48	0.65	0	-0.14		-0.58	0.17	-0.07	0.25	-0.09	0.26	-0.36	0	-0.02		Synpcc7942_1759	1e-16	1.25	-0.04	-0.12	-0.28	-0.05	-0.01	-0.11	-0.3	-0.13	-0.55	-0.05	0.02	-0.08	-0.16	-0.01	-0.23	-0.09
cce_3586		sigJ	RNA polymerase sigma factor SigF	-1.43	-1.74	-1.35	1.67	0.39	-1.59	-1.81	-1.25	-1.35	1.12	-0.91	-1.5		-0.43	-0.61	-0.84	0.55	0.06	-0.27	-0.56	0.3	0.16		Synpcc7942_1784	1e-91	1.11	-1.31	-1.32	0.51	0.65	0.58	-1.38	-1.29	-1.24	-0.33	1.07	0.72	-1.37	-1.31	-1.32	0.11	0.97
cce_3687	2	-	hypothetical protein	-1.68	-1.76	-1.39	1.29	-0.29	-1	-1.56	-1.21	-1.25	1.14	0.52	-0.4		-0.25	-0.25	-0.09	0.5	-0.09	-0.17	-0.53	0.34	-0.01		Synpcc7942_1152	1e-55	0.72	-0.47	-0.25	0.01	-0.73	-0.39	-0.11	-0.44	-0.42	-0.12	-0.7	-0.06	-0.12	-0.52	-0.27	-0.05	-0.53
cce_3759	6	-	fatty acid desaturase	-0.46	-0.54	-0.33	0.85	0.23	-0.45	-0.55	-0.38	-0.37	0.56	-0.07	-0.36		-0.53	-0.16	-0.21	0.18	-0.13	-0.14	-0.28	-0.35	0.01
cce_4006		-	two-component sensor histidine kinase	-0.45	-0.43	-0.86	1.23	0.35	-0.39	-0.43	-0.35	-0.13	0.77	-0.41	-0.38		-0.44	0.2	-0.36	0.63	-0.07	0.31	-0.38	-0.03	0.1		Synpcc7942_1125	3e-59	0.71	-0.17	-0.2	0.19	-0.66	-0.76	-0.16	-0.36	-0.34	-0.29	-0.62	-0.8	-0.47	-0.16	0	0.2	-0.28
cce_4049	2	-	acyl-CoA dehydrogenase	-0.83	-0.81	-0.26	0.8	0.31	-0.84	-1.2	-0.91	-0.59	0.57	0.08	-0.7		-0.04	-0.37	-0.2	0.64	0.04	-0.13	-0.38	0.29	0.18
cce_4177	3	-	hypothetical protein	-0.3	-0.34	-0.51	0.81	0.32	-0.44	-0.35	-0.21	-0.33	0.49	-0.53	-0.5		0.22	-0.02	0.03	0.45	0.46	0.35	-0.19	0.37	0.48
cce_4195	4	-	CheY-like two-component hybrid sensor and regulator	-0.64	-1.1	-0.74	1.45	0.48	-0.92	-0.87	-0.76	-0.8	1.01	-0.48	-0.84		-0.67	-0.41	-0.57	0.74	-0.29	-0.06	-0.42	0.65	0.35
cce_4196	4	-	two-component response regulator	0.11	-0.1	0.05	0.56	0.29	-0.13	0.07	-0.01	-0.07	0.32	-0.03	-0.13		0.36	0.02	0.45	0.61	0.37	0.47	0.31	0.68	0.44
cce_4568		-	hypothetical protein	-0.22	-0.23	-0.02	0.92	0.08	-0.39	-0.33	-0.18	-0.19	0.5	-0.18	-0.37		0.03	0.63	0.27	0.01	0.09	0.38	-0.12	0.42	-0.07
cce_4595	3	glgB2	1,4-alpha-glucan-branching protein	-0.9	-0.28	-0.22	0.83	-0.28	-0.86	-0.97	-0.23	-0.35	0.75	0.02	-0.63		-0.05	0.06	-0.13	0.44	0.42	0.22	-0.76	-0.09	0.3
cce_4748	7	-	hypothetical protein	-0.9	-0.81	-0.48	0.85	-0.27	-0.45	-0.95	-0.66	-0.56	0.6	-0.16	-0.27		0.07	-0.47	-0.33	0.22	0.14	-0.31	-0.39	0.1	0.44
cce_5239			hypothetical protein	-0.09	-0.29	-0.32	0.53	0.09	-0.11	-0.19	-0.18	-0.29	0.44	-0.09	-0.11		0.42	0.17	-0.42	0.19	0.23	0.34	-0.45	0.08	0.07
CLUSTER11
cce_0073		-	hypothetical protein	-0.83	-0.57	-0.16	0.67	0.06	-0.18	-0.86	-0.25	-0.04	0.6	0.12	-0.12		-0.05	0.05	0.68	-0.12	0.28	-0.11	0.56	-0.11	-0.12		Synpcc7942_1451	1e-48	1.24	-0.17	-0.27	-0.25	-0.14	-0.1	-0.11	-0.33	-0.26	-0.52	-0.06	0.01	-0.24	-0.3	-0.25	-0.4	-0.18
cce_0161		-	hypothetical protein	-0.56	-0.41	-0.3	0.87	0.25	-0.35	-0.6	-0.18	-0.29	0.6	-0.15	-0.37		-0.15	0.09	0.6	0.51	0.03	-0.23	0.45	0.54	-0.28
cce_0320		por	protochlorophyllide oxidoreductase	-1.28	-0.87	-0.22	1.11	-0.27	-1.22	-1.44	-0.64	-0.21	0.89	-0.08	-1.13		-0.56	-0.17	0.73	0.41	-0.45	-0.32	0.45	0.67	-0.45		Synpcc7942_2503	6e-170	1.48	0.09	0.4	-0.15	-1.1	-1.26	-0.09	0.12	0.31	-0.26	-0.79	-0.97	-0.16	-0.14	0.19	0.22	-0.45
cce_0366	3	-	hypothetical protein	-0.63	-0.48	-0.1	0.66	-0.08	-0.33	-0.71	-0.21	-0.15	0.63	0.2	-0.12		-0.32	0.4	0.33	0.12	-0.61	-0.44	0.31	0.03	-0.28		Synpcc7942_0114	1e-34	0.95	-0.07	0.06	-0.52	-0.52	-0.3	0.41	-0.05	0.07	-0.69	-0.69	-0.31	0.22	0.06	0.28	-0.44	-0.79
cce_0367	3	-	hypothetical protein	-0.77	-0.55	-0.11	0.61	-0.03	-0.28	-0.74	-0.38	-0.19	0.55	0.39	-0.02		-0.43	0.6	0.11	0.21	-0.24	-0.02	-0.27	0.3	0.21		Synpcc7942_0708	0	1.26	0.09	-0.05	-0.36	-0.09	0.1	0.13	0.03	-0.11	-0.13	-0.31	-0.05	0.11	0.32	0.08	-0.32	-0.36
cce_0525	4	-	hypothetical protein	-1.91	-1.79	-1.43	1.36	-0.16	-1.26	-1.73	-1.31	-1.17	1.3	0.13	-0.99		-1.14	-0.46	0.23	0.86	-0.52	-0.41	0.04	0.61	-0.16
cce_0526	4	-	hypothetical protein	-1.53	-1.63	-1.11	1.27	-0.15	-0.99	-1.53	-1.24	-1.19	1.11	0.24	-0.63		-1.11	-0.57	0.52	0.98	-0.29	-0.71	0.16	0.6	-0.06
cce_0678	2	-	two-component response regulator	-0.45	-0.23	0.05	0.56	0.27	-0.15	-0.61	0.05	0.05	0.41	0.14	-0.07		-0.39	0.34	0.29	-0.04	-0.44	-0.12	0.62	0.13	-0.07
cce_0688	4	ndk	nucleoside diphosphate kinase	-0.78	-0.2	-0.29	0.5	-0.27	-0.34	-0.94	0.07	-0.29	0.48	-0.07	-0.21		0.02	-0.43	0.29	0.11	-0.17	-0.39	0.47	0.29	-0.25		Synpcc7942_2497	2e-83	1.6	-0.16	-0.23	-0.42	-0.75	-0.46	0.25	0.07	-0.05	-0.86	-0.29	0.12	0.13	-0.19	-0.02	-0.39	-0.69
cce_0709		-	hypothetical protein	-2.25	-1.4	-0.07	1.12	0.02	-0.81	-1.98	-0.84	-0.24	0.8	0.26	-0.78		-0.72	-0.52	1.14	0.04	-1.33	-0.15	1.59	0.33	-1.19
cce_0710		-	hypothetical protein	-2.02	-1.46	-0.08	1	-0.03	-1.24	-2.03	-1.26	-0.18	0.81	0.21	-1		-1.13	0.14	0.86	0.75	-0.88	-0.49	0.62	0.27	-0.93
cce_0804	4	psbP	photosystem II oxygen evolving complex protein PsbP, 23 kD extrinsic protein	-0.74	-0.32	-0.1	0.76	-0.4	-0.56	-0.79	-0.07	-0.05	0.72	-0.03	-0.39		-0.72	0.61	0.5	0.65	-0.73	-0.02	0.49	0.26	-0.55		Synpcc7942_1038	2e-29	0.74	-0.02	0.06	0.08	0.04	0.08	0.12	0.03	-0.01	-0.13	-0.05	0.1	-0.06	-0.02	-0.01	-0.07	-0.12
cce_0890		glgA2	glycogen synthase	-0.36	-0.04	0.04	0.58	0.1	-0.09	-0.4	0.11	0.04	0.43	0.23	-0.07		-0.11	0.27	0.43	0.59	0.02	0.21	0.66	0.32	0.14		Synpcc7942_2518	0	1.41	0.08	0.08	-0.32	0.02	-0.04	0.02	0.1	-0.03	0.16	-0.16	-0.17	0.02	0.1	-0.15	-0.37	-0.26
cce_0995		prk	phosphoribulokinase	-2.3	-1.29	-0.51	1.26	-0.3	-1.53	-2.62	-1.09	-0.6	1.13	-0.18	-1.34		-0.72	-0.6	0.29	0.44	-0.52	-0.85	0.18	0.53	-0.48		Synpcc7942_0977	0	1.67	0.15	-0.05	-0.21	-0.11	-0.07	0.01	0.04	0	-0.34	0.01	0.24	0.31	-0.1	0.15	0	-0.15
cce_0997		gdhA	glutamate dehydrogenase	-0.66	-0.57	-0.13	0.25	0.95	-0.88	-0.86	-0.52	-0.2	0.11	0.28	-0.63		-1.03	0	0.57	0.56	-0.37	-0.48	0.25	0.54	-0.42
cce_1288		-	putative lipoxygenase	-0.6	-0.21	-0.42	0.71	0.21	-0.21	-0.71	0.04	-0.29	0.5	0.2	-0.26		-0.47	0.27	0.64	0.52	-0.29	0.04	0.44	0.67	-0.2
cce_1309	7	rub1	rubredoxin	-1.89	-1.09	0.41	0.77	0	-1.21	-1.71	-0.7	0.45	0.7	0.26	-1		-1.28	0.09	0.42	0.87	-0.67	-0.07	0.13	0.69	-0.43		Synpcc7942_1179	4e-31	1.07	-0.18	-0.41	-0.53	-0.06	0.13	-0.05	-0.28	-0.35	-0.54	0.02	0.28	-0.11	-0.24	-0.24	-0.71	-0.22
cce_1334	3	-	hypothetical protein	-0.48	-0.06	0.12	0.54	0.12	-0.12	-0.56	0.13	0.18	0.53	0.26	0.04		-0.42	0.09	0.31	0.11	-0.11	0.12	0.37	0.08	-0.09		Synpcc7942_1502	5e-34	0.68	0.08	0	-0.05	-0.01	-0.07	0.11	0.13	0.12	0.04	0.06	-0.08	0.02	0.08	0.07	0.26	0.22
cce_1364	5	-	putative inner membrane protein translocase component YidC	-0.76	-0.24	-0.25	0.71	-0.18	-0.35	-0.77	-0.07	-0.39	0.66	0.02	-0.24		0.3	0.09	0.57	-0.09	-0.29	-0.5	0.32	0.05	-0.04		Synpcc7942_1617	4e-152	1.15	0.13	-0.18	-0.41	-0.14	-0.1	0.08	0.09	0.04	-0.43	-0.15	-0.11	0.25	0.27	0.09	-0.37	-0.43
cce_1599	2	psb28	photosystem II reaction center protein Psb28	-0.78	-0.47	-0.14	0.45	-0.24	-0.74	-0.99	-0.26	-0.18	0.37	-0.1	-0.53		-0.3	0.11	0.54	-0.25	-0.6	-0.53	0.54	0.44	-0.16		Synpcc7942_1679	3e-52	1.43	-0.6	-0.34	-1.04	-0.57	-0.53	0.09	-0.14	-0.24	-0.61	-0.1	-0.07	0.02	-0.33	-0.49	-0.71	-0.5
cce_1680	10	-	putative monovalent cation/H+ antiporter subunit B	-0.45	-0.46	-0.26	0.3	-0.08	-0.34	-0.51	-0.35	-0.2	0.56	0.17	-0.15		-0.29	-0.14	0.1	-0.14	-0.17	0.02	0.34	0.15	0.01		Synpcc7942_1468	1e-92	1.22	0.19	0.06	0.08	-0.14	-0.08	-0.1	0.13	-0.09	0.06	-0.34	-0.2	-0.19	-0.01	0.19	0.1	-0.01
cce_1690		ndhD5	NAD(P)H-quinone oxidoreductase subunit 4	-2.15	-1.91	-0.71	1.27	0.15	-1.77	-2.05	-1.64	-0.78	1.13	0.47	-1.45		-0.47	-0.69	0.44	0.75	-0.25	-1.24	-0.09	0.72	0.05
cce_1692	2	ndhF4	NAD(P)H-quinone oxidoreductase subunit F	-0.75	-0.53	-0.13	0.63	0	-0.58	-0.85	-0.33	-0.06	0.58	0.14	-0.39		-0.27	-0.01	0.25	0.22	-0.32	0.41	0.5	0.21	-0.14		Synpcc7942_0309	0	1.09	-0.25	-0.08	0.32	-0.51	-0.35	-0.16	-0.23	-0.04	0.09	-0.27	-0.34	-0.33	-0.36	-0.24	0.45	0.15
cce_1693	2	ndhD4	NAD(P)H-quinone oxidoreductase subunit D4	-0.65	-0.34	-0.18	0.74	-0.17	-0.44	-0.47	-0.24	-0.18	0.56	-0.17	-0.4		-0.46	-0.03	0.5	0.66	-0.18	-0.15	0.1	0.5	-0.29		Synpcc7942_0609	2e-168	1.01	0.22	0.29	-0.08	-0.06	0.06	0.26	0.19	0.1	0.17	-0.16	0	0.33	-0.01	0.21	-0.04	-0.35
cce_1927		-	hypothetical protein	-0.61	-0.17	0.12	0.47	-0.04	-0.21	-0.63	0.07	0.15	0.45	0.05	-0.14		-0.55	0.39	0.38	0.2	-0.53	0.02	0.22	0.21	-0.42		Synpcc7942_2018	7e-28	1.23	0.1	0.28	0.11	-0.07	0.13	0.21	0.19	0.32	-0.02	0.07	0.14	0.14	0.08	0.12	0.2	0.1
cce_2016		acs	acetyl-CoA synthetase	-0.5	-0.05	-0.07	0.49	0.12	-0.33	-0.58	0.16	0.1	0.56	0.24	-0.21		0.19	-0.21	0.46	-0.14	-0.07	-0.16	0.49	0.25	-0.28		Synpcc7942_1352	0	1.58	-0.19	0.24	0.07	-0.27	-0.15	0.05	0.02	0.12	-0.1	-0.1	-0.43	-0.08	0.08	0.11	0.24	-0.13
cce_2103		-	rfrA pentapeptide repeat-containing protein	-0.48	-0.05	0.1	0.46	0.03	-0.1	-0.55	0.17	0.17	0.47	0.18	0.01		-0.22	0.24	0.2	0.38	-0.22	-0.17	0.35	0.49	-0.01		Synpcc7942_0313	3e-45	0.95	-0.1	-0.11	-0.42	-0.15	-0.1	0.03	0.15	-0.02	-0.38	-0.02	0.02	0.22	-0.07	-0.23	-0.35	-0.16
cce_2225		-	phosphoketolase	-1.72	-0.74	-0.5	1.14	-0.22	-1.58	-1.74	-0.43	-0.41	1.04	0.01	-1.36		-0.69	0.08	0.96	0.29	-1	-0.29	0.63	0.63	-1.09
cce_2226		dcoH2	putative pterin-4-alpha-carbinolamine dehydratase	-1.1	-0.87	-0.53	0.94	0.18	-0.53	-0.96	-0.41	-0.3	0.81	0.22	-0.45		-0.53	0.39	0.51	0.58	-0.23	0.12	0.27	0.4	-0.35
cce_2265	3	-	hypothetical protein	-0.16	-0.12	-0.04	0.48	0	-0.19	-0.27	-0.08	-0.06	0.41	0.22	-0.09		-0.12	0.11	0.41	0.55	0.04	0.05	0.46	0.45	0.06		Synpcc7942_2578	1e-28	1.33	-0.04	0	0.07	0.21	0.3	0.12	-0.16	-0.2	-0.09	0.06	0.22	0.06	-0.24	-0.02	-0.12	0.03
cce_2268	3	-	extracellular solute-binding protein	-0.8	-0.48	-0.41	0.72	-0.06	-0.33	-0.91	-0.31	-0.35	0.64	0.15	-0.12		-0.33	-0.15	-0.04	0.37	-0.1	-0.23	0.08	0.23	-0.03		Synpcc7942_0246	7e-138	1.24	-0.06	-0.21	-0.26	-0.41	-0.38	0.06	0.2	0.27	-0.06	-0.31	-0.32	-0.07	0.5	0.07	0.06	-0.16
cce_2307	2	-	hypothetical protein	-1.06	-0.51	-0.36	0.49	0.1	-0.39	-1.17	-0.37	-0.37	0.53	0.32	-0.14		-0.48	-0.17	0.29	0.28	-0.29	-0.4	0.34	0.28	-0.29
cce_2312		ispG	4-hydroxy-3-methylbut-2-en-1-yl diphosphate synthase	-1.09	-0.47	-0.13	0.73	-0.22	-0.58	-1.14	-0.21	-0.12	0.67	0.03	-0.4		-0.3	0.25	0.6	0.51	-0.23	-0.11	0.36	0.37	-0.31		Synpcc7942_0713	0	1.73	0.1	0.06	-0.01	-0.2	-0.02	-0.15	0.12	0.12	-0.12	-0.2	-0.41	-0.15	0.07	0.15	0.13	-0.05
cce_2548	4	rfbD	dTDP-6-deoxy-L-mannose-dehydrogenase	-0.57	-0.12	0.15	0.67	-0.15	-0.3	-0.5	0.13	0.14	0.55	0.01	-0.24		-0.24	0.25	0.3	0.59	-0.09	-0.14	0.43	0.62	0.05		Synpcc7942_2099	7e-84	0.87	0.08	-0.02	-0.14	-0.08	-0.23	-0.06	0.25	0.1	0.04	-0.12	-0.2	0.13	0.34	0.09	0.02	0.04
cce_2579	2	-	hypothetical protein	-0.63	-0.28	-0.06	0.63	0.17	-0.12	-0.57	0.07	0.08	0.54	0.23	0.01		-0.26	0.42	0.37	0.41	-0.29	-0.18	0.22	0.43	0.04
cce_2782		-	LysR family transcriptional regulator	-0.33	-0.29	-0.19	0.57	0.05	-0.19	-0.38	-0.15	-0.1	0.47	0.16	-0.19		-0.44	0.02	-0.01	0.43	-0.15	-0.02	0.14	0.36	0.07		Synpcc7942_1980	0	1.64	0.01	0.06	-0.11	0.13	0.08	-0.01	-0.01	-0.02	-0.05	0.06	0.05	0	-0.08	0.08	0.06	0.14
cce_2825	2	-	hypothetical protein	-1.25	-0.55	-0.31	0.86	-0.01	-0.59	-1.31	-0.19	-0.29	0.77	0.11	-0.52		-0.53	0.42	0.68	0.75	-0.47	-0.06	0.43	0.58	-0.19
cce_3185	6	-	hypothetical protein	-0.3	-0.04	0.04	0.3	0.01	-0.23	-0.25	0	0.02	0.29	0.09	-0.17		-0.45	0.2	0.35	0.33	-0.33	0.19	0.31	0.63	0.01
cce_3232	2	-	NAD dependent epimerase/dehydratase family protein	-0.54	-0.41	-0.14	0.63	-0.13	-0.19	-0.49	-0.2	-0.22	0.36	0.17	-0.11		-0.19	-0.21	0.39	0.41	-0.1	-0.48	0.41	0.07	-0.47		Synpcc7942_1700	2e-84	0.83	0.09	0.04	-0.24	-0.23	-0.15	0.18	0.13	0.22	-0.14	-0.33	-0.27	-0.02	0.13	-0.09	-0.2	-0.3
cce_3335	3	-	NAD-dependent epimerase/dehydratase	-0.49	-0.09	-0.09	0.34	-0.05	-0.21	-0.48	0	0.03	0.37	0.13	-0.11		-0.55	-0.02	0.06	0.28	-0.45	-0.13	0.19	0.47	-0.07
cce_3396		glgA	glycogen synthase	-1.01	-0.3	-0.17	0.9	-0.57	-0.71	-1.14	-0.03	-0.23	0.83	-0.15	-0.49		-0.34	-0.06	0.01	0.2	-0.36	-0.6	0.02	0.12	0.05
cce_3422	2	rfbB2	dTDP-glucose 4,6-dehydratase	-1.57	-1.09	-0.48	1.21	-0.25	-1.11	-1.66	-0.71	-0.53	1.02	0.12	-0.95		-0.13	-0.24	0.32	0.07	-0.01	-0.33	0.51	0.16	-0.14		Synpcc7942_1149	8e-165	1.5	0.01	0.08	-0.06	-0.49	-0.56	-0.13	-0.16	-0.17	0.35	-0.56	-0.48	-0.22	0.02	0.05	-0.08	-0.39
cce_3591	2	pyrH	uridylate kinase	-1.4	-0.77	-0.31	1.23	-0.54	-1.35	-1.63	-0.48	-0.3	1.06	-0.24	-1.09		-0.16	-0.41	0.52	0.49	-0.37	-0.85	0.28	0.59	-0.27		Synpcc7942_0506	6e-136	1.59	0.23	-0.03	-0.36	-0.24	-0.23	0.14	0.12	-0.02	0	-0.47	-0.2	0.1	0.14	0	-0.22	-0.24
cce_3592	2	frr	ribosome recycling factor	-1.66	-0.8	-0.35	1.28	-0.53	-1.35	-1.78	-0.5	-0.3	1.13	-0.24	-1.14		-0.18	-0.5	0.56	0.34	-0.45	-0.67	0.33	0.58	-0.45		Synpcc7942_0507	4e-96	1.5	-0.1	0.08	-0.53	-0.43	-0.45	0.37	0.22	-0.06	-0.37	-0.38	-0.36	0.03	0.02	-0.1	-0.55	-0.62
cce_3930		-	hypothetical protein	-0.48	-0.55	0.14	0.57	-0.44	-0.4	-0.64	-0.44	0.24	0.58	-0.13	-0.38		-0.37	0.02	0.38	0.29	-0.04	-0.15	0.22	0.08	-0.28
cce_3972		cysC	adenylylsulfate kinase	-2.61	-2.12	-1.43	1.51	-0.59	-1.65	-2.58	-1.59	-1.34	1.42	-0.25	-1.37		-0.56	-0.63	0.08	0.77	-0.33	-1.4	0.02	0.62	-0.12		Synpcc7942_0939	1e-48	0.89	0.28	0.28	-0.03	0.13	0.11	0.29	0.27	0.23	0.06	-0.14	-0.06	0.38	0.2	0.29	-0.23	-0.27
cce_4117	2	acp	acyl carrier protein	-1.36	-0.4	-0.18	0.88	-0.37	-0.96	-1.57	-0.12	-0.18	0.89	-0.15	-0.87		-0.56	0.31	0.64	0.28	-0.55	-0.22	0.55	0.42	-0.54		Synpcc7942_0536	9e-32	1.3	0.2	-0.22	-0.55	0.01	-0.07	0.29	0.07	-0.15	-0.41	-0.2	0.13	0.47	-0.05	-0.07	-0.47	-0.47
cce_4118	2	fabF	3-oxoacyl-(acyl carrier protein) synthase II	-1.22	-0.39	-0.25	0.82	-0.22	-0.75	-1.27	-0.2	-0.12	0.83	-0.07	-0.68		-0.34	0.18	0.65	0.35	-0.37	-0.49	0.5	0.48	-0.37		Synpcc7942_0537	0	1.4	0.37	0.03	-0.14	0.16	0.28	0.24	0.05	-0.11	-0.21	-0.14	-0.05	0.18	0.04	0.35	-0.22	-0.33
cce_4219		pgk	phosphoglycerate kinase	-2.79	-1.69	-0.59	1.47	-0.42	-2.2	-2.77	-1.26	-0.63	1.3	-0.09	-1.99		-0.58	-0.58	0.31	0.27	-0.86	-1.18	0.15	0.69	-0.06		Synpcc7942_1116	0	1.47	0.32	-0.02	-0.18	0.24	0.28	0.25	-0.18	-0.29	-0.38	-0.17	0.22	0.2	-0.28	0.2	-0.65	-0.4
cce_4343		-	hypothetical protein	-0.84	-1.14	-0.65	1.48	0.07	-0.93	-1.16	-0.74	-0.74	0.79	-0.43	-0.75		-0.76	-0.42	0.45	0.05	-0.13	0.04	0.49	0.21	-0.44
cce_4479		menA	1,4-dihydroxy-2-naphthoate octaprenyltransferase	-0.32	-0.27	-0.22	0.42	-0.05	-0.3	-0.36	-0.24	-0.22	0.32	0.01	-0.27		-0.27	0.21	0.36	0.45	-0.56	-0.17	0.67	0.45	-0.17		Synpcc7942_1366	6e-82	0.87	-0.05	0.03	-0.15	-0.01	-0.07	0.37	0.04	0.01	-0.19	-0.08	0.1	0.23	0.04	0.03	-0.19	-0.21
cce_4517		-	WD40-like beta-propeller protein	-0.32	-0.13	-0.06	0.41	-0.07	-0.19	-0.36	0.02	-0.05	0.44	-0.03	-0.14		-0.21	0.06	0.27	0.44	-0.05	-0.12	0.57	0.01	-0.13
cce_4522	4	-	ferredoxin	-0.4	-0.31	0.02	0.28	0.24	-0.06	-0.46	-0.07	0.01	0.16	0.16	0		-0.08	0.53	0.56	0.29	0.22	-0.09	0.08	0.1	0.05		Synpcc7942_0814	4e-45	1.84	0.32	0.25	0.16	0.4	0.41	0.31	-0.14	-0.04	-0.27	0.02	0.22	0.32	-0.45	-0.05	0	0.08
cce_4555	11	-	putative polysaccharide pyruvyl transferase	-0.74	-0.28	-0.15	0.87	-0.01	-0.4	-0.75	0	-0.14	0.72	0.15	-0.23		-0.54	0.4	0.31	0.27	-0.27	-0.35	-0.04	0.35	-0.01
cce_4556	11	-	hypothetical protein	-0.54	-0.35	-0.14	0.75	0.02	-0.16	-0.52	-0.08	-0.12	0.65	0.03	-0.1		-0.3	0.45	0.75	0.36	-0.29	-0.48	0.3	0.39	-0.14
cce_4658		sat	sulfate adenylyltransferase	-1.16	-1.14	-0.54	1.3	-0.51	-1.19	-1.18	-0.82	-0.64	1.17	-0.14	-0.97		-0.32	-0.22	0.86	0.32	-0.48	-0.53	0.59	0.46	-0.48		Synpcc7942_0295	0	1.76	0.28	0.02	-0.62	-0.42	-0.33	0.45	0.39	0.33	-0.41	-0.61	-0.27	0.63	0.2	0.07	-0.52	-0.79
cce_5172			unknown; contains a Cyclic nucleotide-binding domain	-0.55	-0.09	-0.09	0.71	-0.24	-0.37	-0.56	0.13	-0.09	0.51	-0.09	-0.31		-0.96	-0.19	0.2	0.3	-0.37	-0.37	0.15	0.61	0.06
CLUSTER12
cce_0340		-	hypothetical protein	-0.38	-0.52	-0.26	0.39	0.21	-0.22	-0.4	-0.31	-0.27	0.38	0.37	-0.07		-1.77	-1.56	-1.07	1.21	-0.76	-1.79	-0.6	0.85	-0.15
cce_0379	3	-	putative methyltransferase	-0.49	-0.4	-0.17	0.82	-0.02	-0.22	-0.52	-0.11	-0.18	0.61	0.15	-0.13		-1.37	-0.92	-0.81	0.74	-1.06	-1.48	-0.46	0.48	-0.2		Synpcc7942_0057	2e-64	0.55	0.05	-0.07	0.02	-0.05	-0.23	-0.24	-0.03	-0.18	0.18	-0.2	-0.31	-0.24	-0.11	-0.05	0	0
cce_0514	5	-	hypothetical protein	-0.24	-0.3	-0.22	0.39	0.08	-0.06	-0.22	-0.15	-0.18	0.33	0.1	-0.04		-0.84	-0.59	-0.4	0.75	-0.61	-0.83	-0.24	0.47	0.08
cce_0517	2	-	hypothetical protein	-0.36	-0.4	-0.28	0.45	0.06	-0.15	-0.42	-0.28	-0.23	0.45	0.29	-0.03		-1.3	-0.97	-0.86	1.12	-0.68	-1.59	-0.59	0.57	-0.07		Synpcc7942_2027	2e-22	0.42	0.05	0.38	-0.06	-0.02	0.05	0.02	-0.08	-0.15	0.12	-0.15	-0.12	0.06	0.36	0.22	-0.23	-0.24
cce_0519	7	-	hypothetical protein	-0.35	-0.33	-0.25	0.1	0.38	-0.05	-0.36	-0.22	-0.24	0.09	0.35	0.03		-0.96	-1.37	-1.29	1.26	-0.16	-1.6	-0.95	0.81	0.11		Synpcc7942_1201	2e-148	0.97	0.15	-0.08	-0.15	-0.05	-0.13	0.12	0.13	0.15	0.15	0.06	-0.07	0.2	0.25	-0.06	-0.14	-0.1
cce_0527	4	-	hypothetical protein	-0.58	-0.71	-0.36	0.91	-0.03	-0.33	-0.58	-0.47	-0.43	0.71	0.12	-0.25		-1.55	-1.36	-0.58	0.86	-0.88	-1.96	-0.62	1.33	0.25
cce_0813	2	-	NUDIX hydrolase	-0.29	-0.38	-0.15	0.11	0.13	-0.01	-0.3	-0.31	-0.1	0.18	0.24	0.08		-0.76	-1.05	-1	0.98	-0.29	-0.8	-0.44	0.59	0.16		Synpcc7942_0038	2e-29	0.75	-0.08	0.05	-0.08	-0.35	-0.3	-0.03	-0.03	0.1	-0.04	-0.18	-0.18	0.1	0.13	-0.05	-0.05	-0.12
cce_0923	2	-	MRP protein-like protein	-0.53	-0.07	0.05	0.45	-0.07	-0.3	-0.5	-0.01	0.04	0.48	-0.01	-0.23		-0.71	-1.06	-0.76	0.89	-0.17	-1	-0.7	0.63	0.06		Synpcc7942_1105	7e-171	1.44	0.03	0.19	-0.09	-0.04	0.05	0.14	0.03	-0.03	-0.12	-0.05	-0.06	0.05	-0.06	0.04	-0.1	-0.05
cce_0944		-	putative peptidase S13, D-Ala-D-Ala carboxypeptidase C	-0.41	-0.24	-0.32	0.11	0.3	-0.09	-0.35	-0.11	-0.07	0.18	0.46	0.05		-1.23	-0.93	-0.59	1.05	-0.23	-0.91	-0.09	1.02	-0.02
cce_1180	2	-	hypothetical protein	0.18	0.2	-0.3	-0.07	0.31	0.22	0.21	0.18	-0.21	-0.05	0.03	0.1		-0.16	-0.11	-0.32	0.25	0	-0.25	-0.34	0.43	0.19		Synpcc7942_2540	1e-46	1.17	0.24	-0.19	0.04	0.23	-0.11	-0.42	-0.36	-0.22	0.17	-0.01	-0.06	-0.29	-0.17	0.18	0.29	0.33
cce_1212		-	hypothetical protein	-0.21	-0.26	0.46	0.29	-0.15	-0.33	-0.12	-0.14	0.74	0.46	-0.21	-0.28		-0.83	-1.18	0.23	1.04	-0.8	-1.07	-0.41	0.17	-0.83
cce_1266		glmS	glucosamine--fructose-6-phosphate aminotransferase	-0.27	-0.41	-0.3	0.49	0.13	-0.14	-0.27	-0.18	-0.19	0.44	0.4	0		-1.01	-1.7	-1.36	0.99	-0.25	-1.75	-0.96	0.89	0.32		Synpcc7942_0534	0	1.32	0.04	-0.06	-0.11	-0.18	-0.19	-0.17	-0.11	-0.01	0.03	-0.26	-0.24	-0.22	0.09	0.08	-0.03	-0.15
cce_1738	6	-	hypothetical protein	-0.25	-0.28	-0.16	0.28	0.2	-0.1	-0.31	-0.14	-0.19	0.23	0.3	-0.03		-1.3	-1.39	-1.06	1.16	-0.52	-1.45	-0.6	0.74	-0.08
cce_1780	5	-	hypothetical protein	-0.34	-0.4	-0.23	0.48	0.3	-0.39	-0.33	-0.22	-0.19	0.5	0.46	-0.2		-1	-0.64	-1.03	1.22	-0.36	-0.65	-0.64	1.04	0.12		Synpcc7942_0044	0	0.98	0.08	0.2	-0.12	-0.02	-0.11	0.33	0.27	0.31	0.08	-0.31	-0.17	0.13	0.37	0.15	-0.14	-0.18
cce_1951	3	fur2	ferric uptake regulator	0.27	-0.28	-0.05	-0.08	0.03	0.5	0.31	-0.11	0.04	-0.03	0.01	0.38		-1.09	-1.11	-0.65	0.91	-0.13	-0.74	-0.38	0.62	0.02		Synpcc7942_1803	4e-69	1.42	-0.48	-0.29	-0.37	-0.3	-0.15	0.02	-0.41	-0.29	-0.36	-0.05	-0.12	-0.15	-0.24	-0.31	-0.11	-0.15
cce_1952	3	-	two-component response regulator receiver protein	-0.28	-0.37	0.01	0.39	0.21	-0.09	-0.25	-0.13	0.03	0.32	0.3	-0.12		-0.4	-0.87	-0.39	0.66	0.07	-0.73	-0.21	0.41	0.13		Synpcc7942_1802	1e-39	0.35	-0.12	0.01	0.03	0.05	-0.08	0.22	0.04	-0.25	-0.07	-0.15	-0.14	-0.05	0.12	0.06	-0.03	-0.01
cce_2205	3	-	hypothetical protein	-0.19	-0.25	-0.21	-0.16	0.5	0.09	-0.15	-0.17	-0.17	-0.06	0.57	0.2		-1.3	-1.07	-1.09	1.13	-0.32	-0.73	-0.59	0.92	0.13		Synpcc7942_1360	1e-121	0.98	-0.22	0	0.06	-0.31	-0.44	0.14	0.18	0.15	-0.07	-0.14	-0.07	0.21	0.19	0.05	0.12	-0.2
cce_2207		lpxD	UDP-3-O-(3-hydroxymyristoyl) glucosamine N-acyltransferase	-0.36	-0.2	-0.14	0.27	0.22	-0.22	-0.33	-0.14	-0.16	0.2	0.16	-0.18		-1.11	-0.77	-0.54	0.77	-0.36	-0.5	-0.25	0.74	-0.06		Synpcc7942_1449	3e-144	1.28	0	0.03	-0.16	-0.14	0.07	0.22	0.05	0.06	-0.02	-0.02	0.09	0.08	0.03	0	0.01	0.04
cce_2372	2	murB	UDP-N-acetylenolpyruvoylglucosamine reductase	-0.37	-0.6	-0.32	-0.15	0.6	0.41	-0.41	-0.56	-0.6	-0.07	0.54	0.48		-1.13	-1.57	-1.45	1.19	-0.22	-1.11	-0.63	1.02	0.12		Synpcc7942_1740	9e-110	1.12	-0.15	0.12	0.19	-0.17	-0.05	0.13	0.02	-0.06	0.4	-0.1	-0.23	-0.14	0.06	0.09	0.11	-0.07
cce_2378	3	lpxC	UDP-3-O-[3-hydroxymyristoyl] N-acetylglucosamine deacetylase	-0.37	-0.46	-0.29	-0.11	0.61	0.19	-0.34	-0.3	-0.26	-0.03	0.49	0.29		-0.97	-1.81	-1.76	1.26	-0.02	-2	-1.38	0.49	0.29		Synpcc7942_0929	6e-93	1.07	0.28	0.25	0.07	-0.11	0.01	0.37	0.15	0.19	0.23	-0.26	-0.22	0.06	0.33	0.2	-0.11	-0.3
cce_2379	3	-	surface antigen D15-like protein	-0.23	-0.53	-0.13	0.32	0.52	-0.02	-0.29	-0.44	-0.36	0.29	0.46	0.03		-1.31	-2.24	-1.46	1.28	-0.32	-1.72	-0.71	1.12	-0.02		Synpcc7942_0928	8e-170	0.86	0.41	-0.13	-0.07	-0.46	-0.17	0.25	0.3	0.35	0.04	-0.76	-0.41	0.19	0.54	0.41	-0.06	-0.53
cce_2615		proC	pyrroline-5-carboxylate reductase	-0.42	-0.39	-0.21	0.52	0.26	-0.43	-0.43	-0.16	-0.12	0.42	0.3	-0.33		-1.04	-0.63	-1	0.91	-0.22	-0.43	-0.92	0.53	0.12		Synpcc7942_2058	1e-91	1.03	0.11	0.27	0.06	-0.06	0	0.16	0.13	0.24	0.09	-0.14	-0.1	0.04	0.17	0.05	0.1	-0.07
cce_2619		-	ABC transporter substrate-binding protein	-0.41	-0.49	-0.29	0.61	0.17	-0.29	-0.45	-0.24	-0.27	0.64	0.27	-0.17		-1.37	-1.2	-1.1	1.4	-0.25	-0.99	-0.85	0.88	0.14		Synpcc7942_0821	2e-134	0.81	0.12	0.17	0	-0.11	0.01	0.33	0.11	-0.02	-0.09	-0.01	0.14	0.2	0.12	-0.05	-0.12	-0.12
cce_2718		-	putative DoxX	-0.43	-0.58	-0.26	0.39	0.54	0.01	-0.43	-0.27	-0.16	0.4	0.51	0.15		-1.27	-1.36	-0.41	1.23	-0.16	-1.27	-0.14	1.1	0.22
cce_2797		-	extracellular solute-binding protein	-0.23	-0.28	-0.22	-0.09	0.45	-0.16	-0.2	-0.14	-0.16	-0.1	0.52	-0.08		-1.52	-1.85	-1	1	-0.57	-1.57	-0.1	1.02	0.16
cce_2988	4	-	hypothetical protein	-0.43	-0.52	-0.28	0.63	0.4	-0.21	-0.36	-0.23	-0.18	0.63	0.53	-0.08		-1.7	-1.7	-1.03	0.67	-0.67	-1.43	-0.19	0.82	-0.06		Synpcc7942_1603	4e-84	1.1	0.09	0.06	-0.17	-0.44	-0.59	-0.01	0.18	0.29	-0.05	-0.65	-0.31	0.21	0.18	0.03	-0.11	-0.28
cce_3087	2	-	hypothetical protein	-0.14	-0.29	0.31	0.31	-0.11	-0.29	-0.16	-0.16	0.46	0.36	-0.17	-0.25		-0.97	-1.48	0.18	1.43	-0.51	-1.76	-0.42	0.27	-0.7
cce_3353	6	-	hypothetical protein	-0.57	-0.44	-0.33	0.85	-0.02	-0.41	-0.51	-0.3	-0.24	0.74	0.15	-0.22		-1.11	-1.7	-0.79	0.75	-0.61	-1.49	-0.04	0.72	-0.23
cce_3417	2	natA	ABC transporter ATP-binding protein	-0.21	-0.13	0.03	0.4	0.1	0.02	-0.15	-0.01	0.05	0.33	0.22	0		-0.6	0	-0.29	0.61	-0.31	-0.27	-0.22	0.26	0.08		Synpcc7942_1893	1e-118	1.34	-0.37	-0.3	0.21	0.14	0.19	-0.13	-0.49	-0.49	0.07	0.17	0.3	-0.37	-0.4	-0.28	0.03	0.32
cce_3417	2	natA	ABC transporter ATP-binding protein	-0.21	-0.13	0.03	0.4	0.1	0.02	-0.15	-0.01	0.05	0.33	0.22	0		-0.6	0	-0.29	0.61	-0.31	-0.27	-0.22	0.26	0.08		Synpcc7942_2493	1e-38	0.53	-0.03	-0.07	-0.08	0	-0.03	0.04	0.1	-0.14	0	-0.07	0.05	0.13	0.06	0.05	-0.03	-0.12
cce_3445	2	-	hypothetical protein	-0.49	-1.11	-0.72	0.46	0.41	0.02	-0.43	-0.9	-0.93	0.34	0.52	0.04		-0.96	-1.78	-1.24	1.34	-0.22	-1.4	-0.58	1.3	0.33		Synpcc7942_0483	8e-07	0.71	-0.08	-0.15	-0.19	-0.79	-1.14	-0.06	0.16	0.21	0.03	-1.09	-1.18	-0.18	0.35	0.29	-0.02	-0.67
cce_3641	5	-	ABC transporter ATP-binding protein	-0.16	-0.37	-0.09	0.2	0.36	0.14	-0.15	-0.22	-0.1	0.08	0.36	0.16		-0.25	-0.57	-0.25	0.64	-0.18	-0.64	0.04	0.62	-0.07		Synpcc7942_0068	6e-115	1.05	0.18	0.16	-0.05	-0.22	-0.2	0.16	0.28	0.19	0.07	-0.35	-0.21	0.02	0.38	0.25	0	-0.17
cce_3686	2	panC	bifunctional pantoate ligase/cytidylate kinase	-0.13	-0.33	0.01	0.26	0.08	-0.04	-0.22	-0.3	-0.01	0.28	0.21	0.17		-0.87	-0.59	-0.09	0.98	-0.1	-0.79	-0.07	0.81	-0.03		Synpcc7942_1151	5e-152	0.88	0.22	0.44	0.16	-0.01	0.08	0.38	0.06	-0.02	-0.03	-0.12	-0.05	-0.02	0.07	0.15	-0.16	-0.28
cce_3928		ftsY	cell division protein	-0.19	-0.06	0.01	0.46	0.08	0.05	-0.19	0.13	0.07	0.42	0.27	0.09		-0.35	-0.17	-0.4	0.5	-0.27	-0.39	-0.34	0.25	0.4		Synpcc7942_2472	8e-155	1.05	0.25	0.25	0.1	0.13	-0.06	0.07	-0.03	-0.14	0.15	-0.03	0.13	-0.02	-0.2	0.12	-0.21	-0.19
cce_3958		-	glycosyl transferase family protein	0.04	-0.36	0.11	0.13	0.17	0.04	0	-0.3	0.19	0.12	0.24	0.09		-0.72	-1.16	-0.78	0.72	-0.19	-0.72	-0.21	0.74	0.15
cce_4206		-	hypothetical protein	-0.21	-0.58	-0.63	0.09	0.36	0.15	-0.19	-0.4	-0.5	0.06	0.29	0.09		-1.13	-1.57	-1.08	1.47	-0.16	-1.53	-0.57	0.9	0.06		Synpcc7942_0825	2e-59	0.89	0.05	0.12	0.03	-0.11	-0.06	0.17	0.06	-0.06	0.06	-0.14	-0.08	0.08	0.17	-0.07	0.01	-0.14
cce_4534	3	chlN	light-independent protochlorophyllide reductase subunit N	0.05	0.75	0.48	0.14	-0.02	-0.36	-0.06	0.77	0.32	0.02	-0.26	-0.31		-0.01	-0.88	-0.24	0.11	-0.4	-1.92	-0.47	0.24	-0.26		Synpcc7942_1420	0	1.64	-0.29	-0.48	0.11	0.55	0.48	-0.53	-0.64	-0.7	0.04	0.47	0.59	-0.38	-0.69	-0.61	-0.33	0.27
cce_4559	11	-	hypothetical protein	-0.14	-0.27	0	0.45	0.13	-0.02	-0.09	-0.06	-0.08	0.32	0.15	-0.01		-0.31	-0.33	-0.06	0.34	-0.14	-1.14	-0.21	0.19	-0.02		Synpcc7942_1271	5e-12	0.47	0.14	0.19	-0.12	-0.19	-0.2	0.15	0.22	0.22	-0.06	-0.26	-0.22	0.04	0.08	-0.08	-0.13	-0.28
cce_4559	11	-	hypothetical protein	-0.14	-0.27	0	0.45	0.13	-0.02	-0.09	-0.06	-0.08	0.32	0.15	-0.01		-0.31	-0.33	-0.06	0.34	-0.14	-1.14	-0.21	0.19	-0.02		Synpcc7942_2287	4e-17	0.39	-0.16	-0.02	-0.06	0.07	0.07	-0.22	-0.19	-0.31	0.58	0.19	0.04	-0.26	-0.09	-0.3	-0.05	-0.02
cce_4559	11	-	hypothetical protein	-0.14	-0.27	0	0.45	0.13	-0.02	-0.09	-0.06	-0.08	0.32	0.15	-0.01		-0.31	-0.33	-0.06	0.34	-0.14	-1.14	-0.21	0.19	-0.02		Synpcc7942_2294	1e-16	0.58	-0.04	-0.2	-0.06	-0.12	-0.07	-0.15	-0.15	0.04	0.27	-0.13	-0.08	-0.04	-0.02	-0.05	0.1	0
cce_4673	2	-	beta-glucosidase	0.03	-0.23	0.52	-0.31	-0.1	-0.16	-0.11	-0.09	0.73	-0.3	-0.17	-0.19		-1.04	-1.16	-1.05	1.17	-0.4	-1.33	-0.43	1.07	0.13		Synpcc7942_0354	1e-130	0.75	0.18	0.32	-0.02	0.19	0.24	0.17	0.14	-0.2	-0.35	-0.03	0.23	0.11	-0.14	-0.21	-0.25	-0.12
cce_4727		-	hypothetical protein	0.13	0.8	0.35	-0.05	0.01	-0.04	0.15	0.51	0.93	0.13	0.44	0.28		-0.89	-0.27	0.02	0.85	-0.29	-0.42	0.2	0.62	-0.18		Synpcc7942_0090	3e-109	0.97	0.08	0.17	-0.11	-0.18	-0.22	0.06	0.17	0.12	0.02	-0.17	-0.26	0.07	0.15	0.04	-0.21	-0.31
CLUSTER13
cce_0082		-	hypothetical protein	-0.28	-0.2	0.03	0.2	-0.07	-0.21	-0.43	-0.13	-0.04	0.14	0.09	-0.12		0.35	-0.32	0.17	0.34	0.06	-0.49	0.19	0.38	0.18		Synpcc7942_0607	3e-36	1.38	-0.2	-0.02	-0.1	-0.1	-0.27	-0.07	-0.34	0	0.13	-0.1	-0.27	-0.16	-0.26	-0.21	-0.14	0
cce_0204		-	AMP-dependent synthetase and ligase	-0.42	-0.36	-0.37	0.6	0	-0.31	-0.49	-0.32	-0.26	0.31	-0.24	-0.25		0.25	-0.25	-0.14	0.12	0.16	-0.71	0.38	-0.05	0.18
cce_0658		-	hypothetical protein	-0.47	0.21	0.43	0.37	-0.2	-0.49	-0.72	0.33	0.39	0.43	0	-0.39		-0.16	-0.38	-0.23	0.16	0.1	-0.43	-0.16	0.07	0.06		Synpcc7942_1752	2e-81	0.98	-0.21	0.05	-0.31	-0.17	-0.11	0.13	0.01	0.13	-0.16	-0.03	0.01	0.17	-0.17	-0.04	-0.06	-0.14
cce_0834	2	exoD1	exopolysaccharide synthesis protein	-0.29	-0.32	-0.24	0.61	-0.09	-0.19	-0.33	-0.17	-0.21	0.56	0.15	-0.12		-0.2	-0.44	-0.38	0.44	-0.3	-0.93	-0.41	0.03	0.4
cce_1211		-	amidophosphoribosyltransferase	-0.31	-0.01	0.05	0.37	-0.38	-0.11	-0.21	-0.05	-0.02	0.26	-0.13	-0.04		0.45	0.16	-0.15	0.02	0.29	-0.08	-0.39	0.03	0.36		Synpcc7942_0004	0	1.5	0.44	0.4	-0.46	-0.68	-1.04	0.36	0.42	0.4	-0.03	-1.22	-1.12	0.21	0.62	0.57	-0.25	-0.85
cce_1280		-	two-component sensor histidine kinase	-0.19	-0.22	-0.25	0.69	-0.03	-0.28	-0.19	-0.15	-0.1	0.41	-0.25	-0.26		-0.1	-0.55	-0.54	0.66	0.25	-0.22	-0.06	0.06	0.21
cce_1429		-	hypothetical protein	-0.18	-0.1	0.13	0.55	0.09	-0.22	-0.28	-0.06	0.06	0.34	0.15	-0.25		0.17	-0.17	0.1	0.43	0.07	-0.27	0.09	0.19	0.02
cce_2248		glgB1	glycogen branching protein	-0.67	-0.33	-0.21	0.83	-0.18	-0.3	-0.73	-0.14	-0.19	0.78	0.02	-0.16		-0.11	-0.53	-0.28	0.43	0.11	-0.95	-0.42	-0.02	0.41		Synpcc7942_1085	0	1.51	0.33	0.01	0.17	0.06	0.08	-0.08	0.18	0.37	0.21	0.06	0.04	0.22	0.3	0.1	0.15	0.13
cce_2890	5	-	hypothetical protein	0.02	-0.31	-0.12	0.74	0.32	-0.39	-0.08	-0.21	-0.3	0.48	-0.15	-0.37		0.05	-0.45	-0.36	0.58	0.37	-0.8	-0.51	0.09	0.45
cce_3101	3	-	RNA-binding protein	-0.78	-0.28	0.12	0.42	-0.1	-0.02	-0.83	-0.06	0.15	0.44	-0.1	-0.05		-0.03	-0.04	-0.61	0.13	-0.49	-0.89	-0.49	-0.16	0.6		Synpcc7942_0679	6e-32	1.3	-0.11	0.37	0.01	-0.26	-0.14	0.2	-0.05	-0.48	-0.44	-0.59	-0.21	-0.07	-0.41	0.25	-0.19	-0.76
cce_3178		desA	fatty acid desaturase	-0.62	-0.43	-0.38	0.83	-0.32	-0.4	-0.6	-0.23	-0.35	0.65	-0.14	-0.38		0.13	-0.27	0.25	0.42	-0.32	-0.97	-0.08	-0.06	-0.05
cce_3496		-	putative cyanophycinase	-0.19	0.24	-0.16	0.28	-0.13	-0.44	-0.29	0.28	-0.04	0.26	-0.06	-0.3		0.03	-0.23	0.14	0.12	0.41	-0.37	0.16	0.22	0.39
cce_3631	6	-	hypothetical protein	-0.28	-0.18	-0.03	0.3	-0.08	-0.21	-0.33	-0.08	-0.02	0.29	0.06	-0.14		0.04	-0.36	0	-0.15	0.01	-0.65	0.06	0.12	0.13		Synpcc7942_1730	3e-93	1.38	0.06	0.01	0.17	0.01	0.03	-0.01	-0.05	0.11	0.29	0.02	0.01	-0.04	-0.06	0	0.32	0.25
cce_3749	2	-	hypothetical protein	-0.49	0.15	0.06	0.49	0.09	-0.26	-0.45	0.31	0.15	0.47	0.07	-0.2		0.06	0.24	0.21	0.42	0.06	-0.52	-0.29	0.51	0.25
cce_3976		hemA	glutamyl-tRNA reductase	0.28	-0.02	-0.14	0.39	-0.16	-0.53	0.07	0.24	-0.04	0.38	0	-0.49		0.06	-0.46	-0.14	0.11	0.15	-0.57	-0.16	0.21	0.19		Synpcc7942_0504	0	1.27	0.19	0.22	0.2	0.03	-0.17	0.06	0.14	0.19	0.16	-0.22	-0.25	0.12	0	0.15	0.04	-0.08
cce_4304	2	tpiA	triosephosphate isomerase	-0.7	-0.34	-0.28	1.07	-0.53	-0.46	-0.7	-0.1	-0.04	1.24	-0.22	-0.32		-0.13	-0.68	-0.31	-0.12	0.19	-0.63	-0.28	-0.18	0.15		Synpcc7942_1261	1e-132	1.54	0.15	0.07	-0.25	-0.01	0.08	0.52	0.23	0.04	-0.17	-0.05	0.06	0.47	0.13	0	-0.21	-0.26
cce_4378		hemC	porphobilinogen deaminase	-0.54	0.27	-0.01	0.44	-0.15	-0.18	-0.61	0.51	0.11	0.43	0.14	-0.08		0.03	-0.41	-0.12	0.55	0.26	-0.75	-0.02	0.32	0.37		Synpcc7942_0967	4e-168	1.48	0.36	0.38	-0.16	-0.02	0.12	0.37	0.27	0.33	-0.08	-0.15	0.06	0.38	0.25	0.17	-0.14	-0.19
cce_4379		-	hypothetical protein	-0.69	0.18	0	0.59	-0.46	-0.35	-0.83	0.39	0.07	0.66	-0.19	-0.23		-0.19	-0.35	-0.27	0.15	0.01	-0.92	-0.34	-0.02	0.26		Synpcc7942_0464	3e-25	0.89	-0.05	-0.04	-0.69	-0.42	-0.5	-0.05	-0.04	0.05	-0.25	-0.48	-0.54	-0.02	0.06	-0.22	-0.48	-0.52
cce_4532	3	chlL	protochlorophyllide reductase iron-sulfur ATP-binding protein	-0.5	0.35	0.34	0.33	0.22	-0.79	-0.75	0.6	0.22	0.15	-0.05	-0.7		0.1	-1.02	-0.28	0.11	-0.45	-1.99	-0.48	0.43	-0.05		Synpcc7942_1419	5e-169	1.69	-0.27	-0.57	0.01	0.49	0.37	-0.6	-0.71	-0.7	0	0.42	0.41	-0.55	-0.69	-0.59	-0.1	0.34
cce_4549	11	-	ABC transporter ATP-binding protein	-0.29	-0.31	-0.21	0.48	-0.04	-0.15	-0.35	-0.21	-0.16	0.46	0.15	-0.06		0.12	-0.26	-0.49	0.1	0.04	-0.49	-0.15	-0.07	0.3
cce_4615		-	dolichyl-phosphate-mannose synthase	-0.21	-0.1	-0.01	0.36	-0.18	-0.25	-0.23	-0.05	-0.09	0.23	-0.04	-0.22		0.32	-0.14	-0.33	0.2	0.03	-0.27	-0.4	0.06	0.13		Synpcc7942_0150	9e-126	1.02	-0.06	-0.11	-0.34	-0.26	-0.3	0.14	-0.01	0.06	-0.13	-0.22	-0.12	0.27	0.15	0.06	-0.01	-0.18
CLUSTER14
cce_0040	6	mtfB	mannosyl transferase B	0.44	0.54	0.23	-0.02	0.03	-0.09	0.38	0.38	0.49	0.05	0.16	0.05		-0.79	0.25	-0.73	0.82	0.1	0.73	-1.39	-0.51	-0.12		Synpcc7942_1887	7e-18	0.36	0.03	-0.05	0.01	0.01	0.02	0.03	0.03	-0.05	-0.01	-0.14	0.09	-0.02	0.03	-0.01	0.03	0.08
cce_0631		-	hypothetical protein	0.38	0.51	0.13	-0.12	-0.07	-0.04	0.3	0.27	0.13	-0.14	0	-0.07		0.05	0.17	-0.28	0.44	0.11	0.13	-0.55	0.12	0.3
cce_0836		-	hypothetical protein	1.32	0.01	0.04	-0.25	-0.44	-0.01	1.07	0.13	0.12	-0.05	-0.01	-0.04		-0.74	-0.04	-0.31	0.36	-0.08	0.47	-0.04	0.3	0.29
cce_1455		thrC1	threonine synthase	0.07	0.71	0.29	-0.28	-0.24	-0.23	0.17	0.54	0.33	-0.18	-0.34	-0.28		0.1	0.23	-0.26	-0.11	0.29	0.62	-0.38	-0.12	0.23		Synpcc7942_2612	0	1.46	-0.01	0.1	-0.47	-0.19	-0.11	0.22	0.23	-0.13	-0.33	-0.31	-0.16	0.13	-0.13	0.13	-0.14	-0.18
cce_1778		-	hypothetical protein	0.59	0.36	0.08	-0.23	-0.11	-0.28	0.67	0.17	-0.02	-0.13	-0.02	-0.24		-0.68	-0.27	-0.41	-0.21	-0.09	0.04	-0.41	-0.19	-0.16
cce_2151		-	hypothetical protein	0.4	0.6	0.14	-0.05	-0.03	-0.12	0.28	0.31	0.4	0.02	0.11	-0.01		-0.44	0.43	-0.28	-0.03	-0.14	0.44	0.08	0.38	0.12		Synpcc7942_1408	4e-45	0.71	0.06	-0.01	0.01	-0.24	-0.32	-0.15	0.04	-0.18	0.23	-0.31	-0.38	0	-0.17	-0.14	-0.26	-0.27
cce_2156	2	eno	phosphopyruvate hydratase	0.26	1.04	-0.49	0.02	-0.81	-0.44	0.43	1.08	-0.57	-0.04	-0.41	-0.38		0.25	0	-0.14	0.56	-0.23	0.38	-0.09	0.32	-0.23		Synpcc7942_0639	0	1.43	0.84	0.34	-0.1	0.07	0.19	0.16	0.73	0.44	0.03	-0.44	-0.23	0.23	0.46	0.49	-0.07	-0.17
cce_2185	2	-	hypothetical protein	0.41	0.46	0.05	-0.16	-0.06	-0.01	0.28	0.11	0.21	0	0.1	0.12		0.1	0.1	-0.18	0.31	-0.02	0.39	0.45	0.24	0.21
cce_2194	3	-	hypothetical protein	-0.04	0.72	0.26	0.1	0.39	-0.07	0.03	0.34	0.16	0	0.22	0		-0.56	0.13	0.25	-0.03	-0.15	0.67	0.07	0.71	0.57		Synpcc7942_1906	3e-38	0.57	0.21	0.15	-0.2	-0.26	-0.3	-0.11	0.12	0.15	-0.16	-0.47	-0.37	-0.03	0.08	0.15	-0.12	-0.32
cce_2209	3	-	hypothetical protein	0.33	0.31	0.21	-0.26	0.08	0.11	0.39	0.22	0.24	-0.2	-0.07	-0.04		-0.05	-0.04	-0.2	-0.08	0.09	0.48	-0.26	0.11	0.15
cce_2577		-	hypothetical protein	0.39	0.52	0.2	-0.16	-0.11	-0.19	0.29	0.3	0.5	0.05	0.16	0.02		-0.41	0.41	-0.41	0.14	-0.46	0.44	0.04	0.05	-0.03		Synpcc7942_2433	2e-57	0.64	-0.14	-0.2	-0.01	-0.15	0.01	-0.06	-0.28	-0.2	-0.2	0.06	0.05	-0.17	-0.15	-0.24	0.13	0.09
cce_2860	2	-	putative PemK-like protein	0.19	0.35	0.05	-0.05	-0.09	-0.2	0.22	0.33	0.41	0.05	0.01	-0.03		-0.3	0.31	-0.25	0.17	0.32	0.64	-0.32	-0.04	0.25
cce_3255		-	cation-transporting ATPase	0.38	0.55	0.17	-0.1	-0.06	-0.1	0.38	0.3	0.35	-0.05	0.08	0.02		-0.69	0.64	-0.67	0.24	0.17	0.62	-0.77	-0.04	-0.22
cce_3630	6	-	hypothetical protein	0.27	0.53	0.05	-0.05	-0.12	-0.14	0.21	0.23	0.29	0.02	0	-0.03		-0.45	0.33	-0.36	0.38	0.22	0.77	-0.82	-0.26	-0.25
cce_3727		-	aspartate aminotransferase	0.04	0.37	-0.06	-0.11	-0.33	-0.26	0.01	0.07	-0.09	-0.04	-0.13	-0.23		0.03	-0.05	-0.33	0.28	-0.04	-0.11	-0.25	0.51	0.48
cce_3735		-	hypothetical protein	0.15	0.82	0.34	0.16	0.06	-0.09	0.31	0.41	0.64	0.12	0.36	0.07		0.38	0.67	-0.08	0.5	-0.13	-0.23	-0.06	0.5	0.17		Synpcc7942_1497	3e-72	1.28	0.09	-0.15	-0.12	0.32	0.28	-0.24	-0.2	-0.19	-0.28	0.22	0.17	-0.11	-0.25	-0.16	-0.5	0.02
cce_4146		dapF	diaminopimelate epimerase	0	0.46	0.2	0.1	-0.17	-0.24	0	0.36	0.14	0.07	-0.09	-0.18		-0.45	0.07	-0.29	-0.02	-0.06	0.74	-0.25	0.06	-0.08		Synpcc7942_1927	5e-125	1.3	0.17	0.12	-0.16	0.06	0.19	0.31	0.24	0.06	-0.1	-0.09	0.02	0.22	0.16	0.15	0.03	-0.05
cce_4574		-	hypothetical protein	0.24	0.57	0.1	-0.13	-0.29	-0.22	0.19	0.26	0.54	-0.11	-0.06	-0.08		-0.57	0.15	-0.1	0.32	-0.47	-0.28	-0.14	0.19	0
cce_4969			unknown	0.29	0.47	0.14	0.06	-0.07	0.01	0.24	0.52	0.1	-0.04	0.08	-0.03		-0.07	0.04	-0.15	0.68	0.08	0.35	0.19	0.37	0.07
cce_5262			hypothetical protein	0.47	0.38	0.24	-0.23	-0.11	-0.15	0.29	0.28	0.48	-0.19	0.1	-0.02		-0.09	0.29	0.01	0.22	0.1	0.75	-0.17	0.3	0.38
CLUSTER15
cce_0830		-	hypothetical protein	-0.24	-0.29	-0.3	0.96	0.23	-0.3	-0.26	-0.14	-0.16	0.66	-0.26	-0.32		0.72	-0.99	-0.58	-0.99	0.12	-0.41	-0.13	-0.46	0.29
cce_0882	4	pstB1-2	phosphate ABC transporter ATP-binding protein	-0.05	-0.05	-0.16	0.31	-0.44	-0.11	-0.07	-0.15	-0.18	0.28	-0.29	-0.13		-0.61	-0.74	-0.22	-0.99	0.11	0.23	0.38	0.01	0.29		Synpcc7942_1450	3e-49	0.63	-0.05	-0.05	0	-0.34	-0.33	-0.09	-0.16	0.01	-0.05	-0.09	-0.21	0.02	-0.11	-0.25	-0.08	-0.15
cce_0882	4	pstB1-2	phosphate ABC transporter ATP-binding protein	-0.05	-0.05	-0.16	0.31	-0.44	-0.11	-0.07	-0.15	-0.18	0.28	-0.29	-0.13		-0.61	-0.74	-0.22	-0.99	0.11	0.23	0.38	0.01	0.29		Synpcc7942_2441	2e-144	1.53	0.07	0.03	-0.07	0.11	0.16	-0.02	-0.06	-0.02	-0.17	0.05	0.05	0.01	-0.02	-0.01	-0.06	0.06
cce_0883	4	pstB1	phosphate ABC transporter ATP-binding protein	-0.19	-0.18	-0.2	0.31	-0.3	-0.07	-0.24	-0.22	-0.21	0.31	-0.12	-0.03		-0.66	-0.55	-0.38	-0.65	0.18	0.47	0.71	0.3	0.56
cce_0884	4	pstA1	phosphate ABC transporter permease	0	0.02	-0.06	0.27	-0.38	-0.08	-0.01	-0.07	-0.05	0.29	-0.15	-0.08		-0.45	-0.86	-0.17	-1.13	0.08	0.35	0.69	0.31	0.59
cce_0885	2	pstC1	phosphate ABC transporter permease	-0.15	-0.03	-0.34	0.2	-0.43	0.03	-0.14	-0.21	-0.35	0.13	-0.31	0.04		-0.66	-1.01	-0.58	-1.14	0.11	0.12	0.24	-0.03	0.6
cce_1873		sigC	group 2 sigma-70 RNA polymerase sigma factor C	0.06	0.01	-0.22	0.66	0.31	-0.34	0	-0.02	-0.11	0.34	-0.12	-0.3		0.28	-0.07	-0.52	-0.19	-0.06	-0.27	0.19	0.13	0.35		Synpcc7942_1849	5e-172	1.34	-2.07	-2.1	0.76	0.84	0.82	-1.93	-2.12	-2.15	-0.13	1.18	0.87	-1.92	-2.11	-2.04	0.24	1.22
cce_4826			CAB/ELIP/HLIP family protein	-0.72	-0.36	-0.16	1.03	-0.84	-0.53	-0.75	-0.32	-0.24	1.04	-0.46	-0.42		-0.82	-1.97	-0.82	-0.06	-0.25	-0.22	0.83	0.18	-0.64
cce_5249			hypothetical protein	-0.27	-0.16	-0.23	0.26	-0.1	-0.28	-0.35	-0.2	-0.22	0.12	-0.19	-0.21		0.37	-0.15	-0.31	-0.22	-0.02	-0.12	0.14	-0.39	0.22
CLUSTER16
cce_0352	7	-	hypothetical protein	0.06	-0.11	0	0.61	0.11	-0.12	0	0.09	0.01	0.56	0	-0.09		-0.26	0.36	0.81	0.21	-0.1	0.59	0.69	0.31	-0.29
cce_0446	5	-	two-component response regulator	-0.35	-0.48	-0.65	1.23	0.15	-0.78	-0.55	-0.43	-0.51	0.92	-0.64	-0.71		0.04	0.55	0.58	-0.06	-0.21	0.37	0.78	0.28	-0.25		Synpcc7942_1221	4e-37	1.11	-0.26	-0.19	-0.85	-0.35	-0.26	0.04	-0.07	-0.17	-0.59	-0.53	-0.24	-0.16	0.02	-0.24	-0.8	-0.61
cce_0446	5	-	two-component response regulator	-0.35	-0.48	-0.65	1.23	0.15	-0.78	-0.55	-0.43	-0.51	0.92	-0.64	-0.71		0.04	0.55	0.58	-0.06	-0.21	0.37	0.78	0.28	-0.25		Synpcc7942_1817	4e-25	0.74	0.13	0.17	0.16	-0.38	-0.45	0.06	0.1	-0.01	0.44	-0.65	-0.59	-0.16	0.16	0.39	0.01	-0.35
cce_0453		-	putative transcriptional regulator AbrB	-0.81	-0.55	0.27	0.32	-0.07	-0.31	-0.89	-0.33	0.4	0.29	-0.17	-0.3		-0.4	0.57	0.95	0.15	-0.25	0.42	0.67	-0.03	-0.59		Synpcc7942_1969	3e-45	1.15	0.04	0.41	-0.15	-0.17	-0.07	0.22	0.37	-0.02	-0.61	-0.4	-0.07	0.18	-0.16	0.24	-0.19	-0.41
cce_0453		-	putative transcriptional regulator AbrB	-0.81	-0.55	0.27	0.32	-0.07	-0.31	-0.89	-0.33	0.4	0.29	-0.17	-0.3		-0.4	0.57	0.95	0.15	-0.25	0.42	0.67	-0.03	-0.59		Synpcc7942_2255	2e-50	1.25	-0.13	-0.07	-0.03	-0.32	-0.42	-0.24	0.13	-0.03	-0.17	-0.39	-0.21	-0.26	-0.12	0.25	0.35	0.18
cce_1314		ftsZ	cell division protein	-0.38	-0.08	-0.1	0.57	-0.23	-0.43	-0.52	-0.06	-0.2	0.46	-0.05	-0.36		-0.03	0.37	0.34	0.07	-0.33	0.09	0.27	0.15	-0.25		Synpcc7942_2378	8e-150	1.27	-0.32	-0.24	-0.14	-0.65	-0.54	0.07	-0.2	0.02	0.01	-0.36	-0.52	-0.07	0.02	-0.21	0	-0.33
cce_1390		-	hypothetical protein	0.05	-0.23	-0.09	0.63	0.35	-0.16	-0.05	-0.1	-0.15	0.29	-0.06	-0.17		-0.26	0.42	0.44	0.08	-0.27	0.28	0.84	0.09	-0.23
cce_1407	3	-	hypothetical protein	-0.47	-0.34	-0.06	0.45	0.11	-0.07	-0.59	-0.13	0	0.49	0.24	0.09		-0.19	0.47	0.65	-0.17	-0.13	0.47	0.4	0.01	-0.04
cce_1550	2	-	hypothetical protein	-0.24	-0.4	-0.18	0.85	0.5	-0.3	-0.36	-0.21	-0.25	0.58	-0.17	-0.3		0.05	0.54	0.89	-0.22	-0.43	0.2	0.87	0.11	-0.45		Synpcc7942_1833	6e-11	0.4	0.14	0.16	-0.15	-0.06	-0.07	0.04	0.01	0.34	-0.11	-0.17	-0.12	0.09	-0.02	0.03	-0.38	-0.27
cce_1615		-	putative HofG-like general secretion pathway protein	-0.05	-0.3	-0.26	1	0.3	-0.43	-0.24	-0.14	-0.13	0.71	-0.28	-0.43		0.09	0.21	0.47	0.12	-0.35	0.02	0.86	0.23	-0.08
cce_1685	10	-	putative monovalent cation/H+ antiporter subunit D	-0.52	-0.41	-0.38	0.32	-0.21	-0.33	-0.46	-0.3	-0.33	0.44	0.08	-0.33		-0.75	0.14	0.74	0.24	-0.22	0.22	0.57	-0.11	-0.2		Synpcc7942_1473	0	1.35	0.26	0.11	0.18	-0.04	-0.23	-0.19	0.13	-0.04	0.38	-0.06	-0.12	-0.01	0.03	0.21	0.04	0.09
cce_1686	10	-	putative monovalent cation/H+ antiporter subunit C	-0.18	-0.26	-0.14	0.24	-0.09	-0.11	-0.18	-0.14	-0.12	0.34	0.14	-0.07		-0.25	0.67	0.76	-0.26	-0.28	0.34	0.37	0.41	-0.16		Synpcc7942_1474	5e-53	1.45	0.12	0.05	0.13	-0.07	-0.19	-0.05	0.23	0.11	0.04	-0.25	-0.11	0.07	-0.04	0.15	0.08	-0.04
cce_1807		-	PAP fibrillin	-0.24	-0.14	-0.08	0.24	-0.12	-0.23	-0.35	-0.07	-0.11	0.19	-0.07	-0.21		-0.17	0.03	0.56	0.75	-0.43	0.72	0.93	0.59	-0.29
cce_2076		glmU	bifunctional N-acetylglucosamine-1-phosphate uridyltransferase/glucosamine-1-phosphate acetyltransferase	-0.5	0.03	-0.05	0.69	-0.28	-0.56	-0.42	0.08	0.04	0.69	0.03	-0.38		-0.31	0.32	0.5	0.13	-0.21	0.26	0.39	0.06	-0.51		Synpcc7942_0288	0	1.32	0.27	0.22	-0.14	-0.15	0.07	0.39	0.47	0.37	-0.04	-0.28	-0.07	0.65	0.43	0.37	-0.1	-0.23
cce_2091	2	-	putative ABC transporter ATP binding protein	-0.38	-0.2	-0.09	0.38	-0.07	-0.16	-0.52	-0.04	-0.04	0.41	0.08	-0.06		-0.49	0.32	0.18	-0.23	-0.52	0.11	0.38	-0.07	-0.27		Synpcc7942_1244	8e-70	0.93	0.15	0.03	-0.28	-0.15	-0.22	0.43	0.43	0.09	0.09	-0.39	-0.25	0.11	0.22	0.13	-0.15	-0.26
cce_2106	8	-	ferredoxin	-0.13	-0.33	-0.17	0.66	0.6	-0.04	-0.13	-0.09	-0.07	0.41	0.02	0		0.21	0.28	0.7	-0.09	0.37	0.04	0.25	0.14	0.07
cce_2110	8	-	hypothetical protein	-0.13	-0.57	-0.39	0.98	0.57	-0.4	-0.37	-0.34	-0.47	0.6	-0.27	-0.38		0.14	0.49	0.43	0.2	0.1	0.21	0.76	0.07	-0.03
cce_2111	8	-	hypothetical protein	-0.33	-0.74	-0.49	1.22	0.64	-0.52	-0.6	-0.49	-0.6	0.54	-0.4	-0.48		-0.15	0.69	0.72	0.12	-0.03	0.65	0.72	-0.07	-0.26
cce_2119		-	hypothetical protein	-0.19	-0.18	-0.21	0.57	0.04	-0.33	-0.26	-0.17	-0.16	0.43	-0.22	-0.33		-0.15	0.82	1.02	-0.04	-1.06	0.71	1.1	0.19	-1.26
cce_2346		-	hypothetical protein	-0.23	-0.06	-0.06	0.23	0.01	-0.08	-0.38	0	-0.01	0.18	0.16	0.02		-0.61	0.35	0.32	0.13	-0.47	0.77	0.45	0.08	-0.46
cce_2566		sigF	RNA polymerase sigma factor SigF	-0.3	-0.95	-0.69	1.31	0.36	-1.03	-0.75	-0.62	-0.88	0.82	-0.43	-0.94		-0.17	0.08	0.32	-0.2	0.05	0.99	0.69	0.1	-0.36		Synpcc7942_1510	6e-101	1.17	-0.3	-0.11	0.19	0.09	0.03	-0.15	-0.34	0.06	-0.04	0.17	0.03	-0.17	-0.33	-0.36	0.15	0.12
cce_2639		-	hypothetical protein	-1.41	-0.96	-0.63	1.52	-1.29	-1.18	-1.29	-0.91	-0.79	1.12	-0.83	-0.89		-0.36	0.41	0.45	-0.94	-0.17	0.58	0.67	-0.49	-0.45
cce_2658		glgC	glucose-1-phosphate adenylyltransferase	-0.41	-0.48	-0.22	0.81	0.16	-0.31	-0.47	-0.27	-0.2	0.63	0.26	-0.17		-0.55	0.41	0.58	0.41	-0.19	0.45	0.61	0.39	-0.18
cce_2739		-	hypothetical protein	-0.16	-0.13	0.02	0.49	-0.02	-0.08	-0.12	0.09	0.08	0.49	0.08	-0.02		-0.29	0.65	0.5	0.22	-0.33	0.11	0.3	0.28	-0.24
cce_2743		-	putative general secretion pathway protein G	-0.3	-0.11	-0.22	0.32	-0.05	-0.24	-0.32	-0.19	-0.2	0.12	-0.28	-0.23		-0.45	0.38	0.74	0.27	-0.27	0.89	0.76	0.38	-0.17
cce_2792	2	psb28-2	photosystem II 13 kD protein	-0.7	-0.11	-0.09	0.41	-0.31	-0.4	-0.72	-0.07	-0.17	0.34	-0.16	-0.36		-0.23	0.47	0.59	0.09	-0.26	0.24	0.4	0.22	-0.5		Synpcc7942_2478	1e-45	1.15	-0.06	-0.08	0.17	0.18	0.09	-0.18	-0.17	0.17	0	0.04	0.15	-0.03	-0.18	0.01	0.18	0.26
cce_2853	3	-	hypothetical protein	-0.08	-0.29	-0.21	0.63	0.43	-0.32	-0.24	-0.21	-0.32	0.49	0.07	-0.24		0.05	0.09	0.5	0.14	-0.13	0	0.18	0.19	-0.19
cce_2854	3	-	glycosyl transferase family protein	-0.21	-0.23	-0.05	0.48	0.21	-0.13	-0.27	-0.04	-0.11	0.52	0.13	-0.12		-0.11	0.25	0.59	0.27	-0.17	0.19	0.65	0.47	-0.12
cce_3176	2	petF5	2Fe-2S ferredoxin	-0.33	-0.38	-0.21	0.77	0.02	-0.61	-0.39	-0.28	-0.23	0.58	-0.31	-0.56		-0.82	0.12	0.63	0.5	-0.66	-0.09	0.71	0.4	-0.49
cce_3534	2	trpS	tryptophanyl-tRNA synthetase	-0.34	-0.13	0.05	0.42	-0.03	-0.13	-0.3	0.01	0.01	0.33	0.13	-0.12		-0.29	0.49	0.63	0.07	-0.27	0.37	0.71	0.36	-0.35		Synpcc7942_1308	0	1.55	0.03	-0.03	-0.13	-0.01	-0.16	0.21	0.18	0.13	-0.02	-0.04	0.01	0.28	0.03	-0.08	-0.2	-0.06
cce_3620		pyrC2	dihydroorotase	-0.55	0.01	-0.22	0.46	0.12	-0.26	-0.54	0.21	-0.14	0.38	-0.03	-0.25		-0.08	0.26	0.49	0.13	-0.21	0.22	0.3	0.03	-0.19		Synpcc7942_0488	0	1.35	0.01	-0.05	0.24	0.39	0.48	-0.12	-0.14	-0.04	-0.03	0.36	0.38	-0.06	-0.21	-0.08	0.35	0.37
cce_3624	2	-	glycosyl transferase family protein	-0.35	-0.5	-0.23	0.4	0.01	-0.11	-0.4	-0.32	-0.22	0.3	0.15	-0.07		-0.2	0.32	0.42	0.11	-0.13	0.15	0.33	-0.07	-0.18
cce_3721		-	hypothetical protein	-0.57	-0.12	-0.17	0.47	0.12	-0.51	-0.62	0.04	-0.29	0.32	0.27	-0.41		-0.41	0.35	0.4	0.25	-0.23	0.52	0.4	0.34	-0.29		Synpcc7942_0971	6e-143	1.05	-0.36	-0.2	0.14	-0.08	-0.32	-0.46	-0.62	-0.31	0.02	0.22	-0.26	-0.67	-0.39	-0.16	0.36	0.33
cce_3783		-	hypothetical protein	-0.24	-0.2	-0.17	0.57	0.05	-0.12	-0.13	-0.14	-0.16	0.35	-0.11	-0.14		0.07	0.42	0.32	0.17	-0.37	0	0.31	0.3	-0.03
cce_3814		-	hypothetical protein	-0.34	-0.49	-0.39	1	0.15	-0.76	-0.66	-0.42	-0.41	0.8	-0.45	-0.63		-0.54	0.32	0.28	-0.06	-0.27	0.35	0.35	-0.33	-0.49
cce_4060		-	serine/threonine protein kinase	0.08	0.26	-0.17	0.55	0.23	-0.22	0.09	0.18	0.42	0.45	0.06	0.04		0.44	0.66	0.79	0.83	0.57	0.4	0.38	0.45	0.24
cce_4176	3	-	hypothetical protein	-0.06	-0.17	-0.3	0.78	0.24	-0.2	-0.12	-0.15	-0.17	0.54	-0.13	-0.15		-0.71	0.42	0.42	-0.14	-0.41	0.7	0.58	0.07	-0.71		Synpcc7942_1382	3e-102	0.75	0.11	0.04	0.26	0.2	0.26	-0.14	-0.16	-0.36	0.28	-0.04	0.05	-0.07	-0.24	0.07	0.17	0.2
cce_4176	3	-	hypothetical protein	-0.06	-0.17	-0.3	0.78	0.24	-0.2	-0.12	-0.15	-0.17	0.54	-0.13	-0.15		-0.71	0.42	0.42	-0.14	-0.41	0.7	0.58	0.07	-0.71		Synpcc7942_2192	3e-33	0.72	-0.32	-0.3	0.04	0.35	0.37	-0.31	-0.42	-0.48	-0.3	0.45	0.35	-0.36	-0.48	-0.39	-0.16	0.3
cce_4271		-	rfrA pentapeptide repeat-containing protein	-0.33	0.08	-0.19	0.13	0.73	-0.16	-0.26	-0.1	-0.29	0.07	0.17	-0.15		-0.08	0.45	0.96	-0.55	-0.31	0.14	1.17	0.16	-0.44		Synpcc7942_0521	1e-27	0.6	0.09	0.13	-0.2	0	0.13	0.35	0.27	0.01	-0.28	-0.13	-0.06	0.15	0.17	0.12	-0.06	-0.17
cce_4301		-	hypothetical protein	-0.47	-0.6	-0.43	1.33	0.37	-0.63	-0.6	-0.33	-0.34	0.84	-0.53	-0.53		-0.28	0.86	1.43	-0.41	-0.43	0.87	1.18	0.18	-0.75
cce_4374		phoD	phosphodiesterase/alkaline phosphatase D	-0.23	-0.11	-0.14	0.26	-0.07	-0.11	-0.28	-0.07	-0.07	0.31	0.1	-0.06		-0.36	0.24	0.62	0.12	-0.28	0.4	0.4	-0.08	-0.43
cce_4566		-	hypothetical protein	-0.26	-0.26	-0.19	0.59	0.22	-0.21	-0.29	-0.1	-0.11	0.54	-0.02	-0.1		-0.18	0.48	0.75	0.17	-0.62	-0.18	1.07	0.22	-0.37
cce_4665		-	ATP-dependent protease	-0.4	-0.23	-0.03	0.03	0.02	-0.11	-0.52	-0.26	-0.01	0.05	0.1	-0.04		-0.72	0.62	0.88	-0.03	-0.38	0.7	0.6	0.02	-0.72		Synpcc7942_0882	3e-91	1.25	0.02	0.05	-0.08	0.16	0.16	0.3	0.01	0.21	-0.14	0.08	0.06	0.11	0.11	0.03	0.08	0.08
cce_4683		-	putative MscS mechanosensitive ion channel	-0.48	-0.15	-0.22	0.46	0.04	-0.19	-0.5	-0.07	-0.14	0.34	0.16	-0.08		-0.03	0.71	0.76	0.07	-0.12	0.3	0.58	0.08	-0.51
cce_4690		-	hypothetical protein	-0.05	0.01	-0.03	0.53	0.19	-0.06	-0.03	0.11	0.04	0.31	-0.02	-0.08		-0.67	0.59	0.36	0.29	-0.33	0.46	0.04	-0.23	-0.53
cce_4747	7	-	hypothetical protein	-0.37	-0.03	-0.06	0.26	-0.22	-0.28	-0.46	-0.06	-0.09	0.22	-0.03	-0.17		-0.24	0.36	0.59	0.33	-0.47	0.3	0.56	0.25	-0.33
cce_4897			hypothetical protein	-0.7	-0.83	-0.22	1.1	-0.65	-0.74	-0.71	-0.58	-0.16	0.94	-0.18	-0.56		-0.49	0.88	1.66	0.07	-0.64	1.02	1.12	0.1	-1.01
cce_5270			heat shock protein Hsp20; hspA3	-0.6	0.03	-0.28	0.56	-0.52	-0.36	-0.65	-0.17	-0.28	0.65	-0.3	-0.25		-0.84	-0.23	0.83	-0.09	0.09	-0.03	0.58	-0.09	-1.52
cce_5292			unknown	-0.42	-0.38	-0.18	0.27	0.12	0.03	-0.41	-0.15	-0.11	0.3	0.23	0.12		0	0.55	0.78	-0.25	-0.21	0.46	0.9	0.08	-0.42
CLUSTER17
cce_0232	3	argH	argininosuccinate lyase	1.05	-0.08	-0.79	-0.67	-0.5	0.65	0.98	-0.05	-0.72	-0.54	-0.35	0.47		0.25	-0.01	-0.64	0.22	0.19	-0.04	-0.57	-0.12	0.38		Synpcc7942_2475	0	1.55	0.15	0.11	-0.22	-0.03	-0.13	0.12	0.17	0.18	-0.18	-0.14	-0.13	0.1	0.33	0.07	-0.17	-0.08
cce_0267		psbA3	photosystem II D1 protein	-0.37	-0.72	-0.02	-1.26	-0.07	0.85	-0.28	-0.59	0.09	-1.31	-0.14	0.62		0.25	0.05	0.01	0.21	-0.05	-0.2	-0.59	-0.1	-0.35		Synpcc7942_0424	0	1.88	-0.18	-0.31	0.39	0.02	-0.15	0.17	-0.16	-0.54	0.22	-0.28	0.21	-0.32	-0.53	-0.15	-0.67	-0.57
cce_0319		-	S-layer protein	0.08	-0.81	-0.56	-1.44	0.46	1.22	0.13	-0.83	-0.69	-1.25	-0.02	0.83		0.28	-0.52	-0.31	0.14	0.17	-0.44	-0.3	-0.02	0
cce_0481		-	hypothetical protein	0.38	-0.2	-0.63	-0.52	-0.11	0.68	0.29	-0.1	-0.38	-0.38	-0.19	0.57		0.17	-0.14	-0.2	0.24	0.19	-0.3	-0.21	-0.15	0.33		Synpcc7942_0045	0.0001	0.49	-0.18	-0.19	0.08	0.11	0.26	-0.04	-0.23	-0.18	-0.07	0.06	0.22	0.06	-0.13	-0.14	-0.1	0.11
cce_0601		sigE	group 2 sigma-70 RNA polymerase sigma factor E	1.08	-0.21	-1.84	-2.23	0.34	0.9	0.87	-0.6	-1.68	-2.3	-0.5	0.63		0.62	-1.04	-1.26	-0.78	0.58	-0.84	-1.11	-1.02	0.55
cce_0734		-	hypothetical protein	-0.06	-0.79	-0.61	-0.87	-0.83	1.33	0.03	-0.57	-0.63	-0.64	-0.54	1.14		0.22	-0.11	0.09	0.09	0.2	-0.13	0.38	-0.31	0.14
cce_0794		-	hypothetical protein	0.49	-0.35	-0.19	-0.12	-0.07	0.48	0.58	-0.12	-0.08	-0.01	0.01	0.41		-0.15	0.06	-0.59	0.06	0.02	0.1	-0.44	-0.2	-0.03
cce_0879		-	hypothetical protein	0.13	-0.3	-0.24	-0.25	0.15	0.25	0.21	-0.34	-0.32	-0.43	0.02	0.12		0.14	-0.34	-0.42	0.35	0.38	-0.2	-0.13	-0.05	0.35
cce_1081		-	hypothetical protein	0.28	-1.07	-1.12	-0.71	-0.39	1.16	0.34	-0.94	-1.03	-0.71	-0.43	0.92		-0.3	-1.21	-0.75	0.51	0.09	-1.22	-0.8	0.22	0.26		Synpcc7942_0561	2e-51	0.62	0.25	0.32	0.14	0.09	-0.01	0.01	0.09	0.1	0.19	-0.03	-0.13	0.05	0.14	0.32	-0.12	-0.06
cce_1112		-	hypothetical protein	0.37	-0.05	-0.73	-1.13	-0.55	0.99	0.22	-0.04	-0.4	-0.92	-0.5	1.02		0.52	-0.27	-0.11	0.03	0.04	-0.79	-0.06	0.29	0.42
cce_1256		-	hypothetical protein	-0.29	0.72	-0.71	-1.52	-0.48	1.03	-0.49	1.04	-0.6	-1.1	-0.39	1.13		-0.51	0	0.18	0.48	-0.39	-0.35	0.26	0.55	-0.31
cce_1276		-	hypothetical protein	0.96	-0.68	-0.56	-0.62	-0.58	0.63	0.98	-0.55	-0.53	-0.39	-0.37	0.43		0.55	-0.36	-0.59	-0.05	0.17	-0.53	-0.45	-0.18	0.44
cce_1347		-	hypothetical protein	0.36	-0.06	-0.84	-0.67	-0.86	0.93	0.41	-0.01	-0.72	-0.57	-0.58	0.69		0.71	-0.34	-0.21	0.51	0.53	-0.2	-0.29	0.07	0.19
cce_1417		-	hypothetical protein	0.28	-0.36	-0.24	-0.33	0.07	0.43	0.14	-0.43	-0.1	-0.21	0.06	0.31		0.11	-0.23	-0.04	0.41	0.14	-0.26	-0.25	0.02	0.04
cce_1472	2	-	hypothetical protein	0.87	-0.55	-0.38	-1.15	-0.58	0.81	0.81	-0.49	-0.33	-1.19	-0.62	0.5		-0.18	0.12	-0.52	0.77	0.15	0.55	-0.75	0.42	0.45		Synpcc7942_1467	5e-49	0.72	-0.17	-0.06	-0.02	0.15	-0.12	-0.18	-0.25	-0.21	-0.07	0.2	0.22	-0.05	-0.26	-0.27	-0.09	0.11
cce_1480		-	Holliday junction resolvase-like protein	0.71	-1.1	-1.17	-1.51	-0.38	1.27	0.9	-1.01	-1.18	-1.3	-0.36	0.93		0.81	-0.65	-1.16	-0.58	0.57	-0.43	-1	-1.01	0.63		Synpcc7942_2398	8e-58	1.25	0.02	0.05	0.1	0.08	0.09	0.08	0.04	-0.06	-0.02	0.14	0.11	0.15	-0.1	0.2	0	-0.05
cce_1482		-	hypothetical protein	0.82	-1.59	-1.65	-2.23	-0.42	1.4	0.99	-1.5	-1.79	-1.91	-0.49	1.15		0.71	-0.56	-1.15	-1.1	0.37	-0.08	-1.06	-1.38	0.16		Synpcc7942_0668	4e-10	1	-0.73	-0.44	0.53	-0.13	-0.19	-0.45	-0.77	-0.65	-0.2	0.14	-0.08	-0.84	-0.76	-0.76	0.09	0.13
cce_1511	15	-	putative ATP synthase delta/epsilon subunit	0.25	0.08	-0.31	-0.4	-0.02	0.51	0.25	0.04	-0.22	-0.27	-0.03	0.52		0.31	-0.08	-0.24	0.15	0.67	0.1	-0.66	-0.21	0.21
cce_1512	15	atpB2	F0F1 ATP synthase subunit beta	0.22	0.15	-0.27	-0.4	-0.07	0.4	0.24	0.04	-0.11	-0.22	-0.01	0.37		0.32	-0.1	-0.06	0.1	0.35	0.36	-0.23	0.19	0.34
cce_1638		-	aldo/keto reductase	0.29	-0.16	-0.1	-0.45	0.34	0.17	0.37	-0.3	0.03	-0.32	-0.03	0.03		0.14	-0.42	-0.17	0.13	0.64	0.33	-0.32	0.04	-0.05
cce_1676	2	-	hypothetical protein	0.18	-0.27	-0.48	-0.12	-0.02	0.28	0.14	-0.26	-0.39	-0.06	0.07	0.33		-0.03	-0.05	-0.39	0.36	0.04	-0.02	-0.36	0.05	0.16
cce_1677	2	-	hypothetical protein	0.4	-0.3	-0.63	-0.38	-0.06	0.4	0.35	-0.37	-0.65	-0.31	-0.04	0.41		0.12	0.04	0.09	0.61	0.18	0.02	-0.12	0.24	0.1
cce_1707		-	hypothetical protein	-0.71	-1.81	-2.78	-2.54	-1.8	1.96	-0.39	-1.43	-2.16	-2.24	-1.66	1.83		0.73	-1.41	-1.02	-1.07	0.48	-1.21	-0.91	-1.03	0.34
cce_1774	2	birA	biotin acetyl CoA carboxylase ligase	0.38	-0.27	-0.09	-0.05	0.01	0.22	0.46	-0.14	0.03	-0.05	0.03	0.18		0.08	0.68	-0.1	0.61	0.29	0.76	-0.69	0.26	0.3		Synpcc7942_0345	6e-25	0.6	-0.03	0.07	-0.11	0.14	0.01	0.12	0.16	0.01	-0.08	-0.21	-0.13	0.04	0.12	-0.01	-0.17	-0.08
cce_1812	2	-	transcriptional regulator	0.27	-0.36	-0.26	0.03	-0.16	0.23	0.3	-0.22	-0.27	0.03	0.04	0.12		-0.12	0.22	-0.27	0.41	-0.07	0.41	-0.48	-0.04	0.04
cce_1843		-	putative terpenoid synthase	0.54	-1.06	-0.81	-0.82	0.16	0.78	0.63	-0.89	-0.82	-0.79	0.14	0.68		0.66	-0.87	-1	-0.28	0.29	-0.71	-0.89	-0.43	0.23
cce_1950		-	transposase	0.07	-0.44	-0.95	-1.2	-0.15	0.56	0.33	-0.6	-0.76	-1.19	-0.25	0.78		0.69	-0.33	-0.59	-0.21	0.57	-0.14	-0.53	-0.64	0.43		Synpcc7942_1842	2e-29	0.3	0.06	0.06	0.07	0.17	0.14	-0.09	0	-0.07	0.05	0.15	0	-0.07	0.04	0.08	-0.06	0.01
cce_2052		-	hypothetical protein	0.74	-0.48	-0.57	-0.54	-0.1	0.61	0.86	-0.56	-0.7	-0.43	-0.07	0.45		0.71	-0.42	-0.43	-0.31	0.46	-0.18	-0.48	-0.17	0.39		Synpcc7942_1059	3e-63	0.91	-0.4	-0.67	-0.18	-0.18	-0.02	-0.25	-0.55	-0.26	-0.2	0.02	0.05	-0.34	-0.36	-0.53	-0.29	-0.03
cce_2088		-	hypothetical protein	0.34	-0.56	-0.34	-0.43	0.12	0.45	0.3	-0.51	-0.33	-0.35	0.04	0.32		0.67	-0.06	-0.58	-0.02	0.49	-0.19	-0.54	0.19	0.68		Synpcc7942_2383	3e-139	1.16	0.14	0.28	0.12	0.1	-0.06	-0.21	-0.08	-0.04	0.11	-0.12	-0.12	-0.01	-0.02	0.21	-0.29	-0.21
cce_2097	3	-	group 1 glycosyl transferase	0.18	-0.29	-0.12	-0.42	0	0.27	0.08	-0.33	-0.04	-0.32	0.08	0.29		-0.46	0.14	0.13	0.34	-0.14	-0.09	0.12	-0.17	0.15
cce_2390		trxM2	thioredoxin M	0.3	-0.4	-0.39	-0.51	0.04	0.67	0.29	-0.34	-0.31	-0.42	-0.16	0.51		0.28	0.09	0.04	-0.47	0.09	0	-0.32	-0.49	-0.06
cce_2408		-	hypothetical protein	0.97	-0.27	-0.36	-0.51	-0.3	0.31	0.81	-0.32	-0.48	-0.4	-0.17	0.15		0.22	-0.96	-0.78	0.26	0.32	-0.63	-0.51	0.14	0.34		Synpcc7942_0864	7e-99	1.68	-0.04	0.27	-0.35	-0.19	0.04	0.34	0.19	0.11	-0.31	-0.25	-0.11	0.28	-0.02	0.05	-0.3	-0.29
cce_2588	6	-	hypothetical protein	0.43	-1.14	-0.97	-1.96	-0.91	1.31	1.05	-1	-0.79	-1.79	-0.85	0.96		0.83	-0.41	-0.42	-0.17	0.5	-0.4	-0.69	-0.73	0.23
cce_2589	6	-	acriflavin resistance protein	0.78	-0.56	-0.39	-0.92	-0.57	1.2	0.95	-0.66	-0.72	-0.66	-0.46	0.76		0.74	-0.65	-1.12	-0.23	0.32	-0.6	-1.27	-0.63	0.43
cce_3141		-	hypothetical protein	0.39	-1.85	-2.07	-1.92	-1.76	1.79	0.75	-1.52	-1.74	-1.66	-1.52	1.44		0.7	-0.82	-1.23	-1.06	0.33	-0.59	-1.38	-1.11	0.33
cce_3193	8	chrA	chromate transport protein	0.46	-0.35	-0.41	-0.28	0.02	0.28	0.46	-0.24	-0.21	-0.16	0.11	0.28		-0.02	0.15	-0.55	0.3	0	0.4	-0.68	-0.14	0.12		Synpcc7942_0390	1e-47	0.56	-0.1	-0.05	-0.01	0.07	0.21	-0.12	-0.2	-0.02	0.14	0.27	0.24	0.04	0.17	0.07	0.01	0.21
cce_3383		-	hypothetical protein	0.47	-1	-0.47	-0.88	0.15	0.57	0.74	-1.11	-0.3	-0.96	-0.06	0.47		0.49	-0.52	-0.84	-0.05	0.46	-0.03	-0.54	-0.3	0.36		Synpcc7942_1460	1e-37	1.44	-0.45	-0.24	0.15	-0.18	-0.07	-0.36	-0.58	-0.37	-0.12	0.03	-0.13	-0.48	-0.44	-0.38	-0.04	-0.03
cce_3389		-	hypothetical protein	0.28	-0.39	-0.16	-0.15	0.04	0.38	0.27	-0.28	-0.19	-0.21	0.08	0.23		0.4	0.08	-0.25	0.03	0.2	0.04	-0.14	-0.09	0.4
cce_3585		-	hypothetical protein	1.18	-0.61	-1.28	-1.34	-0.73	0.31	1.26	-0.7	-1.04	-1.05	-0.5	0.04		-0.67	-1.84	-1.23	0.58	-0.38	-0.85	-0.05	0.56	0.08
cce_3605	2	-	putative nodulation efficiency protein, NfeD	0.13	-0.33	-0.56	-0.4	0.17	0.79	0.16	-0.32	-0.51	-0.29	-0.08	0.61		0.41	-0.36	-0.29	-0.28	0.25	-0.22	0.03	-0.09	0.23
cce_3627	3	-	hypothetical protein	-0.09	-0.94	-1.69	-2.96	0.08	0.51	0.13	-1.29	-1.83	-2.96	-0.15	0.26		0.49	0.26	-0.71	-0.59	0.31	0.71	-0.78	-0.49	0.17		Synpcc7942_0418	2e-67	1.69	-0.99	-0.2	-0.13	-1.4	-0.42	-0.36	-0.45	-0.71	0.1	-0.39	-0.72	-0.63	0	-0.43	-0.86	-0.4
cce_4299		ndhD1	NAD(P)H-quinone oxidoreductase subunit 4	1.13	-1.21	-1.84	-2.33	-1.82	1.41	1.37	-1.34	-2.13	-1.91	-1.58	1.12		1.03	-0.85	-1.59	-1.06	0.53	-0.61	-1.82	-1.45	0.39		Synpcc7942_1976	0	1.59	-0.34	-0.29	0.42	-0.01	0.12	-0.76	-0.67	-0.35	-0.05	0.25	0.13	-0.82	-0.66	-0.31	0.32	0.3
cce_4431		-	hypothetical protein	0	-0.3	-0.5	-0.37	-0.54	0.63	0.02	-0.17	-0.47	-0.28	-0.35	0.58		0.15	-0.43	-0.5	-0.13	0.26	-0.59	-0.33	-0.25	0.31
cce_4451		-	hypothetical protein	-0.9	-1.44	-1.23	-1.49	-1.57	1.44	-0.52	-0.95	-1.02	-1.16	-1.11	1.31		0.55	-1.04	-1.82	-0.08	0.58	-0.08	-2.11	-0.92	0.75
cce_4454	6	-	hypothetical protein	-0.4	-0.64	-0.49	-0.78	-0.84	1.1	-0.28	-0.59	-0.56	-0.53	-0.41	0.99		0.2	-0.48	-1.2	-0.05	0.33	-0.1	-1.26	-0.31	0.55
cce_4547		-	hypothetical protein	0.22	-1.12	-1.34	0.21	-0.36	0.48	0.38	-0.86	-1.12	0.15	-0.14	0.33		0.12	-0.53	-0.6	0.16	0.2	-0.37	-0.3	0.06	0.3
cce_5288			hypothetical protein	0.03	-0.76	-0.72	-0.5	0.18	0.72	0.09	-0.68	-0.44	-0.4	0.14	0.72		0.04	-0.15	-0.42	-0.12	0.26	0.05	-0.51	0.08	0.37
CLUSTER18
cce_0032	2	feoB1	ferrous iron transport protein B	0.99	0.08	-0.02	-0.42	-0.23	-0.03	0.99	-0.07	-0.06	-0.38	-0.25	-0.21		0.98	0.28	-0.15	-0.32	0.54	0.55	-0.53	-1	0.48
cce_0093	3	-	hypothetical protein	0.97	0.41	-0.24	-0.64	-0.88	0.28	1.03	0.21	-0.19	-0.51	-0.62	0.1		0.07	0.23	-0.08	-0.66	0.34	0.79	-0.16	-0.88	-0.28
cce_0094	3	-	hypothetical protein	1.19	0.23	-0.51	-0.56	-0.59	0.28	1.22	0.1	-0.36	-0.4	-0.39	0.08		0.09	0.48	0.13	-0.96	0.11	0.62	0.49	-0.36	-0.36
cce_0099	2	nblA1	phycobilisome degradation protein	1.32	0.3	-0.38	-1.44	-0.97	-0.1	1.48	-0.1	-0.68	-1.59	-1.13	-0.04		0.12	0.17	-1.29	-1.69	0.55	0.71	-1.31	-1.73	0.6
cce_0198		ntcB	LysR family transcriptional regulator	0.66	0.6	0.27	-0.13	-0.02	-0.03	0.84	0.38	0.2	-0.1	-0.04	-0.05		0.62	1.06	0.07	-1.77	0.1	1.4	-0.09	-1.01	-0.26		Synpcc7942_1242	3e-87	0.88	-0.22	-0.04	-0.15	0.01	-0.05	-0.1	-0.19	0.2	-0.23	0.13	0.05	-0.09	-0.24	-0.01	-0.02	0.07
cce_0198		ntcB	LysR family transcriptional regulator	0.66	0.6	0.27	-0.13	-0.02	-0.03	0.84	0.38	0.2	-0.1	-0.04	-0.05		0.62	1.06	0.07	-1.77	0.1	1.4	-0.09	-1.01	-0.26		Synpcc7942_2418	4e-16	0.26	-0.15	-0.06	0.11	0	0.02	0.02	-0.02	-0.01	0.06	0.19	0.07	0.07	-0.01	0.12	-0.1	-0.2
cce_0258		cysH	phosphoadenosine phosphosulfate reductase	0.69	0.32	0.08	-0.65	-0.52	-0.05	0.79	0.25	-0.06	-0.56	-0.48	-0.16		0	0.33	0.24	-0.64	0.26	0.69	0.25	-0.05	-0.27		Synpcc7942_2506	7e-115	1.45	-0.16	0.14	0.09	0.29	0.35	-0.09	-0.39	-0.17	-0.12	0.28	0.15	-0.08	-0.34	-0.03	-0.06	0.1
cce_0436		-	hypothetical protein	1.59	0.14	-0.26	-0.6	-0.55	-0.03	1.35	-0.02	-0.23	-0.48	-0.34	-0.19		0.27	0.52	-0.33	-0.96	0.13	1.07	0.09	-0.97	0.12
cce_0584	15	-	hypothetical protein	0.92	-0.06	-0.23	-0.57	-0.33	0.34	0.99	-0.03	-0.09	-0.37	-0.09	0.31		0.25	0.69	0.22	-0.76	-0.01	0.65	0.2	-0.48	-0.16
cce_0585	15	-	hypothetical protein	0.57	0.06	0.02	-0.19	-0.19	0.04	0.59	0.08	0.03	-0.12	-0.09	-0.05		0.5	0.67	-0.22	-0.52	0.25	0.46	-0.17	-0.4	0.23		Synpcc7942_0533	3e-30	1.54	0.31	0.19	0.04	0.01	0	0.01	0.23	-0.05	0.06	-0.29	-0.16	-0.06	0.21	0.21	-0.13	-0.07
cce_0624		-	FAD-dependent pyridine nucleotide-disulfide oxidoreductase	0.63	-0.02	-0.13	0.14	-0.3	-0.53	0.73	-0.07	-0.19	0.15	-0.11	-0.33		0.12	0.31	0.14	-0.26	-0.12	0.54	0.03	-0.15	-0.08		Synpcc7942_0101	0	1.24	-0.17	0.24	-0.31	-0.23	-0.16	0.28	-0.07	-0.09	-0.28	-0.21	-0.22	-0.07	-0.14	0.1	-0.38	-0.41
cce_0668		-	hypothetical protein	0.91	0.51	-0.14	-0.43	-0.38	0	0.94	0.33	-0.15	-0.27	-0.21	-0.08		0.58	0.88	0.13	-1.5	0.12	1.37	-0.12	-1.05	-0.09
cce_0805		ppnK	inorganic polyphosphate/ATP-NAD kinase	0.6	0.39	0.04	-0.36	-0.24	-0.18	0.65	0.13	0.01	-0.21	-0.16	-0.19		0.03	0.55	-0.07	-0.27	0.08	0.8	0.05	-0.46	0.12		Synpcc7942_1865	3e-131	1.22	-0.32	-0.4	0.03	0.14	0.22	-0.17	-0.39	-0.35	-0.17	0.47	0.45	-0.18	-0.45	-0.51	0.01	0.41
cce_0824		-	transposase	0.22	0.13	-0.06	-0.41	-0.18	-0.03	0.19	-0.11	-0.05	-0.23	-0.14	-0.09		0.23	-0.09	-0.06	-0.41	0.16	0.16	0.23	-0.13	-0.04
cce_0825		-	sulfate transporter	0.7	0.3	-0.11	-0.49	-0.46	-0.42	0.76	0.08	-0.12	-0.4	-0.35	-0.38		0.48	0.74	-0.12	-1.07	0.45	0.81	-0.39	-1.21	0.37
cce_0921		prsA	ribose-phosphate pyrophosphokinase	1.16	0.05	-0.36	-0.39	-0.69	-0.04	1.15	0.03	-0.35	-0.28	-0.59	-0.16		0.68	0.28	0.14	-0.66	-0.07	0.43	0.23	-0.51	-0.3		Synpcc7942_2113	0	1.72	0.07	0.42	0.02	0.23	0.22	0.13	0.1	-0.14	-0.01	0.04	0.13	0.09	0	0.15	-0.26	-0.21
cce_0953		nifJ	pyruvate oxidoreductase	1.26	0.32	-0.23	-0.57	-0.52	0.06	1.46	0.32	-0.24	-0.41	-0.36	-0.07		0.97	0.17	-0.3	-1.53	0.28	0.61	-0.01	-0.94	-0.09		Synpcc7942_2384	0	1.33	-0.5	-0.46	0.67	1	0.76	-0.77	-0.8	-0.79	0.17	1	0.72	-0.52	-0.82	-0.66	0.2	0.66
cce_0969	2	-	two-component sensor histidine kinase	1.08	0.29	-0.18	-0.65	-0.43	-0.49	1.3	0.17	-0.08	-0.45	-0.4	-0.4		0.47	0.77	-0.48	-1.85	0.17	1.2	-0.69	-1.7	-0.08
cce_0970	2	-	two-component transcription regulator	1.41	0.57	-0.06	-1.18	-0.73	-0.74	1.49	0.23	-0.29	-1.01	-0.58	-0.7		0.25	0.73	-0.49	-1.73	-0.04	1.13	-0.13	-1.05	0.08
cce_1017		-	NifU-like protein	0.5	0.04	-0.01	-0.7	-0.36	-0.05	0.63	0.08	-0.07	-0.69	-0.44	-0.05		0.53	0.18	0.03	-0.88	0.03	0.29	0.06	-0.68	-0.3		Synpcc7942_0450	8e-46	1.75	-0.49	-0.23	-0.84	-0.79	-0.49	-0.08	-0.28	0	-0.78	-0.31	-0.28	-0.11	-0.06	-0.29	-0.4	-0.51
cce_1064	2	hupL	[NiFe] uptake hydrogenase large subunit	1.44	1.24	-0.51	-2.56	-2.21	-2.17	1.37	1.08	-0.92	-2.29	-2.09	-2.11		1.01	1.42	-0.32	-1.7	-0.06	1.3	-0.71	-1.38	-0.28
cce_1223	2	nirA	ferredoxin-nitrite reductase	0.3	0.98	1.29	-0.83	0.67	-0.18	-0.04	-0.38	-0.31	-1.49	-0.07	-1.4		0.53	0.43	-0.41	-0.99	-0.01	0.06	-1.33	-1.22	-0.02		Synpcc7942_1240	0	1.41	0.26	0.08	-0.9	-0.31	0.21	0.12	-0.17	0.24	-0.23	-1.19	-0.41	0.23	0.01	-0.09	-0.21	-0.39
cce_1223	2	nirA	ferredoxin-nitrite reductase	0.3	0.98	1.29	-0.83	0.67	-0.18	-0.04	-0.38	-0.31	-1.49	-0.07	-1.4		0.53	0.43	-0.41	-0.99	-0.01	0.06	-1.33	-1.22	-0.02		Synpcc7942_1851	3e-37	0.34	0.23	0.06	-0.18	-0.22	-0.27	0.1	0.25	-0.13	-0.09	-0.53	-0.27	-0.02	-0.09	-0.04	-0.14	-0.29
cce_1312		-	hypothetical protein	0.46	0.56	0	-0.62	-0.14	0.01	0.43	0.17	0.14	-0.78	-0.01	0.06		0.49	0.84	0.43	0.11	0.28	1.14	0.38	-0.15	0.03
cce_1351	3	lysA	diaminopimelate decarboxylase	0.64	0.45	0.05	-0.39	-0.13	0.15	0.8	0.53	0.02	-0.3	-0.11	0.1		0.45	0.45	0.25	-0.06	0.26	0.46	-0.01	-0.17	0.13		Synpcc7942_0262	0	1.23	-0.16	-0.05	-0.43	-0.12	0.01	0	-0.26	-0.11	-0.14	-0.19	0.01	0.04	-0.19	-0.04	-0.18	-0.13
cce_1354		nrdA	ribonucleoside-diphosphate reductase subunit alpha	0.41	0.12	-0.03	-0.31	-0.12	0.08	0.27	0.08	-0.03	-0.14	-0.03	0.06		0.63	0.69	0.08	-1.21	0.16	0.24	-0.43	-1.59	-0.32
cce_1432		-	hypothetical protein	2.3	-0.69	-1.78	-1.38	-1.88	-1.59	2.21	-0.59	-1.26	-1.41	-1.7	-1.48		1.88	0.39	-1.65	-1.44	0.35	0.7	-1.01	-1.85	-0.29
cce_1627		-	hypothetical protein	0.85	-0.13	-0.23	-0.25	-0.28	0.16	1.04	-0.1	-0.22	-0.13	-0.13	0.1		0.35	0.38	-0.27	-0.78	0.26	0.97	-0.32	-0.78	-0.08
cce_1844		-	hypothetical protein	1.87	0.27	-1.39	-3.82	-2.91	-1.55	1.99	-0.21	-1.66	-3.58	-2.81	-1.75		0.49	0.46	-0.95	-1.95	0.18	0.79	-1.02	-1.7	-0.16		Synpcc7942_0131	0	1.02	0.09	-0.01	0.07	0.04	0.16	-0.15	0	0.07	0.17	-0.06	0.05	-0.05	-0.04	0.11	0.06	0.19
cce_1880	2	-	hypothetical protein	0.8	0.25	0.08	-0.58	-0.03	0.01	0.82	0.1	-0.06	-0.51	-0.04	-0.02		0.28	0.58	0.04	-0.68	0.3	0.8	-0.1	-0.53	0.06
cce_2133	2	prmA	50S ribosomal protein L11 methyltransferase	0.89	0.26	-0.2	-0.32	-0.39	0.09	0.87	0.17	-0.21	-0.31	-0.28	-0.12		0.87	0.29	-0.19	-0.49	0.19	0.26	-0.37	-0.6	0.12		Synpcc7942_1500	3e-78	0.8	0.07	-0.02	-0.23	0.27	0.32	0.18	0.04	-0.1	-0.26	0.21	0.28	-0.04	-0.03	-0.09	-0.28	-0.01
cce_2237	2	cphA	cyanophycin synthetase	0.79	0.64	0.02	-0.51	-0.68	-0.31	0.76	0.4	0.04	-0.38	-0.68	-0.36		0.52	0.44	0.12	-0.58	-0.08	0.33	0.3	-0.44	-0.06
cce_2259	2	-	hypothetical protein	1.12	0.57	-0.07	-0.25	-0.27	-0.29	0.8	0.44	-0.01	-0.17	-0.22	-0.23		0.18	0.23	0.3	-0.3	0.33	0.03	0.02	-0.12	0.07
cce_2313		-	hypothetical protein	2.38	-0.73	-1.82	-2.34	-2.68	-2.17	2.47	-0.64	-1.72	-1.75	-1.7	-1.83		2.42	1.01	-1.11	-2.03	0.37	1.1	-0.85	-2.34	-0.38
cce_2316	5	hoxY	hydrogenase small subunit	0.72	0.42	-0.37	-0.54	-0.21	0.12	0.9	0.32	-0.33	-0.47	-0.43	-0.04		0.59	0.45	-0.15	-0.77	0.54	0.58	-0.04	-0.39	0.26		Synpcc7942_2556	5e-78	1.26	-0.66	-0.86	0.44	0.45	0.47	-0.79	-0.82	-0.83	-0.04	0.64	0.55	-0.82	-0.8	-0.85	0.19	0.53
cce_2332		-	hypothetical protein	0.5	0.27	0.1	-0.1	0.03	0.01	0.51	0.16	0.06	-0.14	-0.06	-0.07		0.9	0.57	0.42	-0.43	0.21	-0.13	0.34	-0.18	-0.15
cce_2426	3	-	hypothetical protein	1.99	-0.9	-2.61	-3.8	-3.23	-3.24	2.02	-1.19	-3.03	-3.32	-3.2	-3.22		1.74	0.92	-1.2	-2.97	0.01	1.17	-0.75	-2.46	-1.06		Synpcc7942_0647	2e-56	1.38	-0.23	-0.38	0.32	0.73	0.64	-0.58	-0.59	-0.62	-0.06	0.41	0.59	-0.4	-0.63	-0.45	-0.16	0.41
cce_2601		-	putative cell cycle control PP-loop ATPase MesJ/YaeO	0.85	0.4	-0.03	-0.27	-0.34	-0.12	0.81	0.09	0.06	-0.14	-0.27	-0.02		0.31	0.01	0.29	-0.56	0.38	0.54	0.22	-0.6	-0.35		Synpcc7942_1138	4e-66	0.68	-0.11	-0.08	0	0.02	-0.07	0.09	0.01	-0.03	0.03	-0.03	-0.16	0.11	0.01	0.14	0	-0.1
cce_2684		-	putative PfkB	0.48	0.28	0.12	-0.28	-0.07	0.06	0.41	0.2	0.19	-0.22	-0.05	0.02		0.26	0.32	0.21	-0.21	0.21	0.5	0.43	-0.06	0.09
cce_2814	2	-	hypothetical protein	0.35	0.39	0.43	-0.69	-0.18	-0.09	0.27	0.22	0.2	-0.83	-0.34	-0.13		0.25	0.48	-0.01	-0.49	0.06	0.12	-0.3	-0.65	0.05
cce_2820	2	-	hypothetical protein	1.65	-0.22	-0.48	-0.83	-0.91	-0.3	1.88	-0.19	-0.59	-0.69	-0.66	-0.47		0.95	0.51	-0.89	-1.48	0.26	1.2	-0.45	-1.28	0.31
cce_2828		-	reverse transcriptase	0.56	0.47	-0.29	-0.37	-0.3	-0.18	0.39	-0.49	-0.88	-0.89	-0.41	-0.59		0.53	0.23	-0.03	-0.57	-0.15	0.15	-0.02	-0.28	-0.38
cce_2845		-	hypothetical protein	0.65	0.04	0.04	-0.09	-0.09	0.08	0.62	0.09	0.08	-0.01	0	0.08		0.29	0.16	0.13	-0.15	0.07	0.59	0.16	-0.15	0.11
cce_3098		-	hypothetical protein	0.44	0.24	0.06	-0.11	-0.1	0.15	0.48	0.21	0.06	-0.07	-0.04	0.12		0.46	0.28	0.05	0.07	0.14	0.21	0.11	-0.52	0.13		Synpcc7942_2435	2e-62	0.95	0.02	0.09	-0.07	0.14	0.21	0.17	0.06	-0.18	-0.13	0.25	0.27	0.21	-0.15	-0.15	-0.19	-0.13
cce_3419	2	-	hypothetical protein	0.38	0.36	-0.1	-0.13	-0.38	-0.18	0.29	0.19	-0.1	-0.03	-0.21	-0.18		0.54	0.59	0.38	-0.64	-0.04	0.35	0.04	-0.35	-0.29		Synpcc7942_1188	1e-49	1.25	-0.09	-0.11	-0.5	-0.21	-0.31	-0.12	-0.11	0.17	-0.08	-0.24	-0.22	-0.13	-0.1	-0.01	-0.06	-0.15
cce_3722	2	-	two-component hybrid sensor and regulator	0.97	0.17	0.24	-0.24	-0.13	0	1	0.2	0.37	-0.2	-0.17	-0.07		0.53	0.21	-0.13	-0.37	0.25	0.13	-0.11	-0.52	0.25
cce_3902		-	hypothetical protein	0.2	0.29	0.12	-0.25	-0.32	-0.17	0.14	0.04	0.14	-0.16	-0.12	-0.12		0.17	0.4	-0.11	-0.25	0.05	0.5	-0.11	-0.43	0.15
cce_3942	2	-	hypothetical protein	0.5	-0.01	-0.1	-0.1	-0.12	0.05	0.3	0.07	-0.04	-0.04	-0.09	0		0.49	0.45	0.45	-0.22	0.02	0.44	0.4	0.04	-0.09
cce_3961		hypC	putative hydrogenase expression/formation protein	0.85	0.18	-0.12	-1.06	-0.35	0.16	0.95	-0.07	-0.36	-0.97	-0.32	0.15		0.4	0.35	-0.16	-0.77	0.37	0.62	0.03	-0.78	0.16
cce_4007		-	hypothetical protein	0.07	-0.07	-0.09	-0.56	-0.1	0.15	0.16	-0.2	-0.18	-0.59	-0.23	0.06		0.38	-0.04	-0.02	-0.44	0.25	0.27	0.02	-0.52	-0.02
cce_4104		-	hypothetical protein	1.54	-0.28	-0.28	-0.24	-0.25	0.05	1.39	-0.11	-0.12	-0.22	-0.18	0		0.63	0.71	-0.4	-0.43	0.18	0.82	-0.4	-0.06	0.2
cce_4106		-	hypothetical protein	0.65	0.01	-0.37	-0.49	-0.47	-0.49	0.69	-0.27	-0.38	-0.34	-0.25	-0.36		0.34	1.1	-0.02	-0.93	0.1	0.85	-0.13	-1.04	0.08		Synpcc7942_0200	3e-36	0.79	-0.53	-0.33	0.86	0.2	0.15	-0.54	-0.66	-0.58	0.49	0.26	0.02	-0.47	-0.52	-0.19	0.54	0.45
cce_4110	6	coxA3	cytochrome c oxidase subunit I	0.29	0.08	-0.09	-0.2	-0.26	-0.18	0.37	-0.02	0	-0.17	-0.15	-0.1		0.53	0.75	-0.15	-0.93	0.49	1.03	-0.57	-0.99	0.17
cce_4340		-	hypothetical protein	0.91	-0.29	-0.73	-0.33	-0.1	0.44	0.93	-0.14	-0.33	-0.19	-0.11	0.4		0.31	0.31	0.2	-0.63	0.22	0.76	0.21	-0.61	-0.31		Synpcc7942_0043	1e-15	0.71	-0.07	0.02	-0.02	0.05	0.14	0.28	0.05	0	-0.28	0.1	0.15	0.05	-0.06	0.07	-0.07	-0.13
cce_4390		rnhA	ribonuclease H	1.04	0.47	-0.17	-0.48	-0.52	-0.29	1.12	0.16	-0.15	-0.39	-0.48	-0.26		0.62	0.67	0.16	-0.82	0.29	1.13	0.12	-0.39	0.01		Synpcc7942_2183	4e-36	0.85	-0.05	0.06	0.12	0.13	0.1	0	-0.14	0.03	0	-0.02	-0.01	-0.03	-0.21	0.13	-0.01	0
cce_4391		-	guanosine-3	1.32	0.28	-0.31	-0.98	-0.9	0.27	1.45	0.2	-0.23	-0.83	-0.69	0.03		0.32	0.31	-0.14	-0.86	0.16	0.78	-0.09	-0.55	0		Synpcc7942_0831	2e-13	0.52	0	0.12	-0.02	-0.01	-0.14	0.09	0.13	0	0.06	-0.05	0.12	0.05	0.03	-0.05	-0.19	-0.21
cce_4391		-	guanosine-3	1.32	0.28	-0.31	-0.98	-0.9	0.27	1.45	0.2	-0.23	-0.83	-0.69	0.03		0.32	0.31	-0.14	-0.86	0.16	0.78	-0.09	-0.55	0		Synpcc7942_1377	0	1.35	-0.26	-0.15	-0.16	-0.08	-0.25	-0.09	-0.24	-0.32	-0.05	0.01	-0.11	-0.1	-0.35	-0.12	-0.14	-0.12
cce_4635	2	-	hypothetical protein	0.5	0.05	-0.16	-0.09	-0.18	0.18	0.44	0.11	-0.09	-0.03	-0.06	0.13		0.37	0.45	0.3	-0.39	0.05	0.26	0.43	-0.41	-0.07
cce_4664		-	hypothetical protein	2.01	-0.08	-0.46	-2.03	-2.07	-0.95	1.97	-0.19	-0.36	-1.81	-1.94	-1.24		0.67	0.61	-0.92	-1.35	0.17	1.11	-0.45	-1.03	-0.13		Synpcc7942_1666	3e-24	0.67	-0.27	-0.25	-0.11	-0.13	-0.3	-0.2	-0.24	-0.07	0.2	-0.11	0.05	-0.13	-0.21	-0.18	0.27	0.13
cce_4667		-	hypothetical protein	1.07	-0.15	-0.09	-1.31	-0.41	0.03	1.3	-0.45	-0.21	-1.21	-0.5	-0.12		0.84	0.12	0.08	-0.69	0.11	0.78	0.57	-0.62	-0.6
cce_4685	4	thiS	sulfur carrier protein ThiS	0.55	0.13	-0.04	-0.16	-0.2	0.07	0.46	0.01	-0.08	-0.07	-0.17	0		0.47	0.4	0.28	-0.81	0.04	0.25	0.08	-0.58	-0.01		Synpcc7942_1058	2e-33	1.54	-0.2	-0.26	-0.09	-0.05	0.03	-0.05	-0.25	-0.23	-0.03	0.18	0.14	-0.19	-0.07	-0.34	-0.04	0.12
cce_4686	4	thiE	thiamine-phosphate pyrophosphorylase	0.53	0.14	0	-0.23	-0.24	-0.02	0.52	0.08	-0.08	-0.28	-0.2	-0.1		0.98	0.28	0.03	-1.18	0.32	0.22	0.36	-0.66	0.4		Synpcc7942_1057	2e-131	1.15	-0.14	-0.14	-0.07	0.14	0.24	0.09	-0.17	-0.1	-0.13	0.14	0.27	0.14	-0.12	-0.16	-0.11	0.15
cce_4765		-	reverse transcriptase	0.49	0.38	-0.32	-0.4	-0.26	-0.1	0.37	-0.59	-1.07	-1.04	-0.51	-0.62		0.47	0.19	-0.07	-0.57	-0.24	0.15	-0.03	-0.25	-0.4
cce_4816			conserved hypothetical protein	0.5	0.26	0.02	-0.24	-0.18	-0.29	0.32	-0.01	-0.13	-0.2	-0.21	-0.23		0.15	0.41	-0.51	-0.23	-0.01	0.82	-0.28	-0.45	0.2
cce_4817			hypothetical protein	0.55	0.3	0.11	-0.18	-0.14	-0.21	0.44	0.11	0.07	-0.14	-0.17	-0.18		0.3	0.83	-0.32	-1.18	-0.22	0.8	-0.15	-0.9	0.13
cce_4948			hypothetical protein; contains DUF497	0.59	0	0.04	-0.23	-0.04	0.27	0.59	0.08	0.2	-0.12	-0.06	0.19		0.21	-0.08	0.38	-0.12	0.18	0.52	0.37	-0.13	-0.31
cce_4949			hypothetical protein	0.37	0.06	0.01	-0.2	-0.14	0.02	0.4	0.05	0.02	-0.14	-0.13	-0.04		0.31	-0.14	-0.09	-0.17	0.37	0.45	-0.11	-0.31	-0.11
cce_5039			integrase/recombinase	1.19	0.36	-0.14	-0.31	-0.62	0.03	1.15	0.23	-0.04	-0.15	-0.38	-0.01		0.44	0.57	0.07	-0.38	0.06	0.98	0.24	-0.28	-0.18
cce_5089			putative transposase	0.8	0.22	-0.11	-0.62	-0.57	0.26	0.77	-0.02	-0.02	-0.37	-0.46	0.2		0.06	0.04	-0.62	-0.54	0.43	0.79	-0.09	-0.19	-0.09
cce_5210			hypothetical protein	0.56	0.41	0.05	-0.24	-0.12	-0.04	0.5	0.24	0.23	-0.1	-0.04	0.14		0.41	0.55	-0.16	-0.54	0.3	0.76	0.02	-0.39	-0.05
cce_5211			unknown	0.68	0.34	0.11	-0.11	0.04	0.09	0.78	0.26	0.16	-0.08	0.04	0.06		0.4	0.71	0.2	-1.2	0.28	0.98	0.24	-0.8	-0.35
CLUSTER19
cce_0351	7	-	hypothetical protein	-0.23	-0.56	-0.41	1.31	-0.02	-0.81	-0.64	-0.35	-0.43	0.9	-0.6	-0.79		-0.79	-0.08	-0.05	0.6	-0.19	0.53	-0.23	0.41	-0.16
cce_0356	7	-	hypothetical protein	-0.02	-0.05	-0.02	0.53	0.11	-0.07	-0.04	0.07	0.02	0.57	0.03	-0.07		-0.36	-0.02	0.07	0.51	-0.15	0.42	0.3	0.44	0.22
cce_0371		matE2	DNA-damage-inducible/multi anti extrusion protein	-0.28	-0.14	-0.08	0.38	0.17	-0.26	-0.22	-0.1	0.04	0.29	0.18	-0.2		-0.54	0.3	0.06	0.81	-0.03	0.06	-0.22	0.6	0.29
cce_0375	2	-	hypothetical protein	-0.61	-0.63	-0.34	0.75	0.09	-0.41	-0.66	-0.41	-0.23	0.69	0.26	-0.24		-0.94	-0.18	-0.84	0.91	-0.23	0.08	-0.83	0.39	0.15
cce_0434	2	pilT2	twitching motility protein	0.06	-0.16	-0.05	0.53	0.19	-0.11	0.09	0.03	0	0.32	-0.04	-0.11		-0.5	0.31	-0.48	0.35	-0.05	0.49	-0.99	-0.14	-0.01		Synpcc7942_0847	6e-97	0.84	-0.64	-0.19	0.25	-0.62	-0.96	0.02	-0.5	-0.27	0.46	-0.44	-0.59	-0.05	-0.36	-0.18	0.73	-0.08
cce_0434	2	pilT2	twitching motility protein	0.06	-0.16	-0.05	0.53	0.19	-0.11	0.09	0.03	0	0.32	-0.04	-0.11		-0.5	0.31	-0.48	0.35	-0.05	0.49	-0.99	-0.14	-0.01		Synpcc7942_2349	0	1.44	0.07	0.18	0.1	0.25	0.09	-0.46	-0.17	-0.12	-0.15	0.2	0.01	-0.2	-0.35	0.04	-0.08	0.03
cce_0973	2	glpK	glycerol kinase	-0.67	-0.3	-0.34	0.34	-0.02	-0.31	-0.73	-0.26	-0.37	0.27	0.08	-0.18		-0.44	-0.04	-0.54	0.51	0.28	0.31	-0.43	0.5	0.1
cce_1619		cysQ	ammonium transport protein	-0.28	0.03	-0.08	0.54	-0.33	-0.22	-0.25	0.08	-0.08	0.57	-0.06	-0.15		-0.71	0.38	0.17	0.66	-0.32	0.59	0.35	0.35	-0.11		Synpcc7942_0173	8e-109	1.13	-0.09	-0.02	-0.07	-0.12	-0.18	0.43	0.04	0.07	-0.03	-0.13	-0.17	0.23	0.18	0.06	-0.14	-0.21
cce_1681	10	-	hypothetical protein	-0.45	-0.28	-0.39	0.39	-0.09	-0.29	-0.33	-0.25	-0.23	0.5	0.14	-0.2		-0.45	0.1	-0.29	0.07	-0.25	0.26	-0.35	0.04	0.29		Synpcc7942_1469	4e-50	0.88	0.13	0.1	0.01	-0.06	-0.11	-0.07	0.17	-0.09	0.06	-0.25	-0.25	-0.13	-0.12	-0.04	0.11	0.02
cce_1721		-	hypothetical protein	-0.2	-0.18	-0.12	0.48	0.06	-0.22	-0.24	-0.15	-0.13	0.25	-0.11	-0.19		-0.74	-0.1	-0.03	0.76	-0.32	0.23	0.42	0.57	-0.04		Synpcc7942_1362	9e-12	0.46	-0.16	-0.13	-0.19	-0.11	-0.3	-0.2	-0.18	-0.03	-0.2	-0.12	-0.07	-0.14	0.03	-0.04	0.09	0.01
cce_1751	3	sasA	adaptive-response sensory kinase	-0.21	-0.03	0.24	0.22	0.36	-0.1	-0.23	0.15	0.35	0.25	0.41	-0.02		-0.97	0.28	-0.02	0.56	-0.13	0.57	-0.17	0.16	-0.32		Synpcc7942_2114	4e-100	0.84	-0.12	0.16	0.06	-0.15	0.04	0.07	-0.05	0.09	0.01	-0.13	-0.04	0.05	0.04	0.05	0	-0.15
cce_2665	2	-	lignostilbene-alpha,beta-dioxygenase	-0.25	-0.16	-0.04	0.34	-0.02	0	-0.18	-0.06	-0.04	0.25	0.12	0.01		-0.16	0.41	0.18	0.49	0.29	0.21	-0.15	-0.08	0.18		Synpcc7942_0196	0	1.13	0.39	-0.03	0.23	0.13	-0.13	0.21	0.19	0.03	0.03	-0.07	0.15	0.18	-0.12	0.15	0.36	0.29
cce_2823	2	-	hypothetical protein	-0.12	-0.18	-0.18	0.66	0.14	-0.3	-0.1	-0.15	-0.17	0.36	-0.17	-0.27		-0.84	0.17	-0.75	0.98	0.41	0.91	-0.89	0.34	0.91
cce_3343		-	hypothetical protein	-0.07	-0.06	0.01	0.63	0.23	-0.1	0.04	0.05	0.04	0.53	0.02	-0.05		-0.69	0.7	-0.03	0.51	0.11	0.69	-0.49	0.27	0.28
cce_3352	6	-	hypothetical protein	-0.34	-0.36	-0.16	0.58	-0.04	-0.25	-0.27	-0.19	-0.17	0.33	0.05	-0.28		-0.53	0.42	0.02	0.25	-0.14	0.87	0.02	-0.09	-0.27
cce_3648	5	-	hypothetical protein	-0.02	-0.17	-0.06	0.44	0.27	0	-0.04	-0.01	-0.04	0.2	0.02	0.01		-0.39	0.17	0.08	0.32	0.04	0.56	0.41	0.51	0.19
cce_3858		-	sulfatase	-0.21	-0.25	0.08	0.43	0.23	-0.31	-0.28	-0.2	0.11	0.23	0.27	-0.28		-0.91	0.19	-0.44	0.06	-0.38	0.44	-0.33	-0.08	-0.16
cce_3960		-	two-component response regulator	-0.62	-0.22	-0.02	0.47	-0.17	-0.24	-0.59	-0.05	-0.02	0.33	-0.06	-0.22		-0.5	0.26	0.12	0.63	0	0.53	-0.08	0.28	-0.09		Synpcc7942_1012	1e-110	1.32	-0.18	-0.18	-0.11	-0.13	-0.1	-0.34	0.19	0.44	0.11	0.12	-0.23	-0.02	0.25	0.03	0.09	0.06
cce_4344		-	hypothetical protein	-0.17	-0.32	-0.18	1.04	0.34	-0.35	-0.19	-0.2	-0.17	0.58	-0.09	-0.26		-0.7	0.26	0.18	0.78	0.01	0.57	-0.21	0.28	-0.15
cce_4433		-	hypothetical protein	0	-0.25	-0.07	0.62	0.08	-0.09	-0.1	-0.1	-0.08	0.44	-0.01	-0.04		-0.02	0.42	0.19	0.62	0.23	0.74	0.34	0.71	0.47
cce_4434		-	hypothetical protein	-0.17	-0.08	-0.16	0.41	0.08	-0.21	-0.19	-0.17	-0.18	0.13	-0.14	-0.21		-0.52	0.04	-0.02	0.47	0.08	0.44	0.14	-0.06	-0.16
cce_5119			hypothetical protein	-0.14	-0.13	-0.18	0.4	0.02	-0.17	-0.22	-0.11	-0.12	0.25	-0.13	-0.14		-0.85	-0.37	-0.13	0.09	-0.18	0.23	0.25	0.32	0.2
CLUSTER20
cce_0360		-	hypothetical protein	-0.25	-0.31	-0.06	0.41	0.32	0.05	-0.3	-0.06	-0.04	0.33	0.24	0.05		-0.47	0.7	0.4	0.46	-0.33	0.24	0.26	0.37	0.18
cce_0840		-	hypothetical protein	-0.36	-0.3	-0.21	0.07	0.35	0.15	-0.34	-0.26	-0.12	0.11	0.29	0.22		-0.51	0.47	0.26	-0.42	-0.18	0.86	0.06	-0.02	-0.1		Synpcc7942_0423	3e-29	1.45	-0.71	-0.76	-0.12	0.23	0.19	-0.07	-0.66	-0.74	-0.67	0.41	0.7	-0.31	-0.67	-0.86	-0.65	0.2
cce_2095	3	-	hypothetical protein	-0.23	-0.41	-0.34	0.17	0.06	0.15	-0.35	-0.25	-0.32	0.04	0.21	0.22		-0.28	0.16	0.17	0.04	-0.39	0.11	0.28	0	0.15
cce_2217		-	hypothetical protein	-0.27	-0.31	-0.12	0.17	0.27	0.04	-0.39	-0.18	-0.07	0.23	0.26	0.17		-0.83	0.02	-0.48	-0.58	-0.56	0.41	0.16	-0.1	0.22
cce_2662		-	hypothetical protein	-0.52	-0.33	0.01	0.2	0.28	-0.05	-0.52	-0.14	0.08	0.28	0.41	0.1		-0.78	0.36	0.49	0.25	-0.57	0.41	0.79	0.52	-0.52		Synpcc7942_2533	1e-32	1.27	0.18	0.06	0.13	0.15	0.1	-0.14	-0.11	-0.05	0.31	0.05	0.08	-0.08	-0.18	0.07	-0.2	-0.09
cce_3182	6	-	hypothetical protein	-0.4	0.01	-0.2	0.07	0.06	0	-0.5	0.09	-0.23	0.06	0.31	0.2		-0.07	0.3	0.22	-0.28	-0.37	-0.06	0.24	0.08	-0.1
cce_3212	2	-	hypothetical protein	-0.3	-0.35	-0.11	0.13	0.23	0.18	-0.32	-0.19	-0.04	0.15	0.27	0.27		-0.24	0.32	0.09	-0.04	-0.37	0.05	0.14	0.09	-0.14
cce_3213	2	-	hypothetical protein	-0.45	-0.44	-0.2	0.16	0.24	0.19	-0.47	-0.24	-0.08	0.21	0.28	0.25		-0.09	0.55	0.58	-0.23	-0.38	0.18	0.56	0.11	-0.14
cce_3270		-	hypothetical protein	-0.23	0.05	-0.18	-0.43	0.41	0.08	-0.7	-0.17	-0.07	-0.36	0.36	0.5		-1.02	0.16	0.17	0.3	-0.08	-0.13	-0.08	0.4	0.05
cce_3707	2	glcE	glycolate oxidase subunit	-0.37	-0.42	-0.2	0.23	0.26	0.1	-0.47	-0.14	-0.08	0.23	0.42	0.19		-0.36	0.16	-0.09	0.25	-0.07	0.51	0.14	0.4	0.36		Synpcc7942_1718	1e-76	0.6	0.14	0.19	-0.11	-0.11	-0.16	0.11	0.45	0.23	0.07	-0.15	-0.16	0.12	0.07	0.21	0.11	-0.08
cce_3731		rbcR	LysR family transcriptional regulator	-0.34	-0.58	-0.25	0.26	0.05	0.14	-0.32	-0.32	-0.31	0.29	0.3	0.31		-0.16	-0.03	0.19	-0.09	-0.12	0.24	0.48	0.23	0.02		Synpcc7942_1310	2e-143	1.35	0.31	-0.06	-0.07	-0.08	-0.19	-0.01	0.11	-0.02	0.14	-0.09	-0.01	0.16	0.08	-0.05	-0.02	-0.04
cce_3936		-	hypothetical protein	-1.3	-0.89	-0.47	0.56	0.08	-0.36	-1.35	-1.24	-0.83	0.5	0.47	-0.04		-0.36	0.65	0.13	-0.2	-0.15	0.53	-0.22	-0.51	-0.09		Synpcc7942_0577	1e-17	1.2	-0.2	0.12	0.26	-0.52	-0.44	-0.08	-0.16	-0.11	0.15	-0.62	-0.92	-0.21	0.02	0.22	0.2	-0.35
cce_4331		-	hypothetical protein	-0.23	-0.26	-0.07	-0.02	0.14	-0.05	-0.37	-0.2	0	0.07	0.22	0.03		-0.21	-0.02	-0.14	-0.16	-0.26	-0.09	0.23	0.34	0.11
cce_4397	2	-	rfrA pentapeptide repeat-containing protein	-0.32	-0.2	0.01	0.24	-0.04	-0.09	-0.38	0.03	0.01	0.26	0.14	0.01		-0.3	0.36	0.27	0.13	-0.14	0.34	0.12	0.31	-0.05
cce_4570	3	-	hypothetical protein	-0.36	-0.41	-0.21	-0.01	0.15	0.12	-0.39	-0.3	-0.11	0.07	0.27	0.21		-0.27	0.27	-0.02	0.33	0.08	0.2	0.16	0.34	0.29
cce_4740		-	hypothetical protein	-0.42	-0.56	-0.15	0.45	0.3	-0.39	-0.62	-0.39	-0.18	0.51	0.43	-0.2		-1.05	0.94	0.52	0.21	-0.71	0.57	-0.08	-0.01	-0.41
CLUSTER21
cce_0235		-	hypothetical protein	0.19	0.11	-0.41	-0.02	0.5	0.05	0.18	0.05	-0.45	-0.23	-0.07	-0.32		0.16	-0.13	0.29	-0.2	-0.19	-0.6	0.29	0.22	-0.32
cce_0589		-	cytochrome c family protein	0	-0.05	-2.03	-2.42	0.79	0.22	0.07	-0.25	-1.96	-1.43	1.05	0.66		-1.43	-1.03	-0.83	-1.39	-0.94	-0.99	-1.17	-1.61	-1.86		Synpcc7942_0239	4e-24	0.98	0.16	0.36	0.18	-0.08	0.03	0.2	0.24	0.2	0.18	-0.17	-0.21	0.08	0.06	0.19	0.08	-0.05
cce_0589		-	cytochrome c family protein	0	-0.05	-2.03	-2.42	0.79	0.22	0.07	-0.25	-1.96	-1.43	1.05	0.66		-1.43	-1.03	-0.83	-1.39	-0.94	-0.99	-1.17	-1.61	-1.86		Synpcc7942_1630	8e-25	1.02	-0.29	0.07	0.31	-0.69	-0.84	-0.24	-0.51	-0.23	0.05	-0.23	-0.5	-0.45	-0.64	-0.32	0.35	-0.35
cce_0854		-	hypothetical protein	0.43	-0.72	-1.39	0.03	0.34	0.29	0.24	-0.86	-1.43	0.06	0.14	0.32		0.13	0.6	0.18	-0.83	-0.24	0.57	0.08	-0.72	-0.24
cce_1093		-	hypothetical protein	0.52	0.08	-0.17	-0.2	0.64	0.15	0.47	0.04	-0.06	-0.12	0.32	0.09		0.74	0.42	0.19	0.03	0.43	0.54	0.17	-0.04	0.17
cce_1182		-	hypothetical protein	0.29	-0.67	-1.29	-1.57	1.15	0.63	0.15	-0.51	-1.35	-1.28	0.62	0.47		-0.37	0.11	0.52	0.13	-0.52	-0.32	0.4	0.43	-0.59
cce_1332	3	-	hypothetical protein	0.14	-0.49	-0.34	0.07	0.04	0.38	-0.04	-0.11	-0.19	0.11	0.22	0.23		0.38	0.02	0.23	-0.39	-0.21	-0.5	0.54	0.04	0.16
cce_1918		-	hypothetical protein	-0.31	-0.85	-0.62	-0.59	0.05	0.98	-0.31	-0.73	-0.59	-0.54	0	1.03		0.3	0.15	0.09	-0.57	-0.05	0.2	-0.02	-0.32	-0.2
cce_2208	3	-	hypothetical protein	0	-0.23	-0.29	-0.08	0.41	0.21	0.16	-0.23	-0.17	-0.05	-0.07	-0.07		0.2	0.05	0.44	0.18	0.25	0.12	0.27	0.25	-0.21
cce_2388		-	hypothetical protein	-0.43	-0.76	-0.91	-0.34	0.62	0.62	-0.25	-0.71	-0.53	-0.3	0	0.43		0.85	0.04	0.24	-0.17	0.04	-0.5	-0.4	-0.67	-0.7
cce_2915		-	hypothetical protein	0.32	-0.06	-0.2	-0.39	0.38	0.15	-0.12	-0.19	-0.39	-0.25	0.56	0.34		0.12	0.8	-0.04	-0.56	-0.05	0.05	-0.06	-0.19	0.16
cce_3527		-	hypothetical protein	0.11	-0.42	-1.44	-0.41	0.78	0.82	0.12	-0.5	-1.24	-0.52	-0.06	0.47		0.5	-0.37	-0.61	-0.7	0.35	-0.45	-0.45	-0.4	0.21
cce_3625	3	-	hypothetical protein	0.02	-1.21	-1.37	-0.84	0.32	0.5	0.01	-1.36	-1.73	-1.01	0.18	0.37		0.12	-0.11	0.09	-0.25	-0.25	-0.35	0.32	0.21	0.05		Synpcc7942_0416	1e-34	1	-0.34	-0.22	-0.13	-0.47	-0.4	-0.31	-0.48	-0.31	-0.11	-0.41	-0.23	-0.26	-0.1	-0.13	-0.37	-0.13
cce_3626	3	-	ATPase	0.54	-0.84	-0.96	-1.01	0.52	0.53	0.56	-1.1	-1.44	-1	0.38	0.38		0.39	-0.27	0.08	-0.42	-0.28	-0.21	0.46	0.28	-0.17		Synpcc7942_0417	0	1.52	-0.35	0.11	0.14	-0.4	-0.14	-0.2	-0.21	-0.08	-0.02	-0.04	-0.59	-0.24	0.18	0.16	-0.08	-0.25
cce_5302			hypothetical protein	-1.49	-2.34	-2.75	-3.33	-0.37	1.76	-1.56	-2.11	-3.01	-3.2	-0.43	1.88		0.05	-0.08	-0.18	-0.08	-0.37	-0.68	-0.03	-0.18	-0.12
CLUSTER22
cce_0036		ald	alanine dehydrogenase	-0.1	-0.35	-0.19	-0.23	0.35	0.47	-0.06	-0.19	-0.18	-0.15	0.28	0.44		-0.05	-0.25	-0.62	0.29	0.5	0.29	-0.88	-0.07	0.46		Synpcc7942_1760	1e-160	1.26	0.28	0.39	0.05	-0.09	-0.05	0.09	0.31	0.18	0.23	-0.37	-0.24	0.11	0.46	0.49	0.13	-0.13
cce_0107		-	reverse transcriptase	0.15	-0.49	-0.34	-0.21	0.38	0.21	0.06	-0.49	-0.09	-0.25	0.34	0.23		0.16	-0.57	-0.55	-0.44	0.16	-0.28	-0.52	-0.44	0.09
cce_0183		spoIID	sporulation protein	-0.74	-1.09	-0.66	-0.73	0.08	1.04	-0.69	-0.71	-0.65	-0.45	0.28	1.13		0.18	-1.36	-1.1	-0.01	0.3	-1.17	-0.69	-0.17	0.33		Synpcc7942_2012	4e-118	1.01	0.22	0.05	0.41	-0.58	-0.83	0.2	0.22	0.3	0.35	-0.98	-0.79	0.06	0.7	0.24	0.9	0.05
cce_0269	2	-	hypothetical protein	-0.55	-0.74	-0.35	-0.49	0.38	0.68	-0.53	-0.6	-0.29	-0.44	0.2	0.65		0.37	-0.74	-0.65	0.19	0.62	-0.81	-0.94	-0.19	0.65
cce_0270	2	-	hypothetical protein	-0.33	-0.43	-0.22	-0.45	0.28	0.56	-0.3	-0.6	-0.35	-0.42	0.33	0.59		0.29	-0.64	-0.67	-0.01	0.37	-0.45	-0.83	-0.05	0.58		Synpcc7942_0168	2e-06	0.55	-0.02	0.23	0.12	-0.34	-0.27	-0.08	-0.06	0.08	-0.12	-0.45	-0.6	-0.24	0.23	0.44	0.28	-0.09
cce_0303	4	cmpC	bicarbontate transport system ATP-binding protein	-1.14	-1.36	-0.95	-1.12	1.14	0.14	-1.23	-0.94	-0.92	-0.65	1.41	0.34		0.62	-1	-1.15	-0.9	0.14	-0.63	-1.14	-1.02	1.1		Synpcc7942_1237	0	0.9	0.6	-0.5	-0.26	-0.14	-0.21	0.01	0.05	0.66	-0.38	-0.39	-0.92	-0.16	0.13	0.53	-0.79	-0.31
cce_0303	4	cmpC	bicarbontate transport system ATP-binding protein	-1.14	-1.36	-0.95	-1.12	1.14	0.14	-1.23	-0.94	-0.92	-0.65	1.41	0.34		0.62	-1	-1.15	-0.9	0.14	-0.63	-1.14	-1.02	1.1		Synpcc7942_1490	0	1.53	-0.02	-0.02	0.07	0.18	0	-0.2	0.01	-0.05	0.11	-0.21	0.06	-0.06	0.02	-0.05	0	0.06
cce_0305	4	cmpA	bicarbontate transport system substrate-binding protein	-0.42	-0.53	-0.18	-0.56	0.65	0.02	-0.48	-0.37	-0.37	-0.4	0.85	0.27		0.66	0.14	-0.19	0.11	0.63	0.04	-0.43	-0.08	0.96		Synpcc7942_1239	1e-123	0.83	0.3	-0.1	0.03	0.06	-0.05	0.2	-0.12	0.5	-0.16	-0.37	-0.43	0.1	-0.18	0.02	-0.26	0.17
cce_0305	4	cmpA	bicarbontate transport system substrate-binding protein	-0.42	-0.53	-0.18	-0.56	0.65	0.02	-0.48	-0.37	-0.37	-0.4	0.85	0.27		0.66	0.14	-0.19	0.11	0.63	0.04	-0.43	-0.08	0.96		Synpcc7942_1488	0	1.2	0.02	0.06	0	0.13	0	-0.05	0.07	-0.03	-0.03	0.06	-0.06	0.01	0.03	0.09	0.19	0.14
cce_0470	2	-	hypothetical protein	-0.28	-0.93	-0.68	-0.25	0.33	0.53	-0.3	-1.56	-1.01	-0.31	0.51	0.54		0.13	-0.84	-0.87	-0.11	0.6	-0.83	-1.08	-0.55	0.6
cce_0649		-	hypothetical protein	-0.88	-2.05	-1.94	-0.31	0.41	0.83	-0.81	-2.44	-2.08	-0.43	0.46	0.83		0.32	-1.2	-1.38	-0.2	0.29	-1.19	-1.74	-0.66	0.47
cce_0792	2	-	hypothetical protein	-0.3	-0.68	-0.32	-0.02	0.58	0.19	-0.35	-0.5	-0.27	-0.02	0.35	0.25		-0.05	-0.19	-0.46	0.27	0.26	-0.18	-0.61	-0.08	0.33
cce_0796		-	hypothetical protein	-0.3	-0.37	-0.32	-0.22	0.58	0.01	-0.32	-0.21	-0.23	-0.18	0.44	0.16		0.25	-0.49	-0.72	-0.23	0.34	-0.25	-0.74	-0.66	0.53		Synpcc7942_1042	2e-20	0.7	-0.47	-0.04	0.47	-0.86	-1.08	-0.4	-0.65	-0.13	0.44	-0.79	-1.39	-0.77	-0.27	-0.06	0.47	-0.2
cce_1053		-	hypothetical protein	-1.31	-1.3	-0.59	-0.76	0.65	0.81	-1.27	-1.08	-0.54	-0.7	0.58	0.96		-0.21	-1.18	-0.92	0.13	0.08	-1	-0.87	-0.37	0.2		Synpcc7942_1613	1e-06	0.39	0.21	-0.22	-0.13	-0.39	-0.19	-0.26	-0.18	0.16	-0.31	-0.52	-0.35	-0.02	0.17	0.31	0.06	-0.26
cce_1076	2	-	hypothetical protein	-0.22	-0.5	-0.05	0.06	0.29	0.43	-0.19	-0.27	0.04	0.04	0.2	0.4		0.29	-0.27	-0.23	-0.17	0.37	-0.27	-0.16	-0.2	0.34
cce_1077	2	-	hypothetical protein	-1.12	-1.55	-0.64	-0.4	0.5	0.85	-1	-1.89	-0.71	-0.47	0.54	0.87		0.38	-1.6	-1.32	-0.4	0.84	-1.21	-1.62	-0.61	0.69
cce_1128		-	hypothetical protein	-0.83	-1.95	-2.1	-0.39	-0.18	1.4	-0.77	-1.82	-2.42	-0.65	-0.31	1.28		0.57	-1.31	-1.23	-0.76	0.59	-1.45	-1.69	-1.14	0.43
cce_1282		-	hypothetical protein	-0.86	-1.41	-1	-0.45	0.96	0.72	-0.83	-1.11	-0.85	-0.39	0.7	0.66		0.36	-1.46	-1.36	0.21	0.66	-1.37	-1.49	-0.1	0.67		Synpcc7942_1621	0	1.43	-0.46	-0.31	-0.09	-0.69	-1.06	-0.32	-0.5	0.07	0.37	-0.81	-0.96	-0.32	0.05	0.05	0.41	-0.31
cce_1433		-	hypothetical protein	-0.19	-1.01	-0.93	0.21	-0.03	0.67	-0.09	-0.73	-0.87	0.08	0.04	0.49		0.4	-0.6	-0.53	0.14	0.52	-0.62	-0.55	-0.38	0.21
cce_1464		-	hypothetical protein	-0.46	-1.37	-0.66	-0.63	0.27	0.98	-0.52	-1.42	-0.61	-0.51	0.16	0.96		0.43	-1.64	-1.71	-0.09	0.59	-1.3	-1.9	-0.98	0.36
cce_1468	2	-	putative lipopolysaccharide biosynthesis	0.03	-0.27	-0.09	-0.36	0.44	0.35	0.03	-0.34	-0.05	-0.34	0.31	0.42		-0.08	-0.26	-0.49	0.41	0.42	-0.06	-0.66	0.22	0.56
cce_1513		-	hypothetical protein	-0.53	-1.13	-0.69	-1.21	0.48	1.14	-0.42	-0.96	-1	-1.06	0.23	0.92		0.8	-2.15	-1.88	-0.35	0.84	-1.59	-1.85	-0.54	0.69
cce_1578	4	pilM	type IV pilus assembly protein	-0.8	-1.21	-0.61	-0.28	0.7	0.66	-0.84	-1.07	-0.62	-0.32	0.51	0.66		0.78	-1.2	-0.64	-0.43	0.56	-1.27	-0.73	-0.33	0.5		Synpcc7942_2453	1e-108	0.91	0.05	0.19	0.28	-0.41	-0.67	-0.14	0.14	0	0.38	-0.62	-0.88	-0.26	0.25	0.28	0.28	-0.25
cce_1579	4	-	hypothetical protein	-0.32	-0.7	-0.32	-0.4	0.55	0.66	-0.3	-0.61	-0.44	-0.44	0.28	0.56		0.08	-0.29	-0.61	0.03	0.54	-0.16	-0.62	-0.13	0.45		Synpcc7942_2452	1e-26	0.42	-0.04	0.08	0.23	-0.64	-0.86	-0.21	-0.06	-0.04	0.31	-0.74	-1.05	-0.45	0.25	0.33	0.22	-0.39
cce_1580	4	-	hypothetical protein	-0.26	-0.66	-0.31	-0.48	0.39	0.71	-0.25	-0.52	-0.31	-0.44	0.26	0.66		0.51	-0.78	-0.81	-0.03	0.7	-0.64	-0.84	-0.04	0.7		Synpcc7942_2451	9e-16	0.31	-0.12	-0.08	0.22	-0.74	-0.85	-0.4	-0.15	-0.05	0.2	-0.93	-1.12	-0.49	0.13	0.26	0.28	-0.29
cce_1581	4	gspD	general secretion pathway protein D	-0.56	-0.98	-0.76	-0.99	0.25	1.12	-0.44	-0.75	-0.48	-0.95	0.12	1.12		0.49	-1.64	-1.5	-0.18	0.58	-1.3	-1.39	-0.04	0.61		Synpcc7942_2450	6e-44	0.83	-0.04	-0.26	0.46	-2.08	-1.65	-0.27	-0.04	-0.09	0.19	-1.75	-1.74	-0.46	0.35	0.23	0.62	-0.3
cce_2043		ftsH3	cell division protein	0.03	-0.29	-0.24	-0.14	0.25	0.29	0.06	-0.32	-0.25	-0.23	0.25	0.18		0.25	-0.5	-0.62	0.06	0.17	-0.2	-0.53	0.27	0.34		Synpcc7942_1314	0	1.36	-0.24	-0.29	-0.16	-0.15	-0.29	-0.27	-0.4	-0.28	-0.19	-0.14	-0.11	-0.29	-0.23	-0.15	-0.02	-0.04
cce_2500		-	hypothetical protein	-0.49	-1.63	-1.11	-1.43	-0.3	1.54	-0.18	-1.01	-0.99	-1.09	-0.13	1.4		0.44	-1.9	-1.55	-0.36	0.61	-1.48	-1.78	-0.58	0.53
cce_2663		-	hypothetical protein	-0.87	-0.9	0.02	-1.23	0.66	0.82	-0.91	-0.85	0.13	-1.16	0.63	0.98		0.51	-0.17	-0.51	-0.18	0.39	-0.17	-0.45	-0.32	0.34		Synpcc7942_0138	4e-49	1.01	-0.1	0.07	0.39	-0.67	-0.64	-0.08	-0.15	0.01	0.31	-0.72	-1.08	-0.2	-0.09	-0.12	0.44	-0.2
cce_2669	2	-	hypothetical protein	-0.37	-0.61	-0.32	-0.14	0.33	0.57	-0.25	-0.35	-0.19	-0.02	0.49	0.69		0.42	-0.49	-0.62	0.06	0.27	-0.28	-0.52	-0.05	0.36		Synpcc7942_0351	2e-57	0.55	-0.16	0.07	0.09	-0.4	-0.62	0.23	0.28	0	0.11	-0.52	-0.41	-0.06	0.6	0.13	0.19	-0.18
cce_2754		-	hypothetical protein	-0.78	-1.25	-0.94	-0.97	0.69	0.89	-0.75	-1.04	-0.91	-0.89	0.59	0.87		0.2	-1.24	-0.97	0.32	0.38	-1.1	-0.95	-0.1	0.2
cce_3007		-	hypothetical protein	0.22	-0.57	-0.5	-0.4	0.29	0.35	0.16	-0.66	-0.48	-0.44	0.26	0.34		0.46	-0.4	-0.51	0.14	0.44	-0.54	-0.71	-0.29	0.32
cce_3377	3	-	hypothetical protein	-0.25	-0.75	-0.64	-1.02	0.15	0.96	-0.2	-1.02	-0.94	-1.01	0.15	1.03		0.66	-1.61	-1.26	-0.25	0.54	-1.31	-1.18	-0.78	0.71
cce_3378	3	-	two-component response regulator	-0.51	-1.57	-1.13	-1.27	0.3	1.39	-0.45	-1.37	-1.24	-1.08	0.18	1.39		0.34	-2.01	-2.16	-0.22	0.67	-1.85	-2.43	-0.89	0.91
cce_3518	3	-	S-layer protein	-1.37	-1.69	-1.08	-2.15	0.45	1.21	-1.39	-1.99	-1.5	-1.96	0.43	1.32		-0.03	-0.52	-0.93	0.66	0.49	-0.37	-1.31	0.33	0.31
cce_3607		-	putative phosphoketolase	-0.46	-1.25	-1.19	-0.69	0.41	1.14	-0.45	-1.09	-1.33	-0.6	0.18	0.97		0.45	-0.82	-0.44	-0.61	1.04	-0.62	-0.69	-0.75	0.62		Synpcc7942_2080	0	1.45	-0.21	-0.19	0.18	0.25	0.41	-0.4	-0.34	-0.38	0.07	0.21	0.33	-0.28	-0.24	-0.13	0.02	0.15
cce_3834	3	-	hypothetical protein	-2.17	-2.53	-1.8	-2.4	1	0.97	-2.36	-2.59	-2.9	-1.97	1.59	1.3		0.85	-2.4	-2.52	-2.15	0.35	-2.63	-3.06	-2.28	1.58
cce_3835	3	-	flavoprotein	-3.36	-3.5	-3.1	-3.32	0.8	1.17	-3.35	-3.62	-3.58	-3.19	1.26	1.23		1.04	-1.64	-1.48	-1.09	0.47	-1.75	-1.52	-1.47	0.9
cce_3949		-	hypothetical protein	-0.49	-0.75	-0.37	-0.17	0.5	0.49	-0.46	-0.53	-0.3	-0.17	0.33	0.46		0.03	-0.52	-0.19	0.08	0.56	-0.49	-0.54	-0.3	0.44
cce_3956		-	hypothetical protein	0.13	-0.63	-0.25	-0.39	0.27	0.42	0.17	-0.53	-0.29	-0.47	0.2	0.37		0.69	-0.15	-0.36	0.09	0.56	-0.04	-0.59	-0.18	0.35
cce_4078		-	hypothetical protein	-0.03	-0.82	-0.44	-0.35	0.55	0.53	0.09	-0.73	-0.35	-0.3	0.17	0.31		0.51	-0.78	-0.28	0.11	0.65	-0.67	-0.39	-0.07	0.05		Synpcc7942_2185	2e-40	0.98	-0.38	-0.62	0.4	0.26	0.15	-0.67	-0.65	-0.63	0.3	0.66	0.33	-0.46	-0.69	-0.22	0.12	0.35
cce_4129		-	S-layer protein	-1.66	-2.93	-2.35	-3.8	0.29	1.72	-1.42	-3.34	-2.97	-3.54	0.07	1.66		0.47	-2.2	-2.06	-0.37	0.51	-1.98	-2.31	-0.85	0.41
cce_4179	2	-	hypothetical protein	-0.16	-0.37	-0.18	-0.06	0.47	0.42	-0.09	-0.08	-0.09	-0.03	0.39	0.42		0.11	-0.25	-0.39	0.3	0.34	-0.17	-0.48	0.04	0.5		Synpcc7942_1701	4e-44	0.81	-0.31	-0.22	0	0.16	0.05	-0.2	-0.25	-0.2	-0.21	0.31	0.26	-0.13	-0.29	-0.29	0.34	0.34
cce_4306		-	hypothetical protein	-0.42	-1.14	-0.64	-0.61	0.98	0.65	-0.38	-0.9	-0.66	-0.59	0.74	0.41		0.36	-1.28	-1.09	0.1	0.7	-0.71	-0.94	-0.15	0.71
cce_4307		-	putative heme peroxidase	-0.25	-0.83	-0.28	-0.46	0.82	0.49	-0.23	-0.53	-0.19	-0.34	0.38	0.36		0.34	-1.1	-0.87	0.01	0.62	-0.67	-0.86	0.03	0.71
cce_4510		shc	squalene-hopene cyclase	-0.39	-1.17	-0.99	-0.98	0.03	1.2	-0.01	-0.71	-0.79	-0.78	0.07	1.11		0.78	-1.37	-1.67	-0.47	0.9	-0.68	-1.81	-0.79	0.77
cce_4580	9	-	hypothetical protein	0.14	-0.87	-1.33	-1.21	0.68	0.39	-0.12	-0.8	-1.34	-0.47	0.89	0.67		-0.38	-1.27	-0.82	-0.34	-0.3	-1.04	-0.91	-0.65	-0.32
cce_4695	2	-	hypothetical protein	-0.22	-0.51	-0.28	-0.03	0.34	0.54	-0.19	-0.42	-0.31	-0.01	0.36	0.36		0.26	-0.37	-0.34	0.02	0.39	-0.18	-0.44	0.09	0.28		Synpcc7942_2368	9e-40	0.41	0.02	-0.36	-0.13	-0.33	-0.46	-0.38	-0.2	-0.03	0.09	-0.52	-0.43	-0.34	-0.08	-0.01	0.04	0.01
CLUSTER23
cce_0138	4	-	hypothetical protein	-0.68	-1.11	-0.82	0.05	0.51	0.38	-0.64	-0.77	-0.74	0.06	0.66	0.48		0.21	-0.3	-0.17	-0.28	0.19	-0.55	-0.28	-0.15	0.31		Synpcc7942_1028	4e-117	1.22	0.15	0.5	0.25	0.12	0.16	0.31	0.05	0.32	-0.08	-0.03	0.05	0.27	0.28	0.47	0.05	-0.06
cce_0252	6	-	hypothetical protein	-0.54	-1	-0.54	0.32	0.39	0.47	-0.65	-0.51	-0.38	0.3	0.44	0.52		0.46	-0.14	-0.03	-0.34	-0.11	-0.67	0.19	-0.26	0.23
cce_0298	2	rpaA	two-component response regulator	-2.5	-2.33	-0.7	-0.59	0.51	1.06	-2.09	-2.28	-0.69	-0.63	0.57	1.1		0.53	-0.98	-0.7	-0.51	0.42	-0.84	-0.82	-0.73	0.31		Synpcc7942_0095	2e-156	1.79	-0.53	-0.26	0.11	-0.66	-0.68	0.06	-0.45	-0.27	-0.01	-0.39	-0.33	-0.09	-0.56	-0.51	0.49	0.11
cce_0299	2	mutL	DNA mismatch repair protein	-1.19	-1.01	0.1	-0.14	0.25	0.34	-1.16	-0.75	0.15	-0.14	0.29	0.34		0.29	-0.36	-0.22	-0.2	0.48	-0.32	-0.29	-0.41	0.47		Synpcc7942_1780	3e-152	0.83	-0.27	-0.33	-0.41	-0.36	-0.27	-0.59	-0.25	-0.22	-0.43	0.07	-0.5	-0.38	-0.26	-0.34	-0.28	-0.23
cce_0302	4	cmpD	bicarbontate transport system ATP-binding protein	-1.15	-1.34	-1.12	-1.42	1.18	0.19	-1.12	-1.18	-1.16	-1.1	1.21	0.16		0.58	-0.87	0.02	-0.02	0.23	-0.89	-0.02	0.07	0.56		Synpcc7942_1236	6e-139	1.55	0	-0.17	-0.57	-0.41	0.06	-0.15	-0.17	-0.12	-0.54	-0.17	-0.77	0.03	-0.04	-0.26	-0.86	-0.37
cce_0302	4	cmpD	bicarbontate transport system ATP-binding protein	-1.15	-1.34	-1.12	-1.42	1.18	0.19	-1.12	-1.18	-1.16	-1.1	1.21	0.16		0.58	-0.87	0.02	-0.02	0.23	-0.89	-0.02	0.07	0.56		Synpcc7942_1491	1e-172	1.71	-0.16	-0.17	0.12	-0.07	-0.18	-0.16	-0.16	0	-0.02	0.12	-0.06	-0.03	0.03	-0.13	0.03	0.23
cce_0302	4	cmpD	bicarbontate transport system ATP-binding protein	-1.15	-1.34	-1.12	-1.42	1.18	0.19	-1.12	-1.18	-1.16	-1.1	1.21	0.16		0.58	-0.87	0.02	-0.02	0.23	-0.89	-0.02	0.07	0.56		Synpcc7942_2105	2e-96	1.09	0.28	-0.16	-0.22	-0.27	-0.24	0.09	0.32	0.38	-0.18	-0.18	-0.52	0.26	0.26	0.09	-0.11	-0.07
cce_0333		-	hypothetical protein	-0.67	-0.87	-0.61	0.12	0.24	0.37	-0.61	-0.56	-0.47	0.08	0.53	0.5		0.3	-0.61	-0.12	0.11	0.17	-0.42	0.31	0.31	0.14		Synpcc7942_2367	3e-08	0.41	-0.1	0.28	0.42	-0.09	-0.31	0.04	0.03	-0.06	0.4	-0.09	-0.36	-0.2	-0.21	0.12	0.48	0.2
cce_0409		-	hypothetical protein	-0.51	-0.84	-0.69	-0.08	0.54	0.42	-0.45	-0.8	-0.56	-0.06	0.23	0.25		0.34	-0.91	-0.52	-0.11	0.36	-0.53	-0.25	0.11	0.29		Synpcc7942_0193	4e-18	1.07	-0.54	-0.08	-0.14	-0.54	-0.71	-0.16	-0.29	-0.15	-0.11	-0.18	-0.32	-0.43	-0.32	-0.31	0.24	0
cce_0461	3	ntcA	nitrogen-responsive regulatory protein	-0.68	-0.82	-0.22	0.26	0.41	0.31	-0.72	-0.59	-0.15	0.26	0.52	0.43		0	-0.61	-0.29	0.39	0.27	-0.51	-0.01	0.21	0.44		Synpcc7942_0127	1e-127	1.63	0.21	0.32	-0.23	-0.18	0.19	0.27	0.2	0.54	0.07	-0.35	-0.03	0.52	0.25	0.09	0.17	-0.07
cce_0588	15	-	hypothetical protein	-0.37	-0.45	-0.1	0.39	0.19	0.16	-0.42	-0.07	0.01	0.46	0.35	0.25		0.57	0.34	0.12	-0.09	0.3	-0.22	-0.21	0.05	0.47		Synpcc7942_1631	2e-18	0.63	-0.11	0.27	0.13	-0.13	-0.04	-0.1	-0.2	-0.19	-0.13	-0.09	-0.1	-0.12	-0.35	-0.15	0.05	-0.21
cce_0598		-	hypothetical protein	-1.04	-1.85	-1.46	0.25	0.33	0.64	-0.94	-1.65	-1.52	0.23	0.58	0.64		0.11	-1.71	-1.18	0.45	0.27	-1.65	-1.11	-0.04	0.35		Synpcc7942_0630	2e-37	0.9	-0.21	0.09	-0.07	-0.48	-0.64	-0.08	0.05	0.18	0.06	-0.67	-0.79	-0.12	0.24	0.16	-0.06	-0.34
cce_0598		-	hypothetical protein	-1.04	-1.85	-1.46	0.25	0.33	0.64	-0.94	-1.65	-1.52	0.23	0.58	0.64		0.11	-1.71	-1.18	0.45	0.27	-1.65	-1.11	-0.04	0.35		Synpcc7942_1338	8e-46	1.03	0.14	-0.07	0.07	-0.6	-0.57	-0.2	-0.09	-0.03	-0.28	-0.7	-0.64	-0.22	0.39	0.12	-0.08	-0.57
cce_0603	3	ndhF3	NAD(P)H-quinone oxidoreductase subunit F	-1.05	-1.25	-0.79	-0.28	0.82	-0.21	-1.07	-0.81	-0.82	-0.13	1.09	0.09		0.03	-0.12	-0.25	0.81	-0.02	0.22	-0.31	0.44	0.54		Synpcc7942_2091	7e-168	0.82	0.18	0.06	-0.04	-0.07	-0.09	0.01	0.06	0.19	0	-0.14	-0.12	0.03	0.11	0.1	0.12	-0.02
cce_0605	3	cupA	constitutive low affinity CO2 uptake protein	-0.88	-0.92	-0.69	-0.08	0.76	-0.06	-0.82	-0.65	-0.64	0.16	1.12	0.15		-0.09	-0.89	-0.1	0.01	0.12	-0.8	0.04	0.49	0.65		Synpcc7942_2093	0	1.63	0.09	-0.19	0.06	-0.11	-0.14	-0.03	-0.04	0.04	0.23	0.04	-0.07	0	0.05	-0.09	0.14	0.01
cce_0608		-	hypothetical protein	-0.9	-1.02	-0.69	0.61	0.43	0.23	-0.87	-0.73	-0.76	0.41	0.7	0.33		-0.03	-0.03	-0.33	0.47	0.18	-0.44	-0.6	0.18	0.57
cce_0660	2	psbD1	photosystem II D2 protein	-1.86	-1.05	-0.39	0.24	0.16	0.2	-1.73	-1.13	-0.5	0.08	0.28	0.27		-0.23	-0.94	-0.18	0.08	-0.08	-1.16	-0.5	0.08	0.07
cce_0742		-	hypothetical protein	-0.57	-0.62	-0.25	0.24	0.38	0.14	-0.48	-0.35	-0.09	0.17	0.4	0.22		0.27	-0.03	0.09	0.19	0.16	-0.47	0.01	-0.16	0.26
cce_0750		-	hypothetical protein	-1.55	-1.78	-1.17	0.17	0.4	0.55	-1.64	-1.51	-1.31	0.22	0.49	0.65		-0.02	-1.01	-0.33	-0.21	-0.02	-0.86	-0.31	-0.09	0.01
cce_0778		-	hypothetical protein	-0.77	-0.82	-0.44	0.47	-0.03	-0.02	-0.85	-0.63	-0.48	0.38	0.13	0.08		0.23	-0.61	-0.24	0.12	0.23	-0.84	-0.38	0.01	0.14		Synpcc7942_1593	1e-125	1.53	-0.01	0.1	-0.06	0.02	-0.01	-0.12	0.01	-0.11	-0.27	-0.02	-0.11	-0.15	0.03	0.15	-0.18	-0.28
cce_0860		psbH	photosystem II reaction center protein H	-2.27	-1.47	-0.49	0.46	0.3	-0.14	-2.34	-1.19	-0.18	0.4	0.26	0.06		0.16	-0.59	-0.64	0.31	0.23	-0.86	-1.01	-0.14	0.19		Synpcc7942_0225	3e-24	1.34	-0.39	-0.05	-0.38	-0.36	0.22	0.71	-0.08	-0.43	-0.87	-0.24	0.16	0.3	-0.33	-0.33	-0.83	-0.64
cce_0861		tatA	twin arginine translocase protein A	-0.91	-0.71	-0.18	0.21	0.3	0.16	-0.92	-0.49	-0.16	0.16	0.31	0.24		0.16	-0.26	-0.03	0.05	0.1	-0.8	-0.04	0.12	0.29		Synpcc7942_0226	2e-30	1.82	-0.06	-0.11	-0.22	-0.1	-0.05	-0.12	-0.23	0.11	-0.21	-0.31	-0.27	0.07	-0.03	0.15	-0.08	-0.32
cce_0862	2	-	hypothetical protein	-0.58	-0.66	-0.24	0.16	0.29	0.2	-0.56	-0.57	-0.3	0.05	0.31	0.25		0.15	-0.37	-0.41	-0.18	0.03	-0.76	-0.29	0.13	0.33		Synpcc7942_0558	9e-29	0.69	-0.5	-0.49	0.01	-0.29	-0.25	-0.17	-0.34	-0.39	-0.26	-0.24	-0.2	-0.14	-0.33	-0.41	-0.03	-0.05
cce_0867	5	-	hypothetical protein	-0.92	-1.05	-0.45	-0.12	0.54	0.56	-0.93	-0.74	-0.2	0.04	0.52	0.68		0.7	-0.78	-0.26	-0.21	0.34	-0.75	-0.33	-0.4	0.15
cce_0989	2	psaA	photosystem I P700 chlorophyll a apoprotein A1	-1.45	-1.49	-0.6	-0.41	0.33	0.33	-1.52	-1.67	-0.49	-0.52	0.5	0.2		0.26	-0.78	-0.55	0.1	0.01	-0.87	-0.97	-0.15	0.12		Synpcc7942_2049	0	1.71	0.25	-0.01	-0.08	0.06	-0.19	-0.2	0.15	-0.03	0.2	-0.06	-0.18	0.07	-0.05	0.02	0.2	0.25
cce_0990	2	psaB	photosystem I P700 chlorophyll a apoprotein A2	-1.45	-1.73	-0.62	-0.42	0.54	0.33	-1.48	-1.62	-0.42	-0.52	0.63	0.28		0.34	-0.67	-0.55	0.07	0.1	-0.76	-0.99	-0.12	0.23		Synpcc7942_2048	0	1.75	0.56	0.36	0.12	0.07	0	0.15	0.27	0.29	0.35	-0.11	0	0.05	-0.24	0.38	0.44	0.32
cce_1075		-	hypothetical protein	-0.32	-0.42	-0.04	0.22	0.45	0.24	-0.38	-0.17	0.02	0.24	0.32	0.25		0.06	-0.34	-0.17	0.12	0.34	-0.11	-0.37	0.08	0.41
cce_1175		-	eicosanoid/glutathione metabolism family protein	-0.77	-0.97	-0.24	0.24	0.3	0.1	-0.78	-0.82	-0.22	0.21	0.33	0.22		0.27	-0.86	-0.43	-0.26	0.15	-0.84	-0.47	-0.06	0.25		Synpcc7942_0421	7e-38	1.26	-0.38	-0.43	-0.11	-0.2	-0.7	-0.49	-0.48	-0.48	0.22	-0.32	-0.56	-0.54	-0.41	-0.62	-0.17	-0.22
cce_1190	6	-	glyoxalase II	-0.43	-0.34	0.04	0.08	0.28	0.04	-0.45	-0.34	0.01	0.11	0.07	0.06		0.13	-0.2	-0.2	-0.17	0.1	-0.38	-0.23	-0.07	0.28		Synpcc7942_1403	2e-104	1.17	-0.05	-0.11	-0.09	-0.03	-0.06	-0.13	-0.14	-0.02	0.09	0.09	0.06	-0.22	-0.09	-0.11	0.09	0.11
cce_1270		ftsH1	cell division protein	-1.24	-1.24	-0.41	0.54	0.2	-0.02	-1.18	-1.27	-0.42	0.58	0.47	0.22		0.25	-0.66	-0.3	0.33	0.25	-0.64	-0.53	0.2	0.42		Synpcc7942_0942	0	1.63	0.01	0.03	0.38	0.08	0.21	-0.02	-0.19	-0.04	-0.06	0.12	0.12	-0.14	-0.15	0.08	0.28	0.16
cce_1341		psaD	photosystem I reaction center subunit II	-1.79	-1.42	-0.71	0.02	0.5	0.22	-1.88	-1.09	-0.69	-0.06	0.53	0.22		0.07	-1.14	-0.57	0.01	0.05	-1.2	-0.88	-0.05	0.02		Synpcc7942_1002	2e-78	1.61	-0.23	-0.17	0	-0.32	-0.37	0.22	-0.2	-0.31	-1.34	0.01	0.24	-0.05	-0.39	-0.4	-0.11	0.08
cce_1361		-	hypothetical protein	-0.33	-0.52	-0.02	0.08	0.31	0.33	-0.47	-0.28	0.13	0.16	0.3	0.42		0.19	-0.29	-0.11	-0.75	-0.05	-0.54	-0.04	-0.22	0.08
cce_1383	2	petB	cytochrome b6	-0.99	-0.49	-0.17	0.26	0.23	-0.02	-1.09	-0.45	-0.15	0.17	0.34	0.12		0.24	-0.28	-0.29	0.11	0.28	-0.54	-0.73	-0.29	0.04		Synpcc7942_2331	6e-147	1.89	-0.04	-0.18	-0.4	-0.15	-0.24	0.06	-0.02	0.05	-0.12	-0.12	-0.12	0.1	-0.07	-0.15	-0.09	-0.18
cce_1622		-	hypothetical protein	-0.43	-0.55	-0.3	0.21	0.17	0.02	-0.56	-0.38	-0.21	0.22	0.16	0.06		0.12	-0.31	-0.32	0.33	0.37	-0.42	-0.28	-0.04	0.32
cce_1689	10	-	sulfate transporter	-1.86	-2.35	-1.35	0.38	0.61	-0.72	-1.93	-2.19	-1.88	0.77	1.15	-0.19		0.76	-1.57	-0.92	-0.47	0.56	-1.6	-1.26	-0.73	1.02		Synpcc7942_1380	7e-18	0.23	-0.37	-0.47	-0.18	0.04	-0.01	-0.17	-0.4	-0.28	-0.27	0.05	0.03	-0.28	-0.27	-0.29	-0.07	0.1
cce_1747		psaC	photosystem I subunit VII	-1.25	-1.12	-0.36	-0.2	0.35	0.38	-1.25	-0.92	-0.23	-0.28	0.33	0.32		0.48	-0.52	-0.34	0.17	0.18	-0.59	-0.6	0.11	0.07		Synpcc7942_0535	8e-56	2.02	-0.58	0.21	-0.01	-0.51	-0.52	0.06	-0.26	-0.23	-0.23	-0.15	-0.72	-0.27	-0.04	-0.23	0.11	-0.44
cce_1910	2	clpP4	ATP-dependent Clp protease-like protein	-0.81	-0.79	-0.17	0.21	0.29	0.22	-0.8	-0.49	-0.14	0.06	0.24	0.26		-0.09	-0.74	-0.07	0.33	0.17	-0.91	-0.32	0.22	0.15		Synpcc7942_2538	8e-133	1.67	-0.45	-0.44	-0.87	-0.61	-0.76	-0.05	-0.14	-0.23	-0.73	-0.28	-0.07	-0.18	-0.18	-0.31	-0.21	-0.32
cce_1911	2	clpP	ATP-dependent Clp protease proteolytic subunit	-0.85	-0.63	-0.1	0.19	0.15	0.19	-0.82	-0.46	-0.04	0.03	0.15	0.25		0.37	-0.72	-0.12	-0.39	0.26	-0.95	-0.19	-0.2	0.07		Synpcc7942_2537	6e-124	1.75	0.01	0.25	-0.08	-0.06	0.05	0.08	-0.02	-0.01	-0.12	-0.1	-0.03	0.06	0	0.2	0.04	-0.14
cce_1914		-	hypothetical protein	-0.36	-0.47	-0.3	0.11	0.36	0.08	-0.42	-0.31	-0.28	0.07	0.29	0.09		0.48	-0.08	-0.1	-0.28	0.25	-0.51	-0.14	0.03	0.35
cce_2062	2	-	putative aldose 1-epimerase	-0.92	-0.99	-0.67	0.28	0.26	0.29	-0.88	-0.62	-0.56	0.21	0.39	0.39		0.41	-0.73	-0.51	-0.14	0.45	-0.89	-0.23	-0.43	0.43		Synpcc7942_0846	1e-09	0.43	-0.08	0.23	0.41	0.02	-0.05	0.22	-0.19	-0.15	0.33	-0.06	-0.19	0.13	-0.26	0.32	0.43	0.04
cce_2079		-	hypothetical protein	-0.83	-0.84	-0.5	-0.22	0.51	0.43	-0.77	-0.61	-0.37	-0.2	0.56	0.52		0.16	-0.72	-0.51	0.02	0.44	-0.66	-0.47	-0.15	0.19		Synpcc7942_0661	5e-48	0.38	0.07	0.31	0.26	0.1	0.07	0.21	0.13	0.07	0.04	-0.1	0	0.15	0.03	0.2	0.09	-0.1
cce_2291		ymxG	processing protease	-0.4	-0.51	-0.37	0.41	0.21	0.14	-0.36	-0.34	-0.27	0.31	0.36	0.24		0.5	-0.17	0.27	0.19	0.4	-0.13	0.02	0.25	0.38		Synpcc7942_0375	6e-110	0.78	0.04	0.01	-0.15	-0.12	-0.42	-0.15	0.06	0.3	-0.05	-0.29	-0.28	-0.11	0	0.12	-0.08	-0.11
cce_2331	2	-	putative D-alanyl-D-alanine carboxypeptidase	-0.35	-0.42	0.05	-0.11	0.3	0.08	-0.36	-0.44	-0.03	-0.14	0.49	0.17		0.32	-0.13	-0.3	0.5	0.35	-0.33	-0.38	0.15	0.39
cce_2453	3	-	penicillin-binding protein 1A	-1.11	-1.34	-0.96	0.08	0.71	0.42	-1.08	-1.08	-0.98	0.03	0.83	0.56		0.42	-1.35	-1.13	0.23	0.21	-1.51	-1.01	0.16	0.64		Synpcc7942_2571	0	1.17	-0.09	-0.08	-0.04	-0.18	-0.26	-0.08	0.07	-0.07	0.04	-0.13	-0.06	-0.05	0.04	0.06	-0.07	-0.1
cce_2472		-	hypothetical protein	-1.17	-0.95	-0.41	0.25	0.44	0.17	-1.31	-0.85	-0.31	0.3	0.45	0.36		0.3	-0.87	-0.33	-0.77	0.66	-0.93	-0.66	-0.71	0.65		Synpcc7942_1606	5e-39	0.97	-0.05	-0.03	-0.34	-0.45	-0.26	-0.27	0.1	-0.23	-0.22	-0.62	-0.32	-0.23	0.67	0.18	-0.45	-0.54
cce_2494		-	putative monovalent cation/H+ antiporter subunit D	-1.07	-1.12	-0.71	0.1	0.33	0.2	-1.04	-0.63	-0.5	0.46	0.67	0.3		0.08	-0.27	-0.41	0.24	0.15	0.3	0.04	0.19	0.4
cce_2611		-	hypothetical protein	-0.48	-0.67	-0.61	0.08	0.84	0.25	-0.38	-0.47	-0.51	-0.05	0.25	0.05		0.21	-0.19	0.06	0.09	0.24	-0.5	-0.07	0.1	0.28		Synpcc7942_2096	5e-59	0.62	-0.1	0.01	0.19	0.2	-0.09	-0.3	-0.1	-0.33	-0.15	0.15	-0.01	-0.34	-0.27	-0.11	-0.01	0.29
cce_2611		-	hypothetical protein	-0.48	-0.67	-0.61	0.08	0.84	0.25	-0.38	-0.47	-0.51	-0.05	0.25	0.05		0.21	-0.19	0.06	0.09	0.24	-0.5	-0.07	0.1	0.28		Synpcc7942_2534	1e-67	0.67	0.04	-0.02	0.07	-0.12	-0.26	-0.1	0.09	-0.08	0.11	-0.14	-0.09	-0.13	-0.1	-0.02	-0.05	-0.07
cce_2771		manA1	mannose-6-phosphate isomerase	-1.99	-2.34	-1.25	0.28	0.55	0.42	-2.17	-2.09	-1.33	0.14	0.69	0.62		0.21	-1.6	-1.25	-0.29	0.26	-1.94	-1.38	-0.14	0.67		Synpcc7942_0888	1e-31	0.94	-0.04	0.11	0.19	0.1	0.05	0.08	0.05	-0.07	-0.01	0.18	-0.05	-0.07	0.08	0.14	0.19	0.22
cce_2884		gloA	glyoxalase I	-0.58	-0.76	-0.29	0.13	0.23	-0.1	-0.63	-0.85	-0.14	0.07	0.2	0.07		0.21	-0.4	-0.23	-0.14	0.03	-0.4	-0.43	-0.15	-0.02		Synpcc7942_0638	1e-77	1.66	0.23	0.43	-0.13	-0.02	0.06	-0.03	0.08	0.03	-0.38	-0.11	-0.01	-0.1	0.01	-0.06	-0.21	-0.18
cce_2887	5	trpG	anthranilate synthase component II	-0.98	-1.32	-0.97	0.38	0.48	0.48	-0.8	-0.91	-0.85	0.28	0.57	0.5		0.41	-0.78	-1.19	0.3	0.22	-0.8	-1.1	0.2	0.72		Synpcc7942_0400	7e-104	1.54	-0.06	0.16	-0.19	-0.06	-0.05	0.05	0	-0.24	-0.47	-0.24	-0.1	-0.08	-0.33	-0.11	-0.64	-0.37
cce_2888	5	dgkA	diacylglycerol kinase	-0.82	-1.47	-0.85	0.3	0.36	0.6	-0.76	-1.17	-1.16	0.22	0.55	0.58		0.36	-0.75	-0.95	-0.12	0.24	-0.94	-0.92	-0.22	0.57		Synpcc7942_0401	1e-34	1.17	-0.28	-0.1	-0.07	0.1	0.05	-0.24	-0.29	-0.02	-0.15	0.18	0.05	-0.26	-0.18	-0.13	0.04	0.19
cce_2942	2	-	hypothetical protein	-0.61	-1.13	-0.37	0.3	0.29	0.21	-0.48	-0.92	-0.23	0.23	0.26	0.29		0.54	-0.67	-0.13	-0.06	0.26	-0.6	-0.31	-0.13	-0.02		Synpcc7942_1664	7e-08	0.92	-0.01	-0.07	-0.33	-0.32	-0.16	0.37	0.01	0.54	-0.52	-0.42	-0.06	0.55	0.27	-0.07	-0.23	-0.26
cce_2951		-	serine/threonine protein kinase	-0.35	-0.73	-0.42	0.37	0.3	0.09	-0.43	-0.55	-0.37	0.28	0.47	0.24		0.18	-0.45	-0.5	0.13	0.33	-0.4	-0.49	-0.01	0.32		Synpcc7942_1111	3e-68	0.87	-0.03	0.12	0.25	0.21	0.19	0.06	-0.16	-0.16	0.09	0.04	0.17	0.01	-0.1	0.07	-0.09	0.04
cce_3210		-	hypothetical protein	-2.05	-2.58	-1.77	0.03	0.7	0.63	-2.11	-2.47	-2.04	0	0.9	0.7		0.27	-1.67	-1.3	0.52	0.12	-1.86	-1.07	0.25	0.35		Synpcc7942_1482	8e-136	0.93	0.06	-0.11	-0.27	-0.17	0.04	0.14	0.18	-0.01	-0.23	0.03	0.13	0.33	0.13	-0.03	0.02	-0.09
cce_3210		-	hypothetical protein	-2.05	-2.58	-1.77	0.03	0.7	0.63	-2.11	-2.47	-2.04	0	0.9	0.7		0.27	-1.67	-1.3	0.52	0.12	-1.86	-1.07	0.25	0.35		Synpcc7942_1604	6e-134	0.91	0.16	0.3	0.23	-0.16	-0.16	0.3	0.19	0.17	-0.01	-0.25	-0.31	0.04	0.32	0.07	0.04	-0.2
cce_3210		-	hypothetical protein	-2.05	-2.58	-1.77	0.03	0.7	0.63	-2.11	-2.47	-2.04	0	0.9	0.7		0.27	-1.67	-1.3	0.52	0.12	-1.86	-1.07	0.25	0.35		Synpcc7942_2254	2e-23	0.26	-0.79	-0.66	-0.46	0.53	0.32	-0.76	-0.87	-0.94	-0.97	1.08	0.6	-1.02	-0.9	-0.88	-0.79	0.55
cce_3211		-	hypothetical protein	-0.36	-0.41	-0.28	0.24	0.31	0.13	-0.32	-0.2	-0.2	0.2	0.1	0.13		0.5	-0.43	0.02	0.31	0.66	-0.39	-0.57	0.09	0.27
cce_3579		ftsH2	cell division protein	-1.02	-0.74	0.07	0.13	0.24	0.05	-1.05	-0.87	0.14	0.09	0.41	0.19		0.17	-0.48	0.01	0.32	0.16	-0.72	-0.39	0.06	0.08		Synpcc7942_0297	0	1.57	-0.33	-0.19	-0.18	-0.36	-0.12	0.1	-0.04	-0.06	-0.43	-0.08	-0.13	-0.16	0.02	-0.04	0.2	-0.04
cce_3594	3	sigD	RNA polymerase sigma factor SigD	-0.83	-1.24	-1.17	-0.29	0.2	0.99	-0.74	-0.81	-0.92	-0.22	0.42	1.13		0.05	0.03	-0.19	0.18	0.15	-0.42	-0.32	-0.13	0.19		Synpcc7942_0672	4e-161	1.45	-0.16	-0.31	0.28	0.28	0.24	-0.16	-0.25	0.53	0	0.22	0.15	-0.19	-0.21	-0.04	0.29	0.16
cce_3652	3	-	hypothetical protein	-0.95	-1.43	-0.77	0.38	0.33	0.49	-1.06	-1.46	-1.31	0.29	0.51	0.52		-0.13	-0.68	-0.61	0.12	0.58	-0.95	-0.82	-0.37	0.42		Synpcc7942_1751	2e-20	1.31	-0.18	-0.01	0.17	0	0.04	-0.06	-0.45	-0.48	-0.37	-0.05	0.05	-0.22	-0.39	-0.02	-0.19	-0.2
cce_3653	3	-	hypothetical protein	-2.86	-2.94	-1.94	0.53	0.48	0.56	-2.48	-2.49	-1.84	0.44	0.65	0.72		-0.12	-0.87	-0.72	0.19	0.65	-0.91	-0.95	-0.2	0.46		Synpcc7942_1750	4e-64	1.48	-0.14	0	0.1	-0.01	0	-0.13	-0.19	-0.31	-0.3	-0.04	-0.15	-0.27	-0.27	0	0.06	-0.07
cce_3654	3	-	putative ferredoxin-like protein	-2.1	-2.13	-1.36	0.51	0.43	0.49	-1.83	-1.74	-1.39	0.41	0.56	0.6		-0.09	-0.57	-0.11	-0.03	0.27	-0.52	-0.29	-0.24	-0.01		Synpcc7942_1749	2e-61	1.43	-0.2	0.06	0.03	-0.1	-0.11	-0.22	-0.25	-0.34	-0.11	-0.17	-0.15	-0.24	-0.29	-0.14	-0.15	-0.27
cce_3655		rluD2	pseudouridine synthase	-0.26	-0.43	-0.18	0.29	0.24	0.29	-0.28	-0.23	-0.2	0.26	0.21	0.23		0.27	-0.07	0.03	0.29	0.51	-0.34	-0.02	-0.14	0.36		Synpcc7942_1374	6e-18	0.4	-0.09	0.03	0.11	0.01	0.11	0.06	0.01	-0.02	-0.08	0.2	0.05	0.15	0.06	0.01	0.07	0.14
cce_3673	3	-	putative Tic22-like protein	-0.68	-0.95	-0.21	0.27	0.44	0.18	-0.8	-0.69	-0.04	0.3	0.53	0.34		-0.15	-0.84	-0.4	0.29	-0.1	-0.8	-0.16	0.19	0.07
cce_3697	2	-	hypothetical protein	-0.49	-0.41	-0.28	0.1	0.1	0.23	-0.51	-0.23	-0.24	0	0.13	0.24		0.31	-0.38	-0.02	0.15	0.24	-0.34	0.06	0.11	0.13		Synpcc7942_2455	6e-40	0.77	-0.16	0	-0.29	-0.12	0.11	0.08	0.01	-0.13	-0.05	-0.02	0.02	0.04	-0.01	0.11	-0.07	-0.09
cce_3774	2	-	hypothetical protein	-0.49	-0.49	0.31	0.01	-0.2	0.18	-0.53	-0.29	0.26	0	0.06	0.11		0.43	-0.08	-0.08	-0.06	0.11	-0.01	0.14	-0.24	0.16		Synpcc7942_1721	2e-100	1.38	-0.02	-0.17	-0.35	-0.16	-0.22	0.07	0.08	-0.04	-0.07	-0.16	-0.26	0.06	0.07	-0.13	-0.27	-0.25
cce_3774	2	-	hypothetical protein	-0.49	-0.49	0.31	0.01	-0.2	0.18	-0.53	-0.29	0.26	0	0.06	0.11		0.43	-0.08	-0.08	-0.06	0.11	-0.01	0.14	-0.24	0.16		Synpcc7942_2325	9e-25	0.45	-0.09	0.13	-0.33	-0.26	-0.07	0.5	0.31	0.02	0	-0.26	-0.13	0.22	0.31	0.05	-0.32	-0.28
cce_3873		-	hypothetical protein	-0.34	-0.42	-0.2	0.05	0.49	0.2	-0.44	-0.22	-0.2	0.03	0.33	0.28		0.11	-0.28	-0.06	0.41	0.34	-0.46	-0.19	0.15	0.34
cce_3898	3	-	hypothetical protein	-0.91	-1.3	-0.75	0.03	0.76	0.3	-0.94	-1.01	-0.69	0.03	0.64	0.38		-0.03	-0.86	-0.81	0.47	0.27	-0.76	-0.66	0.3	0.24
cce_3927		-	hypothetical protein	-2.67	-3.14	-1.94	0.44	0.56	0.47	-2.55	-2.86	-1.87	0.42	0.69	0.65		0.04	-2.16	-1.3	-0.43	0.37	-2.05	-1.45	-0.27	0.52
cce_3962	2	psaI	photosystem I reaction center subunit VIII	-1.9	-1.67	-0.42	-0.36	0.63	0.41	-1.91	-1.24	-0.26	-0.37	0.71	0.4		-0.09	-0.58	-0.07	0.39	0.07	-0.84	-0.5	0.19	-0.05
cce_3963	2	psaL2	photosystem I reaction center protein subunit XI	-1.49	-0.99	-0.22	-0.28	0.3	0.32	-1.52	-1.12	-0.21	-0.3	0.56	0.3		0.06	-0.69	0.05	0.28	-0.01	-0.79	-0.19	0.23	-0.07
cce_4186		-	glycosyl transferase family protein	-0.33	-0.64	-0.31	0.16	0.41	0.23	-0.42	-0.45	-0.3	0.06	0.34	0.23		-0.1	-0.27	-0.27	0.47	0.28	-0.19	-0.19	0.28	0.2
cce_4273	2	psaM	photosystem I reaction center subunit XII	-1.36	-1.09	-0.25	-0.11	0.55	0.22	-1.5	-0.88	-0.22	-0.16	0.5	0.21		0.04	-0.21	-0.05	0.43	0.16	-0.49	-0.5	0.26	0.03
cce_4324	3	fpg	formamidopyrimidine-DNA glycosylase	-0.58	-1	-0.24	-0.18	0.37	0.3	-0.7	-0.99	-0.11	-0.21	0.36	0.28		-0.07	-0.61	-0.52	-0.17	0.17	-0.49	-0.53	0.29	0.48		Synpcc7942_1323	4e-115	1.19	0.07	0.13	-0.03	-0.01	-0.03	0.15	-0.01	0.13	-0.02	-0.12	-0.12	0.06	0.15	0.01	0.03	-0.18
cce_4325	3	psaE	photosystem I reaction center subunit IV	-1.1	-1.22	-0.39	-0.11	0.3	0.25	-1.17	-1.1	-0.24	-0.15	0.25	0.17		0.38	-0.6	-0.39	0.12	0.24	-0.48	-0.74	-0.09	0.02		Synpcc7942_1322	2e-29	1.65	-0.65	0.06	-0.34	-0.7	-0.16	0.06	-0.21	-0.14	-0.92	0.03	-0.14	-0.09	-0.29	-0.43	-0.15	-0.63
cce_4493	2	-	DegT/DnrJ/EryC1/StrS aminotransferase family protein	-0.32	-0.78	-0.68	0.26	0	0.14	-0.4	-0.65	-0.6	0.24	0.28	0.24		0.56	0.19	-0.02	-0.04	0.27	-0.25	-0.24	-0.28	0.13
CLUSTER24
cce_0083		aat	leucyl/phenylalanyl-tRNA--protein transferase	0.26	0.59	0.29	-0.24	-0.44	-0.35	0.05	0.43	0.26	-0.08	-0.45	-0.37		0.01	0.57	-0.01	-0.1	-0.35	0.29	0.45	-0.03	-0.12		Synpcc7942_0606	6e-67	1.05	0.08	-0.09	-0.16	-0.08	-0.13	-0.01	0.04	0.14	0.09	-0.16	-0.08	0.04	0.16	0.15	0.02	0.04
cce_0260		engA	GTP-binding protein EngA	0.57	1.08	0.18	-0.48	-0.41	-0.24	0.51	0.68	0.12	-0.25	-0.2	-0.16		-0.03	0.64	0.48	-0.34	-0.23	0.63	0.71	-0.14	-0.26		Synpcc7942_2340	0	1.47	0.04	0	0.18	0.28	0.34	-0.11	-0.13	-0.1	-0.05	0.18	0.11	0.11	-0.15	0.1	0	0.15
cce_0307		thiOG	bifunctional glycine oxidase/thiamine biosynthesis protein	0.62	0.65	0.04	-0.42	-0.31	0.25	0.57	0.59	0.06	-0.32	-0.23	0.17		0.17	0.61	0.42	-0.14	-0.16	0.41	0.33	-0.08	-0.09		Synpcc7942_0576	4e-145	1.61	0.14	0.01	0.14	0.16	0.14	0	0.07	0.14	0.07	0.29	0.13	0.16	0.01	-0.05	-0.1	0.07
cce_0307		thiOG	bifunctional glycine oxidase/thiamine biosynthesis protein	0.62	0.65	0.04	-0.42	-0.31	0.25	0.57	0.59	0.06	-0.32	-0.23	0.17		0.17	0.61	0.42	-0.14	-0.16	0.41	0.33	-0.08	-0.09		Synpcc7942_2406	7e-81	0.73	-0.02	-0.21	-0.02	0.15	-0.01	-0.35	0.11	0.02	0.1	0.01	0	-0.05	0.01	-0.01	-0.04	0.17
cce_0449		-	hypothetical protein	0.43	0.46	0.22	-0.19	-0.17	-0.09	0.39	0.39	0.14	-0.19	-0.12	-0.17		0.04	0.03	0.13	-0.17	0.11	0.32	0.5	0.14	-0.03		Synpcc7942_1139	2e-19	0.73	0	0.04	-0.11	0.09	0.02	0.02	-0.01	-0.23	-0.03	0.06	0.04	-0.14	-0.14	-0.07	-0.3	-0.07
cce_0536		-	hypothetical protein	0.75	1.4	-0.9	-2.05	-1.92	-0.07	0.65	1.74	-0.99	-1.76	-1.71	-0.29		-0.2	0.43	0.39	0.11	-0.54	0.22	0.25	-0.04	-1.07
cce_0547	7	-	nifT/fixU	1.06	1.81	0.71	-3.46	-4.07	-4.02	1.15	1.36	0.13	-3.17	-3.64	-3.76		-2.6	1.69	0.8	-2.05	-2.12	2	0.7	-0.5	-3.18
cce_0548	7	nifZ	iron-sulfur cofactor synthesis protein	1	1.87	0.68	-3.22	-3.96	-3.71	1.16	1.33	0.08	-3.04	-3.44	-3.51		-2.24	1.52	0.62	-2.03	-2.2	1.81	0.76	-0.44	-2.97
cce_0549	7	aksA	trans-homoaconitate synthase	1.16	1.6	0.67	-2.34	-2.67	-2.94	1.24	1	0.09	-2.06	-2.11	-2.57		-1.72	1.72	0.55	-1.62	-1.67	1.81	0.42	-0.73	-2.38
cce_0550	7	-	hypothetical protein	1.37	1.4	0.6	-2.6	-2.53	-2.75	1.39	0.78	-0.06	-2.19	-2.18	-2.45		-1.44	1.96	0.59	-2.24	-1.58	2.14	0.38	-1.11	-2.55
cce_0552	7	-	hypothetical protein	1.19	1.47	0.74	-3.84	-3.02	-3.08	1.21	1.02	0.1	-3.47	-2.63	-2.97		-0.46	1.35	0.02	-2.05	-0.55	1.43	-0.07	-1.01	-0.68
cce_0553	7	cysE2	serine O-acetyltransferase	0.82	1.94	1.12	-4.63	-4.77	-4.51	0.91	1.38	0.38	-4.11	-3.89	-4.2		-2.28	1.92	0.73	-2.44	-2.27	2.01	0.62	-1.16	-3.39
cce_0554	5	nifB	nitrogenase cofactor biosynthesis protein	0.82	1.44	0.69	-4.86	-4.24	-4.95	0.98	1.07	0.02	-4.61	-4.27	-4.56		-0.75	1.62	0.58	-1.73	-1.26	1.58	0.17	-0.63	-2.24
cce_0555	5	-	hypothetical protein	1	1.48	0.76	-4.88	-4.41	-4.91	1.11	1.09	0.1	-4.58	-4.31	-4.68		-0.94	1.63	0.54	-1.87	-1.4	1.72	0.17	-0.52	-2.51
cce_0556	5	-	4Fe-4S ferredoxin	0.92	1.47	0.76	-4.58	-3.94	-4.69	1.05	1.07	0.19	-4.51	-4.21	-4.45		-1.08	1.46	0.39	-2.01	-1.63	1.55	0.18	-0.53	-2.62
cce_0557	5	nifS	nitrogenase cofactor synthesis protein	1.12	1.47	0.81	-3.58	-3.09	-3.46	1.29	0.89	0.08	-3.4	-3.09	-3.18		-0.35	1.64	0.69	-2.04	-1.22	1.66	0.35	-0.56	-2.13
cce_0558	5	nifU	iron-sulfur cluster assembly protein	1.28	1.48	0.78	-4.36	-4.23	-4.25	1.53	0.95	0.12	-4.04	-3.65	-3.95		-0.53	1.5	0.63	-1.92	-1.25	1.73	0.49	-0.66	-2.22		Synpcc7942_1787	4e-06	0.39	0.17	0.15	-0.3	-0.01	0.17	0.39	0.09	0.12	-0.37	-0.16	0.07	0.22	0	0.18	-0.32	-0.26
cce_0559	3	nifH	nitrogenase iron protein	0.05	1.36	0.64	-4.41	-4.2	-5.14	0.25	1.22	0.23	-4.75	-4.69	-5.03		-2.25	1.15	0.62	-1.12	-1.54	1.59	0.24	-0.31	-2.8
cce_0560	3	nifD	nitrogenase molybdenum-iron protein subunit alpha	0.54	1.38	0.45	-3.69	-2.77	-5.17	0.43	1.17	-0.09	-3.83	-3.61	-4.45		-2.47	1.32	0.63	-1.92	-2.16	1.55	0.32	-0.9	-3.37
cce_0561	3	nifK	nitrogenase molybdenum-iron protein subunit beta	0.98	1.55	0.38	-5.35	-4.97	-6.04	0.94	1.12	-0.23	-5.24	-5.07	-5.65		-2.38	1.79	0.7	-1.99	-2.2	1.74	0.29	-0.86	-3.23
cce_0562	12	-	hypothetical protein	1.54	1.43	0.48	-3.44	-3.34	-3.19	1.51	0.62	-0.34	-2.81	-2.69	-2.95		-1.3	1.82	0.78	-1.64	-1.71	1.74	0.63	-0.59	-2.61
cce_0563	12	nifE	nitrogenase molybdenum-iron cofactor biosynthesis protein	1.18	1.5	0.83	-3.92	-3.89	-3.87	1.38	0.92	0.26	-3.5	-3.43	-3.52		-1.46	1.63	0.53	-1.07	-1.46	1.69	0.57	-0.14	-2.37
cce_0564	12	nifN	nitrogenase molybdenum-cofactor biosynthesis protein NifN	1.43	1.44	0.64	-3.22	-3.46	-2.8	1.6	0.76	0	-2.87	-2.64	-2.5		-1.28	1.68	0.64	-1.38	-1.57	1.83	0.52	-0.22	-2.51
cce_0565	12	nifX	nitrogen fixation protein	1.25	1.41	0.56	-5.3	-5.49	-5.18	1.39	0.9	-0.03	-4.89	-4.76	-4.9		-1.72	1.53	0.36	-1.55	-1.66	1.67	0.31	-0.19	-2.68
cce_0566	12	-	hypothetical protein	1.4	1.23	0.52	-5.06	-5.1	-5	1.43	0.77	0	-4.54	-4.5	-4.76		-1.74	1.54	0.37	-1.82	-1.84	1.53	0.37	-0.29	-2.69
cce_0567	12	-	hypothetical protein	1.45	1.14	0.46	-4.26	-3.96	-4.48	1.4	0.71	-0.13	-3.98	-3.78	-4.21		-1.59	1.7	0.49	-1.41	-1.73	1.61	0.46	-0.07	-2.31
cce_0568	12	nifW	nitrogenase stabilizing/protective protein	1.2	1.17	0.43	-4.19	-3.83	-4.46	1.15	0.63	-0.16	-3.96	-3.8	-4.21		-1.44	1.47	0.44	-1.78	-1.79	1.51	0.56	-0.16	-2.55
cce_0569	12	hesA	putative molybdenum cofactor biosynthesis/nitrogen fixation-like protein	1.37	1.4	0.6	-4.16	-4.31	-4.57	1.37	0.83	-0.02	-3.77	-3.76	-4.19		-1.29	1.75	0.68	-1.69	-1.85	1.63	0.6	-0.2	-2.48
cce_0570	12	hesB	Fe-S cluster biosynthesis nitrogen fixation-like protein	1.19	1.19	0.47	-3.74	-3.18	-3.83	1.16	0.72	-0.2	-3.73	-3.4	-3.75		-1.92	1.92	0.59	-1.69	-1.91	1.85	0.39	-0.12	-2.85
cce_0571	12	-	2Fe-2S ferredoxin	0.85	1.71	0.89	-4.91	-5.61	-5.74	0.81	1.34	0.33	-4.76	-5.09	-5.42		-2.37	1.33	0.38	-1.56	-1.71	1.61	0.23	-0.29	-2.69
cce_0574	15	-	HSR1-like GTP-binding protein	1.57	1.21	0.72	-2.96	-3.05	-2.82	1.51	0.73	0.12	-2.63	-2.37	-2.64		-1.76	1.78	0.54	-1.77	-1.43	1.72	0.26	-0.52	-1.83
cce_0685	4	sufB	cysteine desulfurase activator complex subunit SufB	1.43	0.87	0.59	-1.05	-1.9	-1.01	1.29	0.49	0.41	-0.9	-1.25	-0.8		-0.29	0.44	0.68	0.61	-0.84	0.3	0.46	0.29	-0.59		Synpcc7942_1735	0	1.73	-0.6	-0.4	-0.55	-0.67	-0.52	-0.41	-0.31	-0.19	-0.3	-0.27	-0.25	-0.35	-0.02	-0.15	-0.1	-0.29
cce_0686	4	sufC	iron-sulfur assembly ATPase	1.22	0.76	0.42	-0.59	-1.21	-0.73	1.1	0.38	0.13	-0.49	-0.76	-0.63		-0.03	0.03	0.35	-0.39	-0.77	0.29	0.34	0.12	-0.38		Synpcc7942_1736	1e-133	1.47	-0.29	-0.28	-0.19	-0.12	-0.21	-0.2	-0.2	-0.18	-0.05	-0.1	-0.16	-0.34	0.13	-0.08	0.03	-0.04
cce_0791		-	hypothetical protein	1.92	0.64	-1.01	-2.48	-2.17	-2.35	1.74	0.48	-1.23	-2.19	-1.98	-2.21		0.61	0.72	0.32	-0.24	0.06	0.96	0.35	0.11	-0.38
cce_0986	3	-	hypothetical protein	0.55	0.39	-0.04	-0.15	-0.15	-0.18	0.54	0.4	0.14	-0.11	-0.13	-0.11		0.02	0.37	0.56	0.13	-0.46	-0.22	0.95	0.4	-0.04		Synpcc7942_0046	2e-21	0.41	-0.01	-0.12	-0.36	-0.31	-0.48	-0.32	-0.05	-0.1	-0.32	-0.32	-0.54	-0.31	0.1	-0.05	-0.39	-0.24
cce_0986	3	-	hypothetical protein	0.55	0.39	-0.04	-0.15	-0.15	-0.18	0.54	0.4	0.14	-0.11	-0.13	-0.11		0.02	0.37	0.56	0.13	-0.46	-0.22	0.95	0.4	-0.04		Synpcc7942_0329	4e-142	1.05	0.38	0.31	0.03	0.06	0.01	0.1	0.15	0.07	-0.03	-0.14	-0.1	0.14	0.19	0.42	-0.03	-0.19
cce_1004	2	sufS	cysteine desulfurase	0.69	0.45	0.52	-0.32	-0.57	-0.43	0.62	0.28	0.58	-0.31	-0.46	-0.43		0.18	0.48	0.62	0.19	-0.42	0.32	0.45	0.18	-0.19		Synpcc7942_1738	0	1.37	-0.19	-0.2	-0.04	-0.05	-0.21	0.03	-0.1	0.19	-0.09	-0.07	0.14	-0.13	0.24	0.05	0.19	0.22
cce_1005	2	sufD	putative iron-sulfur assembly protein	0.85	0.65	0.39	-0.5	-0.81	-0.49	0.66	0.35	0.47	-0.35	-0.41	-0.39		-0.2	0.59	0.86	-0.36	-0.9	0.1	0.68	-0.01	-0.43		Synpcc7942_1737	2e-98	0.73	-0.29	-0.21	-0.29	-0.21	-0.41	-0.23	-0.17	0	-0.09	-0.29	-0.12	-0.31	0.17	-0.08	0.03	0.01
cce_1045		-	hypothetical protein	0.02	0.08	0.36	-0.42	-0.06	-0.28	-0.08	-0.16	0.34	-0.4	-0.3	-0.22		0.21	0.07	0.02	0.08	0.26	0.53	0.07	-0.08	0.03
cce_1046		-	hypothetical protein	0.19	-0.02	0.12	-0.47	-0.21	-0.21	0	-0.16	0.48	-0.5	-0.21	-0.08		0.1	0.17	0.1	-0.04	-0.06	0.78	0.19	-0.13	-0.3
cce_1063	2	hupS	[NiFe] uptake hydrogenase small subunit	0.04	1.83	0.82	-2.45	-4.89	-3.58	-0.01	1.39	0.52	-2.91	-5.41	-3.97		0.94	1.32	-0.13	-2.09	-0.4	1.48	-0.15	-1.59	-0.83
cce_1245		-	SDR family dehydrogenase/reductase	0.8	0.2	0.18	-0.09	-0.38	0.03	0.76	0.21	0.22	0	-0.11	-0.05		0.3	0.56	0.38	0.01	-0.18	0.36	0.53	0.06	-0.18
cce_1313		isiB2	flavodoxin	1.41	1.4	-0.17	-1.79	-1.74	-1.7	1.65	1.11	-0.29	-1.5	-1.49	-1.67		0.47	1.01	0.29	-1.11	-0.02	1.24	-0.04	-0.99	-0.75
cce_1644		-	hypothetical protein	1.03	0.59	0.25	-1.46	-0.7	-0.96	1.04	0.45	0.44	-1.5	-0.9	-0.99		0.35	0.71	0.3	-0.46	-0.34	0.83	0.48	-0.07	-0.65
cce_1675		-	hypothetical protein	0.42	0.1	0.53	-0.27	-0.43	-0.43	0.4	-0.09	0.76	-0.17	-0.38	-0.38		0.29	0.3	0.62	0.11	-0.36	0.42	0.64	0.36	-0.53
cce_1789	2	gpmI	phosphoglyceromutase	0.55	0.9	-0.16	-0.26	-0.4	-0.34	0.43	0.88	-0.19	-0.28	-0.33	-0.41		0.39	0.15	0.61	-0.73	-0.38	0.34	0.94	-0.19	-0.61		Synpcc7942_0469	0	1.37	0.19	0.02	-0.43	-0.5	-0.47	0.11	0.33	0.35	-0.36	-0.65	-0.46	-0.04	0.44	0.47	-0.13	-0.39
cce_1892		-	hypothetical protein	-0.13	0.79	0.79	-0.94	-0.32	-0.17	-0.23	0.46	0.49	-0.87	-0.29	-0.11		-0.24	0.08	0.82	-0.21	0.27	0.28	1.07	0.27	-0.31
cce_1900		gltA	citrate synthase	0.81	0.88	0.01	-0.54	-0.79	-0.37	0.77	0.82	-0.03	-0.45	-0.75	-0.44		-0.27	0.85	0.78	-0.77	-0.67	0.67	0.91	-0.13	-0.63		Synpcc7942_0612	1e-76	0.64	-0.04	0.03	-0.42	-0.14	-0.23	0.48	0.25	0.17	-0.25	-0.25	0.1	0.47	0.02	-0.16	-0.09	-0.21
cce_2059	2	-	bifunctional phosphopantothenoylcysteine decarboxylase/phosphopantothenate synthase	0.54	0.32	0.38	-0.53	-0.18	-0.28	0.53	0.31	0.49	-0.51	-0.44	-0.38		0.25	0.2	0.24	-0.37	-0.05	0.26	0.32	0.23	-0.16		Synpcc7942_0292	1e-136	0.99	-0.03	-0.01	-0.06	0.12	0.14	-0.16	-0.02	0.06	-0.08	0.22	0.22	0.04	-0.07	-0.15	-0.04	0.03
cce_2060	2	-	hypothetical protein	0.39	0.17	0.34	-0.8	-0.51	-0.41	0.33	0.45	0.68	-0.81	-0.76	-0.56		0.36	0.23	0.31	-0.39	0.13	0.26	0.22	-0.22	-0.23		Synpcc7942_0291	7e-24	1.26	-0.41	-0.29	-0.14	0.25	0.37	-0.18	-0.52	-0.37	-0.45	0.35	0.41	-0.15	-0.54	-0.55	-0.31	0.22
cce_2070		-	hypothetical protein	0.14	0.85	1.65	-3.3	-2.82	-2.55	-0.78	0.42	2.18	-3.24	-2.79	-2.96		-0.1	-0.49	0.43	0.37	-0.27	-0.21	0.66	0.13	-1.23
cce_2071	4	-	hypothetical protein	0.45	0.9	1.78	-3.48	-3.28	-3	-0.4	0.31	2.16	-3.07	-2.89	-3.14		0.28	0.17	0.06	0.51	-0.19	0.33	0.9	0.56	-0.59
cce_2072	4	-	hypothetical protein	0.49	0.77	1.57	-2.39	-2.06	-1.85	-0.26	0.32	1.87	-2.23	-1.97	-1.92		0.04	0.17	0.02	0.24	-0.05	0.14	0.58	0.2	-0.41
cce_2120		ilvC	ketol-acid reductoisomerase	0.76	0.8	-0.21	-0.14	-1.01	-0.4	0.71	1.03	-0.24	-0.09	-0.83	-0.5		0.45	0.09	0.25	-0.62	-0.35	-0.13	0.2	-0.38	-0.24		Synpcc7942_1552	0	1.71	0.11	-0.12	-0.2	-0.12	0.02	0.32	0.24	0.02	-0.27	-0.12	0.12	0.46	0.02	0.04	-0.23	-0.29
cce_2210	3	-	hypothetical protein	0.48	0.46	0.37	-0.23	-0.09	-0.06	0.43	0.27	0.42	-0.22	-0.15	-0.12		0.08	0.19	0.06	-0.39	0.31	0.37	0.24	0.1	0.07
cce_2257	2	icfA1	beta-carbonic anhydrase, carboxysomal	1.49	0.95	-0.32	-0.5	-1	-0.85	1.21	0.75	-0.33	-0.38	-0.61	-0.79		-0.11	0.85	0.9	-0.28	-0.83	0.61	1.16	0.32	-0.8		Synpcc7942_1447	1e-103	1.11	0.22	0.26	-0.25	-0.15	-0.25	0.21	0.16	0.3	0.01	-0.22	-0.32	0.2	0.15	0.18	-0.07	-0.24
cce_2367		-	hypothetical protein	0.52	0.55	-0.29	-0.32	-0.29	-0.04	0.32	0.38	-0.21	-0.29	-0.26	-0.07		0.14	0.33	0.49	-0.27	-0.16	0.33	0.59	0.17	-0.5
cce_2446	3	thrC	threonine synthase	0.34	0.95	0.39	-0.75	-0.45	-1.15	0.24	0.84	0.06	-0.58	-0.19	-0.84		0.12	0.63	0.06	-0.62	0.03	0.32	-0.29	-0.87	-0.18		Synpcc7942_1782	0	1.68	-0.31	-0.24	-0.03	-0.23	-0.06	0.15	-0.22	-0.25	-0.71	-0.02	-0.04	-0.09	-0.24	-0.17	-0.13	-0.11
cce_2727		-	ribosomal RNA large subunit methyltransferase N	0.31	0.4	0.52	-0.46	-0.27	-0.18	0.22	0.44	0.56	-0.26	-0.2	-0.16		-0.49	0.35	0	-0.42	-0.34	0.21	0.39	-0.26	0.16		Synpcc7942_1758	9e-154	1.31	-0.21	-0.3	-0.06	0.15	0.17	-0.06	-0.12	-0.19	-0.22	0.19	0.32	0	-0.14	-0.09	-0.02	0.11
cce_2756	4	-	NAD synthetase	0.35	0.46	0.2	-0.05	0.04	-0.15	0.38	0.28	0.4	0.02	0.12	-0.02		-0.08	0.31	0.12	-0.05	-0.2	0.28	0.44	0.12	0.08		Synpcc7942_0105	0	1.06	0.05	0.01	0.03	-0.12	-0.09	0.1	0.16	0.01	-0.07	-0.07	-0.1	-0.12	0.01	-0.06	-0.07	-0.04
cce_3137		-	TRAP transporter solute receptor	0.69	0.55	-0.29	-0.4	-0.42	0.11	0.42	0.44	-0.26	-0.38	-0.39	0.03		0.11	0.28	0.38	-0.52	-0.32	-0.1	0.48	-0.01	-0.33
cce_3138		-	hypothetical protein	0.79	0.7	-0.13	-0.59	-0.55	0.08	0.45	0.52	-0.05	-0.33	-0.53	0		-0.41	0.52	0.17	0.01	-0.32	0.35	0.24	-0.1	0.02
cce_3241	3	-	hypothetical protein	0.29	0.2	0.36	-0.65	-0.29	0.06	0.22	0.26	0.22	-0.79	-0.48	-0.14		-0.82	0.32	0.29	0.3	0.14	0.24	0.16	0.14	0.01
cce_3242	3	-	hypothetical protein	-0.01	0.14	0.28	-0.69	-0.33	0.17	-0.09	0.28	0.31	-0.83	-0.53	-0.01		-0.02	0.14	0.48	-0.24	-0.08	0.27	0.46	-0.08	-0.22
cce_3299	2	-	hypothetical protein	0.3	0.93	-0.45	-0.84	-0.78	0.03	0.25	1.22	-0.65	-0.98	-0.89	-0.2		0.25	0.56	0.47	-0.22	-0.18	0.3	0.31	-0.27	-0.39		Synpcc7942_0988	8e-42	1.25	-0.36	-0.17	-0.39	-0.25	-0.2	-0.2	-0.36	-0.51	-0.43	-0.03	-0.13	-0.36	-0.38	-0.34	-0.34	-0.16
cce_3336		-	RNA-binding protein	-0.18	0.54	0.34	-0.66	-0.58	-0.17	-0.26	0.44	0.24	-0.6	-0.68	-0.15		0.74	0.87	0.57	0.07	0.17	1.33	0.39	0.05	0.15
cce_3366		ccmA	3-deoxy-7-phosphoheptulonate synthase	0.65	0.31	-0.06	-0.36	-1.04	-0.07	0.7	0.53	-0.1	-0.35	-0.95	-0.28		0.64	0.29	0.37	-0.59	-0.11	0.17	0.33	-0.18	-0.19		Synpcc7942_2289	6e-22	0.4	0.08	-0.02	0.17	0.29	0.27	0.02	-0.05	-0.03	0.05	0.16	0.29	0.08	0.02	-0.09	0.12	0.19
cce_3391	5	-	hypothetical protein	0.17	0.65	0.24	-0.42	-0.51	-0.29	0.12	0.53	0.29	-0.21	-0.29	-0.2		0.18	0.37	0.53	-0.12	-0.22	0.06	0.61	0.07	-0.13		Synpcc7942_1773	5e-21	0.96	-0.13	-0.12	-0.26	-0.01	-0.18	-0.04	-0.2	-0.14	-0.52	-0.04	-0.13	-0.05	-0.12	-0.15	-0.4	-0.35
cce_3446		-	hypothetical protein	0.78	2.01	-0.93	-3.61	-2.74	-0.86	0.59	2.14	-1.16	-3.3	-2.66	-0.93		-0.33	0.63	0.9	-1.01	-1.11	0.78	1.46	-0.23	-1.17
cce_3504		leuC	isopropylmalate isomerase large subunit	0.16	0.27	0.11	0	-0.35	-0.18	0.21	0.31	0.1	0.01	-0.34	-0.22		0.5	-0.03	0.11	-0.25	0.04	0.12	0.17	0.07	0.09		Synpcc7942_1898	0	1.68	0.33	0.24	-0.02	0.2	0.24	0.08	0.22	0.13	-0.06	0.03	0.06	0.27	0.07	0.3	-0.03	-0.08
cce_3941		-	alpha amylase	0.52	1.35	0.48	-0.97	-0.94	-0.91	0.45	1.42	0.35	-0.8	-0.77	-0.85		0.19	0.85	0.48	0.21	-0.64	0.84	1.03	0.55	-0.61
cce_4039	34	rpoA	DNA-directed RNA polymerase subunit alpha	0.35	0.88	0.26	-0.32	-0.9	-0.46	0.33	0.83	0.25	-0.25	-0.78	-0.53		0.4	0.19	0.44	-0.27	-0.4	0.05	0.51	-0.06	-0.24		Synpcc7942_2209	1e-148	1.37	0.04	-0.36	-0.4	0.09	0.11	0	-0.13	-0.02	-0.34	0.07	0.16	0.09	0.02	-0.16	-0.09	-0.03
cce_4040	34	rplQ	50S ribosomal protein L17	0.39	0.74	0.2	-0.41	-0.73	-0.37	0.37	0.72	0.1	-0.43	-0.71	-0.45		0.16	0.27	0.46	-0.37	-0.33	0.09	0.38	-0.29	-0.5		Synpcc7942_2208	9e-60	1.53	0.08	-0.35	-0.29	0.04	0.03	0.12	-0.21	-0.09	-0.28	0.13	0.22	0.1	-0.1	-0.12	-0.25	-0.15
cce_4041	34	truA	tRNA pseudouridine synthase A	0.45	0.69	0.08	-0.34	-0.5	-0.25	0.38	0.61	0.01	-0.34	-0.41	-0.27		0.22	0.47	0.54	-0.25	-0.36	0.17	0.44	-0.11	-0.42		Synpcc7942_2207	2e-105	1.1	0.09	-0.07	-0.26	0.22	0.18	0.18	-0.17	-0.1	-0.56	0.21	0.27	0.09	-0.22	-0.08	-0.15	-0.03
cce_4042	34	rpl13	50S ribosomal protein L13	0.4	0.59	0.07	-0.22	-0.41	-0.22	0.32	0.58	-0.04	-0.23	-0.31	-0.24		0.33	0.5	0.68	-0.08	-0.3	0.19	0.54	0.07	-0.41		Synpcc7942_2206	4e-86	1.64	0.07	-0.21	-0.2	0.21	0.22	0.02	-0.09	-0.14	-0.5	0.23	0.3	0.09	-0.16	-0.19	-0.21	0
cce_4043	34	rpsI	30S ribosomal protein S9	0.38	0.49	0.03	-0.25	-0.43	-0.22	0.32	0.55	-0.03	-0.3	-0.36	-0.26		0.12	0.24	0.28	-0.25	-0.21	-0.13	0.13	-0.17	-0.31		Synpcc7942_2205	1e-65	1.44	-0.62	-0.65	-0.85	-0.34	-0.31	-0.03	-0.29	0.02	-0.56	0.22	0.17	0.04	-0.16	-0.75	-0.19	0.09
cce_4205		-	hypothetical protein	0.18	1.13	0.16	-0.62	-0.55	-0.12	0.07	1	0.1	-0.48	-0.39	-0.2		0.03	0.24	-0.02	-0.15	-0.17	0.57	0.51	-0.17	-0.09		Synpcc7942_2240	3e-54	1.36	0.17	0.25	0.02	-0.3	-0.31	0.19	0.27	0.42	0.12	-0.05	-0.17	0.28	0.2	0.43	0.34	0.1
cce_4355		-	hypothetical protein	0.5	0.44	-0.42	-0.63	-0.16	0.17	0.33	0.23	-0.21	-0.42	-0.56	0.17		0.02	0.27	0.37	0	-0.47	0.19	0.44	-0.07	-0.58
cce_4437	2	-	hypothetical protein	0.24	0.93	0.78	-1.06	-0.57	-0.21	0.14	0.65	0.56	-0.87	-0.35	-0.16		0.18	0.6	0.23	-0.89	-0.45	0.59	0.33	-0.34	-0.03		Synpcc7942_2512	0	1.6	0.1	0.11	0.02	0.07	0.12	0.34	0.16	0.01	-0.07	-0.04	0.18	0.41	0.01	0.18	-0.06	0.03
cce_5232			hypothetical protein	0.1	0.4	-0.09	-0.37	-0.28	-0.19	0.02	0.01	0	-0.47	-0.2	-0.18		-0.07	0.45	0.52	-0.02	-0.42	-0.17	0.34	0.27	0.01
CLUSTER25
cce_0146		-	RNA-binding protein	0.55	0.37	0.42	-0.86	-1.04	0	0.25	0.43	0.48	-0.66	-1.09	-0.13		0.29	-0.2	0.07	-0.2	-0.17	-0.49	0.39	-0.35	0.23
cce_0308		-	hypothetical protein	0.05	0.28	-0.02	-0.37	-0.08	-0.1	-0.06	0.32	0.04	-0.31	-0.32	-0.26		0.17	-0.43	0.03	-0.16	0.12	-0.35	-0.03	-0.19	-0.08
cce_0591		-	keto-hydroxyglutarate-aldolase/keto-deoxy-phosphogluconate aldolase	0.41	0.13	0.21	-0.56	0.02	0	0.3	-0.05	0.25	-0.45	-0.16	-0.12		-0.44	-0.13	0.12	0.03	0.04	0.19	0.2	0.12	-0.13		Synpcc7942_0017	3e-53	0.92	-0.15	-0.14	-0.09	0.01	0.06	-0.02	-0.01	-0.15	-0.06	-0.03	0.03	-0.06	-0.14	0.01	-0.07	-0.02
cce_0593		-	protease	1.12	0.48	-0.22	-0.99	0.48	-0.3	0.84	0.11	-0.15	-0.98	-0.42	-0.76		0.42	-0.06	0.27	-0.26	0.29	-0.1	0.43	0.31	0.04
cce_0683		-	putative transcriptional regulator	0.26	0.17	0.56	-0.3	-0.17	0.03	0.13	0.06	0.63	-0.18	0.02	0.11		-0.26	-0.24	0.32	0.15	-0.3	-0.35	0.68	0.3	-0.07		Synpcc7942_1733	1e-66	0.95	-0.23	-0.16	-0.28	-0.34	-0.37	-0.13	-0.09	0	-0.09	-0.38	-0.25	-0.06	0.01	0.11	0.03	-0.16
cce_0853		-	hypothetical protein	0.45	0.3	0.05	-0.4	0.28	0.19	0.47	0.15	0.13	-0.37	-0.23	0.03		0.35	-0.36	-0.18	-0.28	0.48	0.04	0.11	0.04	0.14
cce_0945		-	hypothetical protein	0.33	-0.27	0.01	-0.52	0	0.19	0.51	-0.16	0.09	-0.65	-0.37	-0.15		0.16	-0.4	-0.06	0.26	0.11	-0.69	-0.08	0.14	-0.3
cce_0958		-	putative peptidase M4, thermolysin	0.58	0.26	0.32	-0.97	0.1	0.2	0.5	0.1	0.48	-0.88	-0.3	-0.13		0.3	-0.26	0.17	-0.06	0.54	0.38	0.44	0.06	-0.12
cce_0959		-	hypothetical protein	0.41	0.09	0.17	-0.18	0.13	0.1	0.32	0.07	0.17	-0.15	-0.01	-0.01		0.5	-0.17	-0.02	-0.37	0.54	0.14	0.39	0.01	-0.03
cce_1054		-	hypothetical protein	0.29	0.03	0.05	-0.45	0.05	0.27	0.25	-0.09	0.17	-0.29	0.04	0.25		0.29	-0.35	-0.03	0.29	0.44	-0.14	0.47	-0.06	0.1
cce_1465		-	hypothetical protein	0.51	0.07	0.29	-0.82	0.08	-0.14	0.54	-0.23	0.53	-0.87	-1.07	-0.86		-0.01	-0.38	-0.13	-0.05	-0.11	-0.34	-0.08	0.18	-0.51
cce_1942		-	RNA-binding protein	0.43	0.11	0.78	-0.86	-0.7	-0.38	0.14	0.14	0.97	-0.66	-0.82	-0.44		0.62	-0.83	0.08	-0.66	-0.08	-0.86	0.37	-0.54	-0.19
cce_2526	4	-	stress protein	0.12	0.48	0.2	-0.25	0.14	-0.08	0.14	0.47	0.14	-0.27	-0.13	-0.14		0.08	-0.15	-0.14	-0.68	-0.17	-0.57	0.64	0.13	0.09
cce_2695	6	-	hypothetical protein	0.33	-0.02	0.07	-0.28	-0.03	0.05	0.21	0.05	0.16	-0.18	-0.22	-0.08		0.45	-0.27	0.2	-0.42	0.28	-0.12	0.1	-0.27	-0.07		Synpcc7942_1948	3e-18	1.19	-0.1	-0.2	-0.33	-0.17	-0.17	-0.1	-0.21	-0.18	-0.3	-0.34	-0.13	-0.21	-0.16	0	-0.31	-0.3
cce_3001		-	RNA methyltransferase	0.59	0.05	0.41	-0.07	-0.1	0.03	0.41	0.01	0.43	0.01	-0.05	0.08		0.53	-0.16	0.06	0.08	0.32	0.24	0.2	-0.02	0.05		Synpcc7942_1602	6e-70	0.9	-0.16	-0.16	-0.01	0.15	0.25	-0.25	-0.15	0.02	-0.21	0.36	0.23	-0.03	-0.15	-0.4	-0.09	0.1
cce_3104		-	elongation factor EF-G fragment	0.39	-0.25	0.39	-1.19	0.25	0.42	0.34	-0.27	0.72	-1.28	-0.43	-0.22		0.25	-0.37	0.15	0.3	0.25	-0.57	0.08	0.38	-0.17
cce_3107		-	elongation factor EF-G fragment	1.23	0.08	1.15	-2.13	-1.24	-0.71	1.15	0	1.4	-1.73	-1.39	-1.07		0.19	-0.25	-0.57	0.31	0.57	-0.2	-0.81	-0.16	0.53		Synpcc7942_2082	1e-151	1.3	-1.25	-1.27	0.16	0.68	0.82	-1.17	-1.22	-1.2	-0.27	1.13	1.11	-1.01	-1.19	-1.29	0.04	0.85
cce_3229		-	aldehyde dehydrogenase	0.21	-0.05	0.06	-0.4	0.33	0.18	0.26	-0.06	0.25	-0.43	-0.13	-0.13		0.46	-0.17	0.18	0.17	0.44	-0.03	0.13	0.42	-0.01
cce_3477		psbA4	photosystem II D1 protein	0.94	-0.06	0.1	-1.7	-0.16	0.01	0.87	-0.31	0.63	-1.64	-0.72	-0.3		0.36	-0.19	-0.13	-0.22	0.58	0.45	-0.08	-0.34	-0.34
cce_4220		-	hypothetical protein	0.24	0.26	0.2	-0.24	-0.21	0.07	0.33	0.19	0.23	-0.27	-0.34	0.01		0.55	-0.08	0.25	-0.42	0.27	0.09	0.23	-0.21	-0.23		Synpcc7942_1115	2e-42	1.06	0.3	0.19	0.25	0.25	0.26	-0.22	-0.11	-0.1	0.31	0.06	-0.04	-0.19	-0.14	0.31	0.24	0.2
cce_4392		-	hypothetical protein	0.22	-0.05	0.31	-0.77	-0.32	0.5	0.19	0.01	0.56	-0.62	-0.22	0.52		-0.15	-0.52	0.31	0.37	-0.07	-0.55	0.1	0.09	-0.18
cce_4671	2	-	hypothetical protein	1.48	1.12	-0.25	-1.7	-1.31	-0.67	1.21	0.82	-0.16	-1.59	-1.34	-0.87		0.53	-0.38	-0.35	-0.31	0.07	-0.47	-0.18	-0.04	-0.04
cce_4697		hspA1	heat shock protein Hsp20	0.78	-0.09	0.31	-1.25	-0.27	0.09	0.84	-0.29	0.36	-1.35	-0.55	-0.07		0.04	-0.15	0.2	0.12	0.22	0.27	0.43	-0.54	-0.73		Synpcc7942_2401	3e-50	1.05	-0.66	-0.33	-0.2	-0.16	-0.24	-0.05	-0.42	0.32	-0.28	0.14	0	-0.15	-0.18	-0.46	0.14	0
cce_4732		-	hypothetical protein	0.88	0.56	0.03	-0.77	-0.57	0.05	0.47	0.04	0.09	-0.6	-0.44	0.13		-0.45	-0.48	-0.38	-0.12	-0.22	0.44	0.62	0.5	0.3
cce_4869			unknown; contains an Excisionase/Xis, DNA-binding domain	0.34	0.14	0.25	-0.48	-0.19	-0.01	0.29	0.14	0.43	-0.23	-0.07	0.03		-0.06	-0.01	0.17	-0.63	0.31	0.21	0.72	0.18	0.03
cce_4915			unknown; contains PINc-like Nucleotide binding protein and PhoH domains	0.17	0.02	0.18	-0.32	0.06	0.13	0.15	0	0.42	-0.18	0	0.12		0.24	-0.13	-0.19	-0.28	0.39	0.3	0.16	0.03	0.01
cce_4965			hypothetical protein	0.4	0.14	0.12	-0.46	-0.04	-0.2	0.35	-0.03	0.06	-0.46	-0.21	-0.23		0.11	-0.36	-0.17	-0.07	0.31	0.01	0.31	-0.15	-0.05
cce_4966			unknown	0.42	-0.11	-0.06	-0.62	0.18	0.07	0.39	-0.17	0.04	-0.4	0.17	0.11		-0.11	-0.27	-0.12	-0.31	0.26	-0.07	0.45	-0.17	-0.12
cce_5202			cation-transporting ATPase, E1-E2 type	0.5	0.04	-0.08	-0.22	0.01	-0.01	0.4	0.02	-0.02	-0.14	-0.05	-0.01		-0.08	-0.24	-0.01	-0.02	-0.21	0.13	0.54	0.19	-0.16
CLUSTER26
cce_0033	2	feoA1	ferrous iron transport protein A	1.16	-0.29	-0.49	-0.8	-0.13	0.43	1.2	-0.35	-0.22	-0.6	-0.31	0.18		0.26	0.37	0.05	-0.45	-0.04	0.08	0.11	-1.01	0.51
cce_0078		-	chloride channel protein	0.99	-0.31	-0.23	-0.43	-0.37	0.34	1.1	-0.26	-0.23	-0.3	-0.18	0.15		1.09	-0.3	-0.63	-0.35	0.49	0.29	-0.54	-0.45	0.38		Synpcc7942_1257	2e-14	0.35	-0.09	-0.01	-0.18	-0.07	-0.11	-0.1	0.05	-0.01	0.04	-0.12	-0.1	-0.17	0.05	0.05	-0.15	-0.02
cce_0078		-	chloride channel protein	0.99	-0.31	-0.23	-0.43	-0.37	0.34	1.1	-0.26	-0.23	-0.3	-0.18	0.15		1.09	-0.3	-0.63	-0.35	0.49	0.29	-0.54	-0.45	0.38		Synpcc7942_1588	7e-128	0.47	0.14	0.05	0.05	-0.16	-0.05	0.03	0	0.21	0.21	-0.42	-0.2	-0.07	0.2	0.28	0.11	-0.08
cce_0119		-	hypothetical protein	1.75	-0.67	-1.7	-2.23	-1.85	0.62	1.93	-0.81	-1.8	-1.92	-1.56	0.28		0.93	-0.55	-1.71	-2.01	0.6	0.18	-1.46	-1.86	0.32
cce_0167	2	-	hypothetical protein	0.37	-0.1	-0.12	-0.08	-0.12	0.2	0.47	-0.05	-0.08	-0.05	-0.04	0.08		0.89	-0.03	-0.15	-0.59	0.09	0.03	0.08	-0.09	0.13		Synpcc7942_2179	3e-107	1.08	-0.06	-0.24	0.01	-0.02	0.06	-0.06	-0.16	0.07	0.1	0.02	0.22	-0.02	0.14	-0.13	-0.16	-0.01
cce_0192		-	hypothetical protein	0.85	-0.3	-0.69	-0.07	0.09	0.16	0.8	-0.2	-0.58	0.09	-0.26	-0.1		0.12	0.01	-0.07	-0.01	0.49	0.61	-0.35	-0.29	-0.11
cce_0205		-	hypothetical protein	0.97	-0.3	-0.66	-0.66	-0.01	0.66	1.03	-0.55	-0.78	-0.51	-0.64	0.33		0.43	-0.06	-0.04	-0.86	0.29	0.36	-0.21	-0.76	-0.13		Synpcc7942_1095	5e-25	0.87	-0.48	-0.56	0.26	0.38	0.29	-0.36	-0.68	-0.48	-0.03	0.5	0.41	-0.41	-0.59	-0.63	0.18	0.49
cce_0233	3	-	hypothetical protein	0.97	-0.05	-0.34	-0.52	-0.34	0.62	0.88	0.02	-0.45	-0.38	-0.2	0.45		0.47	0.07	-0.44	-0.22	0.31	-0.01	-0.27	-0.41	0.27		Synpcc7942_2474	4e-08	0.94	-0.01	0.31	0.08	0.13	0.28	0.06	-0.07	-0.1	-0.18	-0.01	-0.02	0	0.02	0.15	-0.12	-0.18
cce_0255	6	-	hypothetical protein	0.53	-0.4	-0.59	-0.14	-0.15	0.41	0.47	-0.26	-0.41	-0.02	0.1	0.46		0.1	0.32	-0.38	-0.77	-0.13	0.28	-0.35	-0.54	-0.12		Synpcc7942_2257	1e-25	1.66	-0.47	-0.22	-0.2	-0.34	-0.17	0.21	-0.62	-0.4	-0.63	-0.21	-0.13	-0.08	-0.34	-0.37	-0.23	-0.29
cce_0306		-	hypothetical protein	0.93	-0.28	-0.39	-0.73	-0.46	0.26	0.89	-0.32	-0.3	-0.65	-0.37	0.15		0.58	0.12	-0.31	-0.6	0.69	0.49	-0.23	-0.75	0.39		Synpcc7942_1785	2e-17	0.55	0.04	0.15	-0.1	0.13	0.01	0.1	0.35	0.09	-0.02	-0.07	0.02	0.13	0.27	0.13	-0.14	-0.1
cce_0309		hisH	imidazole glycerol phosphate synthase subunit HisH	0.47	-0.11	-0.38	-0.44	-0.42	0.19	0.62	-0.17	-0.35	-0.44	-0.4	0.08		0.59	0.04	-0.26	-0.45	0.59	0.15	-0.38	-0.33	0.38		Synpcc7942_1481	2e-98	1.42	0.22	0.18	-0.19	-0.16	-0.02	-0.05	0	0.25	-0.24	-0.29	-0.21	0.11	0.11	0.49	-0.12	-0.12
cce_0403		-	hypothetical protein	1.25	0.41	-0.34	-0.52	-0.42	0.01	1.02	0.25	0.34	-0.43	-0.21	-0.02		0.93	-0.02	-0.55	-0.25	0.47	0	-0.53	-0.01	0.48
cce_0459		-	hypothetical protein	1.1	-0.15	-0.35	-0.7	-0.54	0.61	1.15	-0.07	-0.29	-0.55	-0.52	0.35		0.01	-0.37	-0.7	-0.52	0.24	0.39	-0.55	-0.8	0.09		Synpcc7942_0595	4e-27	0.69	-0.5	-0.42	0.26	-0.69	-0.82	-0.34	-0.52	-0.39	0.18	-0.37	-0.6	-0.5	-0.38	-0.24	0.4	-0.11
cce_0482		-	putative heavy metal transport/detoxification protein	1.16	-0.24	-0.52	-0.55	-0.4	0.57	1.22	-0.15	-0.44	-0.35	-0.35	0.45		0.49	-0.25	-0.55	-0.68	0.06	-0.14	-0.37	-0.74	0.09
cce_0643	2	-	hypothetical protein	1.16	-0.52	-0.81	-1.35	-0.56	0.6	1.37	-0.6	-0.68	-1.26	-0.51	0.53		0.9	-0.61	-1.01	-0.9	0.51	-0.17	-0.91	-1.12	0.09
cce_0663		sdhA	succinate dehydrogenase flavoprotein subunit	0.6	0.6	-0.46	-0.61	-0.53	0.49	0.73	0.56	-0.16	-0.44	-0.36	0.4		0.82	-0.25	-0.11	-0.55	0.41	-0.1	-0.14	-0.44	0.17		Synpcc7942_0641	2e-53	0.38	-0.08	-0.26	-0.18	-0.02	0	-0.09	-0.07	-0.02	0.07	0.08	0.06	-0.11	-0.1	-0.3	0.06	0.1
cce_0666		pgi	glucose-6-phosphate isomerase	1.53	0.08	-0.83	-1.32	-1.34	0.3	1.82	0.23	-0.77	-1.12	-1.05	-0.01		1.4	-0.1	-0.24	-1.67	0.4	0.16	-0.01	-1.25	0.2		Synpcc7942_2029	0	1.21	-0.38	-0.1	0.2	0.25	0.39	-0.18	-0.37	-0.35	-0.11	0.39	0.23	-0.38	-0.25	-0.3	0.1	0.26
cce_0811		folD	bifunctional 5,10-methylene-tetrahydrofolate dehydrogenase/ 5,10-methylene-tetrahydrofolate cyclohydrolase	1.42	-0.23	-0.42	-0.68	-0.62	0.33	1.46	-0.11	-0.44	-0.51	-0.48	0.08		0.95	-0.12	-0.94	-1.07	0.17	0.26	-0.77	-0.97	0.2		Synpcc7942_0777	5e-117	1.32	0	-0.04	0.03	0.28	0.15	0.05	-0.06	0.16	0.04	0.09	0.17	0.01	-0.03	0.1	0.18	0.16
cce_0872		-	hypothetical protein	1.09	-0.56	-0.73	-1.07	-1.01	1.08	1.18	-0.33	-0.76	-0.8	-0.73	0.86		0.88	-0.39	-0.79	-0.38	0.35	-0.02	-0.63	-0.5	0.46		Synpcc7942_0096	2e-20	0.54	-0.47	-0.31	0.44	-0.2	-0.61	-0.7	-0.54	-0.39	0.16	-0.3	-0.57	-0.62	-0.41	-0.07	0.58	0.27
cce_0874		-	hypothetical protein	0.3	-0.13	-0.17	-0.32	-0.38	0.1	0.27	-0.14	-0.22	-0.25	-0.23	0.07		0.46	0.19	-0.55	-0.48	0.12	-0.1	-0.18	-0.39	0.37		Synpcc7942_0465	4e-50	0.76	0.06	-0.05	-0.57	-1.76	-1.57	-0.35	-0.16	0.15	-0.24	-2.58	-1.84	-0.36	-0.01	0.09	-0.52	-1.21
cce_0875		sigA	RNA polymerase sigma factor RpoD	0.82	0.13	-0.27	-0.78	-0.41	0.41	1.03	0	-0.53	-0.86	-0.35	0.25		0.43	-0.49	-0.91	-0.46	0.36	-0.22	-0.81	-0.66	0.24		Synpcc7942_0649	0	1.67	-0.11	-0.44	0.17	0.02	-0.23	-0.17	-0.26	-0.39	0	-0.05	0.09	0.12	-0.23	-0.28	0.26	0.25
cce_0901		-	hypothetical protein	1.64	-0.29	-0.9	-1.2	-0.64	0.18	1.55	-0.35	-0.86	-1.04	-0.59	-0.03		0.45	-0.17	-0.49	-0.06	0.68	-0.34	-1.15	-0.63	0.42
cce_0924		-	hypothetical protein	0.79	0.04	-0.46	-0.33	-0.48	0.3	0.82	0	0.13	-0.28	-0.18	0.27		0.8	-0.26	-0.23	-0.39	0.19	0.03	-0.06	-0.5	0.17		Synpcc7942_0682	3e-109	1.03	-0.01	-0.03	-0.26	-0.17	-0.26	-0.03	-0.04	-0.07	0	-0.19	-0.16	0.04	0.17	0.01	-0.24	-0.25
cce_1035	4	-	putative Iron permease FTR1	0.57	0.12	-0.18	-0.4	-0.32	0.32	0.76	0.11	-0.16	-0.28	-0.23	0.2		0.64	0.28	-0.27	-0.72	0.28	0.17	-0.24	-0.88	0.29		Synpcc7942_2421	4e-54	0.61	0.03	0	-0.26	-0.09	-0.04	0.29	0.18	0.15	0.03	-0.11	-0.08	0.07	0.55	0.2	0	0
cce_1117		-	proteinase inhibitor I4 serpin	0.99	-0.04	-0.33	-0.52	-0.33	0.57	1.05	0.06	-0.32	-0.43	-0.3	0.35		0.6	0.06	-0.36	-0.43	0.33	0.07	-0.21	-0.36	0.41
cce_1122		-	hypothetical protein	0.94	-0.9	-0.7	-0.95	-0.38	0.93	1.09	-0.59	-0.58	-0.74	-0.44	0.68		0.85	-0.04	-0.95	-1.29	0.7	0.18	-1.22	-1.49	0.44
cce_1123	2	-	hypothetical protein	0.91	-0.73	-0.63	-1.21	-0.11	0.65	0.95	-0.8	-0.49	-1.17	-0.09	0.51		0.84	-0.26	-0.99	-1.14	0.7	0.3	-1.06	-1.25	0.45
cce_1259		-	hypothetical protein	1.1	-0.17	-0.62	-0.86	-0.94	0.81	1.28	-0.12	-0.52	-0.55	-0.49	0.53		0.93	-0.08	-0.48	-0.61	0.75	-0.03	-0.57	-0.87	0.55
cce_1461	3	-	hypothetical protein	1.68	-0.44	-1.57	-1.77	-1.87	0.23	1.98	-0.44	-1.23	-1.46	-1.43	-0.18		1.35	-0.18	-0.98	-1.56	0.67	-0.05	-0.8	-1.52	0.29
cce_1462	3	-	hypothetical protein	1.61	-0.45	-1.24	-1.43	-1.64	0.35	1.93	-0.43	-1.14	-1.03	-1.11	0.06		1.15	-0.44	-1.22	-1.44	0.63	-0.09	-0.95	-1.36	0.32
cce_1463	3	-	hypothetical protein	1.45	-0.38	-0.89	-1.15	-1.21	0.52	1.76	-0.36	-0.86	-0.78	-0.78	0.19		1.14	-0.42	-1.1	-1.19	0.7	0.04	-0.92	-1.47	0.29
cce_1473	2	cysK	cysteine synthase A	1.2	-0.34	-1.1	-1.59	-1.53	1.19	1.15	-0.45	-1.17	-1.31	-1.18	0.84		1.25	-0.26	-0.9	-1.38	0.5	0.13	-0.84	-1.32	0.29		Synpcc7942_1466	2e-160	1.44	-0.3	-0.32	-0.05	0.13	-0.12	-0.56	-0.42	-0.27	-0.06	0.2	-0.12	-0.34	-0.51	-0.52	-0.08	0.17
cce_1510	15	-	putative F0F1-ATPase subunit	0.27	0.09	-0.18	-0.43	-0.09	0.34	0.21	0.04	-0.19	-0.35	-0.15	0.33		0.51	0.03	0.14	-0.35	0.14	-0.12	-0.12	0.05	0.13
cce_1520		-	two-component response regulator	0.61	0.38	-0.04	-0.3	-0.24	-0.02	0.51	0.21	0.31	-0.26	-0.11	-0.01		0.39	-0.11	-0.19	-0.33	0.41	0.02	-0.04	-0.48	0.24
cce_1523	2	-	hypothetical protein	1.07	-0.35	-0.41	-0.84	-0.61	0.91	1.18	-0.37	-0.54	-0.68	-0.46	0.54		1.15	-0.38	-0.92	-1.07	0.76	-0.13	-0.88	-1.36	0.75		Synpcc7942_1442	8e-64	1.4	-0.18	-0.07	-0.03	-0.15	-0.06	0.04	0.05	0.1	-0.1	-0.07	-0.05	-0.01	0.03	0.09	-0.11	-0.11
cce_1524	2	-	hypothetical protein	1.11	-0.84	-1.13	-1.76	-1.16	1.08	1.24	-0.75	-1.05	-1.59	-0.96	0.78		1.21	-0.73	-1.35	-1.2	0.68	-0.2	-1.28	-1.67	0.6		Synpcc7942_1960	3e-78	1.38	-0.69	-0.66	0.51	0.4	0.59	-0.28	-0.72	-0.64	0.08	0.47	0.78	-0.27	-0.77	-0.76	0.35	0.5
cce_1590		-	hypothetical protein	1.12	0.17	-0.2	-0.7	-0.46	0.53	0.97	0.04	-0.36	-0.52	-0.38	0.42		0.21	0.3	-0.71	-1.27	-0.02	-0.01	-0.5	-1.14	0.16
cce_1623	2	nusB	transcription antitermination protein NusB	0.5	-0.16	-0.23	-0.09	0.03	0.35	0.49	-0.09	-0.11	0.03	0.07	0.27		0.5	-0.13	-0.29	-0.49	0.12	-0.09	0.12	-0.25	0.27		Synpcc7942_2471	2e-61	0.95	0.15	0.18	-0.24	-0.09	-0.01	0.01	0.01	0.02	-0.13	-0.2	-0.08	0.14	-0.04	0.01	-0.29	-0.2
cce_1665		petF1	2Fe-2S ferredoxin	0.72	-0.28	-0.34	-0.48	-0.21	0.47	0.65	-0.26	-0.35	-0.36	-0.29	0.28		0.4	-0.12	-0.14	-0.22	0.3	-0.12	-0.11	-0.27	0.22		Synpcc7942_0338	3e-36	1.14	0.17	0.02	-0.23	0.01	-0.05	0.09	0.09	0.08	-0.21	-0.05	-0.1	0.16	-0.05	-0.14	-0.23	-0.1
cce_1665		petF1	2Fe-2S ferredoxin	0.72	-0.28	-0.34	-0.48	-0.21	0.47	0.65	-0.26	-0.35	-0.36	-0.29	0.28		0.4	-0.12	-0.14	-0.22	0.3	-0.12	-0.11	-0.27	0.22		Synpcc7942_2581	2e-61	1.48	0.09	0.12	-0.16	0.06	0.04	0.3	0.08	0.22	-0.13	-0.13	0.03	0.15	0.07	0.29	-0.06	-0.15
cce_1775		glnB	nitrogen regulatory protein P-II	1.48	-0.58	-0.82	-1.08	-1.18	0.46	1.67	-0.52	-1.04	-0.89	-0.94	0.16		0.57	-0.77	-1.06	-0.73	0.51	-0.07	-0.77	-1.11	0.21		Synpcc7942_0321	2e-68	1.77	-0.3	0.2	0.03	-0.25	-0.12	0.33	0.1	0.03	-0.66	0.03	-0.44	0	-0.04	-0.02	0.08	-0.26
cce_1776		-	putative Ham1-like protein	0.4	-0.02	-0.12	-0.16	-0.21	0.02	0.33	-0.05	-0.1	-0.1	-0.09	-0.01		0.47	0.01	-0.55	0.08	0.4	0.01	-0.12	-0.1	0.58		Synpcc7942_1266	3e-81	1.27	-0.01	0.24	0.05	-0.09	-0.18	0.29	0.2	0.28	0.04	-0.11	-0.06	0.27	0.2	0.05	-0.02	-0.21
cce_1801	4	-	hypothetical protein	0.93	-0.24	-0.54	-0.95	-0.73	0.6	0.88	-0.24	-0.54	-0.93	-0.73	0.38		0.41	-0.32	-0.43	0.03	0.43	-0.31	-0.66	-0.41	0.38		Synpcc7942_2121	2e-51	1.4	-0.64	-0.33	-0.65	-0.95	-0.84	-0.09	-0.15	-0.06	-0.52	-0.36	-0.26	-0.19	0.12	-0.16	0.16	-0.1
cce_1810	2	-	glutaredoxin-like protein	0.7	0	-0.42	-0.32	-0.74	0.12	0.93	0.15	-0.42	-0.42	-0.71	0.04		0.79	0.3	-0.35	-0.71	0.25	0.36	-0.35	-0.47	0.09		Synpcc7942_1145	2e-61	1.68	-0.48	-0.36	-0.44	-0.42	-0.33	-0.05	-0.29	-0.35	-0.35	-0.04	0.1	-0.14	-0.24	-0.54	-0.37	-0.37
cce_1839		infB	translation initiation factor IF-2	0.46	-0.13	-0.18	-0.16	0.02	0.46	0.58	-0.19	-0.3	-0.11	-0.07	0.21		0.62	-0.14	-0.19	-0.01	0.23	-0.06	-0.27	-0.25	0.08		Synpcc7942_2020	0	1.39	-0.24	-0.08	-0.17	-0.05	-0.19	0.02	-0.07	0.04	-0.28	-0.02	0	-0.18	-0.22	-0.06	-0.11	-0.11
cce_1854	3	-	hypothetical protein	1.81	-0.21	-0.76	-1.07	-1.19	0.34	1.91	-0.13	-0.68	-0.7	-0.64	-0.09		0.74	-0.3	-0.98	-1.15	0.44	0.25	-0.48	-1.25	0.29
cce_1857		-	NifU-like protein	1.76	-0.1	-0.56	-0.85	-0.98	0	1.78	-0.08	-0.5	-0.57	-0.5	-0.18		0.87	-0.06	-0.59	-0.8	0.39	0.18	-0.25	-0.66	0.54
cce_1878	2	-	two-component sensor histidine kinase	0.71	-0.12	-0.44	-0.4	-0.4	0.54	0.76	-0.1	-0.36	-0.26	-0.28	0.29		0.93	0.07	-0.17	-0.16	0.55	-0.1	-0.33	-0.58	0.42
cce_1946	2	metS	methionyl-tRNA synthetase	1.1	-0.77	-1.28	-1.26	-0.59	0.66	1.11	-0.72	-1.23	-1.4	-0.89	0.22		0.84	-0.24	-0.54	-0.55	0.39	-0.34	-0.48	-0.26	0.53		Synpcc7942_1142	0	1.36	-0.1	-0.11	-0.55	-0.32	-0.23	0.14	0.09	0.08	-0.33	-0.28	-0.11	0.13	0.04	-0.08	-0.11	-0.22
cce_1949		-	hypothetical protein	0.84	-0.25	-0.4	-0.46	-0.19	0.34	0.8	-0.33	-0.36	-0.38	-0.14	0.17		0.33	-0.39	-0.45	-0.29	0.33	-0.12	-0.16	-0.33	0.15		Synpcc7942_1273	9e-118	0.73	-0.05	-0.16	-0.01	-0.03	-0.2	-0.13	-0.12	0.08	0.15	-0.05	-0.35	-0.1	0.05	-0.14	-0.04	-0.03
cce_1975	3	coxC1	cytochrome c oxidase subunit III	1.55	-0.93	-1.88	-2.73	-2.4	0.78	1.61	-1.18	-2.33	-2.5	-2.19	0.39		1.19	0.04	-1.2	-1.63	0.57	0.08	-1.62	-1.91	0.39		Synpcc7942_2604	3e-73	1.22	0.04	-0.07	0.75	0.28	0.22	-0.55	-0.43	-0.53	0.27	0.2	-0.14	-0.57	-0.47	-0.06	0.15	0.28
cce_1978		-	hypothetical protein	0.83	-0.52	-0.55	-0.75	-0.78	0.92	0.84	-0.28	-0.37	-0.62	-0.6	0.74		0.66	-0.47	-1.06	-1.1	0.33	-0.62	-1.04	-0.96	0.59
cce_2038		carB	carbamoyl phosphate synthase large subunit	1.23	-0.08	-0.28	-0.7	-0.67	0.4	1.36	-0.09	-0.43	-0.55	-0.46	0.18		0.86	-0.08	-0.65	-0.51	0.38	0.55	-0.23	-0.55	0.49		Synpcc7942_0711	0	1.57	-0.04	0.16	-0.09	-0.15	-0.04	0.41	0.23	0.15	-0.22	-0.02	0.07	0.43	0.13	0.02	-0.17	-0.22
cce_2130	3	trpA	tryptophan synthase subunit alpha	0.42	0.36	-0.28	-0.1	-0.4	-0.06	0.3	0.29	-0.23	-0.08	-0.34	-0.12		0.76	-0.07	-0.21	-0.4	0.2	-0.15	-0.22	-0.23	0.28		Synpcc7942_0411	4e-119	1.31	0.28	0.26	-0.16	-0.06	-0.08	0.24	0.43	0.24	0.05	-0.25	-0.18	0.34	0.13	0.23	-0.01	-0.01
cce_2134	2	serA	D-3-phosphoglycerate dehydrogenase	1	0.18	-0.35	-0.48	-0.59	0.5	1.1	0.21	-0.55	-0.39	-0.51	0.19		0.92	0.05	-0.36	-0.43	0.44	-0.15	-0.63	-0.62	0.3		Synpcc7942_1501	0	1.5	0.13	-0.23	-0.2	0.22	0.12	-0.35	-0.2	-0.35	-0.15	0.08	0.26	-0.21	-0.27	0.01	-0.15	0.16
cce_2315	5	hoxH	hydrogenase large subunit	0.58	0.34	-0.52	-0.34	-0.16	0.21	0.73	0.27	-0.13	-0.21	-0.15	0.09		0.35	0.17	-0.04	-0.69	0.55	-0.02	-0.05	-0.84	0.19		Synpcc7942_2555	0	1.53	-0.81	-0.77	0.31	0.39	0.46	-0.71	-0.79	-0.73	-0.16	0.73	0.64	-0.68	-0.63	-0.94	-0.03	0.32
cce_2318	5	hoxF	NADH dehydrogenase I subunit F	0.5	0.43	-0.33	-0.36	0.03	0.35	0.73	0.36	-0.23	-0.23	-0.14	0.13		0.85	-0.1	-0.16	-1.1	0.52	0.11	0.36	-0.39	0.21		Synpcc7942_0279	0	1.2	0.07	-0.32	0.37	0.44	0.41	-0.37	-0.37	-0.52	-0.07	0.66	0.55	-0.14	-0.57	-0.36	0.06	0.36
cce_2371		-	hypothetical protein	1.11	-0.5	-0.55	-0.59	-0.79	0.18	1.23	-0.38	-0.52	-0.65	-0.72	-0.03		0.59	-0.16	-0.12	-0.96	0.05	-0.3	0.01	-0.8	-0.27		Synpcc7942_1908	3e-28	0.83	0.04	-0.25	-0.42	-0.52	-0.63	0.04	0	0.09	-0.23	-0.39	-0.27	0.12	-0.01	-0.15	-0.42	-0.35
cce_2422	3	-	hypothetical protein	0.65	0.24	0.08	-0.44	-0.1	0.13	0.54	-0.05	-0.12	-0.53	-0.09	0.12		0.04	-0.49	-0.41	-0.61	0.13	0.11	-0.06	-0.35	0.28		Synpcc7942_1800	9e-09	0.54	-0.26	-0.62	-0.64	-0.59	-0.71	-0.19	0.01	-0.08	-0.49	-0.47	-0.1	-0.07	0.17	-0.01	-0.08	-0.06
cce_2427	3	-	hypothetical protein	0.63	-0.19	0.03	0	0.01	0	0.77	-0.08	0.13	-0.01	-0.03	0.04		0.58	-0.24	-0.33	-0.24	0.38	-0.09	-0.27	0.02	0.14		Synpcc7942_1141	1e-75	1.11	-0.05	0.06	0.22	-0.37	-0.3	-0.22	-0.24	-0.03	0.53	-0.38	-0.5	-0.37	0.19	0.17	0.24	0.15
cce_2514		-	hypothetical protein	1.96	-1.57	-1.28	-1.63	-1.77	0	2.35	-0.91	-0.93	-1.32	-1.22	-0.55		1.69	-0.32	-2.04	-2.32	0.86	0.22	-1.77	-3.14	0.39
cce_2536	2	zwf	glucose-6-phosphate 1-dehydrogenase	1.45	-0.28	-0.92	-1.52	-1.26	0.41	1.67	-0.32	-1.33	-1.22	-0.93	0.06		0.84	0.15	-0.82	-0.92	0.25	0.54	-0.97	-0.96	0.22		Synpcc7942_2334	0	1.55	-1.01	-1.29	0.36	0.75	0.65	-1.48	-1.21	-1.25	0.19	0.97	0.68	-1.08	-1.23	-1.12	0.1	0.91
cce_2637		-	putative nitrogen fixation-like protein	1.6	0.11	-0.72	-0.94	-1.2	0.29	1.69	0.1	-0.61	-0.66	-0.66	0.06		0.89	0.26	-0.38	-1.27	0.45	0.36	-0.35	-1.04	0.06
cce_2902	2	hypA	hydrogenase expression/synthesis	0.54	-0.49	-0.49	-0.77	-0.51	1.07	0.63	-0.28	-0.35	-0.58	-0.32	0.8		0.81	-0.41	-0.79	-0.73	0.31	-0.36	-0.66	-0.8	0.35		Synpcc7942_2553	4e-14	0.56	-0.28	-0.1	0.24	0.3	0.35	-0.23	-0.36	-0.27	-0.09	0.44	0.43	-0.33	-0.43	-0.17	0.04	0.25
cce_2903	2	hypB	hydrogenase accessory protein	0.79	-0.42	-0.59	-0.85	-0.61	1.05	0.9	-0.27	-0.48	-0.69	-0.44	0.75		0.77	-0.4	-0.83	-0.53	0.37	-0.5	-0.93	-0.79	0.48		Synpcc7942_2552	5e-71	1.03	0.1	-0.1	0.32	0.33	0.29	-0.31	-0.3	-0.3	0.24	0.38	0.33	-0.26	-0.26	-0.07	0.08	0.36
cce_2907		hypD	hydrogenase isoenzymes formation protein	0.7	-0.28	-0.53	-0.65	-0.55	1.02	0.81	-0.19	-0.32	-0.52	-0.35	0.6		0.75	-0.77	-0.77	-0.45	0.59	-0.39	-0.51	-0.37	0.56		Synpcc7942_2386	2e-141	1.11	-0.33	-0.39	0.26	0.24	0.25	-0.2	-0.43	-0.47	-0.11	0.42	0.29	-0.4	-0.47	-0.43	-0.04	0.25
cce_2913		tig	trigger factor	0.71	-0.05	-0.33	-0.29	-0.41	0.63	0.77	0.08	-0.45	-0.18	-0.25	0.39		0.72	0.09	0.11	-0.44	0.17	-0.01	0.01	-0.49	-0.04		Synpcc7942_2524	9e-128	0.87	0.16	-0.28	-0.39	0.27	0.21	-0.16	-0.21	-0.3	-0.31	0.09	0.36	0.09	-0.18	-0.17	-0.16	0.16
cce_2931		-	hypothetical protein	0.71	0.27	-0.14	-0.53	-0.44	0.47	0.54	-0.03	0.08	-0.28	-0.23	0.43		0.16	0.05	-0.4	-0.03	0.17	0.2	-0.68	-0.28	0.16		Synpcc7942_1155	2e-27	0.54	-0.07	0.04	0.07	0.07	-0.06	-0.01	-0.08	0.06	0	0	0.01	0.12	-0.06	-0.05	-0.04	-0.06
cce_2971		-	putative polyphosphate kinase 2	0.47	-0.03	-0.28	-0.37	-0.39	0.36	0.5	-0.09	-0.24	-0.25	-0.22	0.3		0.03	-0.42	-0.66	-0.11	0.1	-0.57	-0.18	-0.25	0.39		Synpcc7942_0493	0	1.25	-0.37	-0.4	0.13	0.4	0.42	-0.32	-0.45	-0.57	-0.2	0.47	0.48	-0.36	-0.5	-0.49	-0.11	0.46
cce_2982		-	protease	0.9	-0.45	-0.39	-0.77	-0.32	0.54	1.02	-0.51	-0.28	-0.72	-0.22	0.36		0.83	0.21	-0.22	-0.76	0.29	0.38	-0.39	-0.61	0.13		Synpcc7942_0481	6e-20	0.4	-0.28	-0.08	0.45	-0.12	-0.33	-0.34	-0.39	-0.17	0.32	-0.12	-0.3	-0.26	-0.27	-0.14	0.62	0.24
cce_2982		-	protease	0.9	-0.45	-0.39	-0.77	-0.32	0.54	1.02	-0.51	-0.28	-0.72	-0.22	0.36		0.83	0.21	-0.22	-0.76	0.29	0.38	-0.39	-0.61	0.13		Synpcc7942_1101	3e-125	1.08	0	0.11	-0.04	0.06	-0.04	-0.03	-0.22	0.02	-0.04	-0.17	-0.04	-0.13	0.01	0.06	-0.02	-0.17
cce_2992		glyS	glycyl-tRNA synthetase subunit beta	0.81	0.16	-0.08	0.01	-0.28	0.22	0.78	0.28	0.13	0.09	-0.2	0.09		0.48	0.06	-0.34	-0.2	0.13	-0.33	-0.4	-0.3	0.46		Synpcc7942_0018	0	1.12	-0.22	0.06	-0.41	-0.22	-0.01	0.12	-0.06	-0.17	-0.1	-0.03	-0.15	-0.13	-0.17	-0.18	-0.37	-0.38
cce_3094		argD	acetylornithine aminotransferase	0.93	0.14	-1	-1.16	-0.99	0.89	0.89	0	-0.92	-1.05	-0.78	0.72		0.66	-0.34	-0.8	-0.32	0.56	-0.26	-1.01	-0.51	0.55		Synpcc7942_0031	7e-31	0.34	-0.1	-0.05	-0.11	-0.12	0.06	0.2	0.14	0.03	-0.23	0.08	0.04	0.06	0.1	0.05	0	-0.03
cce_3094		argD	acetylornithine aminotransferase	0.93	0.14	-1	-1.16	-0.99	0.89	0.89	0	-0.92	-1.05	-0.78	0.72		0.66	-0.34	-0.8	-0.32	0.56	-0.26	-1.01	-0.51	0.55		Synpcc7942_0943	0	1.33	0.25	0.31	0.09	0.08	0.16	0.22	0.05	0.2	0.17	0.01	-0.15	0.08	0.09	0.25	0.2	0.08
cce_3246		-	malic oxidoreductase	1.04	-0.09	-0.23	-0.43	-0.42	0.35	1.26	-0.05	-0.38	-0.35	-0.27	0.09		1.38	0.03	-0.38	-1.07	0.49	0.33	-0.44	-0.93	0.31		Synpcc7942_1297	0	1.2	0.17	-0.09	-0.05	0.26	0.09	0.26	0.07	0.06	0.04	0.1	0.22	0.3	-0.13	0.11	-0.11	0.03
cce_3251		argF	ornithine carbamoyltransferase	1.25	-0.32	-0.76	-0.84	-0.78	0.79	1.51	-0.26	-0.67	-0.62	-0.45	0.51		0.89	-0.19	-0.75	-0.85	0.55	0.35	-0.65	-0.82	0.37		Synpcc7942_2514	1e-143	1.34	-0.04	-0.07	-0.38	-0.35	-0.31	0.3	0.03	0.1	-0.18	-0.4	0.02	0.39	0.05	-0.16	-0.26	-0.19
cce_3252	2	-	dihydroorotate dehydrogenase 2	0.96	-0.12	-0.55	-0.76	-0.19	0.75	1.06	-0.02	-0.69	-0.76	-0.46	0.26		0.75	-0.12	-0.54	-0.61	0.49	0.1	-0.53	-0.75	0.39		Synpcc7942_2385	8e-121	1.06	-0.49	-0.6	0.57	0.58	0.47	-0.68	-0.65	-0.66	0.32	0.74	0.49	-0.61	-0.67	-0.61	0.34	0.79
cce_3253	2	pfkA2	6-phosphofructokinase	0.96	0.08	-0.31	-0.54	-0.08	0.5	1.1	0.18	-0.27	-0.42	-0.35	0.13		1.24	-0.38	-0.47	-1.17	0.47	-0.1	-0.37	-0.83	0.38
cce_3261		amt1	ammonium/methylammonium permease	1.09	-0.64	-1.03	-0.96	-0.55	0.58	1.12	-0.7	-1.1	-0.95	-0.49	0.29		0.82	-0.19	-0.53	-0.47	0.39	-0.12	-0.66	-0.92	0.16		Synpcc7942_0442	4e-161	1	0.02	0.47	-0.49	-0.56	0	0.04	0.15	0.18	-0.59	-0.27	-0.62	-0.07	-0.05	0.33	-0.34	-0.84
cce_3261		amt1	ammonium/methylammonium permease	1.09	-0.64	-1.03	-0.96	-0.55	0.58	1.12	-0.7	-1.1	-0.95	-0.49	0.29		0.82	-0.19	-0.53	-0.47	0.39	-0.12	-0.66	-0.92	0.16		Synpcc7942_2279	3e-31	0.32	-0.44	-0.43	-0.1	0.42	0.47	-0.08	-0.63	-0.45	0.02	0.47	0.52	-0.21	-0.55	-0.29	-0.12	0.21
cce_3268		-	hypothetical protein	1.45	-0.92	-1.54	-1.71	-1.74	0.82	1.74	-0.86	-1.55	-1.5	-1.31	0.4		0.76	-0.6	-0.78	-0.74	0.31	-0.44	-0.87	-0.97	0.18
cce_3269		-	hypothetical protein	1.56	-1.06	-1.23	-1.49	-1.42	1.02	1.81	-0.75	-1.28	-1.45	-1.26	0.53		1.09	-0.58	-0.68	-1	0.3	-0.22	-0.25	-0.93	0.11		Synpcc7942_1987	2e-25	0.94	-0.35	-0.32	0.86	0.35	0.57	-0.4	-0.83	-0.76	-0.09	0.29	0.24	-0.72	-0.92	-0.79	0.05	0.48
cce_3271		-	hypothetical protein	1.7	-0.57	-0.97	-1.39	-1.54	0.5	2.03	-0.52	-0.92	-1.07	-0.96	-0.05		1.38	0.13	-1.15	-1.7	0.44	0.62	-0.91	-1.96	0.29
cce_3280		acnB	bifunctional aconitate hydratase 2/2-methylisocitrate dehydratase	0.84	0.09	-0.83	-0.5	-0.41	0.58	0.86	0.02	-0.85	-0.4	-0.27	0.48		0.94	0.11	0.08	-0.76	0.44	0.24	0.06	-0.54	0.24		Synpcc7942_0903	0	1.58	0.17	0.3	-0.08	-0.05	0.03	0.04	0.18	0.29	-0.13	-0.07	-0.13	-0.03	0.16	0.25	0.19	0.06
cce_3319	3	-	hypothetical protein	1.15	-0.14	-0.21	-0.51	-0.44	0.26	1.17	-0.13	-0.14	-0.36	-0.24	0.13		0.54	0	-0.86	-0.14	0.42	0.29	-0.63	-0.48	0.45
cce_3464		-	hypothetical protein	1.62	-0.16	-0.62	-1.24	-1.01	0.28	1.69	-0.21	-0.59	-0.98	-0.79	0.06		1.91	-0.09	-1.08	-1.42	0.39	-0.25	-1.46	-1.29	0.76
cce_3465		glgX	glycogen debranching protein	1.18	-0.15	-0.41	-0.85	-0.62	0.52	1.31	-0.13	-0.39	-0.65	-0.45	0.27		1.12	-0.11	-0.69	-0.82	0.37	-0.01	-0.68	-0.81	0.44		Synpcc7942_0086	0	1.23	-0.38	-0.45	0.12	0.44	0.29	-0.43	-0.6	-0.53	-0.2	0.37	0.35	-0.49	-0.5	-0.38	-0.09	0.32
cce_3532		-	hypothetical protein	0.72	-0.07	-0.15	-0.34	-0.35	0.24	0.83	-0.12	-0.12	-0.27	-0.27	0.06		1.17	0.05	-0.19	-0.5	0.23	0.37	-0.03	-0.27	0.27		Synpcc7942_1583	3e-30	0.85	-0.14	-0.06	0.06	-0.15	-0.16	-0.22	-0.3	-0.16	0.53	-0.2	-0.3	-0.12	-0.24	0.18	-0.05	-0.11
cce_3572	4	-	hypothetical protein	0.92	-0.34	-0.42	-0.71	-0.59	0.53	1.12	-0.4	-0.37	-0.52	-0.44	0.24		0.51	-0.32	-0.79	-0.79	0.37	0.28	-0.74	-0.93	0.17
cce_3582	3	-	hypothetical protein	0.49	-0.26	-0.18	-0.29	-0.13	0.24	0.56	-0.28	-0.37	-0.41	-0.19	0.04		0.53	0.01	-0.24	-0.37	0.5	0.26	-0.49	-0.39	0.35
cce_3612		gap	glyceraldehyde-3-phosphate dehydrogenase	1.57	-1.01	-1.78	-2.23	-2.26	0.94	1.71	-0.98	-2.02	-1.99	-1.88	0.5		1.02	-0.43	-1.38	-1.34	0.47	-0.17	-1.25	-1.58	0.3		Synpcc7942_0245	1e-173	1.43	-1.29	-1.27	0.1	0.47	0.38	-1.31	-1.3	-1.39	-0.35	0.84	0.78	-1.28	-1.41	-1.29	-0.05	0.97
cce_3612		gap	glyceraldehyde-3-phosphate dehydrogenase	1.57	-1.01	-1.78	-2.23	-2.26	0.94	1.71	-0.98	-2.02	-1.99	-1.88	0.5		1.02	-0.43	-1.38	-1.34	0.47	-0.17	-1.25	-1.58	0.3		Synpcc7942_1742	7e-120	1.03	-0.09	-0.05	-1.11	-0.85	-0.52	0.46	0.44	0.04	-0.13	-0.35	-0.03	0.42	0.23	0.05	-0.25	-0.9
cce_3612		gap	glyceraldehyde-3-phosphate dehydrogenase	1.57	-1.01	-1.78	-2.23	-2.26	0.94	1.71	-0.98	-2.02	-1.99	-1.88	0.5		1.02	-0.43	-1.38	-1.34	0.47	-0.17	-1.25	-1.58	0.3		Synpcc7942_1939	2e-101	0.92	-0.13	-0.02	0.11	-0.03	-0.11	-0.16	0.05	0.06	0	-0.04	-0.11	0	-0.03	0.24	0.05	0.08
cce_3616		-	hypothetical protein	0.54	-0.29	-0.29	-0.37	-0.09	0.24	0.66	-0.25	-0.23	-0.33	-0.05	0.17		0.31	-0.26	-0.36	-0.24	0.35	0	-0.41	-0.44	0.26
cce_3629	6	-	hypothetical protein	0.72	-0.21	-0.53	-0.4	-0.46	0.44	0.5	-0.17	-0.35	-0.37	-0.33	0.3		0.64	0.17	-0.58	-0.47	0.08	-0.54	-0.37	-0.52	0.57
cce_3676		-	hypothetical protein	1.3	-0.47	-0.9	-0.88	-1.07	0.61	1.49	-0.26	-0.56	-0.82	-0.88	0.32		1.09	0.05	-0.78	-1.18	0.48	-0.08	-0.93	-1.19	0.53
cce_3678	3	-	hypothetical protein	1.2	-0.38	-0.69	-1.1	-0.92	0.74	1.26	-0.3	-0.7	-0.87	-0.71	0.33		1.09	-0.02	-0.7	-0.84	0.38	0.02	-0.6	-0.92	0.37
cce_3702	2	cobA	uroporphyrin-III C-methyltransferase	0.99	-0.29	-0.66	-0.58	-0.62	0.65	0.95	-0.27	-0.45	-0.47	-0.51	0.38		0.73	-0.62	-0.73	-0.15	0.42	-0.29	-0.67	-0.49	0.4		Synpcc7942_2610	1e-101	1.2	-0.01	-0.01	-0.27	-0.25	-0.52	-0.1	-0.09	-0.05	0.57	-0.4	-0.53	-0.3	0.06	-0.06	-0.3	-0.38
cce_3822		ppc	phosphoenolpyruvate carboxylase	0.96	-0.26	-0.55	-0.74	-0.53	0.66	1.03	-0.23	-0.55	-0.64	-0.46	0.35		0.6	-0.46	-0.84	-0.15	0.24	-0.22	-0.77	-0.59	0.19		Synpcc7942_2252	0	1.16	-0.03	-0.07	-0.24	-0.16	0	0.11	-0.02	0.08	-0.2	-0.03	0.08	0.26	0.13	-0.12	-0.09	0.03
cce_3944		-	hypothetical protein	1.13	-0.21	-0.43	-0.09	-0.21	0.22	1.12	-0.13	-0.38	-0.04	-0.08	0.22		0.64	0.03	0.08	-0.69	0.25	-0.07	0.14	-0.38	-0.05
cce_3954	3	-	hypothetical protein	0.51	-0.15	-0.08	-0.31	-0.01	0.28	0.54	-0.18	-0.05	-0.31	-0.09	0.15		0.4	0.28	-0.02	-0.11	0.26	0	-0.26	-0.25	0.29
cce_4096		-	hypothetical protein	0.89	-0.62	-0.45	-0.76	-0.83	0.74	1.68	-0.34	-0.37	-0.54	-0.45	0.07		0.97	-0.23	-0.09	-1.23	0.09	0.09	0.31	-1.02	-0.03		Synpcc7942_1140	2e-07	0.12	-0.11	-0.18	-0.21	-0.09	-0.05	-0.02	-0.17	-0.04	-0.02	0.17	0	0.1	0.03	-0.12	0.02	-0.12
cce_4152	4	aspS	aspartyl-tRNA synthetase	0.91	0.19	-0.21	-0.24	-0.48	0.36	0.82	0.24	-0.14	-0.11	-0.28	0.24		0.66	-0.29	-0.25	-0.27	0.33	-0.43	-0.18	-0.37	0.44		Synpcc7942_1313	0	1.55	0.11	0.22	-0.13	-0.02	0.07	0.37	0.17	0.07	0.02	-0.04	0.04	0.45	0.04	-0.11	-0.1	-0.09
cce_4154	2	-	hypothetical protein	1.33	-0.73	-0.8	-1.06	-1.11	0.91	1.49	-0.57	-0.83	-0.74	-0.77	0.55		0.99	-0.1	-0.93	-1.63	0.17	0.1	-0.85	-1.34	0.44
cce_4155		-	hypothetical protein	1.07	-0.17	-0.28	-0.76	-0.84	0.49	1.1	-0.19	-0.18	-0.58	-0.54	0.19		0.57	-0.28	-0.38	-0.78	0.47	0.13	-0.81	-0.3	0.49
cce_4223		-	hypothetical protein	0.67	-0.03	-0.36	-0.39	-0.51	-0.05	0.69	-0.08	-0.27	-0.21	-0.3	-0.06		0.63	0.27	-0.54	-0.94	-0.11	0.29	-0.38	-1	0.52
cce_4338	2	-	hypothetical protein	0.59	-0.04	-0.33	-0.22	0.13	0.33	0.75	0.02	-0.12	-0.16	-0.17	0.19		0.29	-0.17	-0.34	-0.51	0.27	-0.21	-0.14	-0.27	0.24
cce_4462	2	-	hypothetical protein	0.58	-0.27	-0.44	-0.32	-0.15	0.69	0.49	-0.15	-0.34	-0.18	-0.21	0.54		0.77	0.07	-0.19	-0.83	0.09	-0.34	0.17	-0.47	0.59		Synpcc7942_1396	4e-20	0.98	-0.62	-0.5	0.03	0.21	0.14	-0.23	-0.62	-0.73	-0.32	0.1	0.22	-0.48	-0.57	-0.51	-0.2	0.21
cce_4478		ilvG	acetolactate synthase 3 catalytic subunit	0.63	0.2	-0.27	-0.48	-0.7	0.17	0.89	0.11	-0.34	-0.43	-0.62	0.02		0.81	-0.38	-0.44	-0.6	0.33	-0.04	-0.39	-0.33	0.21		Synpcc7942_0139	0	1.55	-0.26	0.05	0.01	-0.24	-0.3	-0.19	-0.22	-0.23	-0.01	-0.38	-0.45	-0.24	-0.29	-0.03	-0.05	-0.38
cce_4688		-	hypothetical protein	0.59	0	-0.16	-0.32	-0.43	0.31	0.66	0.06	-0.03	-0.18	-0.25	0.2		0.57	-0.36	-0.44	-0.52	0.41	-0.1	-0.26	-0.48	0.18
cce_4743		pgl	6-phosphogluconolactonase	0.92	-0.18	-0.38	-0.44	-0.36	0.56	0.98	-0.13	-0.35	-0.28	-0.21	0.38		0.64	0.14	-0.52	-0.66	0.18	0.39	-0.35	-0.56	0.18		Synpcc7942_0529	2e-68	0.9	-0.14	-0.05	0.07	0.3	0.37	-0.11	-0.21	-0.24	-0.02	0.32	0.3	-0.2	-0.21	-0.1	-0.04	0.24
cce_4757		cobU	adenosylcobinamide kinase/adenosylcobinamide-phosphate guanylyltransferase	1.38	-0.12	-0.82	-0.94	-0.94	0.26	1.47	-0.17	-0.71	-0.87	-0.74	-0.02		1	0.35	-0.73	-0.75	0.28	0.25	-0.92	-0.23	0.42		Synpcc7942_0990	2e-62	1.11	-0.03	0.13	-0.09	0.05	0.02	0.1	0.04	-0.2	0.01	-0.09	-0.09	-0.12	-0.07	0.08	-0.16	-0.08
cce_4758		-	fructose-1,6-bisphosphatase	1.68	-0.37	-1.41	-1.51	-1.56	0.62	1.84	-0.36	-1.33	-1.24	-1.2	0.24		0.98	-0.08	-0.84	-1.4	0.32	0.18	-0.72	-1.28	0.36		Synpcc7942_2335	0	1.49	-1.14	-1.16	0.46	0.79	0.8	-1.26	-1.18	-1.04	-0.02	1	0.7	-0.95	-1.11	-1.07	0.24	1.15
cce_4759		-	putative heme peroxidase	0.76	-0.14	-0.58	0.13	-0.15	-0.04	0.61	-0.21	-0.49	-0.07	-0.47	-0.19		0.92	-0.17	-0.31	-0.45	0.37	0.11	-0.1	-0.35	0.43
CLUSTER27
cce_0168		-	hypothetical protein	-1.11	-0.54	-0.79	-0.2	0.66	0.34	-0.91	-0.95	-0.85	-0.25	-0.1	0.34		1.13	0.5	0.41	0.45	0.64	0.98	0.01	0.3	0.35
cce_0262	2	-	hypothetical protein	-1.3	-0.78	-0.25	-0.07	0.32	0.12	-1.28	-0.84	-0.27	-0.2	-0.07	0.17		0.31	0.54	0.25	0.57	0.41	0.95	-0.04	0.1	0.21		Synpcc7942_0916	1e-11	1.26	-0.43	-0.21	0.04	-0.26	-0.09	0.05	-0.37	-0.34	-0.79	-0.13	0.16	-0.07	-0.25	-0.4	-0.32	-0.15
cce_0304	4	cmpB	bicarbontate transport system permease	-1.66	-1.73	-1.31	-1.53	1.12	0.07	-1.41	-1	-0.98	-1.08	1.51	0.36		0.24	0.24	0.13	0.05	0.32	0.2	-0.47	-0.43	0.4		Synpcc7942_1238	2e-76	0.84	0.35	-0.55	-0.57	-0.31	-0.8	-0.08	-0.16	0.79	-0.31	-0.81	-1.19	-0.29	-0.19	0.22	-0.96	-0.36
cce_0304	4	cmpB	bicarbontate transport system permease	-1.66	-1.73	-1.31	-1.53	1.12	0.07	-1.41	-1	-0.98	-1.08	1.51	0.36		0.24	0.24	0.13	0.05	0.32	0.2	-0.47	-0.43	0.4		Synpcc7942_1489	3e-118	1.25	0.02	-0.1	0.02	-0.15	-0.28	-0.03	-0.1	-0.1	0.09	-0.21	-0.11	-0.11	0.06	0.05	0.04	0.04
cce_0304	4	cmpB	bicarbontate transport system permease	-1.66	-1.73	-1.31	-1.53	1.12	0.07	-1.41	-1	-0.98	-1.08	1.51	0.36		0.24	0.24	0.13	0.05	0.32	0.2	-0.47	-0.43	0.4		Synpcc7942_2106	1e-53	0.72	0.48	-0.04	-0.43	-0.19	-0.14	-0.06	0.14	0.55	-0.22	-0.1	-0.67	0.18	0.2	0.13	-0.15	-0.49
cce_0604	3	ndhD3	NAD(P)H-quinone oxidoreductase subunit M	-1.07	-1.33	-0.79	-0.21	0.87	-0.06	-1.12	-0.92	-0.81	0.09	1.15	0.21		-0.2	-0.21	0.15	0.61	-0.04	0.32	-0.01	0.09	0.12		Synpcc7942_2092	2e-106	0.86	0.13	-0.06	0.01	-0.08	0	-0.03	0.11	0.14	0.13	0.06	-0.15	0.08	0.12	0.12	0.13	0.02
cce_0629		-	putative CP12	-0.77	-1.06	-0.65	0.06	0.21	0.47	-0.64	-0.84	-0.44	0	0.11	0.51		0.52	0.19	0.06	0.13	0.34	0.15	-0.1	-0.15	0.03		Synpcc7942_0252	2e-18	0.97	-0.63	-0.67	-0.42	-0.01	-0.08	-0.28	-0.58	-0.43	-0.69	0.2	0.46	-0.18	-0.42	-0.61	-0.17	0.32
cce_0629		-	putative CP12	-0.77	-1.06	-0.65	0.06	0.21	0.47	-0.64	-0.84	-0.44	0	0.11	0.51		0.52	0.19	0.06	0.13	0.34	0.15	-0.1	-0.15	0.03		Synpcc7942_0361	9e-17	0.88	-0.59	0.08	-0.24	-0.91	-0.43	0.55	-0.13	-0.1	-0.61	-0.48	-0.52	0	-0.19	-0.28	-0.43	-1.06
cce_0636		psbA5	photosystem II D1 protein	-2.98	-2.13	-1	-0.06	0.4	0.33	-2.57	-2.41	-1.08	-0.02	0.68	0.58		0.5	0.43	0.13	-0.47	-0.37	-0.1	-0.48	-0.72	-0.4
cce_0848		-	hypothetical protein	-0.1	-0.3	-0.15	-0.17	0.05	0.38	-0.15	-0.15	-0.1	-0.07	0.08	0.57		0.21	0.13	0.01	-0.33	0.08	0.62	-0.42	-0.5	0
cce_1048		-	hypothetical protein	-0.54	-0.61	-0.37	-0.44	0.24	0.34	-0.49	-0.34	-0.31	-0.27	0.39	0.64		0.32	-0.3	-0.05	-0.18	0.17	0.46	0.49	-0.22	-0.02
cce_1342		-	hypothetical protein	-0.36	-0.36	-0.21	0.02	0.36	0.36	-0.36	-0.19	-0.13	0.09	0.34	0.38		0.08	-0.15	-0.19	0.27	0.33	0.54	-0.23	-0.14	0.11
cce_1543		-	putative CAB/ELIP/HLIP superfamily protein	-0.62	-0.53	-0.15	0.13	0.16	-0.02	-0.65	-0.46	0.07	0.14	0.19	0.21		-0.21	0.03	0.15	-0.5	0.18	0.5	-0.04	-0.67	-0.2
cce_1809		-	hypothetical protein	-0.86	-0.79	-0.48	0.18	0.45	0.18	-0.88	-0.61	-0.44	0.1	0.33	0.23		-0.3	0.33	0.38	0.38	0.02	0.23	-0.09	-0.08	-0.33		Synpcc7942_2465	7e-24	1.18	-0.83	-0.75	-0.26	-0.89	-0.76	-0.21	-0.62	-0.43	-0.46	-0.07	-0.26	-0.21	-0.37	-0.68	0.29	0.03
cce_2729	2	-	hypothetical protein	-0.56	-0.73	-0.7	-0.23	0.57	0.16	-0.76	-0.9	-0.98	-0.3	0.36	0.24		-0.2	0.31	-0.47	-0.34	-0.16	0.19	-0.85	-0.55	0.12		Synpcc7942_0891	1e-39	1.49	-0.79	-0.51	-0.29	-0.45	0.25	0.03	-0.7	-0.67	-0.41	-0.04	0.23	-0.08	-0.65	-0.75	0.09	-0.4
cce_2741		-	hypothetical protein	-0.7	-1	0.01	-0.09	0.74	0.22	-0.77	-0.8	0.22	-0.13	0.14	0.03		-0.23	0.22	0.15	0.37	0.14	0.14	0.01	0.49	-0.01
cce_3009	2	-	hypothetical protein	-0.41	-0.46	-0.26	0.12	0.26	0.22	-0.44	-0.26	-0.07	0.11	0.29	0.4		0.04	0.25	0.37	-0.33	0.16	0.24	0.19	-0.11	0.04
cce_3128		-	hypothetical protein	-0.46	-0.28	-0.34	-0.19	0.28	0.22	-0.47	-0.42	-0.37	-0.07	0.22	0.2		0.22	-0.25	-0.09	-0.83	0.33	0.07	0.04	-0.26	0.14
cce_3129		-	hypothetical protein	-0.31	-0.58	-0.24	0.08	0.58	0.05	-0.44	-0.34	-0.25	0.14	0.42	0.11		-0.25	0.02	0	-0.28	0.08	0.5	0.56	-0.29	-0.31
cce_3225	2	-	hypothetical protein	-0.43	-0.13	0.09	-0.79	0.47	0.3	-0.74	-0.14	0.16	-0.65	0.37	0.24		-0.29	0.16	-0.08	-0.48	-0.39	0.08	0.28	-0.06	-0.1
cce_3411	3	psbA2	photosystem II D1 protein	-0.72	-1.01	-0.28	-0.51	0.37	0.59	-0.76	-0.82	-0.17	-0.3	0.63	0.72		-0.11	0.48	0.65	0.17	-0.01	0.34	0.36	0.16	-0.07
cce_3714	3	-	putative two-component system response regulator	-0.57	-0.5	-0.14	0.09	0.46	0.21	-0.55	-0.21	0	0.19	0.56	0.32		-0.06	0.02	0.3	-0.05	0.1	0.2	0.45	0.08	-0.17
cce_3819		mocD	putative hydrocarbon oxygenase	-0.33	-0.25	-0.37	-0.11	0.23	0.36	-0.29	-0.13	-0.16	-0.05	0.32	0.46		0.34	0.34	0.44	-0.46	-0.08	0.12	0.55	-0.28	-0.26		Synpcc7942_1713	7e-110	1.1	0.08	0.15	-0.51	-0.23	0.03	-0.17	0.2	0.11	0.28	-0.37	-0.12	0.05	0.12	0.11	0.14	-0.26
cce_3833	3	-	flavoprotein diflavin flavoprotein	-3.01	-3.19	-2.54	-3.11	0.92	0.98	-2.85	-2.83	-2.9	-2.68	1.58	1.31		0.3	-0.86	-0.93	-0.47	0.42	-0.58	-0.9	-0.83	1
cce_3836		-	putative HI0933-like protein	-0.35	-0.25	-0.26	-0.24	0.11	0.21	-0.29	-0.16	-0.11	-0.11	0.44	0.31		-0.17	0.02	0.58	0.13	-0.05	0.35	0.91	-0.17	-0.27		Synpcc7942_2067	2e-139	1.06	-0.15	-0.02	-0.07	0.03	0.05	0.01	-0.1	-0.01	-0.03	0.02	0.12	0	-0.11	-0.18	-0.01	0.03
cce_4009		-	hypothetical protein	-0.07	-0.42	0	-0.07	0.58	0.24	-0.16	-0.26	-0.04	-0.1	0.25	0.13		0.38	0.91	0.44	0.09	-0.15	0.7	0.34	0.1	-0.16
cce_4248		-	hypothetical protein	-0.64	-0.32	-0.25	-0.31	-0.26	0.68	-0.63	-0.37	-0.28	-0.53	-0.36	0.67		0.1	-0.1	0.42	-0.27	-0.11	0.19	0.48	0.04	-0.35
cce_4602		-	putative protein PspA/IM30	-0.51	-0.43	-0.3	0.15	0.54	0.32	-0.47	-0.29	-0.24	0.02	0.56	0.39		0.16	0.04	0.54	0.05	0.43	-0.07	-0.1	-0.29	-0.11
cce_4729	2	-	hypothetical protein	-0.44	-0.48	0.11	-0.17	0.35	0.06	-0.44	-0.41	0.07	-0.09	0.27	0.12		-0.15	0.15	0.23	0.3	-0.01	-0.32	-0.01	0.04	-0.06		Synpcc7942_1837	8e-31	1	-0.25	-0.14	-0.16	-0.3	-0.3	0.21	0.09	-0.17	-0.46	-0.33	-0.13	-0.13	-0.06	-0.01	-0.17	-0.21
cce_5203			hypothetical protein	-0.5	-0.67	-0.78	-0.17	0.67	0.48	-0.39	-0.7	-0.45	-0.02	-0.01	0.21		0.35	-0.15	0.35	-0.4	0.23	0.08	0.38	-0.18	-0.4
CLUSTER28
cce_0217		rpsD	30S ribosomal protein S4	-0.1	0.18	0.01	-0.24	-0.36	0.03	-0.17	0.33	0.07	-0.08	-0.22	0.05		-0.15	0.18	0.26	-0.49	-0.41	-0.2	0.27	-0.26	-0.39		Synpcc7942_1487	1e-114	1.59	-0.28	-0.13	-0.39	-0.05	0.1	0.19	-0.42	-0.03	-0.22	0.13	0.07	0.14	-0.21	-0.22	-0.3	-0.27
cce_0294	3	dapA	dihydrodipicolinate synthase	-0.21	0.29	0.33	-0.13	-0.14	-0.29	-0.32	0.24	0.51	0.01	0	-0.18		-0.24	0.41	0.36	-0.21	-0.27	0.31	0.38	-0.08	-0.27		Synpcc7942_1847	1e-123	1.22	-0.06	-0.15	-0.05	0.12	0.15	-0.05	-0.06	0.02	-0.04	0.18	0.21	-0.15	-0.07	-0.06	0.13	0.16
cce_0402		spoU	tRNA/rRNA methyltransferase	0.01	0.75	0.41	-0.33	-0.14	-0.35	0.23	0.47	0.51	-0.3	-0.02	-0.2		-0.25	0.65	0.28	0.19	-0.18	0.67	0.34	-0.06	-0.39		Synpcc7942_1199	1e-74	0.98	0	-0.09	-0.14	0.08	0.05	0.07	-0.06	0.03	-0.19	0.02	-0.06	-0.02	0	-0.04	-0.05	0.01
cce_0632		-	hypothetical protein	-0.4	1.28	0.15	-0.14	-0.62	-0.5	-0.41	1.37	0.13	-0.06	-0.27	-0.39		-0.8	0.82	0.96	-0.44	-0.88	0.41	1.16	0.39	-0.7
cce_0967		-	hypothetical protein	0.37	0.57	0.29	-0.19	-0.08	-0.17	0.36	0.3	0.37	-0.11	-0.01	-0.11		-0.37	0.51	0.6	0.18	-0.48	0.44	0.59	0.15	-0.3		Synpcc7942_1166	3e-95	0.67	-0.19	-0.18	-0.09	-0.08	0.15	-0.17	-0.09	-0.07	-0.02	0.09	0.05	-0.07	-0.12	-0.18	0.04	0.01
cce_1084		purD	phosphoribosylglycinamide synthetase	0.13	0.57	0.17	-0.06	-0.27	-0.25	0.12	0.43	0.21	-0.03	-0.14	-0.13		-0.43	0.91	0.53	0.04	-0.39	1.01	0.39	0.04	-0.39		Synpcc7942_0925	4e-148	1.01	0.12	0.21	0.02	0.07	0.06	0.42	0.15	0.09	-0.01	0.08	0.2	0.41	0.16	0.23	-0.1	-0.07
cce_1106		-	hypothetical protein	0.15	0.33	0.26	-0.1	-0.05	-0.28	0.04	0.34	0.29	0	-0.18	-0.29		-0.5	0.51	0.23	-0.13	-0.27	0.53	-0.04	-0.02	-0.28		Synpcc7942_0145	3e-07	0.67	0.25	0.23	0.19	0.27	0	-0.09	0.41	0.57	0.6	0.31	0.1	0.64	0.53	0.36	0.6	0.44
cce_1129		-	hypothetical protein	0.24	1.13	0.25	-0.38	-0.17	-0.72	0.15	0.83	0.24	-0.26	-0.23	-0.52		-0.73	1.36	0.7	-0.48	-0.98	1.65	0.92	0.12	-1.12
cce_1391	2	rplU	50S ribosomal protein L21	0.04	0.83	0.12	-0.39	-0.35	-0.33	-0.02	0.84	0.09	-0.11	-0.29	-0.29		0.07	0.65	0.66	0.08	-0.2	0.53	0.62	-0.14	-0.38		Synpcc7942_1219	5e-29	0.87	-0.25	-0.28	-0.11	0.18	0.21	-0.06	-0.42	-0.36	-0.55	0.26	0.18	0.01	-0.34	-0.28	-0.2	0.01
cce_1532		-	hypothetical protein	-0.3	1.24	0.4	-0.35	0.43	-0.93	-0.35	0.9	0.09	-0.31	-0.36	-0.9		-1.01	0.85	0.74	-0.51	-1.02	0.68	0.53	-0.01	-1.19
cce_1899	2	lexA	SOS function regulatory protein	0.22	0.6	0.03	0.32	-0.39	-0.49	0.27	0.67	0.02	0.24	-0.33	-0.49		-0.13	0.86	0.72	-0.11	-0.6	0.52	0.64	0.11	-0.78
cce_2067	3	-	carbohydrate kinase	0.35	0.39	-0.08	-0.17	-0.08	0.04	0.37	0.05	0.03	-0.28	0.04	0.07		-0.34	0.69	0.79	0.17	-0.55	0.01	0.98	0.23	-0.52		Synpcc7942_2462	1e-131	0.93	-0.03	-0.13	-0.05	-0.14	-0.1	-0.09	-0.04	0.05	-0.04	-0.08	-0.03	-0.02	-0.14	0.18	0.01	0.03
cce_2132		-	glyceraldehyde-3-phosphate dehydrogenase, type I	-0.23	0	0.18	-0.08	-0.24	-0.37	-0.43	0	0.14	0.04	-0.03	-0.26		-0.34	0.73	0.86	-0.3	-0.61	1.02	0.97	-0.19	-0.94
cce_2138		-	hypothetical protein	-0.09	0.41	0.37	-0.1	-0.3	-0.3	-0.09	0.51	0.5	-0.03	-0.29	-0.1		-0.84	0.28	0.11	-0.11	-0.15	0.94	-0.2	-0.35	-0.49		Synpcc7942_0218	6e-10	0.95	0.08	0.52	-0.16	-0.26	-0.19	0.15	0.2	0.14	-0.12	0.1	-0.21	-0.08	0.15	0.56	-0.22	-0.28
cce_2325	2	hemN	oxygen independent coprophorphyrinogen III oxidase 1	-0.45	1.5	0.16	-0.39	-0.49	-0.37	-0.32	1.64	0.04	-0.3	-0.29	-0.36		-1.31	1.08	0.92	-0.74	-1.77	0.47	1.63	0.49	-1.69
cce_2366		-	two-component sensor histidine kinase	0.1	0.7	-0.19	-0.43	0.22	0.07	0.2	0.26	-0.41	-0.51	-0.33	-0.02		0.03	0.38	0.41	-0.15	0.01	0.69	0.5	0.15	-0.41
cce_2701		-	hypothetical protein	0.09	0.48	-0.06	0.09	-0.08	0.03	0.12	0.55	0.08	0.07	-0.09	0.02		-0.04	0.38	0.3	0.14	-0.42	0.46	0.47	0.33	-0.27		Synpcc7942_0110	2e-15	0.38	0.09	0.22	0.46	0.35	0.43	0.01	-0.02	0.17	0.13	0.31	0.24	0.02	0.06	0.22	0.06	0.11
cce_2725		rpsF	30S ribosomal protein S6	-0.06	0.68	0.31	-0.07	-0.32	-0.46	-0.17	0.97	0.33	-0.08	-0.2	-0.44		-0.24	0.86	0.73	-0.31	-0.65	0.65	0.62	-0.37	-1.12		Synpcc7942_0012	2e-35	1.28	-0.44	-0.34	-0.21	-0.37	-0.4	0.01	-0.3	-0.3	-0.77	0.07	-0.13	-0.1	-0.32	-0.55	-0.2	-0.35
cce_3127		-	FUR family transcriptional regulator	-0.66	1.32	0.44	-0.27	-0.41	-0.4	-0.7	1.11	0.55	-0.16	-0.28	-0.28		-0.75	0.39	0.61	-0.82	-0.57	0.46	0.27	-0.24	-0.65		Synpcc7942_1648	8e-50	1.17	-0.09	0.07	0.21	0.07	0.09	-0.05	-0.15	-0.12	0.05	0.06	0.13	0.01	-0.17	-0.13	0.21	0.15
cce_3149	3	-	hypothetical protein	-0.44	0.93	0.38	0.21	-0.49	-0.65	-0.51	0.97	0.37	0.21	-0.27	-0.51		-0.63	0.95	0.66	-0.16	-0.73	0.54	0.49	0.24	-0.9		Synpcc7942_2502	4e-95	0.68	0.17	0.06	0.01	-0.21	-0.19	0.05	0.19	0.08	0.02	-0.3	-0.29	0.06	0.04	0.11	0.09	-0.13
cce_3150	3	rplT	50S ribosomal protein L20	-0.27	0.43	0.02	-0.33	-0.32	-0.04	-0.29	0.62	0.07	0.07	-0.14	0.04		-0.03	0.64	0.47	0.14	-0.23	0.22	0.1	-0.43	-0.42		Synpcc7942_1277	1e-47	1.28	0.23	0.53	0.06	0.17	0.27	0.22	0.08	-0.08	-0.12	-0.06	0.01	0.09	-0.21	0.27	-0.39	-0.18
cce_3151	3	rpmI	50S ribosomal protein L35	-0.1	0.45	0.02	-0.23	-0.39	-0.04	-0.16	0.6	-0.03	0.1	-0.21	-0.05		-0.15	0.63	0.39	0.04	-0.4	0.01	0.12	-0.44	-0.48		Synpcc7942_1278	7e-26	1.37	-0.37	-0.26	-0.6	-0.23	-0.27	0.24	-0.03	-0.02	-0.72	0.07	0.08	0.2	0.02	-0.32	-0.05	-0.03
cce_3222		-	hypothetical protein	-0.42	1.72	0.43	-0.95	-0.67	-1.04	-0.44	1.65	0.21	-0.74	-0.83	-0.94		-1.4	1.34	0.75	-1.37	-1.45	1.01	0.73	-0.58	-1.85
cce_3256		rpmF	50S ribosomal protein L32	0.04	0.7	0.21	-0.29	-0.55	-0.5	0.14	0.79	0.16	-0.08	-0.5	-0.48		0.29	0.78	0.57	-0.47	-0.37	0.68	0.33	-0.4	-0.75		Synpcc7942_0997	1e-14	1.19	-0.46	-0.25	-0.55	-0.25	-0.07	0.46	-0.36	-0.4	-0.93	-0.05	-0.02	0.08	-0.34	-0.42	-0.84	-0.65
cce_3412		-	hypothetical protein	0.42	0.55	0.35	-0.09	-0.1	-0.04	0.34	0.43	0.33	-0.1	-0.07	-0.08		-1.15	0.88	1.03	-0.33	-1.01	1.02	1.49	0.13	-1.24
cce_3468		-	ArsR family transcriptional regulator	0.11	0.23	0.59	-0.22	-0.14	-0.04	0.12	0.22	0.42	-0.18	-0.16	-0.04		-0.15	0.28	0.58	-0.16	-0.05	0.37	0.57	0.03	-0.27		Synpcc7942_0938	2e-34	1.2	-0.14	0.1	0.13	0.06	0.07	-0.02	-0.07	-0.11	0.16	0.15	0.09	0.15	-0.06	-0.13	-0.1	0.02
cce_3469	3	-	hypothetical protein	0.28	0.54	0.35	-0.23	-0.25	-0.25	0.22	0.4	0.29	-0.22	-0.22	-0.23		-0.17	0.57	0.59	0.28	-0.43	0.57	0.74	0.11	-0.69		Synpcc7942_0937	2e-104	1.3	0.09	0.06	0.27	0.01	-0.17	-0.11	-0.1	-0.05	0.26	-0.04	-0.12	-0.16	-0.08	-0.22	0.19	0.18
cce_3470	3	-	hypothetical protein	0.09	0.45	0.22	-0.29	-0.36	-0.27	-0.01	0.21	0.07	-0.27	-0.28	-0.27		-0.17	0.57	0.81	-0.07	-0.31	0.68	0.77	0.59	-0.3		Synpcc7942_0936	2e-41	0.78	0.19	-0.05	0.02	0.04	-0.15	-0.22	-0.2	-0.09	0.05	0.05	-0.13	-0.14	0.17	0.05	0.24	0.15
cce_3487	3	rpoC2	DNA-directed RNA polymerase subunit beta	-0.08	0.61	0.1	0.12	-0.45	-0.18	0.02	0.41	-0.07	0	-0.33	-0.2		0.42	0.34	0.37	-0.44	-0.11	0.13	0.36	-0.08	-0.07		Synpcc7942_1524	0	1.21	-0.23	-0.45	0.05	0.24	-0.02	-0.28	-0.26	-0.13	-0.19	0.22	0.17	-0.21	-0.16	-0.33	0.06	0.25
cce_3490		rpsT	30S ribosomal protein S20	-0.34	0.16	0.24	-0.29	-0.4	-0.13	-0.42	0.25	0.36	-0.42	-0.43	-0.17		0.14	0.43	0.19	-0.35	-0.17	0.35	0.1	-0.27	-0.27		Synpcc7942_1520	5e-37	1.29	-0.04	-0.02	-0.16	-0.01	0.01	-0.05	-0.16	-0.34	-0.51	0.02	0.09	0	-0.05	0.06	-0.33	-0.3
cce_3508	3	-	putative oxidoreductase iron-sulfur binding subunit, IorA	0.14	0.55	0.26	-0.05	-0.24	-0.28	0.08	0.43	0.23	0.04	-0.23	-0.23		-0.25	0.75	0.46	-0.15	-0.01	0.75	0.4	0.18	-0.43
cce_3791	3	-	hypothetical protein	0.34	0.25	0.12	-0.19	-0.3	-0.2	0.16	0.02	-0.04	-0.11	-0.19	-0.14		-0.97	0.74	0.94	-0.38	-0.83	1.12	1	-0.04	-1.12
cce_4013	34	rplC	50S ribosomal protein L3	-0.18	1.35	0.18	-0.34	-1.02	-0.7	-0.28	1.39	-0.04	0.05	-0.72	-0.7		-0.27	1.01	0.52	-0.13	-0.72	0.72	0.47	-0.38	-0.81		Synpcc7942_2232	3e-110	1.47	0.13	-0.22	-0.05	0.39	0.15	0.11	-0.19	-0.07	-0.36	0.11	0.2	0.14	-0.29	-0.03	0.04	0.04
cce_4015	34	rplD	50S ribosomal protein L4	0.07	1.16	0.13	-0.16	-0.6	-0.39	0.02	1.34	-0.01	0.16	-0.4	-0.38		-0.15	1.18	0.68	-0.18	-0.36	0.89	0.34	-0.4	-0.54		Synpcc7942_2231	1e-103	1.42	0.17	-0.07	-0.1	0.41	0.29	0.14	-0.21	0.01	-0.35	0.24	0.18	0.11	-0.21	-0.01	-0.07	-0.03
cce_4017	34	rplB	50S ribosomal protein L2	-0.37	1.42	0.21	-0.53	-1.08	-0.69	-0.39	1.54	0.03	-0.03	-0.91	-0.62		0.14	0.97	1	-0.51	-0.57	0.86	0.77	-0.43	-0.86		Synpcc7942_2229	4e-146	1.51	0.13	0	-0.14	0.39	0.09	0.05	-0.2	0.02	-0.15	0.13	0.13	0.1	-0.23	-0.08	0.1	0.13
cce_4018	34	rpsS	30S ribosomal protein S19	-0.22	1.14	0.1	-0.31	-0.83	-0.43	-0.26	1.42	-0.05	0.15	-0.61	-0.42		-0.06	1.06	1.1	-0.56	-0.65	0.75	0.81	-0.42	-1.03		Synpcc7942_2228	6e-55	1.78	0.15	-0.42	-0.15	0.35	0.1	0.02	-0.29	0.03	-0.18	0.17	0.17	0.04	-0.17	-0.21	0.08	0.19
cce_4019	34	rplV	50S ribosomal protein L22	-0.32	1.2	0.05	-0.3	-0.86	-0.49	-0.38	1.42	-0.08	0.14	-0.63	-0.46		-0.2	1.16	0.88	-0.46	-0.57	0.74	0.59	-0.29	-0.79		Synpcc7942_2227	9e-75	1.83	0.1	-0.57	-0.31	0.3	0.09	-0.1	-0.38	-0.08	-0.41	0.16	0.23	0.02	-0.21	-0.23	0.19	0.26
cce_4020	34	rpsC	30S ribosomal protein S3	-0.49	1.4	0.09	-0.33	-0.88	-0.53	-0.49	1.5	-0.11	0.06	-0.67	-0.49		0.06	1.29	1.14	-0.64	-0.8	0.76	0.79	-0.17	-1.01		Synpcc7942_2226	2e-97	1.17	-0.02	-0.42	-0.4	0.28	0.16	-0.14	-0.39	-0.12	-0.41	0.22	0.21	0.01	-0.35	-0.3	0.06	0.14
cce_4021	34	rplP	50S ribosomal protein L16	-0.21	1.26	0.13	-0.47	-0.75	-0.63	-0.23	1.41	-0.03	-0.08	-0.81	-0.58		0.29	1.01	1.23	-1.01	-0.98	0.81	1.17	-0.22	-1.26		Synpcc7942_2225	8e-77	1.61	0.2	-0.69	-0.22	0.43	0.21	-0.09	-0.34	0.03	-0.41	0.24	0.3	0.09	-0.2	-0.18	0.31	0.37
cce_4022	34	rpl29	50S ribosomal protein L29	-0.33	1.21	0.08	-0.54	-0.62	-0.37	-0.28	1.37	0.04	-0.25	-0.54	-0.32		0.21	1.04	1.08	-0.73	-0.79	0.87	0.96	-0.19	-1.11		Synpcc7942_2224	3e-31	1.56	-0.07	-0.46	-0.41	0.3	0.04	-0.19	-0.29	-0.17	-0.68	0.09	0.14	-0.02	-0.31	-0.22	0.15	0.16
cce_4023	34	rpsQ	30S ribosomal protein S17	-0.13	1.39	0.06	-0.32	-0.7	-0.37	-0.02	1.49	-0.05	0	-0.54	-0.36		0.18	1.2	1.06	-0.8	-0.86	0.97	0.85	-0.32	-1.17		Synpcc7942_2223	1e-38	1.56	0.1	-0.29	-0.23	0.23	0.07	-0.16	-0.31	-0.18	-0.22	0.18	0.16	-0.06	-0.33	-0.33	-0.06	0.22
cce_4024	34	rplN	50S ribosomal protein L14	-0.03	1.29	0.07	-0.49	-0.74	-0.41	-0.03	1.36	-0.15	-0.3	-0.6	-0.47		0.32	1.28	1.32	-0.69	-0.72	0.96	1.13	-0.21	-1.08		Synpcc7942_2222	8e-56	1.38	0.25	-0.53	-0.1	0.49	0.2	0.02	-0.24	-0.16	-0.33	0.26	0.27	0.1	-0.12	-0.13	0.21	0.37
cce_4025	34	rplX	50S ribosomal protein L24	-0.07	1.31	0.04	-0.44	-0.73	-0.37	-0.01	1.46	-0.12	-0.17	-0.63	-0.41		0.11	1.33	1.2	-0.67	-0.72	0.89	0.88	-0.36	-1.13		Synpcc7942_2221	1e-54	1.51	0.29	-0.83	-0.11	0.48	0.06	-0.12	-0.26	-0.05	-0.2	0.23	0.33	0.13	-0.19	-0.35	0.31	0.47
cce_4027	34	rplE	50S ribosomal protein L5	0.03	1.22	0.14	-0.45	-0.66	-0.41	0.04	1.41	-0.02	-0.23	-0.56	-0.43		-0.04	1.29	1.12	-0.68	-0.92	1.01	0.88	-0.44	-1.27		Synpcc7942_2220	9e-103	1.66	0.14	-0.34	-0.17	0.34	0.18	0.06	-0.21	-0.3	0	0.22	0.27	-0.03	-0.29	-0.3	-0.09	0.16
cce_4028	34	rpsH	30S ribosomal protein S8	-0.37	1.49	0.13	-0.61	-0.87	-0.55	-0.29	1.53	0	-0.35	-0.76	-0.56		0.14	1.28	1.17	-0.56	-0.83	0.97	0.97	-0.36	-1.03		Synpcc7942_2219	4e-67	1.47	0.02	-0.69	-0.33	0.27	0.13	0.03	-0.25	-0.13	-0.69	0.28	0.41	0.06	-0.27	-0.42	0.18	0.35
cce_4029	34	rplF	50S ribosomal protein L6	-0.31	1.44	0.16	-0.56	-0.94	-0.63	-0.26	1.59	-0.1	-0.29	-0.81	-0.6		0.25	1.31	1.23	-0.75	-0.86	0.92	1.13	-0.15	-0.94		Synpcc7942_2218	1e-81	1.32	0.1	-0.49	-0.08	0.4	0.23	0.05	-0.14	-0.14	-0.44	0.38	0.29	0.17	-0.24	-0.27	-0.04	0.15
cce_4030	34	rplR	50S ribosomal protein L18	-0.15	1.3	0.21	-0.46	-0.76	-0.52	-0.09	1.49	-0.02	-0.26	-0.66	-0.53		0.31	1.31	1.26	-0.74	-0.84	1.05	1.2	0.06	-0.8		Synpcc7942_2217	6e-45	1.58	-0.06	-0.54	-0.24	0.22	0.01	0.03	-0.2	-0.32	-0.38	0.15	0.1	0.09	-0.49	-0.41	-0.32	-0.06
cce_4031	34	rpsE	30S ribosomal protein S5	-0.12	1.25	0.16	-0.36	-0.71	-0.42	-0.13	1.32	0.04	-0.23	-0.55	-0.46		0.16	1.28	1.09	-1	-0.79	0.94	0.84	-0.35	-0.99		Synpcc7942_2216	4e-68	1.25	-0.11	-0.55	-0.27	0.19	0.16	0.09	-0.27	-0.15	-0.43	0.34	0.21	0.02	-0.16	-0.36	-0.01	0.18
cce_4032	34	rplO	50S ribosomal protein L15	-0.14	1.27	0.19	-0.29	-0.66	-0.46	-0.05	1.43	0.15	-0.07	-0.46	-0.34		0.02	1.13	1.19	-0.77	-0.8	0.95	0.97	-0.46	-1.29		Synpcc7942_2215	3e-38	0.87	-0.09	-0.32	-0.2	0.26	0.18	0.2	-0.32	-0.17	-0.72	0.27	0.17	0.06	-0.27	-0.44	-0.17	0.09
cce_4089	6	fus1	elongation factor G	-0.24	0.48	0.16	-0.19	-0.33	0.03	-0.26	0.44	0.21	-0.13	-0.2	-0.02		0.42	0.49	0.8	-0.55	-0.25	0.14	0.77	-0.39	-0.48		Synpcc7942_0885	0	1.58	-0.26	-0.49	-1.03	-0.64	-0.58	-0.18	-0.23	-0.28	0.56	-0.47	-0.24	-0.06	-0.26	-0.47	-0.6	-0.69
cce_4123		rpsO	30S ribosomal protein S15	0.07	0.49	0.11	-0.39	-0.21	-0.19	-0.06	0.47	-0.02	-0.31	-0.11	-0.2		0.13	0.53	0.46	-0.45	-0.16	0.13	0.32	-0.51	-0.41		Synpcc7942_2299	2e-36	1.31	-0.13	-0.16	-0.61	-0.07	-0.04	0.12	-0.32	-0.24	-0.81	0.05	0.25	0.05	-0.2	-0.21	-0.38	-0.17
cce_4166	2	-	hypothetical protein	-0.09	0.55	0.28	0.19	-0.14	-0.11	-0.03	0.58	0.32	0.14	-0.26	-0.18		0.04	0.55	0.94	-0.07	0.19	0.47	0.69	0.26	-0.34		Synpcc7942_1824	7e-68	1.32	-0.54	-0.43	-0.19	-0.15	-0.11	-0.1	-0.48	-0.26	-0.45	0.03	0.13	-0.18	-0.36	-0.22	0.08	0.03
cce_4166	2	-	hypothetical protein	-0.09	0.55	0.28	0.19	-0.14	-0.11	-0.03	0.58	0.32	0.14	-0.26	-0.18		0.04	0.55	0.94	-0.07	0.19	0.47	0.69	0.26	-0.34		Synpcc7942_2291	2e-07	0.36	0.15	0.07	0.15	-0.05	0.03	0.1	0.2	0.24	0.08	0.03	-0.1	-0.05	0.2	0.03	-0.05	-0.06
cce_4222	2	rpl25	50S ribosomal protein L25	-0.04	0.73	0.13	-0.06	-0.65	-0.49	-0.08	0.78	0.06	0.24	-0.44	-0.48		-0.29	0.71	0.84	-0.31	-0.69	0.41	0.79	-0.14	-0.85
cce_4398	2	rplI	50S ribosomal protein L9	-0.12	0.67	0.09	-0.14	-0.2	-0.28	-0.18	0.68	0.08	0.01	-0.11	-0.29		-0.17	0.5	0.5	-0.39	-0.46	0.2	0.6	-0.12	-0.47		Synpcc7942_2559	9e-60	1.18	0.11	0.53	0.11	0.24	0.23	0.34	0.26	-0.06	-0.04	0.22	0.1	0.23	-0.19	-0.03	-0.17	-0.22
cce_4436	2	deaD	ATP-dependent RNA helicase	-0.07	0.86	0.38	-0.19	-0.54	-0.37	-0.13	0.64	0.18	-0.25	-0.2	-0.22		0.06	0.87	0.28	-0.61	-0.55	0.55	0.15	-0.51	-0.18
cce_4636		-	rfrA pentapeptide repeat-containing protein	-0.09	0.46	0.38	0.07	-0.22	-0.34	-0.17	0.52	0.34	0.04	-0.17	-0.35		-0.24	0.74	0.62	0.07	-0.22	0.86	0.61	0.35	-0.29		Synpcc7942_0415	5e-42	0.65	-0.09	0.04	-0.28	-0.31	-0.25	-0.11	-0.22	0.1	-0.14	-0.31	-0.35	-0.25	-0.22	0.06	0.02	-0.28
cce_4637		-	N-acetyl-glucosamine-6-phosphate deacetylase	0.2	0.65	0.29	-0.1	-0.22	-0.26	0.16	0.38	0.32	0.01	-0.24	-0.24		-0.18	0.79	0.58	-0.49	-0.16	0.54	0.6	-0.09	-0.09		Synpcc7942_0440	5e-112	0.96	-0.05	-0.06	-0.09	-0.02	0.11	0.16	-0.04	-0.01	0.18	-0.12	0.04	-0.02	0.01	-0.02	-0.16	-0.17
cce_4638		purE	phosphoribosylaminoimidazole carboxylase	0.26	0.52	0.1	-0.13	0	-0.21	0.2	0.29	0.41	-0.03	0.07	-0.12		-0.91	0.87	0.53	-0.21	-0.8	0.66	0.76	-0.02	-0.99		Synpcc7942_0441	3e-90	1.57	0.03	-0.05	-0.17	-0.1	-0.1	0.12	0.07	0.24	0.07	-0.13	-0.11	0.03	0.09	-0.05	-0.18	-0.07
cce_4669		hspA2	heat shock protein Hsp20	-0.36	0.9	-0.18	-0.05	-0.56	-0.14	-0.34	0.6	-0.14	0.16	-0.3	-0.11		-1	-0.52	1.02	-0.27	-0.17	0.06	1.03	0.04	-1.79
cce_5295	2		unknown	-0.24	0.5	-0.05	-0.32	-0.33	-0.56	-0.39	0	-0.05	-0.24	-0.14	-0.38		-0.5	0.32	0.48	-0.08	-0.43	0.43	0.58	0.04	-0.57
cce_5296	2		putative virulence associated protein C; vapC1	-0.3	0.43	-0.15	-0.39	-0.43	-0.54	-0.45	-0.14	-0.12	-0.24	-0.19	-0.39		-0.22	0.31	0.57	-0.05	-0.24	0.48	0.6	0.03	-0.56
CLUSTER29
cce_0108		-	hypothetical protein	0.25	0.16	0.34	0.11	-0.4	-1.52	0.06	0.11	0.51	0.07	-0.13	-1.11		0.17	-0.51	-0.31	0.26	0.12	-0.32	-0.28	0.13	0.04		Synpcc7942_0377	8e-15	0.77	-0.29	-0.06	-0.4	-0.86	-0.66	-0.27	-0.2	0.24	-0.5	-0.62	-0.91	-0.35	-0.02	-0.11	-0.33	-0.79
cce_0113	2	-	putative transport protein	-0.08	0.68	0.41	0.14	-0.17	-0.38	-0.18	0.69	0.32	-0.03	-0.17	-0.4		-0.37	0.16	0.26	0.34	-0.2	0.26	0.21	0.18	-0.17		Synpcc7942_1911	0	0.81	-0.06	0.07	-0.09	0.04	-0.07	0.1	-0.1	-0.12	-0.14	0.07	-0.03	0.02	-0.12	-0.1	-0.24	-0.17
cce_0123	2	thiL	thiamine monophosphate kinase	0.18	0.51	0.44	-0.27	-0.33	-0.4	0.07	0.38	0.41	-0.19	-0.18	-0.38		0.02	0.44	0.39	0.49	-0.16	0.29	0.37	0.27	0.13		Synpcc7942_0836	4e-09	0.52	-0.15	-0.12	-0.06	0.08	0.15	0.06	0.03	-0.03	0.03	0.08	0.19	-0.02	-0.13	0.02	-0.08	-0.1
cce_0123	2	thiL	thiamine monophosphate kinase	0.18	0.51	0.44	-0.27	-0.33	-0.4	0.07	0.38	0.41	-0.19	-0.18	-0.38		0.02	0.44	0.39	0.49	-0.16	0.29	0.37	0.27	0.13		Synpcc7942_2567	1e-70	0.72	-0.01	-0.02	0.04	0.15	0.15	0.1	-0.02	-0.21	-0.2	0.02	0.04	0.02	-0.05	0.21	-0.01	0
cce_0172		hemL	glutamate-1-semialdehyde aminotransferase	-0.19	0.65	0.62	-0.23	-0.41	-0.74	-0.24	0.88	0.74	-0.35	-0.44	-0.69		-0.45	0.53	0.69	-0.15	-0.52	0.48	0.64	0.12	-0.68		Synpcc7942_0645	0	1.66	0.03	-0.01	-0.22	-0.16	-0.08	0.05	-0.31	0.06	-0.32	-0.2	-0.24	0	-0.24	-0.11	-0.19	-0.37
cce_0199		chlI	magnesium chelatase, ATPase subunit I	-0.13	0.33	0.35	0.34	-0.5	-0.38	-0.31	0.37	0.08	0.24	-0.36	-0.32		0.23	0.02	0.14	-0.54	-0.04	0.08	0.36	-0.06	0.02		Synpcc7942_0583	0	1.52	0.13	0.2	-0.12	0.19	0.35	0.62	0.27	0.01	-0.14	0.04	0.31	0.52	0.11	0.03	0	0.08
cce_0210		-	cysteine synthase A	-0.3	0.25	0.55	-0.09	-0.35	-0.34	-0.36	0.48	0.78	0.04	-0.3	-0.31		0.34	0.37	0.46	-0.37	-0.12	0.3	0.63	-0.04	-0.18		Synpcc7942_0171	0	1.64	0.18	-0.01	-0.13	-0.1	0.08	0.12	0.02	-0.04	-0.13	-0.02	0.14	0.35	0.03	-0.16	-0.14	-0.12
cce_0219		rps1-1	30S ribosomal protein S1	-0.13	0.18	0.08	0.28	-0.72	-0.36	0.01	0.34	0.05	0.24	-0.73	-0.4		0.51	-0.15	0.05	-0.39	-0.15	-0.08	0.02	-0.25	-0.14		Synpcc7942_0694	0	1.7	-0.29	-0.13	-0.15	-0.11	0.1	0.09	-0.27	-0.33	-0.1	-0.05	-0.03	-0.01	-0.37	-0.18	-0.12	-0.26
cce_0223	2	rplL	50S ribosomal protein L7/L12	-0.88	1.44	0.53	-0.89	-1.24	-0.98	-0.81	1.8	0.45	-0.68	-1.12	-0.89		0.13	0.75	0.72	-0.43	-0.43	0.62	0.54	-0.35	-0.77		Synpcc7942_0631	2e-24	1.8	0.09	-0.17	-0.07	0.36	0.46	0.3	-0.11	0	-0.41	0.4	0.09	0.54	0.08	-0.23	-0.06	0.09
cce_0224	2	rplJ	50S ribosomal protein L10	-0.71	1.8	0.58	-1.54	-2.42	-1.43	-0.66	2.24	0.38	-1.07	-1.69	-1.3		-0.26	0.92	0.96	-0.75	-1.02	0.58	0.78	-0.55	-1.33		Synpcc7942_0632	1e-68	1.23	0.14	-0.28	-0.03	0.49	0.41	0.15	-0.14	-0.05	-0.34	0.31	0.07	0.51	0.15	-0.22	-0.01	0.21
cce_0295	3	-	hypothetical protein	-0.33	0.46	0.48	0.06	-0.28	-0.67	-0.42	0.46	0.59	0.03	-0.25	-0.59		-0.32	-0.11	-0.04	0.44	-0.35	-0.48	0.09	0.35	0.11		Synpcc7942_1846	0	1.35	-0.15	-0.18	-0.22	0.09	-0.07	-0.24	-0.25	-0.11	-0.29	0.02	-0.04	-0.21	-0.05	-0.1	-0.13	-0.07
cce_0315	2	chlM	Mg-protoporphyrin IX methyl transferase	-0.46	0.61	0.16	0.23	-0.56	-0.59	-0.49	0.71	0.11	0.2	-0.37	-0.51		-0.28	0.37	0.6	0.51	-0.11	-0.09	0.36	0.43	-0.18		Synpcc7942_0439	7e-110	1.38	0.13	-0.04	-0.57	-0.29	-0.25	0.19	0.3	0.16	-0.2	-0.38	-0.26	0.26	0.06	-0.03	-0.33	-0.47
cce_0316		-	serin-threonin phosphatase	-0.1	0.5	0.21	-0.05	-0.32	-0.27	-0.2	0.55	0.24	-0.01	-0.11	-0.24		-0.03	0.17	0.06	-0.33	-0.2	0.08	0.33	0.06	0.01
cce_0490	2	gshB	glutathione synthetase	-0.22	0.35	0.38	-0.23	-0.32	-0.32	-0.3	0.31	0.32	-0.2	-0.19	-0.25		0.19	-0.02	0.07	-0.54	-0.4	-0.31	0.32	0.24	0.15		Synpcc7942_2324	9e-142	1.24	0.09	-0.19	0.16	0.18	-0.09	-0.22	0.02	-0.06	-0.14	-0.12	-0.03	0.04	-0.12	-0.02	0.1	0.06
cce_0507	2	-	hypothetical protein	0.12	0.62	0.24	-0.1	-0.11	-0.34	-0.09	0.47	0.38	0.12	0.05	-0.14		0	0.12	0.38	0.34	-0.08	-0.6	0.66	0.26	-0.2
cce_0579	15	fdxB	4Fe-4S ferredoxin	-0.31	1.86	1.31	-2.13	-4.33	-4.87	-0.38	1.73	0.94	-2.6	-4.14	-4.61		-3.65	1.45	0.72	-1.39	-2.05	1.67	0.46	-0.54	-2.92
cce_0705	3	rpsB	30S ribosomal protein S2	0.01	0.9	0.4	0	-0.81	-0.78	-0.26	1.12	0.41	0.12	-0.58	-0.74		0.15	0.47	0.76	-0.3	-0.57	0.04	0.62	-0.3	-0.77		Synpcc7942_2530	6e-138	1.7	0.23	-0.19	-0.32	0.03	-0.35	0.17	-0.13	-0.39	-0.29	-0.2	0.11	0.17	-0.32	-0.15	-0.3	-0.17
cce_1019	2	-	group 1 glycosyl transferase	-0.04	0.61	0.4	0.08	-0.3	-0.29	-0.04	0.57	0.37	0.2	-0.22	-0.26		-0.13	0.42	0.47	-0.07	-0.34	0.25	0.72	0.32	-0.23		Synpcc7942_1902	2e-13	0.22	0.31	0.18	0.24	0.04	0.01	-0.08	0.09	-0.27	0.22	-0.19	-0.1	-0.17	0.06	-0.01	-0.08	-0.01
cce_1343	2	groES	co-chaperonin GroES	-2.14	1.65	0.24	0.01	-3.17	-2.15	-1.85	1.97	-0.05	-0.12	-2.61	-2.25		-1.13	0.45	0.87	0.45	-0.84	0.29	0.66	0.24	-1.82		Synpcc7942_2314	3e-57	1.64	-0.35	-0.34	0.43	0.74	0.07	-0.65	-0.75	-0.48	0.12	0.71	0.46	-0.67	-0.12	-0.41	0.17	0.47
cce_1344	2	groEL	chaperonin GroEL	-1.93	1.7	0.25	0.14	-2.85	-2.09	-1.66	2.04	0	0.05	-2.35	-2.02		-1.01	0.57	1.14	-0.1	-1.31	0.37	0.94	0.04	-2.54		Synpcc7942_2313	0	1.49	-0.03	0.23	0.88	1.23	0.34	-0.44	-0.69	-0.46	0.28	0.6	0.36	-0.68	-0.14	0	0.14	0.44
cce_1349	3	uppS2	undecaprenyl pyrophosphate synthase	0.08	0.5	0.35	-0.03	-0.46	-0.3	0.09	0.48	0.18	-0.04	-0.33	-0.36		0.29	0.35	0.37	0.06	-0.5	0.07	0.62	-0.08	-0.2		Synpcc7942_0264	4e-125	1.56	0.02	0.02	0.07	-0.02	-0.06	0.22	0.07	-0.05	0.16	-0.06	-0.11	0.06	0.11	-0.07	0.01	-0.1
cce_1474		malQ	4-alpha-glucanotransferase	0.05	0.66	0.3	0.04	-0.83	-0.45	0.16	0.88	0.33	0.03	-0.47	-0.5		-0.02	0.08	0.32	-0.1	-0.29	0.02	0.7	-0.04	-0.53		Synpcc7942_1019	0	1.06	0.08	-0.18	0.18	0.26	0.2	-0.17	-0.01	-0.18	0.15	0.16	0.17	-0.03	-0.18	-0.06	0.02	0.28
cce_1750	3	-	hypothetical protein	-0.19	0.69	0.35	0.26	-0.28	-0.7	-0.43	0.91	0.5	0.28	-0.28	-0.56		-0.5	0.63	0.49	0.62	-0.2	0.42	0.55	0.44	-0.06
cce_1891	3	-	hypothetical protein	-0.56	1.03	0.82	-1.09	-0.41	-0.28	-0.68	0.81	0.58	-1.18	-0.03	-0.14		-0.91	0.66	0.84	-0.36	0.06	0.24	0.72	0.82	-0.66
cce_1973	2	btpA	photosystem I biogenesis protein	-0.18	0.47	0.38	0.12	-0.47	-0.61	-0.39	0.65	0.44	0.15	-0.2	-0.55		-0.09	0.1	0.42	0.24	-0.29	-0.02	0.6	0.41	-0.3		Synpcc7942_2513	1e-146	1.45	0.03	0.22	-0.14	-0.11	0.03	0.04	-0.07	-0.13	-0.09	-0.1	0.01	0.09	-0.22	0.1	-0.45	-0.28
cce_2080		-	hypothetical protein	-0.17	0.41	0.56	-0.19	-0.3	-0.72	-0.2	0.46	0.63	-0.24	-0.35	-0.7		-0.4	0.55	-0.12	-0.29	-0.18	0.35	0.18	0.08	-0.04
cce_2081	2	-	hypothetical protein	0.05	0.45	0.54	-0.47	-0.35	-0.68	-0.06	0.48	0.76	-0.51	-0.36	-0.7		-0.35	0.54	0.2	-0.35	-0.46	0.22	0.22	0.17	-0.43
cce_2082	2	accD	acetyl-CoA carboxylase subunit beta	-0.32	0.3	0.25	0.07	-0.22	-0.38	-0.28	0.38	0.19	-0.03	-0.24	-0.41		-0.04	0.47	0.39	-0.16	-0.27	0.24	0.41	0.32	-0.19		Synpcc7942_1956	3e-163	1.58	-0.27	-0.37	-0.47	-0.2	-0.2	0.26	-0.19	-0.25	-0.28	-0.09	-0.01	0.28	-0.21	-0.25	-0.37	-0.32
cce_2121	3	accB	acetyl-CoA carboxylase, biotin carboxyl carrier protein	0.26	0.53	0.19	0.34	-0.42	-0.58	0.18	0.75	0.27	0.29	-0.46	-0.63		0.21	-0.36	0.08	0.1	-0.11	-0.47	0.09	0.22	0.03		Synpcc7942_2564	5e-44	0.9	0.22	0.37	-0.23	-0.18	-0.07	0.33	0.35	0.22	-0.18	-0.35	-0.23	0.31	0.14	0.21	-0.02	-0.16
cce_2139		malZ	alpha-glucosidase	-0.07	0.73	0.45	-0.03	-0.59	-0.47	-0.05	0.8	0.41	-0.1	-0.4	-0.47		-0.05	0.51	0.22	0.54	0.03	0.61	0.12	0.44	-0.05
cce_2195		-	hypothetical protein	-0.76	1.52	0.55	-0.63	0.1	-1.09	-0.65	0.87	0.42	-0.85	0.29	-0.67		-0.27	0.62	0.63	-0.4	-0.19	0.58	0.71	0.13	-0.51		Synpcc7942_1287	6e-13	0.49	0.68	-0.01	0.19	-0.27	-0.29	-0.41	-0.04	-0.39	0.2	-1.04	-0.87	-0.43	-0.03	0.22	-0.2	-0.43
cce_2324	2	ho2	heme oxygenase	-2.66	2.07	0.06	-2.07	-2.91	-2.89	-2.65	2.68	-0.15	-1.89	-2.42	-2.81		-1.49	1.18	1.08	-0.6	-1.69	0.79	1.01	-0.01	-1.94
cce_2602	3	-	hypothetical protein	-0.38	1	0.24	-0.34	0.29	-0.64	-0.36	0.47	0.06	-0.4	0.27	-0.34		0.32	-0.01	0.49	-0.14	0.15	-0.01	0.32	0.01	-0.22
cce_2604	3	-	hypothetical protein	-1.67	1.4	0.86	-1.01	-0.02	-1.45	-1.42	1.07	0.58	-1.47	0.02	-0.82		-1.06	0.79	1.08	0.34	-1.07	0.46	0.7	0.59	-1.25
cce_2643		gcvH	glycine cleavage system protein H	-0.23	0.46	0.41	0.18	-0.5	-0.61	-0.22	0.62	0.35	0.26	-0.33	-0.51		-0.13	-0.23	0.22	-0.45	-0.53	-0.01	1.02	0.29	-0.26		Synpcc7942_2046	1e-54	1.27	-0.58	-0.61	-0.16	-0.11	-0.2	-0.21	-0.45	-0.45	-0.5	0	-0.1	-0.37	-0.28	-0.53	-0.38	-0.05
cce_2667		moeB	hypothetical protein	-0.15	0.52	0.47	-0.4	-0.46	-0.23	-0.1	0.67	0.61	-0.4	-0.57	-0.29		0.28	0.28	0.22	-0.54	-0.14	0.3	0.32	-0.02	-0.06		Synpcc7942_0158	0	1.46	0.06	-0.09	-0.29	-0.1	0.03	0.21	-0.05	-0.09	-0.3	-0.12	0.04	0.12	0.03	0.18	-0.33	-0.39
cce_2699		-	hypothetical protein	-0.79	1.55	0.98	-0.75	-1.87	-2.12	-0.89	1.85	0.96	-0.8	-1.92	-2.24		-0.72	0.58	0.68	-0.62	-1.54	0.87	1.41	0.23	-1.76
cce_2851		-	hypothetical protein	-0.17	0.16	0.49	-0.13	0.18	-0.3	-0.32	0.01	0.52	-0.06	-0.17	-0.28		-0.17	0.42	0.03	-0.51	-0.02	0	0.04	-0.16	-0.15
cce_2900		-	hypothetical protein	0.06	1.1	0.26	-0.09	-0.08	-0.94	-0.22	1.04	0.12	-0.08	-0.15	-0.62		-0.54	0.44	0.13	0.01	-0.33	0.16	0.39	0.14	-0.5
cce_3201		hemF	coproporphyrinogen III oxidase	-0.26	0.61	0.11	0.3	-0.51	-0.68	-0.29	0.83	0.05	0.13	-0.33	-0.62		0.33	0.18	0.66	-0.13	-0.13	0.14	0.61	0.47	-0.24		Synpcc7942_0674	6e-179	1.58	0.23	0.17	-0.32	-0.4	-0.7	0.21	0.3	0.14	-0.22	-0.61	-0.55	0.06	-0.1	0.05	-0.24	-0.56
cce_3330		groEL2	chaperonin 2	-1.02	1.77	0.5	-0.2	-2.81	-2.09	-0.73	2.11	0.33	-0.26	-2.25	-2.02		-0.58	0.91	1.21	-0.57	-1.16	0.42	1.04	-0.05	-2.21		Synpcc7942_0685	0	1.37	-0.2	-0.17	0.26	0.41	0.1	-0.25	-0.47	-0.28	-0.21	0.49	0.28	-0.39	0.09	-0.19	0.05	0.12
cce_3337		-	putative glycosyl transferase, group 1	-0.1	1.31	0.36	0	-0.84	-1.15	-0.04	1.23	0.65	0.05	-0.57	-0.64		-0.18	0.49	0.11	0.31	-0.21	0.15	0.11	-0.07	-0.04
cce_3488	3	rpoB	DNA-directed RNA polymerase subunit beta	-0.25	0.71	0.18	0.05	-0.5	-0.29	-0.14	0.51	0.04	-0.04	-0.35	-0.2		0.37	0.24	0.19	-0.29	-0.06	0.08	0.06	-0.04	0.09		Synpcc7942_1522	0	1.74	-0.09	-0.3	0.03	0.24	0.11	-0.34	-0.33	-0.26	-0.06	0.19	0.08	-0.28	-0.2	-0.18	-0.05	0
cce_3615		-	hypothetical protein	-0.2	0.58	0.18	0.09	-0.47	-0.74	-0.17	0.96	0.28	0.1	-0.44	-0.67		0.2	0.35	0.5	0.07	-0.07	0.14	0.36	0.34	-0.13
cce_3617	2	leuB	3-isopropylmalate dehydrogenase	0.15	0.85	0.31	0.1	-0.58	-0.81	-0.04	0.81	0.24	0.08	-0.31	-0.74		-0.67	0.23	0.13	-0.15	-0.89	0.58	0.47	0.01	-0.58		Synpcc7942_1505	0	1.53	0.35	0.28	0.25	0.19	0.2	-0.03	0.03	-0.07	0.05	0.07	-0.03	0	-0.12	0.13	-0.07	-0.07
cce_3775	2	-	hypothetical protein	0.12	0.34	0.21	0.07	-0.11	-0.06	0.05	0.52	0.24	0.03	-0.07	-0.06		-0.15	0.52	0.29	0.11	-0.36	-0.03	0.44	0.18	0.05		Synpcc7942_0161	1e-26	0.58	0.02	0.19	-0.47	-0.29	-0.09	0.77	0.18	0.25	-0.17	-0.21	-0.18	0.35	0.08	0.17	-0.04	-0.33
cce_3933		accA	acetyl-CoA carboxylase carboxyltransferase subunit alpha	-0.16	0.28	0.46	-0.1	-0.52	-0.5	-0.25	0.58	0.56	-0.01	-0.34	-0.55		-0.19	0.16	0.26	-0.05	-0.65	0.1	0.51	0.23	-0.51		Synpcc7942_1595	9e-142	1.26	-0.08	0.19	-0.09	-0.05	0.16	0.17	-0.01	0	-0.12	0.01	-0.05	0.06	0.03	-0.03	-0.16	-0.2
cce_3935	2	folE1	GTP cyclohydrolase I	-0.73	0.29	1.04	0.22	-0.85	-0.99	-0.75	0.41	1.18	0.27	-0.56	-0.84		-0.15	0.49	0.57	0.52	-0.29	0.17	0.45	0.2	-0.23		Synpcc7942_1597	5e-121	1.62	-0.08	-0.06	-0.4	0.01	-0.08	-0.12	-0.12	-0.04	-0.45	-0.09	0.02	-0.03	-0.12	-0.15	-0.15	-0.1
cce_3950		-	hypothetical protein	-0.44	1.27	0.34	-0.71	-0.39	0.01	-0.54	0.91	0.14	-0.57	-0.42	-0.02		-0.03	-0.05	0.35	0.06	0.29	0.2	-0.05	-0.01	-0.3
cce_4412	3	-	magnesium-protoporphyrin IX monomethyl ester cyclase	-1.92	1.89	-0.12	-0.73	-1.7	-2.08	-1.75	2.33	-0.31	-0.71	-1.87	-2.02		-0.18	0.2	0.33	0.03	-0.21	0.07	0.36	0.33	-0.57
cce_4849			conserved hypothetical protein	-0.02	0.27	0.2	-0.17	-0.2	-0.25	-0.07	0.2	0.41	-0.06	-0.09	-0.1		0.04	0.24	-0.02	0.19	-0.01	0.32	0.28	0.07	-0.43
cce_5153			probable chromosome partitioning protein, ParA family	-0.52	0.35	0.82	0	-0.6	-0.95	-0.82	0.64	1	0.18	-0.4	-0.78		-0.32	0.23	0.7	0.07	-0.59	-0.15	0.67	0.13	-0.45
cce_5279			integrase/recombinase	0.01	0.35	0.14	-0.04	-0.35	-0.38	-0.16	0.05	0.04	-0.01	-0.14	-0.36		-0.17	0.17	0.36	0.12	-0.26	-0.39	0.17	-0.08	-0.25
CLUSTER30
cce_0021	2	-	hypothetical protein	0.06	-0.18	-0.14	-0.34	-0.1	0.12	0.18	0.06	0.06	-0.41	-0.25	0		0.19	-0.31	-0.47	-0.49	0.08	-0.07	-0.53	-0.55	0.15		Synpcc7942_0909	1e-53	1.39	0	-0.13	-0.08	-0.06	-0.07	-0.15	-0.26	-0.12	-0.25	-0.15	-0.12	-0.1	-0.1	0.12	-0.11	-0.19
cce_0118		-	hypothetical protein	0.64	-0.3	-0.24	-0.37	-0.22	0.84	0.73	-0.17	-0.2	-0.23	-0.12	0.59		0.88	-0.56	-1.04	-1.28	0.65	-0.08	-0.8	-1.37	0.42		Synpcc7942_0828	4e-53	1.33	-0.35	-0.32	-0.09	0.22	0.3	-0.04	-0.36	-0.29	-0.24	0.32	0.34	-0.08	-0.3	-0.34	-0.05	0.18
cce_0287		-	proton extrusion protein PcxA	0.57	-0.15	-0.22	-0.27	-0.21	0.27	0.59	-0.09	-0.15	-0.23	-0.19	0.09		1.21	-0.18	-1.12	-1.22	0.67	-0.3	-1.39	-0.96	0.66		Synpcc7942_0991	1e-85	0.64	0.24	0.14	-0.02	0.11	0.05	-0.09	-0.02	0.13	0.08	-0.06	-0.04	-0.04	0.06	0.22	0.01	0.12
cce_0396		fumC	fumarate hydratase	0.59	-0.14	-0.19	-0.17	-0.28	0.29	0.77	-0.11	-0.19	-0.15	-0.18	0.09		1.46	-0.36	-1.07	-1.29	0.77	-0.25	-1.13	-1.49	0.63		Synpcc7942_1007	0	1.2	0.14	-0.07	-0.02	-0.03	-0.11	-0.15	0.04	-0.05	-0.02	-0.37	-0.22	0.06	0.07	-0.03	-0.01	-0.06
cce_0397		-	hypothetical protein	0.3	-0.03	-0.09	-0.26	-0.23	0.3	0.4	-0.1	-0.12	-0.22	-0.13	0.14		1.32	0.01	-0.76	-1.24	0.38	-0.14	-0.5	-1.01	0.62
cce_0398		-	hypothetical protein	0.39	-0.26	-0.13	-0.34	-0.37	0.61	0.53	-0.14	-0.16	-0.24	-0.18	0.38		1.58	-0.41	-1.65	-1.4	0.52	-0.55	-1.02	-1.74	0.85
cce_0443		-	hypothetical protein	0.36	-0.07	0.04	-0.21	-0.02	0.43	0.4	-0.01	-0.07	-0.24	-0.02	0.22		0.42	-0.16	-1	-0.19	0.14	-0.21	-0.82	-0.7	0.71		Synpcc7942_0393	5e-26	0.46	-0.17	0.1	-0.12	-0.05	-0.31	0.24	0.12	0.19	-0.03	-0.12	-0.16	0.13	0.11	-0.06	0.02	-0.07
cce_0587	15	-	hypothetical protein	0.46	-0.01	0	-0.17	-0.09	0.44	0.6	-0.03	-0.06	-0.13	-0.11	0.18		1.39	0.15	-1.02	-1.54	0.64	0.15	-0.92	-1.52	0.41		Synpcc7942_2404	3e-33	0.61	-0.14	0.04	0.17	0.35	0.29	-0.05	-0.12	-0.34	-0.04	0.33	0.33	-0.25	-0.4	-0.11	0.02	0.32
cce_0642	2	-	hypothetical protein	0.77	-0.16	-0.23	-0.38	-0.21	0.39	0.85	-0.17	-0.18	-0.27	-0.13	0.25		0.72	-0.39	-1.06	-0.35	0.49	-0.35	-1.22	-0.83	0.38
cce_0788		-	hypothetical protein	1.03	-0.48	-0.32	-0.56	-0.33	0.61	1.3	-0.29	-0.16	-0.46	-0.29	0.33		1.16	-0.86	-1.49	-1.37	0.83	-0.13	-1.26	-1.47	0.64
cce_0846		-	cation-translocating ATPase	0.45	-0.08	-0.06	-0.26	-0.19	0.43	0.58	-0.14	-0.19	-0.23	-0.12	0.18		0.94	-0.34	-1.21	-0.63	0.54	0	-1.33	-0.79	0.67
cce_0847		modA	molybdenum ABC transporter periplasmic binding protein	0.74	-0.28	-0.25	-0.26	-0.27	0.8	0.88	-0.08	-0.12	-0.22	-0.17	0.46		0.61	-0.4	-0.91	-0.65	0.23	-0.29	-0.9	-1.02	0.46		Synpcc7942_1531	9e-69	0.93	-0.01	0.18	-0.11	0.12	0.11	0.08	0.11	0.03	-0.17	-0.07	0.08	0.08	0.05	0.08	-0.05	0.14
cce_1009	2	-	hypothetical protein	0.37	0.07	0.11	-0.29	0.04	0.1	0.48	0.02	0.29	-0.28	-0.16	0.02		0.32	-0.09	-0.17	-0.19	0.36	0.46	-0.37	-0.4	0.23
cce_1010	2	-	cation-transporting ATPase	0.43	0.16	0.11	-0.39	0.13	-0.02	0.45	0.02	-0.04	-0.42	0.08	-0.03		0.59	-0.07	-0.12	-0.18	0.37	0.08	-0.08	-0.19	0.51
cce_1011		-	hypothetical protein	0.58	0.31	0.21	-0.32	-0.11	-0.21	0.61	0.16	0.39	-0.15	-0.09	-0.13		0.36	0.34	-0.35	-0.35	0.48	0.3	-0.75	-0.39	0.56
cce_1124	2	-	hypothetical protein	0.46	-0.03	0.01	-0.32	0.11	0.25	0.46	0	0.19	-0.25	0.13	0.22		0.63	-0.15	-0.76	-0.34	0.5	0.42	-0.81	-0.55	0.43
cce_1136	3	ychF	GTP-dependent nucleic acid-binding protein EngD	0.44	0.22	-0.03	-0.2	-0.26	0.12	0.41	0.18	-0.13	-0.22	-0.21	0.04		0.41	-0.11	-0.18	-0.87	0.23	-0.02	-0.1	-0.4	0.31		Synpcc7942_0554	3e-180	1.38	0.28	0.18	-0.22	-0.04	0.08	0.94	0.34	0	-0.9	-0.24	0.12	0.53	-0.04	0.02	-0.32	-0.2
cce_1155		-	peptidase M48, Ste24p	0.94	-0.74	-0.91	-1.08	-0.77	1.04	1.14	-0.81	-0.86	-0.92	-0.61	0.75		1.08	-1.4	-2.16	-2.17	0.63	-0.93	-1.9	-2.53	0.56
cce_1220		-	hypothetical protein	0.57	0.52	0.67	-0.2	0.52	-0.23	0.39	-0.12	-0.17	-0.3	-0.31	-0.41		0.51	0.01	-0.43	-1.13	0.24	-0.24	-1.22	-1.22	0.25
cce_1222	2	nrtP	high-affinity nitrate/nitrite bispecific transporter	0.61	0.68	1.02	-0.24	0.6	-0.51	0.35	-0.23	-0.38	-0.6	-0.49	-1.01		0.69	0.16	-0.76	-1.21	0.26	-0.22	-2.03	-1.46	0.22
cce_1756		-	hypothetical protein	0.42	-0.26	-0.18	-0.23	-0.12	0.45	0.56	-0.12	-0.15	-0.15	-0.09	0.37		1.02	-1.6	-2.59	-2.51	0.23	-1.46	-2.13	-2.26	0.49
cce_1845		-	hypothetical protein	0.71	-0.17	-0.29	-0.34	0.11	0.33	0.84	-0.13	-0.27	-0.35	-0.1	0.22		0.91	0.21	-0.74	-0.86	0.78	0.26	-1.18	-0.93	0.64
cce_1846		-	hypothetical protein	0.71	-0.44	-0.55	-0.41	0.14	0.41	0.86	-0.26	-0.37	-0.36	-0.01	0.34		0.7	0	-0.91	-1.24	0.31	0.19	-1.04	-1.25	0.37
cce_1917		-	cation-transporting ATPase	0.31	-0.09	-0.26	-0.45	0.14	0.31	0.47	-0.18	-0.14	-0.39	-0.02	0.19		0.65	-0.5	-0.82	-0.93	0.53	0.06	-0.71	-0.71	0.33		Synpcc7942_1570	0	1.16	-0.64	1.13	1.24	0.14	-0.37	-1.04	-0.9	-0.22	-0.14	-1.42	-0.93	-1.58	-0.87	-0.15	-0.92	-0.96
cce_1966	2	-	hypothetical protein	0.51	0.01	0	-0.18	-0.06	0.29	0.59	0	-0.05	-0.19	-0.04	0.15		0.69	-0.22	-0.07	-0.49	0.54	-0.2	-0.3	-0.25	0.28		Synpcc7942_0007	4e-10	0.6	0.1	0.2	0.24	0.02	0.09	0.21	0.13	0.19	0	-0.06	0.01	-0.04	0.24	0.11	0.12	0.1
cce_2129	3	-	hypothetical protein	0.06	0.01	-0.09	-0.56	-0.02	0.19	0.13	-0.07	-0.07	-0.57	-0.06	0.24		0.47	-0.4	-0.45	-0.61	0.39	-0.15	-0.36	-0.23	0.43		Synpcc7942_0412	2e-22	1.03	0.08	0.34	-0.11	0.11	0.23	0.2	0.06	0.12	-0.19	-0.04	-0.02	0.09	0.23	0.37	-0.1	-0.08
cce_2319	5	hoxE	NADH dehydrogenase I subunit E	0.39	0.38	-0.53	-0.45	0.2	0.69	0.64	0.31	-0.33	-0.31	-0.09	0.4		0.52	-0.08	-0.36	-0.84	0.55	0.32	-0.4	-0.72	0.01		Synpcc7942_0278	1e-59	1.29	-0.4	-0.48	0.25	0.41	0.43	-0.44	-0.63	-0.54	-0.02	0.62	0.51	-0.56	-0.59	-0.58	0.15	0.52
cce_2323		-	hypothetical protein	0.41	0.05	0.05	-0.19	-0.09	0.12	0.41	0.05	0.03	-0.2	-0.09	0.01		0.68	0.12	-0.55	-0.77	0.13	0.32	0.07	-0.58	0.37
cce_2383	2	proA2	gamma-glutamyl phosphate reductase	0.56	-0.05	-0.12	-0.15	-0.24	0.24	0.61	-0.05	-0.17	-0.1	-0.12	0.11		0.84	-0.23	-0.64	-0.48	0.44	-0.17	-0.57	-0.59	0.52		Synpcc7942_2243	1e-147	1.05	-0.08	0.12	0.18	-0.11	-0.18	-0.01	0	0.14	0.05	-0.25	-0.15	-0.11	-0.1	0.07	0.4	0.11
cce_2432		-	hypothetical protein	0.55	-0.13	-0.18	-0.28	-0.14	0.47	0.51	-0.07	-0.15	-0.23	-0.12	0.36		0.69	-0.72	-0.83	-0.64	0.84	0.06	-0.82	-1.17	0.34
cce_2664		-	hypothetical protein	0.25	0.06	0.2	-0.49	0.03	0.22	0.26	0.04	0.04	-0.43	0.1	0.43		-0.05	-0.19	-1.07	-1.01	0.6	0.5	-1.03	-1.02	0.67		Synpcc7942_0115	2e-53	1.22	-0.06	-0.14	0.12	-0.01	-0.16	-0.01	-0.2	0.1	0.21	-0.08	-0.1	-0.06	-0.16	-0.02	0.04	0.01
cce_2702		-	hypothetical protein	0.46	0.29	-0.48	-1.16	0.12	0.64	0.42	0.02	-0.87	-1.17	-0.01	0.52		0.53	-0.23	-0.57	-1	0.52	-0.26	-0.73	-0.88	0.37
cce_2760		-	hypothetical protein	0.52	0.1	-0.01	-0.23	-0.02	0.28	0.6	0.16	0.02	-0.21	-0.04	0.06		0.86	-0.51	-0.59	-1.02	0.32	0.05	-0.18	-0.57	0.03
cce_2761		-	hypothetical protein	0.03	-0.15	-0.23	-0.12	0.55	0.28	0.12	-0.09	-0.23	-0.08	0.33	0.14		0.47	0.07	-0.26	-0.6	0.5	0.14	-0.11	-0.46	0.28
cce_2867		-	hypothetical protein	0.63	-0.31	-0.26	-0.26	0.08	0.37	0.71	-0.18	-0.23	-0.14	0.12	0.37		0.17	-0.06	-0.8	-0.62	0.57	0.67	-0.78	-0.69	0.45		Synpcc7942_1720	1e-58	1.21	0.13	0.19	-0.02	-0.13	-0.16	0.16	0.03	0.14	0.04	-0.07	-0.15	0.07	0.07	-0.07	-0.05	-0.08
cce_3262		-	hypothetical protein	0.37	0.01	0	-0.13	-0.04	0.15	0.47	-0.03	-0.08	-0.13	-0.01	0.05		1.17	-0.08	-0.49	-0.41	0.48	-0.09	-0.68	-0.55	0.39
cce_3292	2	hisC	histidinol phosphate aminotransferase	0.51	0	-0.03	-0.19	-0.15	0.37	0.55	0.01	-0.08	-0.12	-0.08	0.28		0.55	0.42	-0.47	-0.83	0.21	0.44	-0.43	-0.82	0.35		Synpcc7942_1030	4e-27	0.33	0.06	0.05	-0.27	0.08	0.16	0.2	0.08	-0.12	-0.28	-0.03	0.08	0.29	-0.05	0.14	-0.12	-0.01
cce_3293	2	suhB	inositol monophosphatase family protein	0.61	0.04	-0.03	-0.13	-0.1	0.28	0.64	0.11	0	-0.1	-0.08	0.17		0.59	0.23	-0.37	-0.79	0.03	-0.43	-0.44	-0.71	0.62
cce_3395		ndhN	NADH dehydrogenase subunit N	0.39	-0.02	-0.11	0.01	-0.28	-0.01	0.54	0	-0.21	-0.09	-0.23	-0.11		0.54	-0.69	-0.8	-0.52	0.45	-0.47	-0.69	-0.37	0.47		Synpcc7942_2234	4e-56	1.13	0.23	0.2	-0.14	-0.04	0.03	-0.01	0.08	0.15	0.34	-0.07	-0.2	0.02	0.1	0.17	-0.08	-0.19
cce_3519	3	phoU	phosphate uptake regulator	0.51	-0.06	-0.07	-0.11	0.13	0.03	0.65	-0.08	-0.12	-0.03	0	-0.04		0.21	-0.18	-0.42	-0.22	0.4	-0.17	-0.56	-0.22	0.25		Synpcc7942_1912	6e-59	0.84	-0.06	0	-0.02	-0.05	-0.1	0.25	0.02	-0.04	0.11	-0.03	0.14	0.26	0.08	-0.14	-0.14	-0.19
cce_3639		-	hypothetical protein	0.31	-0.38	-0.17	-0.74	-0.27	1.07	0.36	-0.27	-0.38	-0.66	-0.29	0.75		0.99	-1.12	-1.39	-1.48	0.79	-0.89	-1.29	-1.73	0.6
cce_3679	3	cbiQ2	putative cobalt ABC transporter permease	0.32	-0.03	-0.12	-0.24	-0.32	0.28	0.45	-0.05	-0.14	-0.17	-0.13	0.13		1.24	-0.14	-0.85	-0.74	0.48	-0.21	-0.85	-1.11	0.54
cce_3740		-	putative dephospho-CoA kinase	0.59	0.64	0.07	-0.06	-0.04	0.06	0.57	0.3	0.58	-0.01	0.19	0.1		0.66	-0.18	-0.95	-0.64	0.35	0.3	-0.32	-0.68	0.46		Synpcc7942_0273	5e-64	1.02	0.22	0.32	0.23	0.05	-0.01	0.03	0.09	0.02	0.1	-0.25	-0.18	0.11	-0.01	0.07	0.11	-0.01
cce_3916	3	-	cation-transporting ATPase, E1-E2 type	0.74	-0.47	-0.35	-0.32	-0.05	0.73	0.89	-0.28	-0.39	-0.22	-0.15	0.48		1.19	-0.34	-0.56	-1.15	0.55	0.12	-0.33	-0.73	0.44
cce_3953	3	-	hypothetical protein	0.46	-0.13	-0.07	-0.33	-0.19	0.13	0.44	-0.16	0.01	-0.19	-0.11	0.09		0.42	-0.32	-0.77	-0.31	0.23	-0.29	-0.81	-0.26	0.52
cce_3977	2	-	retinal pigment epithelial membrane protein	0.44	-0.23	-0.15	-0.31	-0.34	0.66	0.54	-0.08	-0.1	-0.24	-0.17	0.55		0.98	-0.76	-1.87	-1.49	0.66	-0.75	-1.92	-2.11	0.76
cce_3978	2	-	hypothetical protein	0.29	-0.12	-0.11	-0.3	-0.31	0.49	0.39	-0.1	-0.15	-0.22	-0.17	0.35		1.15	-1.23	-2.54	-1.91	0.97	-0.97	-2.33	-2.54	1.06
cce_4111	6	coxC3	cytochrome c oxidase subunit III	0.35	0.06	-0.14	-0.25	-0.27	-0.16	0.35	-0.07	-0.15	-0.24	-0.29	-0.19		0.51	0.07	-0.46	-0.02	0.58	0.26	-0.69	-0.36	0.45
cce_4375		-	hypothetical protein	0.65	-0.51	-0.31	-0.27	-0.12	0.35	0.84	-0.38	-0.24	-0.13	0	0.31		0.5	0.48	-0.57	-1.41	0.44	1.06	-0.79	-1.43	0.23
cce_4385	2	-	cation-transporting P-type ATPase	0.4	-0.11	-0.09	-0.31	-0.18	0.22	0.48	-0.17	-0.14	-0.3	-0.09	0.12		0.27	-0.36	-1.04	-0.36	0.32	-0.26	-1.06	-0.53	0.34		Synpcc7942_2317	5e-176	0.68	-0.31	0.07	0.09	-0.14	0.04	-0.25	-0.28	-0.33	0.1	-0.06	0.06	-0.4	-0.3	-0.25	-0.29	-0.01
cce_4405	3	-	two-component hybrid sensor and regulator	-0.09	0.11	0.34	0.01	0.52	0.31	-0.02	0	0.07	-0.03	0.14	-0.06		0.49	-0.13	0.14	-0.71	0.01	-0.13	-0.26	-0.38	-0.34
cce_4435		-	hypothetical protein	1.3	0.31	-0.38	-0.57	-0.05	-0.07	1.3	0.14	-0.22	-0.38	0.09	0.16		1.46	0.01	-1.12	-1.16	0.23	0.31	-0.76	-1.2	-0.16
cce_4572		-	hypothetical protein	0.76	-0.15	-0.08	-0.23	-0.07	0.32	0.71	-0.05	-0.06	-0.13	-0.05	0.18		0.63	-0.28	-0.49	-0.76	0.37	0.05	-0.08	-0.77	0.1
cce_4600	2	ctaB	protoheme IX farnesyltransferase	0.17	-0.65	-0.51	-0.42	-0.15	0.58	0.46	-1.02	-0.71	-0.36	-0.13	0.47		1.47	-0.67	-1.62	-1.52	0.62	-0.18	-1.77	-1.84	0.58		Synpcc7942_2600	4e-67	0.76	-0.29	-0.06	0.42	0.06	0.06	-0.06	-0.29	-0.16	0.17	0.15	0.06	-0.26	-0.25	-0.17	0.18	0.18
cce_4604		-	putative nucleotidyltransferase/Poly(A) polymerase	0.38	-0.19	-0.32	-0.12	0.11	0.23	0.48	-0.14	-0.31	-0.15	0.04	0.14		0.69	-0.29	-0.45	-1.38	0.47	-0.06	-0.36	-0.94	0.56
cce_4610	3	-	hypothetical protein	0.99	-0.16	-0.13	-0.51	-0.45	0.12	1.28	-0.1	-0.26	-0.55	-0.5	-0.09		0.59	-0.44	-1.31	-0.82	0.65	0.01	-1.25	-1.83	0.48
cce_4611	3	-	hypothetical protein	0.87	-0.15	-0.11	-0.17	-0.15	0.15	1.06	-0.09	-0.09	-0.16	-0.17	0		0.52	-0.4	-0.97	-0.47	0.71	-0.19	-0.92	-1.31	0.53
cce_4702		feoA3	ferrous iron transport protein A	0.56	-0.1	-0.18	-0.25	-0.25	0.7	0.71	0.06	-0.09	-0.17	-0.15	0.59		0.65	-0.27	-0.22	-0.79	0.43	0.07	-0.32	-1.1	0.03
cce_4742		-	FraH-like protein	0.53	0.02	0.01	-0.15	0.08	0.17	0.67	0.03	-0.09	-0.16	0.01	-0.01		0.59	0.34	-0.74	0.06	0.13	0.59	-0.72	-0.61	0.21
cce_5178			glucose-6-phosphate isomerase; pgi2	0.23	-0.06	-0.19	-0.23	-0.24	0.21	0.35	-0.08	-0.15	-0.15	-0.18	0.08		0.12	-0.64	-1.13	-0.2	0.55	-0.1	-0.81	-0.67	0.67
CLUSTER31
cce_0029		-	rfrA pentapeptide repeat-containing protein	-1.98	-1.23	0.92	0.58	0.12	-1.28	-1.97	-0.88	1.2	0.46	-0.27	-1.25		-0.93	0.3	0.98	0.33	-0.99	0.34	1.05	1.09	-1.15
cce_0116		-	hypothetical protein	-2.45	-0.13	1.11	0.54	-0.39	-2.71	-2.79	0.08	1.31	0.52	-0.34	-2.3		-1.19	-0.08	0.52	0.24	-1.02	-0.38	0.5	0.72	-0.88
cce_0259		-	hypothetical protein	-1.61	-0.85	0.87	0.38	-0.18	-1.24	-1.53	-0.48	0.94	0.63	-0.42	-1.07		-1.24	-0.46	0.43	0.95	-0.79	-0.79	0.25	0.29	-0.81		Synpcc7942_0900	3e-21	1.16	-0.59	0.07	0.44	-0.62	-0.56	-0.21	-0.55	-0.26	-0.22	0.14	-0.08	-0.51	-0.44	0.02	0.34	-0.33
cce_0290	2	rpsU	30S ribosomal protein S21	-0.76	-0.03	0.41	-0.13	-0.19	-0.2	-0.83	0.23	0.57	-0.07	-0.24	-0.21		0.04	0.33	0.2	0.14	0.01	0.25	-0.03	-0.15	-0.29
cce_0336	2	-	mannose-1-phosphate guanyltransferase	-0.48	0.51	0.13	0.41	-0.47	-0.54	-0.56	0.5	0.11	0.39	-0.16	-0.45		-0.46	-0.08	-0.34	0.39	0	0.07	-0.47	0.01	0.13		Synpcc7942_1973	0	1.65	0.1	0.11	-0.25	-0.23	-0.13	0.24	0.18	0.28	0.22	-0.51	-0.39	0.22	0.31	0.23	-0.14	-0.29
cce_0365		-	histidine triad family protein	-0.46	-0.08	-0.02	0.61	-0.23	-0.42	-0.56	0.21	0.08	0.62	0.01	-0.26		-0.48	0.7	0.49	0.61	-0.36	0.25	0.36	0.39	-0.09		Synpcc7942_1390	5e-56	1.5	0.06	-0.29	-0.3	-0.43	-0.13	0.29	0.14	-0.17	-0.36	-0.48	-0.12	0.05	0.21	-0.07	-0.39	-0.29
cce_0365		-	histidine triad family protein	-0.46	-0.08	-0.02	0.61	-0.23	-0.42	-0.56	0.21	0.08	0.62	0.01	-0.26		-0.48	0.7	0.49	0.61	-0.36	0.25	0.36	0.39	-0.09		Synpcc7942_1483	1e-11	0.65	-0.03	0.03	-0.07	-0.11	-0.15	0	0.03	0.18	-0.09	-0.09	-0.09	0.13	0.22	0.15	-0.06	-0.09
cce_0537		-	hypothetical protein	-2	0.05	1.13	-0.19	-0.54	-0.96	-1.93	0.67	1.39	-0.18	-0.45	-0.82		-1.03	-0.37	0.66	0.86	-0.86	-0.42	0.36	0.39	-1.13
cce_0590		petE	plastocyanin	-1.72	-0.33	-0.02	0.59	-0.25	-0.59	-1.86	-0.01	0.09	0.51	-0.25	-0.6		-0.15	0.41	0.52	0.4	-0.2	0.14	0.48	0.23	-0.26		Synpcc7942_1088	7e-58	1.46	-0.19	-0.01	-0.6	-0.52	-0.02	0.23	-0.13	0.1	-1.16	-0.1	-0.01	0.01	-0.15	-0.33	-0.62	-0.38
cce_0606		pgm	phosphoglucomutase	-0.59	0.37	0.19	0.66	-0.41	-0.53	-0.67	0.46	0.1	0.58	-0.07	-0.35		-0.15	0.13	0.54	0.12	-0.19	0.23	0.65	0.37	-0.2		Synpcc7942_0156	0	1.45	0.09	-0.22	-0.23	-0.53	-0.7	0.03	-0.02	0.09	-0.07	-1	-0.62	0.1	0.24	-0.06	-0.05	-0.5
cce_0735		lpdA	dihydrolipoamide dehydrogenase	-0.13	0.3	0.13	0.32	-0.09	-0.15	-0.14	0.52	0.19	0.29	-0.01	-0.11		-0.22	0.38	0.26	0.49	-0.03	0.39	-0.07	0.17	0.04		Synpcc7942_1198	0	1.36	0.34	0.03	-0.23	0.08	-0.04	-0.01	0.11	0.32	-0.06	-0.08	0.02	0.11	0.28	0.12	0.04	0.08
cce_0776	3	psbQ	photosystem II protein Q	-0.73	0.1	0.21	0.24	0.04	-0.74	-0.98	0.4	0.17	0.3	0.16	-0.63		-0.55	0.05	0.51	0.13	-0.65	-0.65	0.05	0.1	-0.88		Synpcc7942_1678	6e-22	0.68	-0.45	-0.38	-0.33	-0.35	-0.25	-0.22	-0.43	-0.3	-0.2	0.09	0.1	-0.22	-0.32	-0.41	-0.2	-0.05
cce_0829		trpD	anthranilate phosphoribosyltransferase	-0.27	0.22	0.26	0.34	-0.18	-0.28	-0.23	0.3	0.21	0.24	-0.16	-0.28		0.21	0.25	0.38	0.28	-0.07	0.14	0.52	0.49	0.05		Synpcc7942_2123	2e-122	1.02	-0.05	-0.25	-0.16	-0.13	-0.09	-0.09	0.2	0.25	-0.16	0.01	-0.07	-0.01	0.15	-0.02	0.09	0.14
cce_0987	3	glgC	glucose-1-phosphate adenylyltransferase	-1.43	-0.43	-0.2	1.06	-0.65	-1.39	-1.69	-0.09	-0.13	0.88	-0.43	-1.2		-0.38	0.45	0.95	0.28	-0.6	-0.25	0.57	0.41	-0.7		Synpcc7942_0603	0	1.59	0.1	-0.26	-0.71	-0.65	-0.75	0.21	-0.01	0.24	-0.15	-0.53	-0.33	0.28	0.31	-0.16	-0.16	-0.51
cce_1231	2	-	hypothetical protein	-1.17	-0.23	-0.15	0.68	-0.66	-0.46	-1.22	0.11	-0.1	0.82	-0.4	-0.36		-0.13	-0.42	0.12	0.3	-0.27	-0.58	-0.03	-0.03	-0.65		Synpcc7942_2086	7e-19	1.14	-0.26	0.02	-0.78	-0.27	-0.16	0.85	-0.05	-0.11	-0.69	-0.17	-0.06	0.32	-0.29	-0.36	-0.86	-0.55
cce_1277		-	putative histone-like DNA-binding protein	-1.05	-0.07	0.36	0.42	-0.12	-0.78	-1.12	0.16	0.3	0.39	-0.12	-0.79		-0.18	-0.04	-0.03	0.25	-0.18	-0.36	0.02	0.44	-0.16
cce_1477		-	hypothetical protein	-1.44	0.35	0.25	0.52	-0.51	-0.93	-1.48	0.76	0.32	0.39	-0.42	-0.88		-0.39	0.37	0.69	0.4	-0.37	-0.08	0.64	0.53	-0.55
cce_1571	2	-	hypothetical protein	-0.51	-0.09	0.25	0.35	-0.15	-0.35	-0.66	0.06	0.28	0.32	0.1	-0.17		-0.47	0.34	0.25	0.66	-0.21	0.06	0.38	0.44	-0.3		Synpcc7942_2397	7e-17	0.42	0.13	-0.07	-0.85	-0.38	-0.29	0.23	0.16	0.18	-0.46	-0.34	-0.23	0.13	0.11	0.05	-0.41	-0.57
cce_1584	3	fabH	3-oxoacyl-ACP synthase	-0.39	0.2	-0.1	0.31	-0.29	-0.37	-0.41	0.29	0.08	0.4	-0.11	-0.19		-0.54	0.23	0.1	0.25	-0.44	0.13	0.04	0.17	-0.17		Synpcc7942_1455	4e-139	1.21	0.13	0.16	-0.26	0.02	0.16	0.37	0.43	0.02	-0.12	-0.09	0.09	0.31	-0.02	-0.03	-0.1	-0.13
cce_1588		-	glutathione dependent formaldehyde dehydrogenase	-0.4	0.01	0.24	0.32	-0.3	-0.5	-0.47	0.06	0.25	0.35	0.01	-0.27		0.12	0.2	-0.07	0.07	-0.08	0.36	-0.23	0.1	0.16		Synpcc7942_0459	2e-170	1.29	0.02	0.16	-0.12	-0.26	-0.25	-0.02	0.23	0.06	-0.23	-0.07	-0.26	0.03	-0.14	-0.18	0.1	-0.02
cce_1620		sodB	superoxide dismutase	-1.43	-0.69	0.27	0.83	-0.43	-1.1	-1.62	-0.29	0.5	0.67	-0.28	-0.95		-1.08	0.25	0.36	0.03	-0.77	0.04	0.15	0.03	-0.86		Synpcc7942_0801	2e-98	1.42	-0.02	-0.37	-0.58	-0.27	-0.08	-0.2	-0.11	0.12	-0.37	-0.15	-0.1	0.06	-0.06	-0.35	-0.24	-0.16
cce_1659		hemB2	delta-aminolevulinic acid dehydratase	-0.87	0.33	0.04	0.59	-0.32	-0.98	-0.94	0.52	-0.04	0.47	-0.27	-0.93		-0.18	0.23	0.78	0.36	-0.37	-0.18	0.62	0.38	-0.52		Synpcc7942_1792	0	1.7	-0.15	-0.01	-0.31	-0.2	-0.33	-0.03	-0.2	-0.07	-0.12	-0.35	-0.37	-0.07	-0.24	0.1	-0.18	-0.43
cce_1944		apcF	phycobilisome core component	-1.02	-0.29	0.28	0.49	-0.16	-0.84	-1.18	0.09	0.4	0.43	-0.14	-0.81		-0.12	-0.39	0.24	-0.09	-0.38	-0.68	0.18	0.21	-0.53		Synpcc7942_2158	4e-80	1.4	0.01	0.33	-0.23	-0.28	-0.07	0.46	0.04	0.12	-0.58	-0.25	-0.26	0.14	0.02	0.01	-0.27	-0.58
cce_2003		dnaK	molecular chaperone DnaK	-1.35	0.91	-0.2	0.5	-0.92	-0.1	-1.26	0.83	-0.49	0.44	-0.99	-0.1		0.12	-0.39	0.37	0.1	0.19	-0.3	0.44	0.22	-0.32		Synpcc7942_2468	0	1.56	-0.62	-0.18	-0.21	-0.13	-0.05	0.2	-0.31	-0.31	-0.76	0.19	0.09	0.02	0.37	-0.34	-0.18	-0.16
cce_2171	2	ppiB	peptidyl-prolyl cis-trans isomerase B	-0.51	0.37	0.02	0.34	-0.41	-0.54	-0.66	0.58	0.16	0.3	-0.31	-0.45		0.01	-0.06	0.41	0.24	-0.12	-0.4	0.33	0.15	-0.32		Synpcc7942_0653	8e-84	1.04	-0.2	-0.24	-0.45	-0.31	-0.23	-0.04	-0.08	-0.13	-0.63	-0.02	-0.14	-0.06	0.04	-0.13	-0.21	-0.31
cce_2171	2	ppiB	peptidyl-prolyl cis-trans isomerase B	-0.51	0.37	0.02	0.34	-0.41	-0.54	-0.66	0.58	0.16	0.3	-0.31	-0.45		0.01	-0.06	0.41	0.24	-0.12	-0.4	0.33	0.15	-0.32		Synpcc7942_1431	5e-12	0.45	-0.34	-0.48	-0.2	0.08	0.27	-0.31	-0.49	-0.25	-0.87	0.23	0.43	-0.16	-0.48	-0.41	-0.15	0.3
cce_2288		-	hypothetical protein	-0.92	0.15	0.53	0.3	-0.09	-0.6	-1.22	0.25	0.37	0.23	-0.04	-0.59		-0.6	0.41	-0.2	-0.08	-0.8	-0.12	-0.11	-0.05	-0.15		Synpcc7942_2328	3e-21	0.36	-0.07	0.03	0.31	0.05	0.02	0.07	-0.12	-0.06	0.12	0.06	-0.07	-0.03	0.03	0.01	0.04	0.02
cce_2580	2	-	flavoprotein	-0.49	0.23	0.2	0.43	-0.04	-0.35	-0.55	0.46	0.25	0.35	0	-0.25		-0.28	0.33	0.3	0.34	-0.43	-0.25	0.12	0.21	-0.06		Synpcc7942_1810	0	1.15	0.3	0.24	0.15	0.1	0.18	0.14	0.33	0.07	-0.01	0.02	0.2	0.33	-0.05	0.08	-0.02	0.01
cce_2646	2	rimK	putative S6 modification enzyme	-0.37	0.27	0.07	0.44	-0.28	-0.37	-0.46	0.32	0.11	0.33	-0.14	-0.24		-0.08	0.52	0.69	0.56	-0.04	0.45	0.59	0.4	-0.03
cce_2696		fabZ	(3R)-hydroxymyristoyl-ACP dehydratase	-0.68	0.32	-0.01	0.47	-0.29	-0.74	-0.83	0.51	0.01	0.36	-0.21	-0.57		-0.21	-0.08	-0.08	-0.02	0.05	0.21	-0.13	-0.13	-0.41		Synpcc7942_0930	2e-65	1.4	0.08	0.24	-0.06	-0.2	0.02	0.19	0.03	-0.01	-0.07	-0.27	-0.2	0.05	0	0.06	-0.02	-0.24
cce_2750		pdhC	branched-chain alpha-keto acid dehydrogenase subunit E2	-0.76	0.15	0	0.82	-0.42	-0.41	-0.7	0.34	0.08	0.76	-0.22	-0.38		-0.09	0.21	0.48	0.58	-0.11	-0.28	0.22	0.24	-0.17		Synpcc7942_1068	8e-150	1	0.33	0	-0.53	-0.24	-0.13	0.1	0.06	0.18	-0.31	-0.27	-0.03	0.16	0.09	0.09	-0.33	-0.26
cce_2779	2	crtQ	zeta-carotene desaturase	-0.42	0.09	0.07	0.39	-0.31	-0.21	-0.43	0.14	0.06	0.32	-0.06	-0.12		-0.45	0.42	0.57	0.79	-0.15	-0.15	0.27	0.39	-0.12		Synpcc7942_1512	0	1.61	0.06	-0.01	-0.23	-0.05	-0.05	0.36	0.13	0.23	-0.05	-0.04	-0.01	0.36	0.13	0.11	-0.12	-0.12
cce_2812	2	atpC	F0F1 ATP synthase subunit epsilon	-1.34	0.29	-0.23	0.99	-0.77	-1.52	-1.42	0.56	-0.26	1.01	-0.35	-1.23		-0.37	0.17	0.95	0.23	-0.57	-0.23	0.76	0.23	-0.79		Synpcc7942_2316	3e-37	1.16	0.3	0.38	-0.66	-0.31	0.02	0.35	0.47	0.29	-0.64	-0.68	-0.3	0.26	0.18	0.35	-0.41	-0.72
cce_2813	2	atpB1	F0F1 ATP synthase subunit beta	-1.71	0.14	-0.27	1.01	-0.72	-1.73	-1.78	0.5	-0.28	0.97	-0.4	-1.56		-0.45	0.36	0.87	0.18	-0.8	-0.01	0.7	0.27	-0.85		Synpcc7942_2315	0	1.66	1.01	0.26	-0.25	0.12	0.22	0.11	0.62	0.7	-0.31	-0.51	-0.32	0.5	0.71	0.87	-0.09	-0.33
cce_2958	9	petC1	cytochrome b6-f complex iron-sulfur subunit	-1.3	-0.06	-0.06	0.6	0.06	-0.69	-1.4	0.24	-0.03	0.54	0.25	-0.49		-0.11	-0.17	0.54	-0.01	-0.45	-0.46	0.63	0.19	-0.53		Synpcc7942_1232	5e-103	1.63	0.55	-0.09	-0.41	-0.15	-0.12	0.02	0.04	0.13	-0.53	-0.32	-0.11	0.27	-0.09	0.02	-0.34	-0.59
cce_2966	9	hemE	uroporphyrinogen decarboxylase	-1.01	0.78	0.32	0.48	-0.38	-1.41	-1.23	1.09	0.34	0.41	-0.51	-1.43		0.29	0.15	0.5	0.13	-0.13	-0.49	0.38	0.18	-0.26		Synpcc7942_1086	0	1.63	-0.05	-0.05	-0.74	-0.38	-0.32	0.28	0.07	0.05	-0.52	-0.45	-0.25	0.12	0.07	-0.08	-0.48	-0.61
cce_3103	3	rpsU	30S ribosomal protein S21	-0.68	-0.17	0.23	0.54	-0.4	-0.27	-0.73	0.19	0.2	0.47	-0.39	-0.3		-0.06	0.28	-0.11	-0.38	-1.03	-0.42	0.32	0.16	0.13		Synpcc7942_1774	4e-11	1.2	0.06	0.49	-0.2	0.02	0.3	0.23	-0.04	-0.08	-0.62	-0.1	-0.18	0.12	0	0.25	-0.3	-0.58
cce_3275		accC	acetyl-CoA carboxylase biotin carboxylase subunit	-0.47	0.3	-0.12	0.15	-0.33	-0.42	-0.44	0.49	0.03	0.06	-0.3	-0.34		-0.34	0.27	0.05	0.21	-0.11	0.39	-0.06	-0.03	-0.02		Synpcc7942_1379	0	1.64	-0.1	-0.1	-0.29	-0.08	0.03	0.05	-0.09	-0.08	-0.34	-0.05	0.14	0.09	-0.16	-0.19	0	-0.05
cce_3358		-	putative bacterioferritin comigratory protein	-1.25	-0.04	0.28	0.59	-0.51	-1.02	-1.35	0.2	0.39	0.51	-0.32	-0.74		-0.25	0.18	0.38	-0.09	-0.32	-0.09	0.24	-0.02	-0.6		Synpcc7942_1806	1e-39	0.9	-0.03	-0.11	-0.22	-0.11	-0.06	0.01	-0.07	0.03	-0.18	0.03	-0.02	-0.02	0.1	-0.2	-0.27	-0.15
cce_3358		-	putative bacterioferritin comigratory protein	-1.25	-0.04	0.28	0.59	-0.51	-1.02	-1.35	0.2	0.39	0.51	-0.32	-0.74		-0.25	0.18	0.38	-0.09	-0.32	-0.09	0.24	-0.02	-0.6		Synpcc7942_1942	7e-45	0.99	0.2	-0.02	-0.08	-0.22	-0.34	0.05	0.15	0.04	-0.2	-0.23	-0.25	0.12	0.18	0.09	-0.2	-0.26
cce_3358		-	putative bacterioferritin comigratory protein	-1.25	-0.04	0.28	0.59	-0.51	-1.02	-1.35	0.2	0.39	0.51	-0.32	-0.74		-0.25	0.18	0.38	-0.09	-0.32	-0.09	0.24	-0.02	-0.6		Synpcc7942_2180	7e-67	1.36	-0.58	-0.65	-1.59	-0.75	-0.64	-0.05	-0.13	-0.12	-0.57	-0.12	-0.02	-0.19	0	-0.54	-0.81	-0.48
cce_3483		bicA	putative bicarbonate transporter	-0.61	0.09	0.44	0.33	0.3	-0.84	-0.87	0.05	0.46	0.2	0.22	-0.75		-0.26	-0.03	0.6	0.3	-0.23	-0.04	0.35	0.48	-0.22
cce_3636		-	hypothetical protein	-0.61	-0.04	0.86	0.15	0.34	-0.78	-0.94	0.03	0.51	0.14	0.14	-1.06		-0.45	-0.16	0.12	-0.06	0.07	-0.25	0.6	0.35	0.09
cce_3755	3	crtB	phytoene synthase	-0.8	-0.17	0.21	0.72	-0.34	-0.57	-0.98	0.05	0.31	0.73	0	-0.35		0.01	-0.01	0.54	0.27	-0.02	-0.31	0.33	0.31	-0.1		Synpcc7942_1984	6e-143	1.31	-0.1	0.02	-0.13	-0.27	-0.34	0.41	0.16	-0.06	0.13	-0.14	-0.02	0.23	0.07	0	-0.29	-0.34
cce_3756		-	hypothetical protein	-1.2	-0.43	0.28	0.98	-0.73	-1.02	-1.17	-0.1	0.2	0.73	-0.28	-0.91		-0.81	0.08	0.61	0.63	-0.5	-0.3	0.31	0.73	-0.43
cce_3934	2	-	short chain dehydrogenase	-1.43	0.04	1.33	0.17	-1.11	-1.44	-1.38	0.17	1.38	0.18	-0.96	-1.32		-0.37	0.47	0.62	0.34	-0.65	0.19	0.55	0.15	-0.68		Synpcc7942_1596	3e-65	1.01	-0.07	0.05	-0.27	0	0.2	0.14	-0.3	-0.3	-0.23	-0.33	0.01	0.04	-0.12	0.13	-0.65	-0.32
cce_3974		glpX	fructose 1,6-bisphosphatase II	-2.85	-0.82	0.13	1.38	-0.88	-2.4	-3.03	-0.34	0.2	1.22	-0.58	-2.11		-0.55	-0.33	0.72	0.63	-0.71	-0.35	0.5	0.89	-0.56		Synpcc7942_0505	0	1.61	0.1	-0.11	-0.92	-0.82	-0.69	0.43	0.41	0.07	-0.61	-0.67	-0.41	0.3	0.24	-0.16	-0.51	-1.1
cce_3983	3	-	hypothetical protein	-0.48	0.11	-0.03	0.28	-0.31	-0.34	-0.54	0.15	-0.07	0.18	-0.29	-0.34		0.28	0.57	0.13	0.81	-0.24	-0.38	-0.2	0.05	-0.27
cce_4120	4	-	hypothetical protein	-0.33	-0.03	0.17	0.44	0.03	-0.17	-0.46	0.23	0.18	0.26	0.09	-0.13		-0.35	0.08	0.1	0.28	-0.09	-0.26	-0.02	0.49	-0.03
cce_4122	4	chlG	bacteriochlorophyll/chlorophyll a synthase	-0.67	0.13	0.59	0.37	-0.31	-0.68	-0.82	0.32	0.74	0.4	-0.14	-0.53		-0.41	0.25	0.28	0.74	-0.22	-0.19	-0.11	0.52	-0.26		Synpcc7942_2084	6e-178	1.52	0.16	0.21	-0.24	0.02	0.06	0.14	0.18	0.25	-0.01	0.13	0.03	0.11	0.13	0.01	-0.37	-0.26
cce_4281	7	ccmL	carbon dioxide concentrating mechanism protein	-2.19	-0.22	0.08	0.76	-0.15	-1.02	-2.29	0.21	0.04	0.71	0.1	-0.96		-0.33	0.03	0.58	0.02	-0.58	-0.34	0.46	0.53	-0.19		Synpcc7942_1422	4e-39	1.27	0.49	-0.06	-0.96	-0.78	-0.66	0.52	0.65	0.64	-0.54	-1	-0.61	0.54	0.26	0.09	-0.1	-1.02
cce_4282	7	ccmK1	carbon dioxide concentrating mechanism protein	-2.24	-0.23	0.08	0.74	-0.19	-1.07	-2.43	0.21	0.02	0.68	0.02	-1.06		-0.2	0.2	0.72	0.14	-0.5	-0.3	0.6	0.67	-0.04
cce_4283	7	ccmK2	carbon dioxide concentrating mechanism protein	-2.88	-0.07	0.09	0.86	-0.35	-1.2	-3.09	0.37	0.16	0.86	-0.12	-1.11		-0.42	-0.19	0.51	0.07	-0.69	-0.25	0.61	0.5	-0.32		Synpcc7942_1421	4e-64	1.84	-0.01	0.18	-1.07	-0.9	-0.62	0.62	0.48	0.17	-0.63	-0.91	-0.78	0.3	-0.04	-0.02	-0.21	-1.22
cce_4329	2	ppa	inorganic pyrophosphatase	-0.77	-0.17	-0.13	0.72	-0.69	-0.53	-0.85	0.19	-0.11	0.76	-0.29	-0.4		-0.16	0.05	0.38	0.32	-0.1	0.09	0.47	0.28	-0.15		Synpcc7942_1383	3e-106	1.79	0.31	0.32	-0.51	0.18	0.2	0.38	0.05	0.26	-0.6	-0.23	-0.04	0.59	-0.08	0.52	-0.27	-0.61
cce_4350	3	bioB	biotin synthetase	-0.29	0.19	-0.18	0.61	-0.02	-0.18	-0.33	0.42	-0.19	0.43	0.06	-0.32		0.32	0.09	0.41	0.57	0.13	-0.08	0.54	0.42	0.1		Synpcc7942_0419	1e-53	0.63	-0.33	-0.22	-0.59	-0.61	-0.45	0.17	-0.16	-0.25	-0.46	-0.35	-0.21	-0.09	-0.23	-0.38	-0.34	-0.44
cce_4482	2	atp1	ATP synthase subunit 1	-2.67	-0.52	-0.16	1.17	-0.52	-1.87	-2.7	-0.1	-0.1	1.18	-0.44	-1.71		-0.02	0.23	0.71	0.08	-0.2	-0.15	0.36	0.06	-0.39		Synpcc7942_0330	1e-18	0.61	0.17	-0.14	-1.13	-0.46	-0.1	0.28	0.13	0.04	-0.17	-0.55	-0.04	0.63	0.28	0	-0.75	-0.68
cce_4483	2	atpI	F0F1 ATP synthase subunit A	-2.12	-0.42	-0.35	1.17	-0.56	-1.97	-2.29	-0.01	-0.4	1.16	-0.41	-1.73		-0.35	-0.36	0.4	0.46	-0.59	-0.8	0.1	0.37	-0.72		Synpcc7942_0331	1e-107	1.3	0.48	0.03	-0.81	-0.13	-0.01	0.13	0.43	0.49	-0.27	-0.45	-0.12	0.4	0.31	0.15	-0.56	-0.45
cce_4484	6	atpH	F0F1 ATP synthase subunit C	-2.21	-0.22	0.02	1.04	-0.87	-2.07	-2.36	0.42	0.03	0.92	-0.82	-1.94		-0.11	0.21	0.41	0.59	-0.12	-0.19	0.04	0.3	-0.41		Synpcc7942_0332	1e-33	1.8	0.41	0.43	-0.7	-0.09	0.16	0.58	0.45	0.13	-0.57	-0.42	-0.02	0.58	0.26	0.44	-0.66	-0.68
cce_4485	6	atpG	F0F1 ATP synthase subunit B	-1.86	-0.04	-0.12	1.1	-0.82	-1.84	-1.94	0.42	-0.23	1.04	-0.65	-1.71		-0.5	-0.15	0.71	0.42	-0.66	-0.56	0.56	0.43	-0.83		Synpcc7942_0333	9e-33	0.8	0.93	0.48	-0.59	0.12	0.26	0.32	0.6	0.33	-0.6	-0.4	-0.15	0.56	0.59	0.8	-0.24	-0.6
cce_4486	6	atpF	F0F1 ATP synthase subunit B	-2.4	-0.01	-0.21	1.28	-1.01	-2.11	-2.39	0.49	-0.3	1.19	-0.84	-1.98		-0.21	-0.15	1.01	0.44	-0.64	-0.62	0.87	0.57	-0.76		Synpcc7942_0334	5e-15	0.39	0.97	0.51	-0.28	0.17	0.3	0.48	0.61	0.13	-0.6	-0.33	-0.1	0.59	0.44	0.75	-0.44	-0.73
cce_4487	6	atpD	F0F1 ATP synthase subunit delta	-2.08	-0.02	-0.25	1.2	-1.04	-2	-2.17	0.48	-0.33	1.11	-0.85	-1.8		-0.26	-0.21	0.84	0.47	-0.65	-0.66	0.68	0.65	-0.63		Synpcc7942_0335	1e-55	0.97	0.38	-0.23	-0.75	-0.23	-0.39	0.17	0.26	0.25	-0.25	-0.74	-0.34	0.24	0.43	0.13	-0.41	-0.58
cce_4488	6	atpA1	F0F1 ATP synthase subunit alpha	-1.11	0.05	-0.26	1.21	-1.09	-2.06	-0.71	0.5	-0.34	1.15	-0.92	-1.84		-0.36	-0.14	0.59	0.54	-0.51	-0.75	0.24	0.61	-0.47		Synpcc7942_0336	0	1.59	0.75	0	-0.62	-0.1	-0.05	0.29	0.47	0.2	-0.39	-0.48	-0.19	0.29	0.3	0.44	-0.39	-0.49
cce_4489	6	atpC1	F0F1 ATP synthase subunit gamma	-2.14	0	-0.2	1.17	-1.21	-1.93	-2.17	0.43	-0.3	1.12	-0.95	-1.77		-0.26	0	0.96	0.32	-0.68	-0.56	0.79	0.51	-0.87		Synpcc7942_0337	1e-153	1.37	0.41	0.32	-0.44	-0.04	0.01	0.51	0.39	0.23	-0.35	-0.32	-0.14	0.31	0.33	0.27	-0.49	-0.74
cce_4571	3	sqdB	sulfolipid biosynthesis protein	-1.26	0.36	0.13	0.72	-0.9	-1.21	-1.46	0.63	0.12	0.65	-0.48	-1.07		-0.21	0.19	0.54	0.36	-0.49	-0.37	0.69	0.63	-0.36		Synpcc7942_0578	3e-102	0.8	-0.51	-0.43	-0.83	-0.87	-0.42	0.25	-0.06	-0.18	-0.46	-0.39	-0.21	-0.05	0.15	-0.26	-0.39	-0.55
cce_4627		tktA	transketolase	-1.52	0.53	0.31	0.74	-0.85	-1.71	-1.63	0.93	0.34	0.61	-0.67	-1.51		-0.73	0.42	0.71	0.16	-0.78	0.08	0.51	0.33	-0.86		Synpcc7942_0538	0	1.59	0.23	-0.09	-0.45	-0.06	0.03	-0.08	-0.13	0.05	-0.2	-0.39	-0.28	-0.02	0.1	0.23	-0.22	-0.37
cce_4646	3	secD	preprotein translocase subunit SecD	-0.26	0.34	-0.14	0.29	-0.36	-0.38	-0.29	0.29	-0.19	0.22	-0.33	-0.45		-0.18	0.27	0.44	0.65	0.01	0.28	0.21	0.23	-0.23		Synpcc7942_0142	0	1.23	0.19	0.12	-0.13	-0.02	0.17	0.21	0.12	0.03	0.07	-0.02	-0.03	0.09	0.12	0.21	-0.17	-0.1
cce_4698		-	hypothetical protein	-0.73	0.02	0.1	0.73	-0.24	-0.45	-0.8	0.26	0.21	0.74	-0.02	-0.3		-0.21	0.18	0.22	0.23	-0.19	-0.39	0.24	0.13	-0.31		Synpcc7942_1930	1e-62	0.79	-0.01	0.18	0.09	-0.13	-0.09	0.03	0.02	0.12	0.15	0.07	-0.01	0.1	-0.01	-0.01	0.08	-0.13
cce_4762		petL	cytochrome b6-f complex subunit PetL	-0.66	-0.29	0.2	0.24	0.01	-0.47	-0.75	-0.21	0.32	0.29	0.03	-0.33		-0.19	0.27	0.3	0.16	-0.27	0.01	-0.1	0.07	-0.59
CLUSTER32
cce_0125		cutA	divalent-cation tolerance protein	-0.29	-0.35	-0.11	0.49	0.31	-0.03	-0.36	-0.06	-0.05	0.39	0.2	0.02		-0.14	0.32	0.68	-0.02	-0.4	-0.3	0.81	0.47	-0.27		Synpcc7942_2261	2e-06	0.57	-0.27	-0.19	-0.26	-0.17	-0.01	-0.1	-0.2	-0.02	-0.08	-0.03	-0.03	-0.12	-0.15	-0.23	-0.13	-0.08
cce_0145		kaiB4	putative circadian clock protein	0.07	-0.08	0.22	-0.03	0.54	0.16	0.06	0.06	0.22	-0.06	0.2	0.09		-0.34	0.18	0.26	0.2	-0.42	-0.58	0.83	0.61	0.08
cce_0441		psb29	Thf1-like protein	-0.5	-0.07	0.15	0.68	-0.19	-0.44	-0.65	0.22	0.19	0.65	-0.05	-0.28		-0.37	0.2	0.59	0.07	-0.37	-0.4	0.64	0.39	-0.06		Synpcc7942_1555	1e-50	0.82	-0.02	-0.03	-0.32	-0.22	-0.15	0.03	0.15	0.05	-0.31	-0.24	-0.08	-0.05	0.08	-0.13	-0.18	-0.21
cce_0612		-	hypothetical protein	0.07	-0.62	0.05	-0.04	-0.03	-0.04	0	-0.01	-0.04	-0.09	-0.07	-0.06		-0.21	0.17	0.36	-0.15	-0.42	-0.39	0.59	0.26	-0.29
cce_0726		-	serine/threonine protein kinase	-0.04	-0.16	-0.03	0.46	0.17	-0.1	-0.1	-0.03	-0.07	0.35	-0.06	-0.1		0.15	0.03	0.41	-0.27	-0.25	-0.09	0.76	0.35	-0.25
cce_0728		-	hypothetical protein	-0.24	-0.01	0.1	0.3	-0.19	-0.22	-0.4	-0.03	0.06	0.16	-0.07	-0.13		0.08	-0.17	0.47	0.41	0.03	-0.45	0.33	0.54	-0.04
cce_0951		hupE	hydrogenase accessory protein	-0.38	-0.32	-0.18	0.35	0.09	-0.11	-0.41	0.04	0	0.55	0.26	-0.03		-0.06	-0.08	0.36	0.34	-0.55	-0.74	0.17	0.4	-0.38		Synpcc7942_1373	6e-43	0.76	-0.12	-0.32	-0.31	-0.41	-0.43	-0.03	-0.18	-0.07	-0.45	-0.31	0.03	0.23	-0.2	-0.13	-0.03	-0.21
cce_1006		-	hypothetical protein	-0.47	-0.03	-0.09	0.22	-0.07	-0.15	-0.41	-0.05	-0.07	0.12	-0.04	-0.06		-0.16	-0.35	-0.04	-0.23	-0.31	-0.71	0.12	0.13	0.26		Synpcc7942_0567	3e-129	0.88	-0.17	-0.08	0.07	0.15	0.13	0.05	0.08	-0.21	-0.01	0.18	0.16	-0.04	-0.09	-0.13	-0.03	0.06
cce_1049		cupS	NDH-1S subunit, CO2 uptake small protein	-0.3	0.05	0.04	0.44	0.01	-0.11	-0.34	0.21	0.13	0.4	0.1	-0.07		-0.15	0.09	0.6	0.18	-0.27	-0.4	0.48	0.36	-0.17		Synpcc7942_2094	4e-53	1.2	-0.25	-0.31	-0.06	-0.18	-0.18	-0.03	0.12	-0.04	0.09	-0.06	0.08	0.01	-0.08	-0.22	0.02	0.06
cce_1097		-	hypothetical protein	-0.24	-0.07	-0.14	0.36	0.22	-0.06	-0.39	0.13	0.04	0.39	0.19	-0.01		-0.35	-0.15	0.54	0.12	-0.37	-0.12	0.59	0.47	-0.51
cce_1636	3	-	hypothetical protein	-0.26	-0.24	0.05	0.35	0.03	-0.07	-0.33	-0.06	0.07	0.35	0.07	-0.04		-0.01	0.12	0.61	0.37	-0.11	-0.51	0.52	0.45	0.04		Synpcc7942_2403	1e-28	1.02	0.03	0.35	0.07	0.21	0.1	0.08	-0.2	-0.33	-0.19	-0.1	0.01	-0.25	-0.29	-0.06	-0.25	-0.05
cce_1954		chlB	light-independent protochlorophyllide reductase subunit B	-0.17	0.35	0.23	0.2	0.09	-0.18	-0.4	0.14	0.04	0.03	-0.26	-0.35		0.23	-0.64	0.31	0.24	-0.34	-1.26	0.31	0.57	-0.23		Synpcc7942_1838	0	1.66	-0.87	-0.88	0.16	0.73	0.62	-0.48	-0.95	-0.89	-0.3	0.7	0.54	-0.32	-0.87	-0.87	-0.24	0.46
cce_2049		mltA	membrane-bound lytic transglycosylase A	-0.22	-0.09	0.02	0.36	-0.06	-0.21	-0.28	0.01	0.08	0.28	0.09	-0.14		-0.03	-0.19	0.4	0.11	-0.09	-0.27	0.55	0.27	-0.14		Synpcc7942_0392	1e-113	0.97	0.24	0.14	0.05	0.05	-0.12	0.08	0.11	0.2	0.12	-0.07	-0.08	0.08	0.32	0.06	-0.13	-0.14
cce_2250		-	hypothetical protein	-0.25	0.14	0.08	0.12	-0.09	-0.03	-0.29	0.53	0.13	0.15	-0.11	-0.17		-0.1	-0.02	0.25	-0.08	-0.29	-0.57	0.45	0.41	0.05		Synpcc7942_1914	1e-48	1	-0.51	-0.2	0.32	0.25	0.12	-0.5	-0.66	-0.51	0.04	0.22	0.08	-0.65	-0.58	-0.38	-0.03	0.16
cce_2363	5	-	glycosyl transferase family protein	-0.29	-0.14	-0.1	0.24	0.03	-0.12	-0.35	-0.05	-0.1	0.18	0	-0.04		-0.5	0.51	0.27	-0.2	-0.65	-0.47	0.32	0.45	-0.13
cce_2454		gpmB	phosphoglycerate mutase	-0.24	0.16	0.07	0.62	0	-0.1	-0.21	0.28	0.05	0.49	0.05	-0.09		-0.32	-0.03	0.74	-0.04	-0.5	-0.58	0.64	0.24	-0.46		Synpcc7942_0485	0	1.16	0.15	0.23	-0.17	-0.13	-0.05	0.61	0.38	0.26	-0.17	-0.32	-0.04	0.59	0.37	0.21	-0.1	-0.17
cce_2479		-	hypothetical protein	-0.55	0	-0.02	0.36	0.02	-0.16	-0.39	0.03	0.23	0.36	0.26	0.02		-0.22	-0.01	0.22	-0.29	-0.53	-0.7	0.44	0.07	-0.03		Synpcc7942_0543	1e-15	0.46	0.04	0.24	0.24	0.16	0.16	0.08	-0.11	0.02	0.04	0.11	0.08	-0.08	-0.01	0.09	0.14	0.07
cce_2597		-	hypothetical protein	-0.29	-0.11	0.02	0.54	0.06	-0.23	-0.38	0.09	0.06	0.49	0.15	-0.12		-0.45	0.17	0.5	0.25	-0.76	-0.87	0.44	0.62	-0.3
cce_2656	6	cpcE	phycocyanin alpha phycocyanobilin lyase	-0.48	0.32	0.29	0.21	-0.08	-0.32	-0.5	0.43	0.32	0.21	0.1	-0.31		-0.33	-0.23	0.54	0.23	-0.34	-0.58	0.23	0.65	-0.35		Synpcc7942_1054	4e-100	1.11	-0.05	0.27	0.03	-0.11	-0.17	-0.01	0.07	0.02	0.13	-0.08	-0.29	-0.04	-0.2	0.08	0.1	0.03
cce_2826	2	recR	recombination protein RecR	-0.32	-0.12	-0.08	0.25	0.04	-0.07	-0.39	-0.08	-0.07	0.24	0.11	-0.04		-0.27	0.14	0.34	0.28	-0.24	-0.34	0.22	0.44	0.05		Synpcc7942_1369	4e-106	1.54	0.19	0.17	-0.19	-0.14	-0.15	0.04	0.04	0.15	-0.09	-0.23	-0.08	0.17	0.29	0.15	-0.09	-0.18
cce_2852	3	-	hypothetical protein	0.06	-0.17	-0.09	0.63	0.35	-0.44	-0.06	-0.09	-0.26	0.38	-0.16	-0.46		-0.1	-0.16	0.58	-0.14	-0.41	-0.44	0.89	0.31	-0.36		Synpcc7942_0051	2e-25	0.3	0.46	0.12	0.13	0	-0.04	-0.12	0.13	-0.29	0.11	-0.29	-0.11	-0.3	-0.2	0.09	-0.04	-0.07
cce_2912		-	hypothetical protein	-0.03	-0.05	-0.01	0.71	0.33	-0.12	0.01	-0.01	-0.04	0.44	-0.01	-0.1		-0.22	-0.48	0.67	0.4	-0.82	-0.89	0.82	1.01	-0.2
cce_2946		-	branched-chain amino acid ABC transporter permease	-0.23	-0.07	-0.05	0.41	-0.08	-0.1	-0.25	0.05	0.04	0.44	0.07	-0.05		0.02	-0.24	0.13	0.3	-0.33	-0.35	0.49	0.32	-0.26		Synpcc7942_2177	2e-64	0.79	0.3	0.4	0.1	0.06	0.12	0.28	0.16	0.25	0.13	-0.03	0.09	0.39	0.17	0.18	0.05	-0.07
cce_2946		-	branched-chain amino acid ABC transporter permease	-0.23	-0.07	-0.05	0.41	-0.08	-0.1	-0.25	0.05	0.04	0.44	0.07	-0.05		0.02	-0.24	0.13	0.3	-0.33	-0.35	0.49	0.32	-0.26		Synpcc7942_2495	8e-20	0.3	0.15	0.09	-0.03	0.09	-0.02	0.02	0.06	0.22	-0.07	-0.03	-0.1	-0.02	0.23	0.2	-0.04	-0.04
cce_3088	2	-	hypothetical protein	-0.33	-0.46	0.42	0.44	0	-0.19	-0.32	-0.13	0.5	0.46	-0.03	-0.14		-0.62	-1	0.44	0.92	-0.82	-1.43	0.45	0.44	-0.89
cce_3153	2	-	ABC transporter for sugars, solute-binding protein	-0.39	0.02	0.07	0.47	-0.2	-0.41	-0.42	0.07	0.15	0.46	0.12	-0.26		-0.06	0.07	0.45	0.29	-0.24	-0.25	0.52	0.75	0.12		Synpcc7942_0950	9e-133	0.98	0.05	-0.06	0.24	0.34	0.43	-0.07	-0.13	-0.1	0.01	0.38	0.43	-0.02	0.05	-0.09	0.08	0.36
cce_3217		-	hypothetical protein	-0.07	-0.11	0.1	0.48	0.16	-0.01	0	-0.02	0.02	0.24	0.05	0		-0.2	0.25	0.15	0.08	-0.19	-0.27	0.09	0.41	0.25
cce_3708	2	glcF	glycolate oxidase subunit (Fe-S) protein	-0.4	-0.23	-0.16	0.22	0.04	-0.04	-0.35	-0.07	-0.12	0.13	0.16	-0.05		-0.16	0.25	0.33	0.18	-0.3	-0.49	0.34	0.24	-0.02		Synpcc7942_1717	1e-172	1.18	0.22	0.31	0.05	0.02	0	0.28	0.27	-0.09	0.14	-0.26	-0.07	0.17	-0.08	0.15	-0.13	-0.14
cce_3747		-	hypothetical protein	-0.3	-0.04	0.02	0.48	0.07	0.05	-0.38	0.13	0.06	0.38	0.13	0.07		-0.05	0.28	0.91	-0.08	-0.5	-0.43	0.57	0.23	-0.72
cce_3748	2	-	hypothetical protein	-0.01	0.16	0.01	0.32	0.08	-0.17	0	0.18	0.24	0.47	0.18	-0.03		0.03	0.24	0.46	0.09	-0.03	-0.5	0.1	0.39	-0.03
cce_4143	4	-	hypothetical protein	0.11	0.1	-0.08	0.68	0.21	-0.52	-0.1	0.11	-0.07	0.44	-0.53	-0.67		0.02	-0.18	0.19	0.12	-0.17	-0.15	0.64	0.5	0.22		Synpcc7942_1924	8e-31	0.76	-0.13	-0.07	0.04	-0.19	-0.32	0	0.05	0.16	0.23	-0.08	-0.11	0	0.13	0.02	0.13	-0.06
cce_4533	3	-	hypothetical protein	-0.13	0.49	0.24	0.39	0.22	-0.32	-0.18	0.58	0.1	0.18	-0.12	-0.28		0.02	-0.56	0.21	0.28	-0.35	-1.43	-0.13	0.35	-0.22
cce_4554	11	-	hypothetical protein	-0.45	-0.17	-0.07	0.62	0.05	-0.14	-0.39	0.02	-0.07	0.39	0.16	-0.08		-0.69	0.49	0.3	0.1	-0.62	-0.48	0.31	0.62	-0.11
CLUSTER33
cce_0042	6	-	histidinol-phosphate phosphatase	-0.18	-0.31	-0.18	-0.32	0.24	0.72	-0.15	-0.31	-0.18	-0.2	0.21	0.63		-0.34	-1.16	-1.8	0.29	0.32	-1.12	-1.76	-0.17	0.84
cce_0043	6	gmhA	phosphoheptose isomerase	-0.76	-1.2	-0.51	-0.72	0.41	1.02	-0.84	-1.13	-0.57	-0.69	0.23	0.97		0.03	-2.27	-2.12	-0.06	0.45	-2.14	-2.03	-0.48	0.44
cce_0044	6	-	putative GDP-L-fucose synthase	-0.77	-1.1	-0.88	-0.39	0.6	0.53	-0.83	-1.37	-0.8	-0.41	0.54	0.65		-0.73	-2.02	-1.96	0.48	0.11	-1.7	-1.66	0.1	0.38
cce_0173	2	-	putative methionine sulfoxide reductase B	-0.65	-0.48	-0.21	0.03	0.49	0.1	-0.49	-0.33	0.23	0.02	0.49	0.3		-0.11	-0.89	-0.98	0.19	0.38	-0.49	-1.11	0.01	0.37		Synpcc7942_0352	5e-48	1.09	-0.08	-0.03	0.08	0.05	0.05	0.02	-0.07	-0.11	-0.05	-0.05	-0.02	0.02	-0.07	0	0	-0.01
cce_0173	2	-	putative methionine sulfoxide reductase B	-0.65	-0.48	-0.21	0.03	0.49	0.1	-0.49	-0.33	0.23	0.02	0.49	0.3		-0.11	-0.89	-0.98	0.19	0.38	-0.49	-1.11	0.01	0.37		Synpcc7942_2190	5e-55	1.3	-0.37	-0.13	-0.53	0.03	-0.04	-0.35	-0.29	-0.29	-0.69	0.23	0.21	-0.23	-0.36	-0.46	-0.6	-0.11
cce_0174	2	gst1	glutathione S-transferase	-0.84	-0.44	0.01	0.11	0.49	0.12	-0.69	-0.37	0.1	0.12	0.4	0.34		0.22	-0.81	-0.58	0.3	0.63	-0.66	-0.86	0.33	0.54		Synpcc7942_0788	1e-101	1.12	-0.01	-0.25	-0.46	-0.39	-0.71	0.06	0.02	0.15	-0.06	-0.49	-0.26	-0.09	0.25	0.02	-0.2	-0.35
cce_0212	3	-	hypothetical protein	-0.06	-0.22	-0.19	0.19	0.29	0.4	0.04	0	-0.08	0.18	0.23	0.32		0.43	-0.31	-0.35	-0.1	0.19	-0.68	-0.56	0.04	0.52
cce_0247		-	hypothetical protein	-0.74	-1.19	-1.05	-0.44	0.76	0.69	-0.61	-0.97	-1.04	-0.41	0.71	0.59		-0.21	-2.14	-2.44	0.48	-0.07	-2.4	-1.75	0.47	0.92
cce_0329		-	sodium-dependent transporter	-0.34	-0.33	-0.27	-0.18	0.04	0.28	-0.35	-0.23	-0.25	-0.15	0.25	0.32		0.34	-0.73	-0.44	0.55	0.19	-0.76	-0.47	-0.03	0.64		Synpcc7942_0353	5e-21	0.42	-0.05	0.06	0.35	-0.27	-0.3	-0.21	-0.22	-0.1	0.33	-0.22	-0.42	-0.26	-0.17	0.09	0.26	-0.04
cce_0329		-	sodium-dependent transporter	-0.34	-0.33	-0.27	-0.18	0.04	0.28	-0.35	-0.23	-0.25	-0.15	0.25	0.32		0.34	-0.73	-0.44	0.55	0.19	-0.76	-0.47	-0.03	0.64		Synpcc7942_0367	2e-80	0.86	-0.1	-0.02	-0.3	-0.25	-0.08	-0.1	0.1	0.22	-0.18	-0.26	-0.19	-0.04	0.26	0.05	-0.1	-0.12
cce_0335	2	-	putative chromosome segregation and condensation protein ScpA	-0.12	-0.26	-0.1	0.06	0.24	0.33	-0.09	-0.1	-0.12	0.03	0.27	0.36		0.49	-0.68	-0.59	-0.33	0.52	-0.72	-0.58	-0.45	0.54		Synpcc7942_1974	2e-42	0.57	-0.12	0	0.01	-0.17	-0.19	0.09	-0.03	0.07	0.17	-0.12	-0.24	-0.01	0.33	0.24	0.16	-0.06
cce_0362	2	-	putative exonuclease SbcC	-0.27	-0.45	-0.19	0.14	0.41	0.26	-0.25	-0.15	-0.09	0.07	0.35	0.29		-0.11	-0.82	-0.87	0.41	0.03	-0.94	-0.67	0.11	0.45		Synpcc7942_2009	6e-08	0.35	-0.06	-0.08	-0.14	0.02	-0.02	-0.19	-0.13	0.07	-0.28	0.02	-0.03	-0.08	-0.06	-0.2	-0.14	-0.05
cce_0362	2	-	putative exonuclease SbcC	-0.27	-0.45	-0.19	0.14	0.41	0.26	-0.25	-0.15	-0.09	0.07	0.35	0.29		-0.11	-0.82	-0.87	0.41	0.03	-0.94	-0.67	0.11	0.45		Synpcc7942_2563	2e-13	0.44	-0.09	-0.1	0.06	-0.29	-0.23	-0.16	0.39	0.07	0.32	-0.05	0	-0.06	0.22	-0.08	-0.04	0
cce_0471	2	-	hypothetical protein	-0.21	-0.21	-0.28	0.35	0.1	0.18	-0.23	-0.2	-0.26	0.14	0.16	0.22		0.09	-0.51	-0.97	0.24	0.37	-0.3	-1.02	-0.04	0.43		Synpcc7942_0877	0	1.44	-0.07	-0.03	-0.11	0.03	0.09	0.09	0.06	0.03	-0.23	0.07	0.24	0.18	-0.1	-0.11	-0.15	0.07
cce_0492	2	-	hypothetical protein	-0.12	-0.31	-0.31	-0.09	0.37	0.35	-0.14	-0.38	-0.2	-0.13	0.28	0.45		0.22	-1.28	-0.93	0.32	0.45	-1.34	-0.75	0.23	0.52		Synpcc7942_1107	2e-49	0.77	0.02	0.18	0.08	-0.2	-0.2	-0.11	0.04	-0.02	0.03	-0.08	-0.34	-0.09	0.04	0.13	0.3	0.04
cce_0638		-	putative reverse transcriptase	-0.07	-0.37	-0.29	0.1	0.58	0.29	-0.05	-0.46	-0.16	0.04	0.54	0.32		0.61	-0.82	-0.48	-0.08	0.58	-0.62	-0.31	0.07	0.5
cce_0662		-	hypothetical protein	-0.56	-0.47	-0.15	-0.09	0.53	0.45	-0.47	-0.31	-0.05	-0.07	0.33	0.39		0.41	-0.75	-0.3	0.24	0.27	-1.42	-0.54	-0.11	0.36		Synpcc7942_1320	1e-27	0.4	-0.1	-0.02	-0.07	-0.1	-0.14	-0.01	0.02	0.04	-0.07	-0.03	-0.01	0.01	-0.06	-0.06	-0.13	-0.06
cce_0740		-	hypothetical protein	-0.09	-0.32	-0.09	0	0.24	0.23	-0.1	-0.22	-0.1	-0.04	0.28	0.25		0.08	-0.5	-0.49	0.31	0.3	-0.59	-0.7	-0.11	0.29		Synpcc7942_1299	2e-135	1.24	-0.08	0	0.41	0.12	0.12	-0.12	-0.25	-0.32	0.12	-0.02	0.05	-0.07	-0.35	-0.22	0.26	0.18
cce_0751	2	-	hypothetical protein	-0.42	-0.46	-0.32	-0.17	0.17	0.46	-0.34	-0.34	-0.27	-0.05	0.28	0.5		0.17	-1.2	-1.06	0.19	0.52	-1.1	-1.05	-0.21	0.59
cce_0782		-	aldo/keto reductase	-0.16	-0.36	-0.15	0.14	0.59	0.4	-0.19	-0.11	-0.1	0.1	0.42	0.39		-0.09	-0.46	-0.1	-0.2	0.29	-0.8	-0.07	-0.19	0.29
cce_0799		-	oxidoreductase	-0.65	-0.89	-0.48	-0.14	0.4	0.47	-0.67	-0.72	-0.46	-0.08	0.56	0.6		0.46	-1.08	-0.9	0.12	0.63	-0.94	-1.01	-0.15	0.4		Synpcc7942_2596	0	1.58	-0.21	-0.36	-0.53	-0.79	-0.77	0.1	-0.1	-0.04	-0.2	-0.54	-0.26	0.05	0	-0.24	-0.1	-0.54
cce_0857	2	-	hypothetical protein	-0.18	-0.22	-0.17	0.13	0.26	0.29	-0.1	-0.1	-0.03	0.18	0.32	0.44		0.15	-0.26	-0.48	0.02	0.41	-0.16	-0.64	-0.32	0.4
cce_0859		-	hypothetical protein	-0.46	-0.59	-0.33	0.25	0.43	0.4	-0.47	-0.36	-0.32	0.08	0.13	0.5		0.36	-1.5	-1.48	0.06	0.48	-1.68	-1.72	-0.7	0.4
cce_0863	2	-	Na+/alanine symporter	-0.4	-0.27	-0.2	0.14	0.06	0.15	-0.47	-0.15	-0.24	0.13	0.11	0.15		0.11	-0.49	-0.77	0.1	-0.09	-0.38	-0.59	0.23	0.28
cce_0886	2	pstS	phosphate ABC transporter substrate-binding protein	-0.49	-0.63	-0.59	0.37	-0.42	0.53	-0.42	-0.51	-0.68	0.38	-0.22	0.49		-0.55	-2.31	-1.49	-0.92	0.63	-0.69	-0.61	0.04	0.82
cce_0922	2	rodA	putative rod shape-determining protein	0.11	-0.46	-0.14	0.08	-0.11	-0.01	0.22	-0.4	-0.07	-0.01	-0.06	-0.03		-0.14	-0.71	-0.78	0.55	0.25	-0.54	-0.55	0.31	0.16		Synpcc7942_1104	3e-142	1.01	-0.18	-0.02	-0.21	-0.23	-0.2	0	0.02	0.14	-0.09	-0.13	-0.05	-0.04	0.3	-0.04	0.03	-0.01
cce_1058	3	-	hypothetical protein	-0.2	-0.6	-0.33	-0.07	0.44	0.49	-0.27	-0.5	-0.21	-0.13	0.25	0.29		0.03	-0.6	-1.05	0.42	0.29	-0.4	-1.08	0.13	0.74		Synpcc7942_0165	5e-49	0.99	-0.14	-0.03	0	0.07	0.13	-0.12	-0.23	-0.38	0.14	0.03	0.2	-0.26	-0.35	-0.21	-0.24	-0.11
cce_1059	3	-	putative Iojap-related protein	-0.44	-0.96	-0.56	-0.06	0.64	0.57	-0.4	-0.76	-0.31	-0.11	0.45	0.4		0.29	-1.1	-0.87	-0.13	0.5	-1.07	-0.77	-0.02	0.63		Synpcc7942_0164	5e-47	1.51	-0.37	-0.23	-0.28	-0.08	-0.17	-0.27	-0.39	-0.4	-0.21	-0.13	0.04	-0.28	-0.43	-0.19	-0.31	-0.13
cce_1078	3	ribA	bifunctional 3,4-dihydroxy-2-butanone 4-phosphate synthase/GTP cyclohydrolase II/unknown domain fusion protein	-0.16	-0.35	-0.12	-0.2	0.19	0.36	-0.11	-0.32	-0.11	-0.15	0.19	0.38		-0.25	-0.52	-0.83	0.25	0.28	-0.14	-0.86	0.01	0.37		Synpcc7942_1432	0	1.43	-0.15	-0.35	-0.4	-0.3	-0.33	-0.27	-0.15	-0.2	-0.3	-0.03	0.04	-0.13	-0.16	-0.27	-0.26	-0.03
cce_1156		-	hypothetical protein	-0.04	-0.21	-0.06	-0.07	0.51	0.27	-0.06	-0.06	0.15	0	0.53	0.4		-0.08	-1.16	-0.64	0.12	0.08	-1.49	-0.72	0.26	0.19		Synpcc7942_1788	8e-83	0.28	0.09	0.11	0.21	-0.28	-0.3	-0.16	0.08	0.12	0.14	-0.22	-0.48	-0.21	0.25	0.32	0.4	0.03
cce_1157		-	hypothetical protein	-0.34	-0.74	-0.03	-0.1	0.43	0.38	-0.45	-0.55	0.14	-0.01	0.38	0.43		0.32	-1	-0.77	-0.15	0.35	-0.92	-0.6	-0.09	0.47
cce_1283		-	hypothetical protein	-0.36	-0.43	-0.11	0.18	0.28	0.22	-0.33	-0.24	-0.06	0.14	0.23	0.22		0.21	-1.4	-1.12	0.12	0.49	-1.68	-1.33	-0.06	0.56		Synpcc7942_2311	2e-57	0.75	-0.21	-0.07	-0.07	-0.13	-0.04	-0.03	-0.05	-0.08	-0.14	-0.13	-0.12	-0.06	-0.03	-0.09	0.02	-0.1
cce_1352		-	hypothetical protein	-0.3	-0.12	0.02	-0.38	0.32	0.31	-0.17	-0.12	0.28	-0.32	0.34	0.48		-0.04	-1.04	-1.01	0.09	0.21	-0.93	-0.93	-0.24	0.41
cce_1418		-	AMP-dependent synthetase and ligase	-0.15	-0.31	-0.02	0.41	0.13	0.08	-0.18	-0.21	-0.09	0.4	0.28	0.13		0.21	-1.28	-1.61	-0.06	0.35	-1.44	-1.89	-0.48	0.8
cce_1419		-	hypothetical protein	0.01	-0.44	-0.11	0.01	0.2	0.49	-0.02	-0.2	-0.13	-0.07	0.11	0.5		0.44	-1.2	-1.58	-0.41	0.36	-1.11	-1.57	-0.14	0.8		Synpcc7942_0834	2e-09	0.43	-2.85	-2.85	-0.52	1.67	0.52	-2.85	-2.85	-2.85	-1.02	1.82	1.42	-2.85	-2.85	-2.85	-0.96	1.94
cce_1419		-	hypothetical protein	0.01	-0.44	-0.11	0.01	0.2	0.49	-0.02	-0.2	-0.13	-0.07	0.11	0.5		0.44	-1.2	-1.58	-0.41	0.36	-1.11	-1.57	-0.14	0.8		Synpcc7942_2256	3e-19	0.63	-0.26	0.13	-0.08	-0.13	-0.01	-0.02	-0.21	-0.22	0.1	-0.04	0.02	0.02	0	0.08	-0.16	-0.18
cce_1419		-	hypothetical protein	0.01	-0.44	-0.11	0.01	0.2	0.49	-0.02	-0.2	-0.13	-0.07	0.11	0.5		0.44	-1.2	-1.58	-0.41	0.36	-1.11	-1.57	-0.14	0.8		Synpcc7942_2609	4e-20	0.55	-0.51	-0.24	-0.01	-0.11	-0.15	-0.58	-0.57	-0.36	-0.06	0.17	-0.14	-0.56	-0.51	-0.35	0.24	0.14
cce_1426		-	putative PUCC protein	-0.14	-0.32	-0.38	0.09	-0.03	0.25	-0.13	-0.27	-0.2	0.16	0.14	0.32		0.2	-0.48	-0.78	0.46	0.48	-0.22	-0.99	0.13	0.33		Synpcc7942_1762	7e-156	0.93	-0.04	0.01	-0.07	-0.28	-0.32	-0.19	-0.19	-0.1	0.66	-0.2	-0.54	-0.22	0.08	-0.14	-0.3	-0.33
cce_1471	2	-	putative ABC-2 type transporter	-0.29	-0.54	-0.21	0.05	0.28	0.31	-0.29	-0.39	-0.32	0.02	0.16	0.28		0.01	-0.87	-0.77	0.35	0.19	-1.01	-0.8	0.02	0.54		Synpcc7942_2149	4e-100	1.04	-0.07	-0.01	-0.09	0.05	-0.04	-0.29	-0.24	-0.33	-0.01	-0.17	0.03	-0.36	-0.34	-0.17	-0.33	0.03
cce_1555		-	hypothetical protein	-0.12	-0.34	-0.13	0.05	0.54	0.35	-0.08	-0.16	-0.11	0.1	0.38	0.35		-0.01	-0.36	-0.23	0.13	0.4	-0.42	-0.39	0.07	0.2		Synpcc7942_1643	2e-55	1.17	-0.2	-0.28	-0.14	0	-0.27	-0.21	-0.22	-0.31	-0.14	-0.02	0.01	-0.28	-0.28	-0.08	-0.11	0.09
cce_1631		-	cell envelope-related transcriptional attenuator	-0.6	-0.64	-0.09	0.15	0.31	0.19	-0.75	-0.6	-0.03	0.2	0.35	0.27		0.07	-1.53	-1.48	0.06	0.39	-1.15	-1.26	-0.06	0.46		Synpcc7942_0961	4e-70	0.76	0.18	0.2	0.03	-0.11	-0.13	0.08	0.28	0.19	0.02	-0.12	-0.17	0.18	0.26	0.16	-0.12	-0.15
cce_1749	3	-	hypothetical protein	-0.54	-1.03	-0.54	-0.17	0.54	0.62	-0.49	-0.86	-0.54	-0.1	0.5	0.66		0.74	-1.63	-0.93	-0.28	0.71	-1.28	-1.07	-0.34	0.77
cce_1791		-	hypothetical protein	-0.26	-0.22	-0.26	0.04	0.31	0.08	-0.17	-0.29	-0.02	0.05	0.3	0.17		0.23	-0.66	-0.28	0.07	0.65	-0.48	-0.68	0.11	0.47
cce_1965		-	hypothetical protein	-0.09	-0.18	-0.09	-0.18	0.37	0.73	-0.03	-0.06	-0.08	-0.12	0.24	0.72		0.2	-1.14	-0.91	0.33	0.3	-0.67	-0.63	-0.21	0.41
cce_2004		-	AcrB/AcrD/AcrF family protein	-0.31	-0.22	-0.14	0.15	0.25	-0.12	-0.25	-0.15	-0.04	0.21	0.35	0.03		-0.04	-0.52	-0.64	0.58	0.44	-0.3	-0.72	0.01	0.52
cce_2027	4	-	putative permease YjgP/YjgQ	-0.23	-0.37	-0.29	0.39	0.17	0.1	-0.1	-0.33	-0.11	0.28	0.23	0.22		-0.21	-1.19	-1.02	0.26	0.07	-1.13	-0.94	0.17	0.27		Synpcc7942_0512	1e-120	1	-0.04	0.28	-0.07	-0.4	-0.22	-0.01	0.02	0	-0.16	-0.15	-0.19	0.02	-0.1	-0.08	-0.26	-0.35
cce_2028	4	-	ABC transporter ATP-binding protein	-0.6	-1.06	-0.65	0.38	0.42	0.47	-0.52	-0.81	-0.62	0.35	0.58	0.52		-0.21	-1.61	-1.39	0.43	0.14	-1.53	-0.97	0.5	0.45		Synpcc7942_0513	1e-123	1.49	-0.17	-0.03	-0.13	-0.01	0.16	0.05	-0.16	0.05	-0.16	-0.02	0.03	0.04	0.05	-0.09	0	0.12
cce_2029	4	-	hypothetical protein	-0.38	-0.75	-0.46	0.3	0.35	0.34	-0.35	-0.65	-0.5	0.25	0.48	0.44		-0.31	-1.09	-1.03	0.67	0.28	-0.8	-1.06	0.25	0.36		Synpcc7942_0514	4e-33	1.14	-0.2	-0.02	-0.17	-0.36	-0.25	-0.18	-0.29	-0.07	-0.05	-0.3	-0.27	-0.07	0	-0.05	-0.14	-0.31
cce_2063	2	-	putative phosphatidate cytidylyltransferase	-0.41	-0.62	-0.28	0.13	0.22	0.34	-0.38	-0.44	-0.34	0.16	0.36	0.41		0.61	-0.75	-0.59	-0.23	0.47	-0.81	-0.6	-0.16	0.7		Synpcc7942_1043	7e-58	0.93	-0.11	0.21	-0.04	-0.14	-0.07	0.2	0.08	0.01	-0.1	-0.05	-0.09	0.16	0	-0.09	-0.21	-0.25
cce_2350	2	-	putative alpha-helical ferredoxin	0.08	-0.46	0.04	-0.28	0.5	0.33	0.07	-0.26	0.12	-0.23	0.21	0.23		-0.17	-0.46	-0.57	0.42	0.23	-0.18	-0.56	0	0.49		Synpcc7942_0624	5e-94	0.85	0.02	0.15	0.01	0.06	0.06	0.08	0.16	0.09	-0.07	0.06	-0.05	0.11	-0.05	0.06	-0.01	0.03
cce_2452	3	-	hypothetical protein	-0.32	-0.43	-0.2	0	0.38	0.34	-0.31	-0.33	-0.39	-0.02	0.4	0.36		0.06	-0.98	-0.9	0.61	0.35	-1.41	-0.89	-0.21	0.59		Synpcc7942_0605	2e-88	0.94	0.09	0.15	-0.07	0.08	-0.1	0.14	0.1	-0.01	0.15	-0.04	-0.04	0.06	0.11	0.19	0	-0.17
cce_2466	3	murI	glutamate racemase	-0.32	-0.65	-0.43	-0.22	0.2	0.39	-0.28	-0.51	-0.45	-0.25	0.19	0.31		0.39	-1.68	-1.31	0.28	0.65	-1.56	-1.32	-0.18	0.47		Synpcc7942_2361	1e-112	1.22	-0.2	-0.23	-0.11	-0.43	-0.25	0.01	-0.05	0.04	-0.03	-0.08	-0.26	0.03	0.13	-0.21	0.18	0
cce_2505		-	two-component hybrid sensor and regulator	-0.27	-0.56	-0.28	0	0.63	0.29	-0.29	-0.35	-0.15	0.04	0.42	0.26		0.27	-0.4	-0.57	0.44	0.48	-0.52	-1.04	-0.29	0.61
cce_2686		-	hypothetical protein	-0.19	-0.24	-0.15	0.03	0.08	0.35	-0.23	-0.02	-0.05	0.09	0.13	0.38		0.97	-1.29	-1.52	-0.56	0.73	-1.79	-1.75	-0.75	0.82
cce_2708		-	rfrA pentapeptide repeat-containing protein	0.04	-0.54	-0.04	-0.34	0.93	0.27	-0.14	-0.44	0.03	-0.37	0.19	0.14		0.78	-1.52	-0.88	0.02	0.08	-1.22	-0.98	-0.43	0.71
cce_2723	3	-	hypothetical protein	-0.32	-0.48	-0.27	0.12	0.21	0.26	-0.36	-0.25	-0.28	0.06	0.25	0.33		0.04	-0.43	-0.32	-0.11	0.29	-0.53	-0.58	-0.23	0.18		Synpcc7942_0192	1e-37	0.78	-0.03	0	0.06	-0.07	0.03	-0.02	-0.28	-0.27	-0.11	-0.31	-0.19	-0.13	-0.18	-0.01	-0.53	-0.39
cce_2742		-	hypothetical protein	-0.09	-0.38	-0.11	0.07	0.28	0.34	-0.11	-0.24	-0.1	0.08	0.24	0.33		0.3	-0.72	-0.73	0.05	0.52	-0.73	-0.98	-0.5	0.45		Synpcc7942_1972	3e-90	1.06	0.3	0.32	-0.15	0	0.17	0.17	0.16	0.13	-0.02	-0.14	-0.06	0.19	0.37	0.21	-0.03	-0.08
cce_2796		-	hypothetical protein	-0.03	-0.26	-0.01	0.09	0.35	0.29	0.01	-0.04	0.06	0.08	0.21	0.31		0.34	-0.73	-1.05	-0.12	0.6	-0.68	-1.22	-0.07	0.73		Synpcc7942_0228	3e-36	1.35	-0.28	-0.36	-0.28	-0.34	-0.44	-0.29	-0.03	-0.1	-0.03	-0.13	-0.68	-0.1	0.02	-0.16	-0.19	-0.31
cce_2926	2	-	hypothetical protein	-0.34	-0.37	-0.22	0.17	0.09	0.23	-0.36	-0.19	-0.14	0.21	0.17	0.3		0.07	-0.35	-0.48	-0.01	0.27	-0.75	-0.77	-0.08	0.48
cce_3013		-	hypothetical protein	-0.41	-0.65	-0.45	0.08	0.36	0.2	-0.35	-0.37	-0.25	0.07	0.42	0.36		-0.13	-0.82	-1.16	0.43	0.38	-1.09	-0.94	-0.13	0.71
cce_3172		-	dienelactone hydrolase	-0.55	-0.58	-0.39	-0.04	0.37	0.07	-0.52	-0.39	-0.35	-0.07	0.19	0.13		0.12	-1.09	-0.58	0.02	0.48	-0.64	-0.99	-0.06	0.43
cce_3191	8	-	hypothetical protein	-0.12	-0.29	-0.07	0.17	0.32	0.32	-0.1	-0.07	0.02	0.14	0.28	0.37		0.12	-0.56	-0.32	0.15	0.31	-0.6	-0.34	-0.09	0.45		Synpcc7942_1144	4e-27	0.36	0.09	0.05	-0.19	-0.2	-0.26	0.07	0.25	0.35	0.05	-0.16	-0.29	0.19	0.32	0.19	0.18	-0.01
cce_3234	2	-	undecaprenyl-phosphate galactosephosphotransferase	0	-1.04	-0.23	-0.7	0.13	0.78	0	-1.06	-0.09	-0.71	0.03	0.73		0.18	-2.03	-2.05	-0.11	0.61	-1.77	-2.14	-0.62	0.53
cce_3357		-	hypothetical protein	-1.35	-1.63	-1.13	-0.53	0.89	0.82	-1.22	-1.17	-0.91	-0.48	0.94	0.95		-0.19	-2.1	-1.83	0.15	0.59	-1.92	-1.88	-0.38	0.72
cce_3371	2	sppA1	protease IV, 36K short form	-0.53	-0.51	-0.3	0.4	0.13	0.27	-0.5	-0.24	-0.18	0.35	0.32	0.39		-0.11	-1.2	-1.19	0.44	0.3	-0.85	-1.06	0.27	0.78		Synpcc7942_1916	3e-142	1.47	-0.07	0	-0.18	-0.3	-0.35	0.06	0.21	0.22	0.15	-0.22	-0.26	0.18	0.27	-0.01	0.16	-0.14
cce_3399		-	hypothetical protein	-0.57	-0.63	-0.08	0.08	0.43	0.23	-0.59	-0.37	0.04	0.15	0.42	0.4		-0.1	-1.89	-1.89	-0.57	-0.28	-2.56	-1.5	0.1	0.72		Synpcc7942_1275	6e-60	0.63	-0.09	-0.03	0.34	-0.12	-0.66	-0.42	-0.19	-0.2	0.32	-0.26	-0.37	-0.21	-0.35	-0.27	0.37	0.03
cce_3517		-	S-layer protein	-0.86	-1.15	-0.8	-1.15	0.28	1.07	-0.94	-0.96	-0.97	-0.88	0.16	1.11		-0.39	-3.03	-2.68	-0.92	0.54	-1.68	-1.85	-0.1	0.97
cce_3587		-	zinc-binding oxidoreductase	-0.37	-0.29	-0.04	-0.21	0.07	0.07	-0.41	-0.24	0.1	-0.16	0.17	0.24		0.2	-0.7	-0.44	-0.19	0.34	-0.68	-0.63	-0.35	0.17		Synpcc7942_0216	5e-115	1.01	0.02	0.11	0	0	0.22	0.08	0.07	-0.16	-0.12	0	0.18	0.11	-0.16	-0.14	-0.09	0.03
cce_3666		-	formylmethionine deformylase	-0.31	-0.4	-0.12	0.16	0.22	0.19	-0.32	-0.27	-0.01	0.18	0.22	0.27		-0.27	-1.39	-1.35	0.12	0.1	-1.66	-1.26	-0.2	0.57
cce_3825	6	-	cytochrome P450	-0.18	-0.35	-0.07	0.24	0.22	0.23	-0.11	-0.19	-0.02	0.24	0.2	0.25		0.16	-0.95	-0.85	0.1	0.49	-0.91	-0.86	0.05	0.6
cce_3897	2	-	hypothetical protein	-0.69	-0.97	-0.45	-0.05	0.56	0.38	-0.68	-0.74	-0.38	0	0.44	0.43		0.04	-1.41	-1.09	0.56	0.66	-1.46	-1.08	0.08	0.59
cce_4132	3	ccs1	c-type cytochrome biogenesis protein	-0.24	-0.18	-0.08	0.15	0.29	0.24	-0.22	-0.12	-0.02	0.24	0.26	0.37		0.06	-0.21	-0.45	0.22	0.14	-0.25	-0.39	0.03	0.42		Synpcc7942_0322	0	1.31	0.09	-0.05	-0.08	-0.02	0	-0.13	0.09	0.09	0.02	0.04	0.08	0.04	-0.03	0	-0.06	0.06
cce_4494	2	-	hypothetical protein	-0.23	-0.36	-0.22	0.17	0.11	0.13	-0.18	-0.25	-0.2	0.12	0.28	0.18		0.33	-0.67	-0.89	0.37	0.42	-0.88	-0.99	-0.2	0.51
cce_4503		-	hypothetical protein	-0.2	-0.38	0.03	-0.3	0.34	0.19	-0.09	-0.41	0.08	-0.2	0.1	0.15		0	-0.83	-0.62	0.34	0.3	-0.87	-0.53	-0.35	-0.09
cce_4603		-	hypothetical protein	-0.26	-0.51	-0.25	0.31	0.55	0.44	-0.14	-0.32	-0.27	0.26	0.67	0.53		-0.3	-0.92	-1.12	0.32	0.16	-0.76	-0.86	0.21	0.59
cce_4639		recA	recombinase A	-0.3	-0.33	-0.08	-0.03	0.27	0.19	-0.25	-0.19	0	-0.14	0.08	0.12		0.38	-0.66	-0.37	-0.35	0.12	-0.81	-0.42	-0.11	0.17		Synpcc7942_0348	2e-176	1.5	0.05	-0.08	0.02	0.29	0.3	-0.23	-0.22	-0.27	0.05	0.11	0.18	-0.21	-0.2	0	-0.08	0.03
CLUSTER34
cce_0052		-	hypothetical protein	-0.27	0.03	0	0.51	0.11	-0.24	-0.31	0.14	-0.02	0.31	0.09	-0.19		-0.26	0.85	1.09	-0.41	-0.7	-0.2	0.76	-0.13	-0.69
cce_0102	2	-	RNA-binding protein	-0.39	0.25	-0.05	0.33	-0.55	-0.36	-0.4	0.43	-0.11	0.33	-0.29	-0.26		-0.09	0.49	0.09	-0.3	-0.34	0.13	0.12	-0.48	-0.24		Synpcc7942_0790	2e-26	0.76	-0.48	-0.33	-0.68	-0.72	-0.39	0.3	-0.17	-0.24	-0.17	-0.19	-0.08	0.14	-0.2	-0.61	-0.3	-0.44
cce_0103	2	rpiA	ribose-5-phosphate isomerase A	-0.6	0.2	0.2	0.65	-0.95	-0.9	-0.71	0.43	0.2	0.63	-0.61	-0.75		0.02	0.63	0.6	-0.07	-0.38	0.2	0.69	-0.04	-0.31		Synpcc7942_0584	3e-117	1.43	0.23	0.07	-0.43	-0.18	-0.11	0.07	0.04	0.24	0.05	-0.43	-0.31	0.17	0.2	0.18	-0.18	-0.35
cce_0225	4	rplA	50S ribosomal protein L1	-0.54	0.65	0.1	-0.16	-0.17	-0.07	-0.58	0.75	0.02	-0.11	-0.07	-0.04		-0.03	0.43	0.8	-0.08	-0.38	-0.05	0.55	-0.16	-0.52		Synpcc7942_0633	1e-125	1.53	-0.32	-0.43	-0.61	0.06	-0.22	-0.04	-0.21	-0.16	-0.42	0.01	0	0.06	-0.2	-0.45	-0.23	-0.13
cce_0289		-	two-component response regulator	-0.22	-0.04	0.14	0.34	-0.03	-0.19	-0.33	0.12	0.14	0.23	-0.11	-0.25		0.12	0.28	0.47	-0.16	-0.2	0.08	0.44	-0.12	-0.22
cce_0292		pdhA	pyruvate dehydrogenase E1 component alpha subunit	-0.4	0.29	0.1	0.38	-0.42	-0.47	-0.53	0.43	0.03	0.32	-0.15	-0.38		0.07	0.14	0.56	-0.12	-0.39	-0.3	0.63	0.18	-0.13		Synpcc7942_1944	0	1.53	-0.22	-0.17	-0.38	-0.32	-0.21	0.27	0.17	-0.06	-0.1	-0.18	-0.11	0.13	0.09	-0.02	-0.35	-0.53
cce_0384		-	deoxyuridine 5	-0.5	0.15	0.56	0.31	-0.22	-0.43	-0.68	0.22	0.39	0.36	-0.02	-0.24		-0.14	0.85	0.71	-0.38	-0.51	0.25	0.51	0.09	-0.4
cce_0704	3	tsf	elongation factor TS	-0.65	0.7	0.13	0.38	-0.62	-0.71	-0.8	0.9	0.13	0.39	-0.46	-0.61		-0.09	0.25	0.65	0.04	-0.14	-0.29	0.5	-0.11	-0.55		Synpcc7942_2531	1e-122	1.66	-0.38	-0.4	-0.62	-0.26	-0.08	0.09	-0.27	-0.32	-0.51	-0.1	0.03	0.05	-0.27	-0.25	-0.18	-0.37
cce_0708		-	leucyl aminopeptidase	-0.26	0.47	0.29	0.25	-0.49	-0.33	-0.31	0.6	0.37	0.33	-0.25	-0.28		0.07	0.82	1.27	0.42	-0.31	0.41	0.69	0.53	-0.48		Synpcc7942_1190	3e-170	1.07	0.41	0.05	-0.04	0.28	0.29	0.1	0.19	0.14	-0.16	0.16	0.19	0.09	0.16	0.17	-0.07	0.18
cce_0844		mop	molybdenum-pterin-binding protein	-0.99	0.04	-0.38	0.64	-0.36	-0.71	-1.1	0.38	-0.51	0.75	-0.19	-0.48		-0.58	0.69	0.42	-0.87	-0.85	0.5	0.34	-0.46	-1.02		Synpcc7942_1530	2e-18	1.03	0.03	-0.08	0.08	0.11	0.06	-0.13	-0.17	0.01	-0.11	-0.06	0	-0.22	-0.17	-0.05	0.03	0.19
cce_0876	2	-	hypothetical protein	-0.25	0.41	0.27	0.32	-0.45	-0.55	-0.36	0.56	0.27	0.28	-0.18	-0.42		0.08	0.66	1.07	0.07	-0.39	0.14	0.92	0.32	-0.28		Synpcc7942_0775	4e-42	1.14	-0.12	-0.06	-0.27	-0.12	-0.07	0.2	0.07	-0.03	-0.27	-0.08	0.05	0.09	0.07	0.02	-0.04	-0.17
cce_0877	2	crtE	geranylgeranyl pyrophosphate synthase	-0.32	0.36	0.24	0.36	-0.43	-0.55	-0.45	0.51	0.21	0.27	-0.17	-0.49		-0.06	0.08	0.7	0.15	-0.38	-0.02	0.74	0.32	-0.4		Synpcc7942_0776	4e-136	1.31	0.01	0.09	-0.46	-0.12	-0.07	0.21	0.09	0.09	-0.33	-0.32	-0.24	0.28	0.17	0.02	-0.44	-0.52
cce_0915		-	hypothetical protein	-0.36	0.28	0.19	0.35	-0.11	-0.21	-0.48	0.46	0.23	0.28	-0.02	-0.15		-0.52	0.48	0.68	-0.31	-0.61	-0.07	0.79	0.24	-0.51		Synpcc7942_0581	3e-17	0.89	-0.43	-0.48	0.21	0.41	0.44	-0.5	-0.67	-0.47	-0.1	0.44	0.59	-0.36	-0.55	-0.29	0.03	0.36
cce_1074		chlD	magnesium chelatase, ATPase subunit D	-0.13	0.48	0.34	0.51	-0.25	-0.5	-0.27	0.57	0.36	0.54	-0.04	-0.31		-0.24	0.54	0.79	-0.3	-0.58	0.1	0.78	0.29	-0.64		Synpcc7942_2274	8e-160	1.63	0.09	0.2	0.1	0.06	0.14	0.15	0.24	0.1	0.02	0.14	0.1	0.2	0	0.02	-0.09	-0.02
cce_1210		purL	phosphoribosylformylglycinamidine synthase II	-0.12	0.39	0.16	0.19	-0.16	-0.2	-0.16	0.33	0.08	0.21	-0.07	-0.19		0.01	0.67	0.62	-0.05	-0.14	0.39	0.42	0.22	-0.01		Synpcc7942_0003	0	1.48	0.18	0.14	-0.1	0.08	0.05	0.28	0.22	0.11	0.03	0.05	0.06	0.22	0.01	0.19	0.01	0.05
cce_1238	2	-	hypothetical protein	-0.79	-0.24	0.37	0.39	-0.09	-0.4	-0.8	0.01	0.36	0.35	-0.1	-0.38		-0.29	0.61	0.52	-0.16	-0.49	0.23	0.07	-0.36	-0.78
cce_1363	5	-	hypothetical protein	-0.4	0.16	-0.06	0.38	-0.09	-0.01	-0.34	0.16	-0.08	0.29	-0.05	-0.06		0.12	0.2	0.29	-0.04	0.07	-0.21	0.05	-0.38	-0.09		Synpcc7942_1618	5e-17	0.46	0.17	0.05	-0.14	0.12	0.22	0.55	0.34	0.03	-0.17	-0.12	0.07	0.37	0.13	0.33	-0.1	-0.07
cce_1366	5	rnpA	ribonuclease P	-0.23	0.14	-0.03	0.02	-0.19	-0.09	-0.29	0.33	0	0.27	-0.06	-0.05		-0.08	0.67	0.39	0.19	-0.18	0.07	0.23	0.06	-0.29		Synpcc7942_1615	5e-13	0.49	0.21	0.32	-0.26	0.33	0.29	0.11	0.03	0.09	-0.04	0.07	0.13	0.3	0.15	0.31	-0.15	-0.18
cce_1367	5	rpmH	50S ribosomal protein L34	-0.28	0.15	-0.07	-0.03	-0.23	-0.1	-0.4	0.36	-0.02	0.3	-0.06	-0.04		-0.08	0.49	0.38	-0.24	-0.37	-0.21	0.34	-0.13	-0.34		Synpcc7942_1614	8e-18	1.46	0.02	-0.05	-0.36	-0.12	0.24	0.19	-0.36	-0.16	-0.87	-0.23	-0.17	0.02	-0.24	-0.01	-0.41	-0.32
cce_1369		-	hypothetical protein	-0.09	0.43	0.21	0.31	-0.05	-0.09	-0.17	0.56	0.28	0.3	0.07	-0.04		-0.24	0.17	0.51	0.05	-0.2	0.03	0.57	0.26	-0.34
cce_1583	3	fabD	malonyl coenzyme A-acyl carrier protein transacylase	-0.48	0.31	-0.08	0.26	-0.45	-0.39	-0.44	0.18	-0.06	0.3	-0.3	-0.32		-0.12	0.26	0.58	-0.05	-0.14	0.09	0.83	0.37	-0.22		Synpcc7942_1456	2e-100	1.01	-0.04	0.07	-0.25	-0.1	0.01	0.14	0.04	0.12	0.06	0.09	0	0.2	0.03	-0.07	-0.19	-0.15
cce_1710	2	gatA	aspartyl/glutamyl-tRNA amidotransferase subunit A	-0.17	0.3	0.11	0.36	-0.31	-0.25	-0.19	0.41	0.14	0.32	-0.08	-0.21		0.05	0.61	0.39	0.01	-0.13	-0.01	0.16	0.1	-0.02		Synpcc7942_2117	0	1.47	-0.22	-0.02	-0.08	0.05	0.14	0.2	-0.01	-0.16	-0.11	0.24	0.05	0.16	-0.16	-0.14	-0.17	-0.2
cce_1806		-	glycoside hydrolase family protein	-0.29	0.19	0.15	0.31	-0.25	-0.56	-0.42	0.14	0.19	0.26	-0.07	-0.45		0.01	0.56	0.95	0.6	-0.18	0.21	0.89	0.59	-0.24
cce_1811	2	-	putative BolA-like protein	-0.83	0.32	0.12	0.19	-0.26	-0.33	-0.83	0.62	0.1	0.08	-0.2	-0.2		-0.01	0.14	0.35	-0.29	-0.19	0.02	0.51	0.07	-0.17		Synpcc7942_1146	1e-38	1.52	-0.32	-0.49	-0.43	-0.19	-0.24	-0.25	-0.44	-0.4	-0.25	-0.09	0.06	-0.17	-0.42	-0.35	-0.55	-0.26
cce_2123	3	-	hypothetical protein	-0.43	0.49	0.13	0.17	-0.14	-0.11	-0.41	0.7	0.27	0.27	0.09	0.01		-0.24	0.44	0.73	0.18	-0.17	0.4	0.86	0.33	-0.18		Synpcc7942_2054	1e-120	1.14	-0.1	-0.06	-0.13	-0.17	-0.16	0.22	0.18	-0.17	-0.17	-0.15	0.06	0.27	-0.16	-0.19	-0.31	-0.16
cce_2124		dxr	1-deoxy-D-xylulose 5-phosphate reductoisomerase	-0.62	0.15	0.16	0.63	-0.43	-0.53	-0.69	0.25	0.14	0.65	-0.12	-0.39		-0.21	0.36	0.86	-0.1	-0.67	0.02	1.13	0.36	-0.4		Synpcc7942_1513	0	1.46	0.06	0.12	-0.45	-0.52	-0.33	0.22	0.24	0.25	-0.16	-0.26	-0.25	0.28	0.15	-0.12	-0.13	-0.3
cce_2172	2	ycf4	photosystem I assembly protein Ycf4	-0.48	0.41	0.09	0.17	-0.4	-0.52	-0.58	0.64	0.3	0.14	-0.22	-0.33		0.3	0.01	0.61	0.14	-0.22	-0.17	0.58	0.17	-0.44		Synpcc7942_0654	9e-71	1.2	-0.09	-0.27	-0.45	-0.23	-0.36	-0.13	-0.04	-0.06	-0.21	-0.02	0	0	0.04	-0.11	-0.01	-0.07
cce_2341		-	hypothetical protein	-0.51	0.15	0.11	0.1	0.14	-0.23	-0.53	0.16	0.15	0.02	-0.03	-0.21		-0.13	0.16	0.27	-0.11	0.04	0.28	0.35	-0.1	-0.31		Synpcc7942_1071	4e-72	1.28	0.26	0.08	0.14	0.23	0.29	-0.06	-0.2	0.04	0.18	0.13	0.09	-0.1	-0.16	-0.12	0.05	0.04
cce_2433	2	ccmK4	carbon dioxide concentrating mechanism protein	-0.21	0.16	0.27	0.4	-0.32	-0.64	-0.38	0.22	0.43	0.45	-0.15	-0.54		-0.15	0.1	0.48	0.07	-0.41	-0.01	0.61	0.28	-0.43		Synpcc7942_0285	7e-53	1.49	-0.16	-0.14	-0.79	-0.74	-0.51	0.27	0.18	0	-0.32	-0.48	-0.5	-0.02	0.13	-0.25	-0.29	-0.6
cce_2552		-	hypothetical protein	-0.6	0.66	0.1	0.6	-0.75	-0.88	-0.62	0.93	0.05	0.62	-0.38	-0.67		-0.63	0.32	0.51	0.14	-0.52	0.35	0.06	-0.12	-0.67
cce_2605		-	L,L-diaminopimelate aminotransferase	-0.39	0.29	-0.08	0.44	-0.26	-0.2	-0.41	0.48	-0.06	0.49	0.01	-0.04		0.3	0.32	0.63	0.05	0.15	0.47	0.27	0.02	-0.02		Synpcc7942_0853	0	1.74	0.51	0.14	-0.06	0.03	-0.03	0.15	0.42	0.31	-0.21	-0.22	-0.07	0.37	0.35	0.16	-0.19	-0.11
cce_2640		-	hypothetical protein	-0.48	0.16	0.15	0.35	-0.07	-0.21	-0.57	0.37	0.17	0.45	0.04	-0.08		-0.26	0.62	0.58	0.02	-0.45	0.35	0.55	0.26	-0.34
cce_2925		htpG	heat shock protein 90	-0.69	0.96	0.01	0.48	-0.55	-0.04	-0.55	0.82	-0.07	0.46	-0.37	0.02		-0.62	-0.28	0.63	-0.29	0.18	-0.04	0.61	0.19	-0.93		Synpcc7942_1813	0	1.31	0.04	-0.22	-0.1	0.12	-0.13	-0.24	-0.38	-0.44	0	-0.47	-0.15	-0.44	0.5	-0.07	-0.55	-0.34
cce_3569	4	-	phycocyanobilin:ferredoxin oxidoreductase	-0.15	0.26	0.01	0.5	-0.16	-0.32	-0.17	0.43	0.02	0.34	-0.06	-0.31		0.31	0.03	0.59	-0.14	-0.06	0.03	0.43	0.06	-0.26		Synpcc7942_1225	6e-91	1.14	-0.17	0.04	-0.27	-0.33	-0.4	-0.03	-0.13	-0.1	-0.24	-0.36	-0.59	-0.11	-0.29	-0.06	-0.27	-0.32
cce_3981		-	ArsR family transcriptional regulator	-0.6	-0.04	0.07	0.44	-0.05	-0.32	-0.78	0.16	0.15	0.41	0	-0.29		-0.27	0.49	0.54	0.29	-0.86	-0.64	-0.13	-0.38	-1.2
cce_3982	3	-	putative periplasmic phosphate-binding protein of phosphate ABC transporter	-0.46	0.05	-0.02	0.35	-0.07	-0.19	-0.54	0.18	0.01	0.32	-0.1	-0.2		0.31	1.32	0.76	0.65	-0.97	-0.07	0.24	-0.04	-0.64
cce_3988		trxA2	thioredoxin	-0.43	0.11	0.21	0.28	-0.47	-0.61	-0.54	0.32	0.29	0.25	-0.39	-0.59		-0.17	0.16	0.32	-0.17	-0.45	0.22	0.42	-0.06	-0.63		Synpcc7942_0623	2e-14	0.74	0.04	0.11	0.06	-0.18	-0.31	-0.11	-0.03	0.04	-0.19	-0.25	-0.23	-0.08	-0.09	0.04	0.06	-0.15
cce_3988		trxA2	thioredoxin	-0.43	0.11	0.21	0.28	-0.47	-0.61	-0.54	0.32	0.29	0.25	-0.39	-0.59		-0.17	0.16	0.32	-0.17	-0.45	0.22	0.42	-0.06	-0.63		Synpcc7942_1830	1e-64	1.76	-0.83	-0.63	0	0.07	-0.01	-0.16	-0.6	-0.74	-0.34	0.28	0.4	-0.45	-0.67	-0.84	-0.12	0.24
cce_4005	2	grpE	heat shock protein	-0.51	0.31	0.02	0.14	0.08	-0.08	-0.35	0.45	0.13	0.08	-0.17	-0.17		0.1	0.21	0.37	-0.18	-0.08	0.17	0.64	0.2	-0.01		Synpcc7942_2072	4e-52	1.23	-0.22	0.06	-0.28	-0.4	-0.4	-0.05	-0.16	-0.31	-0.33	-0.2	-0.46	-0.27	-0.13	-0.23	-0.57	-0.77
cce_4087	6	rpsJ	30S ribosomal protein S10	-0.74	0.53	-0.04	0.2	-0.29	-0.26	-0.7	0.7	-0.23	0.26	-0.17	-0.27		0.05	0.74	1.05	-0.43	-0.56	0.27	1.01	-0.22	-0.75		Synpcc7942_0883	3e-70	1.92	0.14	-0.2	0.01	0.32	-0.04	0.11	-0.11	-0.24	0.3	-0.02	0.24	0.1	-0.28	0.02	-0.46	-0.4
cce_4088	6	tufA	elongation factor Tu	-0.89	0.37	-0.02	0.3	-0.49	-0.26	-0.81	0.59	0.07	0.33	-0.41	-0.22		0.23	0.25	0.48	-0.36	-0.26	0	0.23	-0.29	-0.44		Synpcc7942_0884	0	1.52	0.45	-0.09	-0.1	0.52	0.36	-0.06	-0.04	0.08	0.22	0.26	0.18	0.23	0.07	0.17	0.08	0.21
CLUSTER35
cce_0055	3	-	putative metal-dependent phosphohydrolase	0.4	-0.08	0.14	-0.36	0.19	0.21	0.31	-0.09	0.25	-0.43	0.12	0.16		-0.01	-0.11	-0.18	0.28	0.34	-0.08	-0.38	0.06	0.41		Synpcc7942_0779	0	0.79	-0.47	-0.23	-0.64	-0.31	-0.2	-0.15	-0.28	-0.19	-0.3	-0.19	0	-0.08	-0.13	-0.28	-0.25	-0.13
cce_0220		-	two-component sensor histidine kinase	0.67	0.24	-0.12	-0.53	0.25	0.13	0.58	0.17	-0.04	-0.37	-0.16	-0.13		0.24	-0.47	-0.3	0.09	0.11	-0.44	-0.3	-0.04	0.18
cce_0273	7	-	hypothetical protein	0.39	0.41	0.07	-0.28	0.12	-0.03	0.36	0.2	0.2	-0.21	-0.09	-0.07		0.38	-0.49	-0.47	-0.21	0.73	-0.08	-0.29	0.39	0.4
cce_0342	2	-	ABC transporter ATP-binding protein	0.18	0.51	0.13	0.07	-0.07	-0.12	0.22	0.36	0.43	0.17	0.19	0.09		0.24	-0.29	-0.2	-0.22	0.08	-0.08	-0.32	-0.39	-0.1		Synpcc7942_1639	4e-69	1.01	0.16	0.2	0.18	0.25	0.42	0.39	0.09	-0.11	-0.1	0.27	0.21	0.31	0.02	-0.17	-0.14	-0.05
cce_0399		natB	branched chain amino acid ABC transporter periplasmic-binding protein	0.27	0.12	0.01	-0.65	-0.01	0.27	0.16	-0.01	0.03	-0.47	0.03	0.33		0.26	-0.11	-0.3	0.05	0.03	-0.53	-0.26	0.06	0.1		Synpcc7942_1861	3e-98	0.82	-0.06	0.01	0.14	-0.07	-0.13	0.19	0.05	0.06	0.2	0.07	-0.17	-0.02	0.26	0.21	0.04	-0.02
cce_0592		-	hypothetical protein	0.53	-0.05	0.05	-0.57	0.35	0.08	0.37	-0.13	0.19	-0.42	-0.03	0		0.14	-0.31	-0.12	0.27	0.66	-0.21	-0.43	-0.04	0.27
cce_0822	2	-	hypothetical protein	0.44	0.19	-0.04	-0.3	-0.19	0.21	0.41	0.44	0.18	-0.2	-0.2	0.08		0.6	-0.46	-0.41	-0.11	0.36	-0.43	-0.22	-0.04	0.39		Synpcc7942_0863	1e-118	0.98	-0.01	0.12	-0.07	0.11	0.03	0.19	0.18	0.12	-0.14	0.07	0.2	0.32	-0.09	0.02	-0.16	-0.04
cce_0823	2	-	hypothetical protein	0.14	0.07	0.02	-0.44	-0.05	0.3	0.18	0.3	0.11	-0.47	-0.26	0.11		0.42	-0.33	-0.24	-0.12	0.33	-0.36	-0.11	0.04	0.34		Synpcc7942_0862	3e-38	1.04	-0.39	-0.55	-0.05	0.38	0.32	-0.57	-0.63	-0.65	-0.39	0.45	0.41	-0.39	-0.53	-0.62	-0.7	0.23
cce_1055		-	hypothetical protein	0.26	0.13	0.11	-0.37	-0.12	-0.08	0.24	-0.07	0.07	-0.45	-0.31	-0.22		0.5	-0.51	-0.24	0.17	0.69	-0.12	-0.21	0.07	0.33
cce_1495	9	thrS	threonyl-tRNA synthetase	0.26	0.44	0.06	-0.15	-0.11	-0.09	0.3	0.28	0.44	-0.02	0.1	0.04		0.38	-0.26	0.07	0.69	0.23	-0.46	-0.05	0.11	0.19
cce_1637		-	hypothetical protein	0.25	0.07	-0.09	-0.4	0.32	0.06	0.29	-0.06	0.2	-0.33	0.08	0.03		0.02	-0.45	-0.12	0.11	0.56	0.36	-0.25	0.22	0.31
cce_1799	4	trmH	RNA methyltransferase TrmH, group 3	0.46	0.01	-0.1	-0.31	-0.28	0.12	0.37	0.07	-0.03	-0.23	-0.3	-0.02		0.2	-0.79	-0.97	-0.3	-0.12	-0.75	-0.6	-0.09	0.6		Synpcc7942_2119	1e-102	1.19	-0.13	-0.16	-0.2	-0.17	-0.42	-0.35	-0.24	-0.31	-0.13	-0.42	-0.23	-0.22	-0.11	0.18	0.12	-0.14
cce_1800	4	-	putative ribonuclease III	0.63	-0.41	-0.02	-0.71	-0.02	0.41	0.49	-0.34	0.06	-0.66	-0.11	0.24		0.35	-0.58	-0.55	0	0.3	-0.57	-0.56	-0.33	0.37		Synpcc7942_2120	3e-19	0.87	-0.26	0.01	-0.24	-0.38	-0.43	-0.09	-0.09	-0.16	-0.38	-0.11	-0.04	-0.25	-0.07	0.06	-0.13	-0.37
cce_1850	3	mdh	malate dehydrogenase	0.3	0.52	0.13	-0.08	-0.03	0	0.28	0.43	0.45	-0.03	0.05	0.03		0.12	-0.01	-0.43	0.26	0.27	0.03	-0.36	0.27	0.32
cce_1903		amiA1	N-acetylmuramoyl-L-alanine amidase	0.33	0.55	0.14	-0.04	-0.04	-0.09	0.33	0.32	0.58	0.06	0.21	0.04		0.05	-0.27	-0.43	0.7	0.44	-0.92	-0.92	0.33	0.75		Synpcc7942_0714	0	0.98	-0.42	-0.35	-0.22	-0.37	-0.41	-0.24	-0.08	0.03	-0.21	-0.07	-0.16	-0.1	-0.22	-0.25	0.01	-0.05
cce_1933		-	hypothetical protein	0.05	0.47	0.18	-0.39	-0.22	0	0.25	0.61	0.11	-0.4	-0.36	-0.13		0.29	-0.44	-0.37	-0.29	0.17	-0.4	-0.26	-0.43	-0.04		Synpcc7942_1437	4e-15	0.78	-0.12	-0.1	-0.07	-0.08	-0.13	-0.23	-0.38	-0.3	-0.34	-0.14	0	-0.23	-0.46	-0.17	-0.28	0.02
cce_2299		-	hypothetical protein	0.46	-0.05	0.11	-0.03	-0.02	0.08	0.54	0.02	0.12	-0.09	-0.03	-0.03		0.25	-0.02	-0.08	0.46	0.18	-0.3	-0.2	0.08	0.15
cce_2423	3	-	hypothetical protein	0.77	0.03	0.05	-0.74	-0.1	0.3	0.5	-0.27	-0.11	-0.75	-0.06	0.28		-0.16	-0.42	-0.76	-0.41	0.26	-0.31	-0.66	-0.41	0.77
cce_2424	3	sigH	RNA polymerase sigma factor	0.6	0.24	0.28	-0.82	-0.21	0.16	0.43	-0.2	0.16	-0.8	-0.17	0.2		-0.21	-0.46	-0.65	-0.33	0.32	-0.26	-0.53	-0.48	0.61
cce_2525	4	-	stress protein	0.17	0.45	0.22	-0.27	0.15	-0.11	0.18	0.41	0.12	-0.3	-0.15	-0.17		0.2	-0.38	-0.23	-0.33	0.21	-0.6	-0.04	0.25	0.21
cce_2606		-	cation-transporting ATPase	0.56	0.28	0.11	-0.43	-0.03	0	0.53	0.13	0.15	-0.41	-0.22	-0.2		-0.05	-0.39	-0.65	-0.07	0.49	-0.02	-0.53	0.24	0.31
cce_2626		-	hypothetical protein	-0.29	0.26	-0.08	-0.28	-0.34	-0.22	-0.37	0.06	-0.12	-0.21	-0.2	-0.13		-0.26	-0.22	-0.47	0.05	0.23	-0.48	-0.74	-0.39	0.28
cce_2692	6	-	hypothetical protein	0.21	0.54	0.33	-0.14	-0.14	-0.05	0.2	0.45	0.43	0.05	-0.16	-0.04		0.31	-0.13	-0.16	-0.36	0.25	-0.13	-0.08	0.2	0.33
cce_2709		-	hypothetical protein	0.8	-0.14	0.08	-0.68	0.16	-0.11	0.59	-0.32	0.12	-0.64	-0.19	-0.11		0.4	-0.5	-0.55	-0.57	-0.01	-0.49	-0.62	-0.35	0.39
cce_3069		-	hypothetical protein	0.34	0.33	0.29	-0.39	-0.15	0.21	0.39	0.3	0.31	-0.28	-0.13	0.15		0.56	-0.17	-0.3	-0.22	0.15	0.16	-0.05	0.07	0.12
cce_3134		trpB	tryptophan synthase subunit beta	0.24	0.36	-0.14	-0.32	-0.17	0.24	0.37	0.28	-0.2	-0.4	-0.13	0.13		0.42	-0.42	-0.1	-0.34	0.49	-0.36	-0.19	-0.22	0.1		Synpcc7942_2143	0	1.66	-0.02	-0.13	-0.1	0.1	-0.04	-0.12	-0.05	-0.1	-0.11	0.04	0.12	-0.05	-0.15	-0.18	0.01	0.12
cce_3671		-	hypothetical protein	0.62	0.11	-0.04	-0.4	0.11	0.06	0.38	-0.08	0.02	-0.25	0.02	0.06		0.57	-0.02	-0.25	0.09	0.61	-0.18	-0.29	-0.25	0.63		Synpcc7942_2051	1e-111	0.73	-0.02	0.04	0	-0.09	-0.05	0.14	0.18	0.04	0.12	0	-0.01	0.07	0.09	-0.09	-0.21	-0.19
cce_3699	2	-	hypothetical protein	0.17	0.02	0.02	-0.27	-0.01	-0.01	0.12	-0.12	-0.18	-0.5	-0.1	-0.06		-0.04	-0.85	-0.98	0.27	0.49	-1.13	-1.32	-0.48	0.43
cce_3716		nadA	quinolinate synthetase	0.61	0.25	0.12	-0.35	-0.16	0.05	0.51	0.07	0.08	-0.24	-0.15	0.05		-0.02	-0.03	-0.28	-0.26	0.34	-0.08	-0.33	-0.37	0.58		Synpcc7942_1448	4e-156	1.48	-0.16	-0.31	-0.26	-0.04	-0.04	-0.24	-0.26	-0.12	-0.06	0	0.11	-0.07	-0.2	-0.19	0.08	0.11
cce_3772		-	putative transposase	-0.03	0.22	0	-0.3	-0.39	-0.2	-0.03	-0.05	-0.1	-0.26	-0.17	-0.29		0.38	-0.86	-0.54	-1.03	0.05	-0.6	-0.49	0.19	0.58
cce_3939		-	hypothetical protein	0.24	-0.4	0.26	-0.59	0.01	0.15	0.33	-0.42	0.45	-0.56	-0.06	0.2		0.18	-0.35	-0.49	-0.16	0.38	-0.22	-0.56	-0.32	0.2
cce_4139		-	hypothetical protein	0.49	-0.21	0.56	-1.49	0.56	0.07	0.41	-0.3	1.09	-1.63	-0.4	-0.38		0.13	-1.74	-0.91	0.09	0.71	-1.37	-1.05	-0.2	-0.14
cce_4255		-	protease	0.01	0.44	-0.02	-0.77	-0.07	0.13	-0.15	0.58	0.07	-0.64	0.03	0.21		-0.21	-0.16	-0.81	-0.18	-0.04	-0.11	-0.78	-0.79	0.02
cce_4563	4	-	hypothetical protein	0.39	0.6	0.26	-0.07	-0.07	-0.21	0.27	0.34	0.57	0.06	0.21	0.03		0.65	-0.09	0.16	0.06	1.03	-0.69	-0.53	-0.02	0.63
cce_4579	9	-	two-component hybrid sensor and regulator	0.36	0.54	0.27	-0.07	-0.09	-0.13	0.35	0.32	0.48	0.05	0.16	0.03		0.34	-0.16	0.06	0.13	0.45	-0.31	-0.15	-0.15	0.34
cce_4609	2	-	hypothetical protein	0.16	0.33	0.42	-0.32	-0.22	0.01	0.1	0.15	0.32	-0.22	-0.38	-0.09		0.19	-0.16	-0.25	-0.54	0.04	-0.37	-0.46	-0.04	0.01		Synpcc7942_1339	2e-12	0.87	0.18	0.07	-0.15	-0.34	-0.33	0.14	0.07	0.21	0.1	-0.69	-0.63	-0.1	0.54	0.06	-0.21	-0.47
cce_4878			hypothetical protein	0.93	-0.18	0.25	-0.31	-0.63	0.04	0.78	-0.04	0.57	-0.22	-0.51	-0.18		1.02	-0.77	-0.54	-0.09	0.61	-0.59	-0.41	-0.32	0.04
cce_4914			hypothetical protein; contains a CHP730 domain	0.24	0.09	0.22	-0.19	0.11	0.1	0.24	0.1	0.41	-0.12	0	0.07		0.16	-0.52	-0.45	-0.02	0.59	-0.03	-0.7	-0.29	0.14
cce_5193			putative transposase	0.16	0.1	0.3	-0.21	-0.12	0.05	0.14	0.08	0.46	-0.12	-0.09	-0.01		-0.09	-0.47	-0.02	0.03	0.27	-0.59	0.1	-0.4	0.18
CLUSTER36
cce_0053		-	hypothetical protein	-0.19	0.17	0.21	0.39	0.06	-0.17	-0.2	0.24	0.12	0.26	0.03	-0.16		-0.34	0.92	0.76	0.17	-0.57	0.1	0.44	0.21	-0.39
cce_0112	2	-	hypothetical protein	-0.08	0.58	0.21	0.09	-0.16	-0.27	-0.13	0.63	0.32	0.06	-0.12	-0.2		-0.46	0.05	0.49	0.06	-0.57	-0.25	0.86	0.45	-0.12		Synpcc7942_1494	2e-35	0.6	-0.03	0.13	0.03	-0.03	0.04	0.24	0.3	0.01	-0.09	-0.02	0.18	0.19	-0.13	0	-0.25	-0.09
cce_0246		-	DNA starvation/stationary phase protection protein Dps	-0.17	-0.02	0.56	0.15	0.06	-0.69	-0.18	0.11	0.66	0.13	0.02	-0.6		-0.39	0.39	0.46	-0.35	-0.39	0.24	0.42	0.34	-0.27
cce_0358		-	transposase	0.03	0.35	0.21	-0.02	-0.25	-0.26	-0.05	0.23	0.34	0.11	-0.08	-0.1		-0.29	0.3	0.13	-0.41	-0.45	0.38	0.67	0.84	-0.37
cce_0389	2	-	hypothetical protein	-0.38	-0.04	-0.14	0.1	-0.22	-0.33	-0.51	-0.03	0	0.11	-0.07	-0.17		-0.67	0.45	0.54	0.54	-0.58	-0.11	0.6	0.43	-0.18		Synpcc7942_1081	1e-81	1.07	-0.07	-0.1	-0.45	-0.33	-0.29	0.04	0.12	0.04	-0.04	-0.36	-0.3	-0.1	-0.01	0.04	0.09	-0.08
cce_0429	3	-	putative chromosome segregation and condensation protein ScpB	-0.3	0.07	0.24	0.01	0.13	-0.25	-0.42	-0.05	0.31	0.07	0.19	-0.04		-0.58	-0.03	0.44	0.57	-0.34	0.08	0.56	0.54	-0.31		Synpcc7942_0426	1e-55	1.13	-0.11	-0.24	-0.31	-0.17	-0.12	-0.17	-0.03	-0.02	-0.33	-0.12	-0.18	0.08	-0.01	-0.12	-0.14	-0.16
cce_0478	2	-	hypothetical protein	-0.34	-0.46	-0.07	0.65	0.05	-0.24	-0.32	-0.26	-0.02	0.49	0.02	-0.15		-3.1	0.94	2.39	-2.26	-2.69	0.91	1.01	-1.53	-2.81		Synpcc7942_2172	2e-09	0.7	-0.7	-0.36	-1.31	-1.05	-0.89	-0.24	-0.47	-0.33	-0.27	-0.57	-0.4	-0.53	0.46	-0.05	-0.99	-0.39
cce_0488		-	hypothetical protein	-0.09	0.65	0.43	0.07	-0.28	-0.4	-0.04	0.62	0.51	0.15	-0.19	-0.27		-0.65	0.62	0.51	0.18	-0.56	0.58	0.54	0.29	-0.59		Synpcc7942_1883	1e-75	0.96	-0.14	0.1	-0.1	-0.03	0.07	0.13	-0.07	-0.06	-0.1	-0.06	-0.1	0.06	-0.12	0.01	-0.07	-0.15
cce_0505		-	peptidyl-prolyl cis-trans isomerase	0.84	0.02	-0.24	0.48	-0.54	-0.87	0.39	0.43	-0.3	0.55	-0.01	-0.71		-0.64	0.3	0.63	0.47	-0.5	-0.06	0.38	0.45	-0.45		Synpcc7942_2566	1e-118	1.07	-0.22	-0.15	-0.22	0.03	0.19	-0.07	-0.24	-0.19	-0.19	0.17	0.22	-0.03	-0.22	-0.28	-0.38	-0.2
cce_0650		-	UPF YGGT-containing protein	-0.23	0.13	0.3	0.19	-0.01	-0.4	-0.31	0.19	0.43	0.2	0.08	-0.21		-0.73	0.93	0.59	0.01	-0.87	0.58	0.56	0.27	-0.65		Synpcc7942_2017	6e-39	1.37	0.1	0.16	-0.26	-0.22	-0.19	-0.03	-0.02	0.25	-0.08	-0.16	-0.16	0.03	-0.01	0.18	-0.09	-0.13
cce_0743		-	serine/threonine protein kinase	-0.45	0.24	0.19	0.31	-0.29	-0.43	-0.47	0.21	0.1	0.35	-0.21	-0.38		-1.02	0.84	1.32	-0.71	-1.22	0.89	1.3	0.14	-1.42
cce_0873		-	hypothetical protein	-0.54	-0.23	0.72	0.32	-0.48	-0.47	-0.51	-0.02	0.72	0.34	-0.26	-0.39		-0.99	-0.21	0.38	0.43	-0.78	0.1	0.64	0.32	-0.88
cce_0988	3	-	haloacid dehalogenase-like hydrolase, type 3	-0.37	0.01	-0.02	0.4	-0.24	-0.27	-0.36	0	-0.05	0.27	-0.06	-0.25		-0.66	0.46	0.76	0.45	-0.55	-0.12	0.56	0.7	-0.65
cce_1042	2	-	hypothetical protein	-0.52	0.54	0.36	0.29	-0.27	-0.33	-0.49	0.72	0.44	0.3	-0.19	-0.3		-1.01	0.49	1.25	0.34	-0.58	0.4	0.83	0.37	-0.83
cce_1192	8	-	hypothetical protein	0.2	0.54	-0.08	0.44	0.04	-0.18	0.23	0.19	0.45	0.27	-0.03	-0.1		-0.57	-0.05	0.41	0.21	-0.33	0.1	0.77	0.31	-0.61
cce_1239	2	-	hypothetical protein	-0.26	0.05	0.33	0.33	0.1	-0.06	-0.22	0.24	0.46	0.32	0.13	0.02		-0.52	0.64	0.71	0.08	-0.35	0.12	0.48	0.22	-0.45		Synpcc7942_1025	3e-51	1.02	0.05	0.21	0.26	0.01	-0.12	0.17	0.09	0.21	0.1	-0.15	-0.04	0.14	0.15	0.21	0.04	-0.03
cce_1380		-	hypothetical protein	-0.33	-0.04	0.03	0.51	-0.19	-0.3	-0.43	0.25	0.08	0.47	-0.07	-0.17		-0.56	0.41	0.48	0.2	-0.8	-0.18	0.76	0.29	-0.41		Synpcc7942_0772	2e-31	0.59	-0.12	-0.06	-0.21	-0.06	-0.18	0.34	0.21	0.11	-0.19	0.02	0.2	0.23	0.08	-0.11	-0.04	0.01
cce_1380		-	hypothetical protein	-0.33	-0.04	0.03	0.51	-0.19	-0.3	-0.43	0.25	0.08	0.47	-0.07	-0.17		-0.56	0.41	0.48	0.2	-0.8	-0.18	0.76	0.29	-0.41		Synpcc7942_0800	4e-81	1.22	-0.12	-0.17	-0.61	-0.54	-0.59	0.22	0.14	0.26	-0.21	-0.29	-0.06	0.45	0.1	-0.22	-0.46	-0.39
cce_1414	2	-	hypothetical protein	-0.24	0.05	0.16	0.47	-0.04	-0.25	-0.42	0.16	0.16	0.43	0.09	-0.19		-0.46	0.31	0.66	0.37	-0.48	-0.24	0.59	0.27	-0.46
cce_1525	7	yrdA	ferripyochelin binding protein	-0.17	0.33	0.46	-0.05	-0.48	-0.47	-0.3	0.4	0.61	0.02	-0.28	-0.41		-0.76	0.68	0.83	0.17	-0.81	0.51	0.91	0.29	-0.93		Synpcc7942_1961	1e-42	0.83	0.19	0.15	0.17	0.04	0.03	-0.03	0.03	0.11	0.13	-0.01	-0.07	0.15	0.01	0.09	-0.06	-0.06
cce_1595		putA	bifunctional proline dehydrogenase/delta-1-pyrroline-5-carboxylate dehydrogenase	-0.27	0.54	0.5	0.05	-0.12	-0.73	-0.34	0.56	0.56	0.01	-0.1	-0.67		-0.6	0.55	0.82	0.15	-0.48	0.3	0.63	0.3	-0.67
cce_1752		-	glycoside hydrolase family protein	-0.2	0.26	0.22	0.05	-0.16	-0.44	-0.29	0.25	0.26	-0.03	-0.09	-0.4		-0.52	0.55	0.22	0.28	-0.2	0.4	0.11	0.37	-0.19		Synpcc7942_1889	0	1.66	0.28	0.29	-0.03	-0.86	-0.81	-0.65	0.03	0.3	0.24	-1.2	-1.12	-0.75	0.32	0.43	0.27	-0.37
cce_1848	3	-	two-component sensor histidine kinase	0.03	0.33	0.21	-0.18	0.14	-0.16	-0.21	0.34	0.39	-0.11	-0.01	-0.29		-0.14	0.27	0.6	0.01	-0.29	0.1	0.69	0.43	-0.23
cce_1889	3	-	hypothetical protein	-0.82	0.38	0.33	-0.7	0.24	0.22	-0.88	0.09	0.12	-0.79	0.48	0.4		-1.42	0.57	1.4	-0.99	-1.18	0.13	1.48	0.65	-1.57
cce_1921	2	-	group 1 glycosyl transferase	-0.37	-0.04	-0.02	0.14	-0.29	-0.35	-0.46	-0.05	-0.06	0.09	-0.15	-0.28		-0.64	0.43	0.55	0.22	-0.63	0.02	0.55	0.35	-0.56
cce_2034		-	hypothetical protein	0.23	0.38	0.17	0.26	-0.12	-0.19	0.1	0.55	0.22	0.18	-0.17	-0.27		-0.44	0.33	0.25	0.3	-0.48	0.04	0.45	0.46	-0.22
cce_2094		-	hypothetical protein	-0.46	0.02	0.09	0.37	-0.25	-0.27	-0.61	0.21	0.09	0.34	-0.05	-0.19		-0.78	1	0.71	-0.13	-0.81	0.58	0.56	0.05	-0.61
cce_2192	3	-	HlyD family secretion protein	-0.11	0.66	0.09	-0.07	0.17	-0.12	-0.02	0.3	0.2	-0.14	0.09	-0.01		-1.25	0.25	-0.16	0.68	-0.37	0.23	0.3	0.47	-0.2
cce_2193	3	hlyB1	toxin secretion ABC transporter ATP-binding protein	-0.17	0.58	0.06	-0.05	0.27	-0.28	-0.24	0.22	0	-0.1	0.17	-0.11		-0.37	0.44	0.71	-0.02	-0.42	0.38	0.33	0.6	0.06
cce_2412		fabG	3-oxoacyl-ACP reductase	-0.41	0.34	0.25	0.27	-0.12	-0.26	-0.41	0.48	0.24	0.19	0.02	-0.21		-0.48	0.6	0.92	-0.06	-0.57	0.23	0.87	0.26	-0.6		Synpcc7942_0684	3e-103	1.2	-0.08	0.03	-0.22	-0.21	-0.3	0.03	-0.15	-0.32	-0.32	-0.19	-0.16	-0.15	-0.22	-0.19	-0.27	-0.18
cce_2434	2	ccmK3	carbon dioxide concentrating mechanism protein	-0.06	0.06	0.28	0.33	-0.08	-0.37	-0.11	0.29	0.57	0.36	0.02	-0.32		-0.22	0.25	0.76	0	-0.59	0.22	1.06	0.52	-0.4		Synpcc7942_0284	3e-28	0.95	0.3	0.44	-0.13	0.03	-0.03	0.32	0.26	0.28	-0.1	-0.33	-0.21	0.36	0.04	0.17	-0.21	-0.26
cce_2448		-	ParA family chromosome partioning protein ParB family	-0.41	0.33	0.12	0.19	-0.39	-0.51	-0.53	0.38	0.19	0.25	-0.19	-0.44		-0.57	0.64	0.61	0.45	-0.38	0.09	0.52	0.26	-0.34
cce_2449		-	hypothetical protein	-0.38	0.49	0.11	0.45	-0.59	-1.03	-0.48	0.68	0.17	0.37	-0.36	-0.8		-0.76	0.6	0.78	0.42	-0.67	0.52	0.76	0.35	-0.78
cce_2549	4	rfbA	glucose-1-phosphate thymidylyltransferase	-0.09	0.11	0.1	0.43	-0.06	-0.16	-0.1	0.18	0.14	0.34	0.02	-0.14		-0.47	0.43	0.41	0.53	-0.34	-0.1	0.42	0.41	-0.14		Synpcc7942_2101	2e-52	0.74	0.06	-0.03	-0.1	-0.14	-0.25	0.01	0.01	0.03	-0.13	-0.16	0.09	0.11	0.17	0.19	0.02	-0.06
cce_2571		-	hypothetical protein	-0.24	0.1	0.2	-0.08	-0.03	-0.13	-0.27	0.13	0.49	-0.05	0.1	-0.02		-0.28	0.07	0.13	0.32	0.11	0.3	0.19	0.25	-0.19		Synpcc7942_0293	2e-11	1.2	0.12	0.23	-0.18	-0.27	-0.38	0.06	0.07	0.06	0.2	-0.63	-0.42	-0.04	0.29	0.22	-0.34	-0.41
cce_2603	3	-	hypothetical protein	-0.54	1	0.21	-0.25	0.6	-0.54	-0.45	0.35	-0.08	-0.36	0.55	-0.17		-0.73	0.38	1.49	0.34	-0.73	0.01	1.32	0.61	-0.78
cce_2617		-	hypothetical protein	0.16	0.39	0.13	-0.05	-0.02	-0.14	0.2	0.42	0.22	-0.1	-0.09	-0.19		-0.44	0.19	0.35	0.22	-0.44	-0.12	0.37	0.36	-0.55
cce_2638		-	hypothetical protein	-0.35	0.08	1.07	-0.23	-0.3	-0.41	-0.37	0.09	1.01	-0.1	-0.23	-0.34		-1.35	-0.69	0.43	0.4	-0.68	0.43	0.9	0.28	-1.49		Synpcc7942_2529	2e-08	0.48	-0.69	-0.75	0.36	-0.35	-0.9	-0.44	-0.66	-0.38	-0.31	0.18	0.05	-0.73	-0.3	-0.03	0.01	-0.26
cce_2775		-	phosphoenolpyruvate synthase	-0.42	-0.56	0.84	0.21	-0.33	-0.39	-0.44	-0.27	0.96	0.29	-0.12	-0.29		-0.17	-0.12	0.64	0.39	-0.39	-0.13	0.69	0.48	-0.19
cce_2776		-	hypothetical protein	-1.59	-0.61	0.71	1.01	-1.17	-1.54	-1.6	-0.22	0.83	0.97	-0.65	-1.26		-2.19	0.65	1.27	-0.35	-2.56	0.22	1.23	0.79	-2.61
cce_2786		-	inositol monophophatase	-0.12	0.43	0.39	0.2	-0.11	-0.26	-0.16	0.39	0.37	0.22	-0.03	-0.18		-0.91	0.71	0.77	-0.33	-0.8	0.73	0.78	-0.03	-0.93		Synpcc7942_2582	5e-119	1.28	0	0.03	-0.04	0.01	0.02	0.03	0.07	0.04	0	0.02	-0.01	0.04	-0.01	0.11	-0.19	-0.02
cce_2954	2	-	S54 family peptidase	-0.34	0	0.09	0.31	-0.06	-0.19	-0.31	0.12	0.12	0.32	-0.05	-0.09		-0.31	0.26	0.17	0.31	-0.63	0.06	0.3	0.41	-0.11
cce_3413		-	hypothetical protein	-0.07	0.17	0.28	-0.15	-0.44	-0.37	-0.16	0.02	0.25	-0.07	-0.26	-0.28		-0.43	0.33	0.21	0.16	-0.32	0.5	0.29	0.37	-0.09
cce_3481		-	hypothetical protein	-0.16	0.26	0.46	-0.08	-0.27	-0.38	-0.32	0.21	0.46	0.01	-0.2	-0.27		-0.62	0.41	0.38	0.02	-0.55	0.3	0.44	0.26	-0.52
cce_3563	3	clpS2	putative ATP-dependent Clp protease adaptor protein	-0.07	0.26	0.4	-0.17	-0.14	-0.23	-0.15	0.2	0.34	-0.13	-0.11	-0.24		-0.37	0.18	0.26	0.05	-0.15	0.42	0.4	0.31	-0.05		Synpcc7942_0476	2e-47	1.79	-0.36	-0.4	-0.27	0.28	0.39	-0.29	-0.54	-0.58	-0.38	0.26	0.38	-0.24	-0.46	-0.61	-0.36	0.25
cce_3640		-	hypothetical protein	0.21	-0.1	0.47	0.07	0.15	-0.56	0.17	-0.15	0.67	0.09	-0.15	-0.67		-0.1	-0.37	0.3	0.35	-0.16	-0.14	0.45	0.35	-0.74
cce_3754	3	-	phytoene desaturase	-0.37	0.1	0.29	0.5	-0.15	-0.2	-0.46	0.22	0.28	0.53	0.15	-0.03		-0.69	0.31	0.41	0.25	-0.69	-0.15	0.73	0.39	-0.3		Synpcc7942_1983	0	1.57	-0.08	-0.46	-0.37	-0.19	0.06	0.39	-0.05	0.1	-0.43	-0.29	-0.06	0.27	-0.09	-0.33	-0.17	-0.31
cce_3777		-	hypothetical protein	-0.24	0.19	0.39	-0.03	-0.04	-0.3	-0.34	0.23	0.46	-0.08	-0.06	-0.23		-0.68	0.75	0.34	-0.16	-0.67	0.6	0.11	-0.07	-0.58
cce_3797		-	hypothetical protein	-0.81	-0.99	1.24	-0.13	-0.26	-0.28	-0.76	-0.52	1.26	-0.01	-0.44	-0.46		-0.9	-0.22	0.32	0.89	-0.78	-0.09	0.59	0.55	-0.8		Synpcc7942_1845	8e-09	0.72	-0.3	-0.12	0.25	-0.18	-0.3	0.17	-0.22	-0.34	-0.87	0.12	0.31	-0.11	-0.61	-0.35	-0.06	-0.04
cce_3875		-	hypothetical protein	-0.42	0.11	0.18	0.42	-0.01	-0.27	-0.5	0.39	0.22	0.35	0.12	-0.11		-0.57	0.41	0.74	0.26	-0.28	0.34	0.86	0.36	-0.25
cce_4173		-	two-component response regulator	0.05	0.44	0.53	0.22	-0.22	-0.28	-0.06	0.43	0.45	0.15	0	-0.19		-0.1	0.18	0.29	0.79	-0.17	0.34	0.55	0.58	-0.15
cce_4174		-	hypothetical protein	-0.27	-0.08	1.08	-0.5	-0.49	-0.64	-0.51	-0.02	1.36	-0.47	-0.48	-0.63		-0.22	-0.05	0.57	0.6	-0.23	-0.09	0.89	0.64	-0.23
cce_4238		-	hypothetical protein	-0.07	0.08	0.39	0.13	-0.15	-0.39	-0.29	0.06	0.33	0.15	0.1	-0.42		-0.18	0.26	0.55	0.23	0.15	0.49	0.72	-0.05	-0.36
cce_4475	2	-	putative arsenical pump-driving ATPase	-0.14	0.17	0.46	-0.03	-0.21	-0.17	-0.12	0.14	0.51	0	-0.01	-0.1		-0.59	0.16	0.25	0.46	-0.08	0.08	0.18	0.22	0.06		Synpcc7942_1259	0	1.69	-0.07	0.1	-0.15	-0.15	-0.13	0.01	0.03	-0.12	-0.32	-0.13	-0.3	-0.08	-0.06	-0.14	-0.05	-0.05
cce_4614		-	glycosyl transferase	-0.19	-0.02	0.04	0.39	-0.07	-0.12	-0.25	0.16	0.1	0.42	0.06	-0.06		-0.75	0.76	0.88	0.05	-0.91	0.5	0.97	0.26	-1.1
cce_4645	3	secF	preprotein translocase subunit SecF	0.08	0.47	-0.01	0.14	-0.22	-0.11	0.1	0.27	0.3	0.16	-0.03	-0.02		-0.69	0.26	0.22	0.05	-0.76	-0.09	0.61	0.17	-0.39		Synpcc7942_0141	3e-100	0.97	0.1	-0.36	-0.35	-0.14	-0.04	-0.05	-0.03	0	-0.09	-0.2	-0.02	-0.01	-0.05	-0.11	0.03	0.14
cce_4700		-	hypothetical protein	-0.29	0.1	0.33	0.09	-0.06	-0.22	-0.39	0.11	0.3	0.16	-0.08	-0.16		-0.27	-0.01	0.52	0.17	-0.28	0.03	0.86	0.34	-0.6
cce_5154			hypothetical protein	-0.03	0.36	0.39	0.08	-0.05	-0.11	-0.05	0.49	0.51	0.12	0.01	-0.07		-0.32	0.31	0.48	0.25	-0.46	-0.2	0.5	0.2	-0.37
CLUSTER37
cce_0064		argC	N-acetyl-gamma-glutamyl-phosphate reductase	0.17	-0.38	-0.13	-0.29	-0.13	0.32	0.18	-0.32	0	-0.23	0	0.26		0.67	-0.28	-0.49	-0.29	0.43	-0.25	-0.36	-0.44	0.35		Synpcc7942_1433	0	1.46	0.13	0.38	-0.09	-0.14	-0.11	0.09	0.29	-0.01	-0.03	-0.19	-0.15	0.15	-0.03	0.15	-0.32	-0.15
cce_0405		mmsB	putative 3-hydroxyisobutyrate dehydrogenase	0.11	-0.1	-0.2	-0.01	0.34	0.42	0.21	-0.01	-0.06	0.06	0.13	0.28		0.52	-0.66	-0.86	-0.97	0.34	-0.53	-0.76	-0.65	0.52
cce_0607		-	putative ribonuclease H	0.12	-0.45	-0.38	-0.31	0.35	0.38	0.12	-0.45	-0.49	-0.35	0.28	0.5		0.63	-0.46	-0.38	-0.24	0.48	-0.75	-0.91	-0.66	0.13
cce_0896	4	-	hypothetical protein	-0.02	-0.65	-0.26	-0.09	0.32	0.36	-0.05	-0.45	-0.28	-0.05	0.2	0.34		0.49	-0.76	-0.94	-0.53	0.35	-0.72	-1.23	-0.34	0.3		Synpcc7942_2178	3e-30	1.02	0.01	0.34	-0.15	-0.24	-0.12	0.15	0.1	0.27	-0.08	-0.31	-0.3	0.03	0.39	0.35	-0.22	-0.35
cce_0992	2	-	hypothetical protein	-0.02	-1.09	-1.32	-0.36	0.48	0.7	0.21	-0.92	-1.32	-0.41	-0.25	0.46		0.88	-0.8	-0.66	-0.11	0.48	-1.3	-1.07	-0.5	0.18
cce_1060		-	hypothetical protein	0.25	-0.51	-0.49	-0.22	0.46	0.42	0.32	-0.4	-0.45	-0.26	0.05	0.3		0.23	-0.12	-0.46	-0.28	0.32	-0.06	-0.78	-0.39	0.22
cce_1091		-	hypothetical protein	-0.2	-0.4	-0.14	-0.04	0.21	0.24	-0.15	-0.36	-0.18	-0.09	0.08	0.2		0.66	-0.07	-0.22	-0.48	0.34	-0.21	-0.4	-0.12	0.58
cce_1202		-	isopentenyl pyrophosphate isomerase	0.26	-0.56	-0.4	-0.02	0.05	0.32	0.36	-0.32	-0.3	-0.03	0.09	0.24		0.84	-0.98	-2.02	-0.61	0.7	-0.7	-1.59	-0.41	0.82		Synpcc7942_1933	4e-107	0.92	0.15	0.02	-0.17	-0.17	-0.13	0.03	0.21	0.11	0.11	-0.17	-0.16	0.08	0.29	0.1	0.01	-0.07
cce_1258		-	hypothetical protein	0.08	-0.25	-0.16	-0.22	-0.2	0.57	0.13	-0.11	-0.12	-0.14	-0.08	0.51		0.94	-0.31	-0.97	-0.6	0.42	-0.62	-0.82	-0.87	0.66
cce_1310		gldA	glycerol dehydrogenase	0.24	-0.53	-0.35	-0.55	0.01	0.59	0.41	-0.54	-0.37	-0.51	0.08	0.54		0.48	-0.4	-0.52	-0.34	0.39	-0.38	-0.62	-0.36	0.47		Synpcc7942_1653	4e-34	0.36	-0.31	-0.28	0.13	0.29	0.28	-0.34	-0.35	-0.65	-0.01	0.37	0.4	-0.57	-0.54	-0.54	-0.11	0.26
cce_1310		gldA	glycerol dehydrogenase	0.24	-0.53	-0.35	-0.55	0.01	0.59	0.41	-0.54	-0.37	-0.51	0.08	0.54		0.48	-0.4	-0.52	-0.34	0.39	-0.38	-0.62	-0.36	0.47		Synpcc7942_2285	3e-131	1.09	0.08	-0.44	-0.8	-0.57	-0.29	-0.38	-0.33	-0.14	-0.29	-0.1	-0.72	-0.33	-0.03	-0.29	-0.21	-0.74
cce_1516		-	hypothetical protein	-0.1	-0.43	-0.21	0.16	0.08	0.33	-0.06	-0.25	-0.19	0.22	0.2	0.36		1.25	0.05	-0.47	-0.4	0.12	-0.85	-0.4	-0.71	0.09
cce_1518		-	hypothetical protein	0.18	-0.67	-0.41	0.21	-0.08	0.2	0.2	-0.46	-0.36	0.28	0.01	0.25		1.16	0.12	-0.32	-0.57	0.16	-0.69	-0.83	-0.89	-0.16
cce_1640	3	nrdB1	ribonucleoside-diphosphate reductase subunit beta	0.24	-0.26	-0.32	-0.19	-0.05	0.46	0.25	-0.2	-0.19	-0.02	0.05	0.46		0.54	-0.42	-0.51	-0.32	0.17	-0.56	-0.42	-0.44	0.42
cce_1646		-	hypothetical protein	0.65	-0.15	-0.16	-0.38	-0.29	0.64	0.61	-0.22	-0.18	-0.3	-0.21	0.47		0.55	-0.94	-1.28	-0.43	0.53	-0.81	-1.19	-0.78	0.52
cce_1745	3	-	DNA binding protein HU	0.63	-0.39	-0.49	0.07	0.09	0.23	0.63	-0.41	-0.54	0.15	0.18	0.21		0.1	-0.32	-0.68	-0.27	0.16	-0.23	-0.96	-0.46	-0.01		Synpcc7942_1108	3e-49	1.64	-0.27	-0.23	0.38	0.12	-0.14	0.04	-0.18	-0.16	-0.24	0.24	0.21	-0.03	-0.26	-0.19	0.59	0.63
cce_1745	3	-	DNA binding protein HU	0.63	-0.39	-0.49	0.07	0.09	0.23	0.63	-0.41	-0.54	0.15	0.18	0.21		0.1	-0.32	-0.68	-0.27	0.16	-0.23	-0.96	-0.46	-0.01		Synpcc7942_2248	8e-26	1	-0.59	-0.31	0.13	-0.03	0.34	0.01	-0.26	-0.61	-0.93	0.12	0.31	-0.38	-0.39	-0.51	-0.55	-0.01
cce_1748		-	transglycosylase-associated protein	0.86	-0.66	-0.71	-0.53	-0.09	0.37	0.84	-0.71	-0.65	-0.41	-0.04	0.26		0.48	-0.64	-0.74	-0.42	0.24	-0.56	-0.66	-0.42	0.26
cce_1762	3	ndhJ	NADH dehydrogenase subunit J	-0.1	-0.51	-0.39	-0.04	0.15	0.35	0.12	-0.43	-0.47	-0.12	0.2	0.35		0.57	-0.52	-0.57	-0.31	0.28	-0.64	-0.81	-0.36	0.21		Synpcc7942_1182	1e-93	1.63	-0.22	-0.17	-0.27	-0.18	-0.1	0.04	-0.23	-0.26	-0.29	-0.15	-0.09	-0.07	-0.18	0	-0.07	-0.22
cce_1763	3	ndhK	NADH dehydrogenase subunit B	0	-0.54	-0.34	-0.07	0.2	0.35	0.12	-0.5	-0.58	-0.15	0.26	0.3		0.84	-0.61	-0.61	-0.42	0.48	-0.74	-0.93	-0.15	0.49		Synpcc7942_1181	5e-122	1.76	-0.25	-0.57	-0.68	-0.49	-0.4	-0.16	-0.26	-0.04	-0.32	-0.12	0.1	-0.07	-0.08	-0.34	-0.19	-0.22
cce_1764	3	ndhC	NADH dehydrogenase subunit A	0.18	-0.32	-0.23	0.17	0	0.26	0.29	-0.15	-0.45	0.04	0.07	0.15		0.6	-0.34	-0.43	-0.01	0.41	-0.43	-0.72	-0.25	0.33		Synpcc7942_1180	7e-52	1.31	-0.13	-0.36	-0.57	-0.35	-0.36	-0.17	-0.19	-0.25	-0.06	-0.24	0.01	0.01	-0.2	-0.25	-0.13	-0.13
cce_1813	2	-	hypothetical protein	0.21	-0.48	-0.43	0.06	-0.3	0.19	0.24	-0.31	-0.39	0.1	-0.01	0.11		0.43	-0.25	-0.54	-0.37	0.16	-0.51	-0.29	-0.22	0.44
cce_1858		-	hypothetical protein	0.68	-0.54	-0.63	-0.4	0.15	0.51	0.7	-0.34	-0.45	-0.24	0.13	0.32		0.82	-0.16	-0.66	-0.28	0.38	0.05	-0.45	-0.24	0.63
cce_1947	2	-	hypothetical protein	0.95	-0.75	-1.14	-0.69	-0.28	0.73	1.11	-0.7	-1.29	-0.7	-0.32	0.46		0.65	-0.69	-1.24	-0.74	0.26	-0.88	-1.23	-0.68	0.53		Synpcc7942_1143	4e-89	1.51	0.16	0.5	-0.08	-0.35	-0.2	0.56	0.49	0.18	-0.06	-0.38	-0.55	0.21	0.25	0.26	-0.22	-0.58
cce_1963		-	cell death suppressor protein	0.11	-0.42	-0.28	0.03	0.06	0.1	0.16	-0.34	-0.14	0.08	0.14	0.21		0.18	0.07	-0.04	0	0.27	-0.27	-0.37	-0.06	0.43		Synpcc7942_2164	5e-174	1.11	-0.07	0.04	-0.06	0.07	-0.01	0.06	0.04	0.13	-0.03	-0.05	-0.01	-0.05	-0.15	-0.04	0	0.04
cce_2032		-	hypothetical protein	0.16	-0.3	-0.05	-0.17	0.33	0.34	0.17	-0.12	0.04	-0.14	0.12	0.25		0.63	0.02	-0.26	-0.24	0.43	-0.4	-0.49	-0.35	0.52		Synpcc7942_0122	8e-39	0.6	0.12	-0.04	0.19	0.05	-0.06	-0.26	0.16	-0.09	0.09	-0.08	-0.08	-0.14	-0.13	-0.03	0.07	0.1
cce_2032		-	hypothetical protein	0.16	-0.3	-0.05	-0.17	0.33	0.34	0.17	-0.12	0.04	-0.14	0.12	0.25		0.63	0.02	-0.26	-0.24	0.43	-0.4	-0.49	-0.35	0.52		Synpcc7942_0490	8e-37	0.48	0.05	-0.13	0	0.13	0.05	-0.34	-0.09	-0.35	-0.06	-0.16	-0.06	-0.26	-0.28	-0.14	-0.16	0.11
cce_2032		-	hypothetical protein	0.16	-0.3	-0.05	-0.17	0.33	0.34	0.17	-0.12	0.04	-0.14	0.12	0.25		0.63	0.02	-0.26	-0.24	0.43	-0.4	-0.49	-0.35	0.52		Synpcc7942_0816	5e-81	0.6	-0.08	-0.2	-0.27	-0.18	-0.12	0.01	0.14	-0.05	-0.13	-0.14	-0.12	0.11	0.11	-0.12	-0.17	0.04
cce_2032		-	hypothetical protein	0.16	-0.3	-0.05	-0.17	0.33	0.34	0.17	-0.12	0.04	-0.14	0.12	0.25		0.63	0.02	-0.26	-0.24	0.43	-0.4	-0.49	-0.35	0.52		Synpcc7942_1158	9e-159	0.72	-0.11	0.36	0.38	-0.18	-0.36	-0.32	0	-0.31	0.25	-0.28	-0.58	-0.31	-0.36	-0.18	0.13	-0.14
cce_2032		-	hypothetical protein	0.16	-0.3	-0.05	-0.17	0.33	0.34	0.17	-0.12	0.04	-0.14	0.12	0.25		0.63	0.02	-0.26	-0.24	0.43	-0.4	-0.49	-0.35	0.52		Synpcc7942_1355	3e-125	0.72	0.13	0.14	-0.02	-0.04	-0.2	-0.23	0.01	-0.24	0	-0.27	-0.19	-0.27	-0.04	0.11	-0.04	-0.03
cce_2032		-	hypothetical protein	0.16	-0.3	-0.05	-0.17	0.33	0.34	0.17	-0.12	0.04	-0.14	0.12	0.25		0.63	0.02	-0.26	-0.24	0.43	-0.4	-0.49	-0.35	0.52		Synpcc7942_1716	3e-95	0.42	-0.15	-0.21	0.3	0.12	-0.03	-0.23	-0.04	-0.27	0.05	0.04	0.12	-0.09	-0.39	-0.05	0.2	0.26
cce_2032		-	hypothetical protein	0.16	-0.3	-0.05	-0.17	0.33	0.34	0.17	-0.12	0.04	-0.14	0.12	0.25		0.63	0.02	-0.26	-0.24	0.43	-0.4	-0.49	-0.35	0.52		Synpcc7942_1811	7e-41	0.24	0.46	0.4	0.05	-0.18	-0.42	-0.13	0.21	-0.24	0.07	-0.52	-0.54	-0.17	0	0	-0.08	-0.13
cce_2032		-	hypothetical protein	0.16	-0.3	-0.05	-0.17	0.33	0.34	0.17	-0.12	0.04	-0.14	0.12	0.25		0.63	0.02	-0.26	-0.24	0.43	-0.4	-0.49	-0.35	0.52		Synpcc7942_1859	1e-119	0.58	-0.08	-0.03	0.14	0.1	0.05	0	-0.25	-0.34	0.03	0.05	0.09	-0.07	-0.3	-0.1	-0.03	0.11
cce_2221	4	ndhE	NADH dehydrogenase subunit K	0.14	-0.55	-0.85	0.36	-0.33	0.2	0.34	-0.45	-0.82	0.25	-0.24	0.11		0.97	0.05	0.04	-0.52	0.14	-0.22	-0.22	-0.29	0.01		Synpcc7942_1346	4e-33	1.05	-0.14	0.08	-0.45	-0.39	-0.33	-0.16	-0.21	-0.13	-0.29	-0.13	-0.47	-0.28	-0.06	-0.3	-0.25	-0.3
cce_2222	4	ndhG	NADH dehydrogenase subunit J	0.18	-0.2	-0.49	0.22	-0.27	0.11	0.23	-0.17	-0.08	0.11	-0.07	0.09		0.78	-0.16	-0.23	-0.34	0.18	-0.37	-0.3	-0.1	0.31		Synpcc7942_1345	8e-77	1.18	0.03	-0.19	-0.58	-0.28	-0.27	-0.03	0.02	0.13	-0.26	-0.16	-0.12	0.13	0.05	0	-0.2	-0.42
cce_2223	4	ndhI	NADH dehydrogenase subunit I	0.23	-0.78	-1.03	0.02	-0.08	0.39	0.44	-0.69	-1.09	-0.06	0.09	0.34		0.63	-0.36	-0.22	-0.23	0.35	-0.57	-0.63	-0.69	-0.07		Synpcc7942_1344	4e-116	1.76	0.01	-0.23	-0.47	-0.31	-0.28	-0.21	-0.21	-0.17	-0.25	-0.44	-0.17	-0.18	-0.21	0.02	-0.2	-0.38
cce_2224	4	ndhA	NADH dehydrogenase subunit H	0.17	-0.56	-0.97	0.12	-0.12	0.38	0.37	-0.59	-0.94	-0.05	0.09	0.38		1.02	-0.15	-0.16	-0.31	0.36	-0.34	-0.41	-0.43	0.24		Synpcc7942_1343	0	1.47	-0.03	-0.28	-0.76	-0.41	-0.35	-0.15	0.02	0.14	0.09	-0.27	-0.18	0.14	0.08	0.04	-0.18	-0.36
cce_2295	4	ndhF1	NAD(P)H-quinone oxidoreductase subunit F	0.67	-0.81	-0.83	-0.13	-0.64	0.57	0.82	-0.69	-0.9	-0.09	-0.42	0.41		0.99	-0.29	-0.9	-0.96	0.45	0.01	-1.11	-1.01	0.41		Synpcc7942_1977	0	1.31	0.11	0.47	0.1	0.07	0.28	0.21	0.16	-0.04	-0.24	-0.01	0.03	0.09	-0.11	0.07	-0.12	-0.18
cce_2345		-	hypothetical protein	0.42	-0.3	-0.43	-0.15	-0.08	0.27	0.39	-0.24	-0.45	-0.2	-0.11	0.03		0.71	-0.43	-0.36	-0.05	0.65	-0.31	-0.52	0.1	0.54
cce_2889	5	-	hypothetical protein	0.16	-0.35	-0.13	0.48	0.26	0.18	0.09	-0.18	-0.18	0.28	0.07	0.17		0.85	-0.64	-1.06	0.05	0.53	-0.35	-0.88	-0.46	0.43		Synpcc7942_0402	2e-35	0.77	-0.07	0.08	-0.14	0.02	0	0.1	-0.03	0.21	-0.08	-0.14	0.04	0.31	0.29	0.11	-0.06	-0.12
cce_2937		-	hypothetical protein	-0.16	-3.19	-3.05	-0.56	0.58	0.38	-0.11	-3.17	-3.32	0.14	0.67	0.59		0.85	-3.5	-4.46	-3.28	0.84	-3.44	-4.53	-3.07	1.27		Synpcc7942_1476	4e-39	1.18	-0.05	0.17	0.06	-0.25	-0.18	-0.07	0.06	-0.04	0.39	-0.13	-0.26	-0.22	-0.14	-0.16	0.09	-0.16
cce_2939		sbtA	sodium dependent bicarbonate transporter	-1.57	-1.69	-1.51	-1.7	0.45	0.81	-1.67	-3.31	-3.53	-1.03	0.82	1		0.73	-5.06	-5.5	-5.03	0.47	-5.27	-5.64	-4.57	1.18		Synpcc7942_1475	3e-156	1.2	0.36	0.35	0.26	-0.35	-0.79	-0.11	0.26	0.2	0.33	-0.78	-0.88	-0.13	-0.13	0.29	0.31	-0.29
cce_3095		-	hypothetical protein	0.36	-0.29	-0.34	-0.2	-0.15	0.58	0.32	-0.24	-0.31	-0.13	-0.02	0.51		0.58	-0.19	-0.71	-0.53	0.44	-0.48	-1.04	-0.73	0.39
cce_3139	2	-	hypothetical protein	0.68	-0.53	-0.34	-0.2	-0.28	0.57	0.81	-0.26	-0.24	-0.12	-0.07	0.45		1.18	-0.49	-0.93	-0.76	0.65	-0.41	-0.86	-0.88	0.34		Synpcc7942_0270	4e-98	0.75	0.23	0.11	-0.2	-0.19	-0.16	0.1	0.24	0.33	-0.14	-0.21	-0.1	0.42	0.28	0.13	0.04	-0.05
cce_3140	2	-	hypothetical protein	0.52	-0.34	-0.12	-0.12	-0.22	0.48	0.48	-0.16	-0.08	-0.04	-0.05	0.4		0.63	-0.3	-0.83	-0.53	0.2	-0.23	-0.61	-0.39	0.48
cce_3528		-	hypothetical protein	0.33	-0.08	-0.36	-0.18	0.4	0.52	0.37	-0.09	-0.29	-0.21	-0.11	0.25		0.75	-0.52	-1.02	-0.67	0.96	-0.48	-0.86	-0.41	0.72		Synpcc7942_0234	2e-73	0.82	0.04	0.18	0.09	0.04	-0.01	0.06	0.05	0.18	0.05	-0.02	-0.01	-0.16	0.04	0.09	-0.15	0.01
cce_3528		-	hypothetical protein	0.33	-0.08	-0.36	-0.18	0.4	0.52	0.37	-0.09	-0.29	-0.21	-0.11	0.25		0.75	-0.52	-1.02	-0.67	0.96	-0.48	-0.86	-0.41	0.72		Synpcc7942_0269	1e-110	1.13	-0.3	-0.36	-0.79	-0.65	-1.06	-0.76	-0.47	-0.39	-0.37	-0.27	-0.83	-0.7	-0.47	-0.39	-0.59	-0.27
cce_3581	3	-	WD-40 repeat-containing protein	0.11	-0.66	-0.49	-0.21	0.14	0.4	0.16	-0.66	-0.54	-0.26	0.22	0.4		0.6	-0.5	-0.51	-0.32	0.39	-0.37	-0.5	-0.11	0.41
cce_3965		-	hypothetical protein	0.26	-1.27	-0.48	0.24	0.07	-0.07	0.34	-1.24	-0.35	0.22	0.14	0.05		0.67	-0.34	-0.76	-0.6	0.23	-0.36	-0.91	-0.91	0.18		Synpcc7942_0657	9e-64	1.87	0.01	-0.01	-0.95	-0.47	-0.52	-0.06	0.08	-0.06	-0.92	-0.63	-0.28	-0.31	0	-0.1	-0.72	-0.41
cce_3990		glyQ	glycyl-tRNA synthetase subunit alpha	0.38	-0.38	-0.52	0.02	-0.1	0.4	0.54	-0.27	-0.4	0.08	-0.05	0.39		0.27	-0.14	-0.3	-0.34	0.03	-0.54	-0.07	-0.28	0.43		Synpcc7942_2457	0	1.83	0.09	0.02	-0.22	-0.17	-0.2	0.33	0.19	0.09	-0.04	-0.14	-0.03	0.28	0.1	-0.02	-0.03	-0.1
cce_4095		-	hypothetical protein	0.12	-1.14	-0.93	-1.22	-0.37	1.27	0.4	-0.87	-0.93	-1	-0.29	0.95		0.89	-1.59	-1.73	-0.41	0.84	-1.06	-1.67	-0.86	0.69		Synpcc7942_0799	1e-12	0.34	-0.13	-0.11	-0.02	0.17	0.23	0.14	0.06	-0.21	-0.08	0.08	0.29	0.16	-0.01	-0.21	-0.15	-0.02
cce_4362	4	-	hypothetical protein	0.17	-0.12	-0.06	-0.02	0.04	0.47	0.1	0.03	-0.02	0.08	0.03	0.47		0.08	0.17	-0.02	-0.52	-0.24	-0.27	-0.17	-0.29	0.05
cce_4450		-	hypothetical protein	-0.6	-1.31	-0.87	-1.41	-1.32	1.56	-0.24	-1.04	-1.15	-1.15	-1.02	1.41		0.87	-1.85	-1.99	-1.44	0.73	-0.61	-1.59	-2.04	0.71
cce_4452	6	-	hypothetical protein	-0.37	-0.71	-0.58	-0.95	-0.89	1.24	-0.1	-0.52	-0.57	-0.71	-0.58	1.12		1.09	-1.49	-1.91	-1.03	0.78	-1.49	-2.17	-1.6	0.89
cce_4453	6	-	putative TatD DNase-like metal-dependent hydrolase	-0.67	-1.01	-0.78	-0.97	-0.96	1.19	-0.39	-0.69	-0.65	-0.66	-0.61	1.12		0.7	-1.62	-1.64	-0.83	0.78	-1.02	-1.75	-0.91	0.88
cce_4455	6	aroB	3-dehydroquinate synthase	-0.14	-0.2	-0.23	-0.34	-0.37	0.62	-0.08	-0.21	-0.17	-0.24	-0.19	0.53		1.15	-2.25	-1.72	-1.05	0.74	-1.95	-1.94	-0.82	0.95
cce_4457	6	-	hypothetical protein	-0.22	-0.19	-0.21	-0.36	-0.44	0.38	-0.11	-0.21	-0.23	-0.28	-0.25	0.3		0.56	-0.69	-0.78	-0.1	0.65	-0.39	-0.9	-0.47	0.7
cce_4461		-	hypothetical protein	0.07	-0.25	-0.2	0.22	0.44	0.11	0.04	-0.1	-0.25	0.1	0.05	-0.01		0.62	0.73	0.02	-0.25	0.04	-0.31	-0.37	-0.5	0.34
cce_4463	2	tyrA	arogenate dehydrogenase	0.21	-0.06	-0.26	-0.19	-0.14	0.37	0.24	-0.03	-0.17	-0.18	-0.14	0.3		0.62	-0.25	-0.67	-0.47	0.14	-0.47	-0.5	-0.34	0.52		Synpcc7942_0660	7e-90	1.02	-0.1	0	-0.05	0.21	0.31	0.25	0.12	-0.13	-0.08	0.13	0.22	0.09	-0.07	-0.15	-0.19	0.05
cce_4464		-	hypothetical protein	0.07	-0.15	-0.05	-0.04	0	0.52	0.05	-0.07	-0.1	-0.05	-0.01	0.12		0.64	-0.16	-0.72	-0.24	0.33	-0.7	-0.7	-0.2	0.83
cce_4692		ppsA	phosphoenolpyruvate synthase	0.2	-0.49	-0.57	-0.33	0.61	0.6	0.53	-0.32	-0.44	-0.34	-0.06	0.35		0.82	-0.89	-1.04	-1.12	0.75	-0.5	-1.01	-0.77	0.35		Synpcc7942_0781	0	1.45	-0.08	0.17	0.75	0.38	0.27	-0.53	-0.4	-0.23	0.44	0.46	0.01	-0.48	-0.59	-0.12	0.65	0.55
cce_4705	6	-	hypothetical protein	0.14	-0.3	-0.09	0	0.14	0.54	0.11	-0.1	-0.1	-0.03	0.09	0.44		0.45	-0.27	-0.45	-0.07	0.54	-0.3	-0.65	-0.43	0.52
cce_5106			hypothetical protein	-0.1	-0.67	-0.49	-0.42	-0.13	0.44	0.31	-0.44	-0.43	-0.3	-0.09	0.69		0.23	-0.28	-0.72	-0.59	0.47	0.15	-0.83	-0.69	-0.09
cce_5303			hypothetical protein	0.14	-0.26	-0.1	-0.29	-0.28	0.76	0.15	-0.1	-0.14	-0.25	-0.11	0.68		0.28	-0.22	-0.55	-0.25	0.19	-0.22	-0.56	-0.73	0.42
CLUSTER38
cce_0495		-	hypothetical protein	-0.25	-0.86	-0.43	-0.82	0.11	1.1	-0.12	-0.57	-0.55	-0.67	0.21	0.99		0.53	-1.63	-1.42	-0.9	0.44	-1.09	-1.02	-1.03	0.32
cce_0880		-	hypothetical protein	0.12	-0.57	0.16	-0.33	0.18	0.24	0	-0.55	0.27	-0.3	0.1	0.2		0.53	-0.65	-0.48	-0.37	0.39	-0.58	-0.34	-0.33	0.4
cce_0946		-	hypothetical protein	0.31	-0.37	0.03	-0.35	0.27	0.22	0.36	-0.38	0.14	-0.33	-0.03	0.03		0.56	-0.32	-0.28	-0.1	0.43	-0.35	-0.38	0.03	0.22		Synpcc7942_0346	5e-75	0.92	0.11	0.25	-0.06	0	0.04	0.04	0.05	-0.1	-0.06	-0.24	-0.06	0.11	0.01	0.29	-0.01	-0.08
cce_1111		-	hypothetical protein	0.16	0.09	-0.24	-0.35	-0.17	0.66	0.21	0.11	-0.14	-0.27	-0.2	0.49		0.63	-0.04	-0.23	-0.23	-0.12	-1.26	-0.38	0.21	0.08
cce_1377		dcoH1	putative pterin-4-alpha-carbinolamine dehydratase	-0.18	-0.39	-0.12	-0.04	-0.17	0.21	-0.12	-0.29	-0.1	-0.04	-0.2	0.18		0.39	-0.44	0.07	-0.36	0.19	-0.65	-0.17	-0.55	-0.02		Synpcc7942_1636	6e-21	0.6	-0.32	-0.61	0.25	0.16	0.27	-0.69	-0.64	-0.44	-0.05	0.06	-0.02	-0.68	-0.61	-0.57	0.21	0.27
cce_1919		-	hypothetical protein	0.13	-0.03	0.04	-0.04	-0.21	0.47	0.05	0.14	0.1	0.05	-0.07	0.42		0.42	-0.48	-0.26	-0.49	0.18	-0.52	0.04	-0.38	0.04		Synpcc7942_0024	3e-135	1.08	0.51	-0.22	0.13	0.02	-0.17	-0.2	0.07	-0.26	0.38	-0.13	-0.04	-0.11	-0.09	0.3	0.55	0.33
cce_2575		-	hypothetical protein	-0.24	-0.94	-0.77	-0.46	0.87	0.78	-0.09	-0.97	-0.6	-0.34	0.2	0.38		1.07	-1.15	-0.38	-0.36	0.78	-0.83	-0.16	-0.55	-0.05
cce_2636	5	-	hypothetical protein	0.01	-0.2	-0.35	-0.36	-0.31	0.78	0.12	-0.13	-0.23	-0.34	-0.27	0.58		0.51	-0.68	-0.28	-0.49	0.58	-0.69	-0.05	-0.43	0.64
cce_2710		-	hypothetical protein	0.38	-0.39	-0.05	-0.09	0.62	0.16	0.18	-0.3	-0.11	-0.17	0.15	0.1		0.46	-0.5	0.01	-0.38	0.02	-0.51	-0.21	-0.01	0.33
cce_2767	2	-	hypothetical protein	-0.11	-0.6	-0.4	-0.37	0.71	0.42	0	-0.57	-0.18	-0.22	0.03	0.24		0.77	-0.83	-0.25	-0.2	0.65	-0.63	-0.1	0.33	0.33
cce_3108		-	hypothetical protein	0.25	-0.38	0	-0.13	0.2	0.35	0.14	-0.34	0.09	-0.01	0.18	0.38		0.74	-0.01	-0.07	-0.23	0.29	-0.38	-0.09	-0.2	0.29
cce_3384		-	hypothetical protein	0.06	-0.41	-0.25	-0.31	0.09	0.45	0.09	-0.32	-0.11	-0.27	-0.07	0.15		0.29	-0.62	-0.22	-0.22	0.03	-0.28	0.02	0.04	-0.1
cce_3524		-	hypothetical protein	0.02	-0.35	-0.09	-0.21	0.17	0.21	-0.01	-0.3	0.01	-0.11	0.21	0.29		0.49	-0.79	-0.42	-0.45	0.41	-0.64	-0.27	-0.47	0.11
cce_3606	2	-	putative Band 7 protein	0.22	-0.27	-0.6	-0.51	0.3	0.8	0.31	-0.25	-0.45	-0.55	-0.17	0.59		0.43	-0.86	-0.96	-0.52	0.33	-0.68	-0.63	-0.32	0.53		Synpcc7942_2412	1e-17	0.68	-0.16	-0.2	0.34	0.26	0.11	-0.67	-0.25	-0.44	0.3	0.19	0.15	-0.5	-0.44	-0.24	0.37	0.37
cce_3705		-	hypothetical protein	0.39	-0.25	-0.32	-0.47	0.25	0.25	0.47	-0.5	-0.17	-0.41	-0.19	0		0.67	-0.48	-0.11	-0.28	0.56	-0.31	0.01	-0.23	0.13
cce_3812		-	hypothetical protein	0.05	-0.09	-0.17	-0.19	-0.13	0.73	0.1	-0.01	-0.07	-0.1	-0.1	0.65		0.21	-0.45	-0.13	-0.01	0.29	-0.29	-0.16	-0.29	-0.14
cce_3813		-	hypothetical protein	-0.03	-0.21	-0.19	-0.2	-0.22	0.75	-0.06	-0.19	-0.24	-0.1	-0.13	0.65		0.42	-0.69	-0.29	0.18	0.44	-0.83	-0.38	-0.29	0.18
cce_4247		clpC1	ATP-dependent Clp protease regulatory subunit	-0.14	-0.32	-0.14	-0.27	-0.18	0.58	-0.14	-0.26	-0.16	-0.39	-0.2	0.51		0.38	-0.44	-0.14	-0.13	0.19	-0.21	-0.24	-0.09	0.08		Synpcc7942_0260	0	1.65	0.27	0.43	0.22	0.29	0.42	-0.02	-0.14	0.03	-0.05	-0.01	-0.02	-0.12	-0.01	0.53	-0.1	-0.14
cce_5224			DUF355-containing protein	-0.4	-0.98	-0.9	-0.58	0.66	0.64	-0.31	-0.88	-0.52	-0.53	0.03	0.27		0.87	-1.39	-0.55	-0.38	0.73	-1.24	-0.82	-0.2	0.29
CLUSTER39
cce_0003		-	hypothetical protein	-0.52	-0.17	0.39	-0.56	0.39	0.02	-0.41	-0.59	0.44	-0.55	-0.05	0.13		0.34	-0.21	-0.09	-0.18	0.33	0.25	-0.47	-0.35	-0.22
cce_0202	2	-	NifS-like class-V aminotransferase, cysteine desulfurase	-0.17	-0.01	0.22	-0.15	-0.06	-0.12	-0.27	-0.01	0.34	-0.07	-0.03	-0.09		-0.17	-0.26	-0.05	0.6	0.05	-0.41	-0.08	0.3	0.09		Synpcc7942_1929	1e-136	1.04	0.08	0.07	0.07	0.08	0.16	-0.09	0	0.01	0.28	-0.01	0.05	-0.03	0.04	0.07	0.09	0.08
cce_0433		-	hypothetical protein	0.23	-0.34	0.28	-0.59	-0.13	-0.06	0	-0.39	0.55	-0.58	-0.3	-0.39		-0.12	-0.51	0.05	0.05	-0.56	-1.04	-0.35	0.26	-0.2		Synpcc7942_0551	2e-22	0.76	-0.77	-0.02	0.3	-0.65	-1.08	-0.12	-0.57	-0.36	-0.01	-0.09	-0.94	-0.59	-0.78	-0.72	0.42	0.09
cce_0508		-	phosphoenolpyruvate carboxykinase	-0.43	0.07	0.46	-0.85	0.23	0.29	-0.41	-0.08	0.89	-0.69	-0.18	0.13		0.04	-0.25	0.46	-0.2	0.2	-0.3	0.46	-0.14	-0.7
cce_1230	2	-	putative anion-transporting ATPase	-0.13	0.03	0.45	-0.16	-0.05	-0.12	-0.18	0.09	0.35	-0.14	-0.04	-0.09		-0.13	-0.29	-0.2	0.33	-0.17	-0.64	-0.08	0.18	0.11		Synpcc7942_2085	2e-74	0.65	0.06	0.03	-0.48	-0.15	-0.09	0.26	0.23	0.07	0.14	-0.15	-0.01	0.29	-0.06	0.02	-0.2	-0.28
cce_1723		-	hypothetical protein	-0.53	-0.84	0.33	-1.07	1.07	0.3	-0.71	-1.01	0.51	-1.19	0.47	-0.06		0.13	-1.19	-0.51	0.07	0.58	-0.82	-0.48	0.37	0.33
cce_2578		infC	translation initiation factor IF-3	-0.27	-0.26	0.1	-0.16	0.18	0.08	-0.45	-0.12	0.39	-0.16	0.13	0		0.07	-0.63	-0.13	-0.1	-0.19	-0.79	0.2	0.01	0.03		Synpcc7942_0065	3e-95	1.58	-0.18	-0.32	0.32	-0.06	-0.41	-0.17	-0.26	-0.36	-0.17	-0.23	-0.27	-0.06	-0.35	0.03	0.2	0.18
cce_3203		-	hypothetical protein	-0.2	-0.3	0.68	-0.7	0.18	-0.08	-0.39	-0.48	1.02	-0.58	0.14	-0.07		-0.12	-0.78	0.09	0.46	0.17	-0.68	-0.01	0.17	0.03
cce_3272		-	rfrA pentapeptide repeat-containing protein	-2.06	-1.75	-0.05	-1.23	0.78	1.1	-1.87	-1.8	0.4	-1.25	0.14	0.92		0.1	-0.83	-0.18	0.07	0.4	-0.96	-0.45	-0.07	0.25
cce_3273		-	hypothetical protein	-1.2	-1.27	0.09	-1.38	0.58	0.94	-1.16	-1.35	0.39	-1.35	-0.02	0.72		0.14	-0.79	-0.25	0.23	0.53	-1.02	-0.57	0.07	0.37
cce_3274		-	hypothetical protein	-1.25	-1.49	0.01	-0.94	0.77	0.95	-1.34	-1.35	0.37	-0.88	0.13	0.74		-0.02	-0.74	0.07	0.11	0.25	-1.08	-0.08	0.02	0.08
cce_3430	3	-	hypothetical protein	-0.34	-0.1	0.16	-0.19	0.15	0.38	-0.27	-0.12	0.25	-0.08	0.03	0.35		0.36	-0.48	-0.19	0.02	0.34	-0.54	0.04	0.23	0.44		Synpcc7942_0710	2e-85	1.3	0.38	0.39	0.21	0.29	0.28	0.13	0.07	0.23	-0.02	0.02	-0.16	0.12	0.13	0.48	0.08	-0.02
cce_3595	3	-	hypothetical protein	-0.42	-0.21	0.34	-0.08	0.22	0.1	-0.46	-0.2	0.39	-0.15	0.1	0.14		-0.51	-0.29	-0.11	0.18	0.29	-0.12	-0.59	-0.12	-0.21
cce_3704		-	hypothetical protein	-0.2	-0.09	0.43	-0.27	-0.01	-0.02	-0.29	-0.23	0.41	-0.21	0.03	0.11		0.11	-0.22	-0.51	-0.04	0.22	-0.13	-0.72	-0.3	0.12		Synpcc7942_0002	5e-06	0.26	-0.28	-0.07	-0.21	0.14	0.35	0.1	-0.23	-0.3	-0.55	0.21	0.33	0.03	-0.21	-0.13	-0.52	-0.11
cce_3704		-	hypothetical protein	-0.2	-0.09	0.43	-0.27	-0.01	-0.02	-0.29	-0.23	0.41	-0.21	0.03	0.11		0.11	-0.22	-0.51	-0.04	0.22	-0.13	-0.72	-0.3	0.12		Synpcc7942_2044	7e-78	1.14	0.02	-0.11	-0.31	-0.19	-0.25	-0.25	0	0.14	-0.1	-0.26	-0.19	-0.05	0.05	0.1	-0.05	-0.24
cce_4674	2	rbfA	ribosome-binding factor A	-0.11	-0.18	0.63	-0.31	-0.13	-0.13	-0.2	-0.08	0.73	-0.37	-0.26	-0.18		0.23	-0.65	-0.3	0.06	0.25	-0.71	-0.32	-0.07	0.06		Synpcc7942_0355	2e-56	1.48	-0.23	-0.02	-0.34	-0.03	0.18	-0.37	-0.39	-0.3	-0.2	0.03	0.2	-0.32	-0.37	-0.47	-0.37	-0.08
cce_5165			unknown; contains a CHAD domain	-0.31	-0.03	0.27	-0.49	0.34	0.17	-0.26	-0.02	0.39	-0.4	0.17	-0.03		0.13	-0.22	-0.24	0.03	-0.08	-0.39	-0.03	0.22	0.19
cce_5166			hypothetical protein	-0.98	-0.46	0.55	-0.28	0.14	-0.11	-1.2	-0.19	0.84	-0.08	0.24	0.05		-0.17	-0.27	-0.02	0.96	-0.18	-1.22	-0.37	0.14	-0.11
CLUSTER40
cce_0045	2	-	transposase	-0.37	0.14	-0.35	-0.55	-0.65	-0.49	-0.51	-0.43	-0.44	-0.34	-0.33	-0.4		0.09	0.55	0.52	-0.4	-0.06	0.84	0.44	-0.24	-0.23
cce_0595	2	glk	glucokinase	-0.37	-0.11	-0.22	0.2	-0.31	-0.15	-0.4	-0.09	-0.25	0.18	-0.05	-0.07		0.45	0.33	0.15	-0.29	-0.07	-0.04	0.36	-0.2	-0.02		Synpcc7942_0221	8e-107	0.95	0.06	0.24	-0.03	0.01	0.06	0.3	0.11	0.19	-0.15	-0.08	-0.03	0.12	0.12	0.15	-0.07	-0.01
cce_1696	2	-	transposase	-0.92	0.24	-0.28	-0.33	-0.47	-0.58	-1.03	-0.17	-0.37	-0.17	-0.26	-0.54		0.79	0.42	0.17	-0.86	0.37	0.84	0.58	-0.27	0.21
cce_1864		dnaN1	DNA polymerase III subunit beta	0	-0.05	-0.41	0.13	-0.5	0.27	0.02	-0.04	-0.38	0.13	-0.29	0.16		0.64	-0.02	0.24	-0.01	-0.15	0.12	0.75	0.25	-0.1		Synpcc7942_0001	4e-158	1.2	-0.11	-0.15	-0.13	0.17	0.2	0.11	-0.13	-0.02	-0.13	0.15	0.2	0.01	-0.1	-0.12	0	0.11
cce_2174	3	-	WD-40 repeat-containing serine/threonine protein kinase	-0.19	0.44	0.01	-0.15	-0.01	-0.19	-0.21	0.02	0	-0.08	0.06	-0.04		0.08	0.04	0.25	0.1	0.01	-0.17	0.52	0.09	-0.04
cce_2260	3	-	transposase	-0.58	-0.04	-0.51	-0.59	-0.67	-0.58	-0.61	-0.48	-0.47	-0.37	-0.34	-0.38		0.02	0.24	0.42	0.12	-0.31	0.12	0.63	0.19	-0.07
cce_3480		-	transposase	-0.36	0.09	-0.3	-0.53	-0.48	-0.33	-0.35	-0.22	-0.35	-0.58	-0.51	-0.41		0.34	-0.14	0.23	-0.19	0.47	0.07	0.37	0.33	0.33
[truncated: 1 more rows]
